# Supplementary material for: Diversity and Spatial Structure of Belowground Plant–Fungal Symbiosis in a Mixed Subtropical Forest of Ectomycorrhizal and Arbuscular Mycorrhizal Plants
Source: PLoS One. 2014 Jan 28;9(1):e86566. doi: 10.1371/journal.pone.0086566 (PMC3904951; doi:10.1371/journal.pone.0086566)
Supplement: Data S1 — Fungal OTU sequences in FASTA format (95% cutoff similarity). (TXT) [file pone.0086566.s009.txt]

>OTU_1
AATGCGATACGTAATGTGAATTGCAGAATTCAGTGAATCATCGAATCTTTGAACGCACCTTGCGCCCCTTGGCATTCCGAGGGGCACACCCGTTTGAGTGTCGTGAAATCTTCAAAAACCCTTTCTTTGGGATTTTTGGACTTGGAGGTTTTAATGCTTGCCCTTTTCTTTTGAAAGCGAGCTCCTCTCAAATGAATTAGTGGGGTCCGCTTTGCTGATCCTTGACGTGATAAGAAATGTTTCTACGTTTTGGGTTTAGCACTGTCCCAAGGATGCCTGCTTCTAACCGTCTCATTGACAATGATGGTGCTTTGGTCACCGCCGGTCTACGTCGGCGGGAGGCTGGACCCACGAAATGAAAACCTTGGCCTCAAATCGGGTGAGACTACCCGCTGAACTTAA-------------------------------------------------------------------------------------------------------
>OTU_3
AATGCGATAAGTAATGTGAATTGCAGAATTCAGTGAATCATCGAATCTTCGAACGCACCTTGCACCCTTTGGTATTCCGAAGGGTACGCCCGTTTGAGAGTCATTGTAATCTCACCCCCAGAGCTTTCGTCTCTGGGAGTGGACTTGGACGTTGCCGTGACTCGGCTCGTCTCGAATGCCTCAGTGCACCCGCTCGTCGGCGTCTACAGTGTGATAGGTATCTTCACTGTTCAGTCTCCTCGGAGGCGCGCTCTCGGGACGTGGGCCTAGCGCTTCCAACCGTCTTCGGACACTACTCTGACAATTTGACCTCAAATCGGGTGGGACTACCCGCTGAACTTAA------------------------------------------------------------------------------------------------------------------------------------------------------------------
>OTU_5
ATGCGATAAGTAATGTGAATTGCAGAATTCAGTGAATCATCGAATCTTTGAACGCACATTGCGCCCCTTGGTATTCCGAGGGGCATGCCTATTCGAGCGTCATTATCACCCCTCAAGCCTAGCTTGGTGTTGAGGCCTGCTGTAAGGGCAGCCTCTAAAATCAGTGGCAGTGCTGTCAGGCTCTAAGCGTAGTAAAATTCATCGCTATAGACACCTGGTGGACACTCGCCAGAACCCCCCCATTTTTTAATGATTGACCTCGGATTAGGTAGGGATACCCGCTGAACTTAA----------------------------------------------------------------------------------------------------------------------------------------------------------------------------------------------------------------------
>OTU_7
ATGCGATAAGTAATGTGAATTGCAGAATTCAGTGAATCATCGAATCTTTGAACGCACATTGCGCCCATTAGTATTCTAGTGGGCATGCCTGTTCGAGCGTCATTTCAACCCTTAAGCCCTGTTGCTTAGCGTTGGGGGCCTACAGCGATGTAGCCCCCTAAAGTCAGTGGCGGAGTCGGTCTCACACTCTAGACGTAGTAACTATATTATCGTCTGTAGTTGGGTCGGTCCCTGCCGTAAAACCCCCAAATCTAAAGGTTGACCTCGGATCAGGTAGGAATACCCGCTGAACTTAA-----------------------------------------------------------------------------------------------------------------------------------------------------------------------------------------------------------------
>OTU_9
ATGCGATAnGTAATGTGAATTGCAGAATTCAGTGAATCATCGAATCTTTGAACGCACATTGCGCCCTTTGGTATTCCGAAGGGCATGCCTGTTCGAGCGTCATTTAGTCAATCAAGCTCAAGCTTGGTCTTGGGTGAATGGGTTCAGTTTTATAGAACCCCCTTACCTGTAACATATTGGTGGATATTTCTCAATGTCTCGGCGTAGCAAAAAAATTACTTCGCTTTTGGATGATGAGAGGTGTTCCTACCAAAAAGGAATATTTACTTTTTTGACCTCGGATCAGGTAGGGATACCCGCTGAACTTAA----------------------------------------------------------------------------------------------------------------------------------------------------------------------------------------------------
>OTU_11
GTGCGATAAGTAATGTGAATTGCAGAATTCTGTGAATCATCGAATCTTTGAACGCAAATTGCACTCTCTGGCAATCGGAGAGTATnCCTGTTTGAGGGTCAGTGTTAATAAAAATCGGCGTGTTGCTCTTTTGTGATGCTCCGGAGTTTGGGTCATCTTATAACAATACCTTTCAGGTGTTTTTAAGAGGCTTAAAATTGACATCTTTTTTGCGCATTTTAGACGTACATAAATTTTTTTTATTCGTTTATTCTAATGCCAAAATCTATTAGATGCGACCATATCGTGTGGTTCCGTGTCTATAAATTTTTTCATGATTTGACCTCAAATCAGGTAGGAACACCCGCTGAACTTAA-----------------------------------------------------------------------------------------------------------------------------------------------------
>OTU_13
GCGCGAAATGTAGTGTGAATCGCAGAACATTGTGAATCATCGAATCTTTGAACGCACATTGCGCCTCCCTTCACGGGGAGGCATGCCTGTCTGAGCGTCATTCGAACCTATGGGCCCCATCGGGGCCCGTGTTGGGCCTCGTGCTCCGGCGCGTCGCCTCGAAAGGATCGGTCGAACGAGCGGACGTGATCCACTAGGAGACACCGTTCGGAGACCCTAAATCTCAGATCCGACCTCAGATCAGGTAGGGACACCGCCTGAACTTAA----------------------------------------------------------------------------------------------------------------------------------------------------------------------------------------------------------------------------------------------
>OTU_15
GTGCGATAAGTAATGTGAATTGCAGAATTCCGTGAATCATCGAATCTTTGAACGCATATTGCACTTTCTGGTATTCCGGAAAGTATGCCTGTTTGAGGGTCAGTTAAATAAAAATCGGCGTTGTTGCTACCTCTCGTGGTGACGCGTCGGAGTTGAGTCATCTTATCTTCGGCTAAGTGACTTAAAATTTTGCATGATTTTCGAACGTATTTAAATTGCTTACGTATGTTTGAGATATGTTCGGTCATCCTCATGACTCGCGCCTATAATTTTTTCATTAAATGACCTCAAATCAGGTAAGAATACCCGCTGAACTTAA------------------------------------------------------------------------------------------------------------------------------------------------------------------------------------------
>OTU_17
AATGCGATACGTAATGTGAATTGCAGAATTCAGTGAATCATCGAATCTTTGAACGCACATTGCACTCTCTGGTATTCCGGAGAGTATGCTTGTTTGAGTATCAGTAAACACCTCAAATCTCTACTTTATTGTAAAGAATTGGACTTGAGCAATCCCAACTTTCGTAAGAGAGGCGGGTTGCTTGAAATGCAGGTGCAGCTAGACATTCTTCTGAGCTAAAAGCATATTTATTTAGTCCCGTCAAACGGATTATTACTTTTGCTCTAGCTAATATAAAGGTCGAATGCGCTACAATGCTGACTGATGCAGGATTCACAAAGCCTTTCTGGTTTTGTAAACTCGATCTCAAATCAAGTAAGACTACCCGCTGAACTTAA--------------------------------------------------------------------------------------------------------------------------------
>OTU_19
ATGCGATAAGTAATGTGAATTGCAGAATTCAGTGAATCATCGAATCTTTGAACGCATATTGCACCTTCTGGTATTCCGGGAGGTATGCCTGTTCGAGCGTCATTACGACCAACAAGCTTTAAGTTTGGTATTGGATGTCACTATTTTAGGTGCATCTTAAAGTCATGGAGCAGGACTCCTAGCCTCCAAGCGCAGTAATTTAATCTCGCTTCTGGAGCCTGGATGATGTTCTGCCGAACTGTTAAATTATCATGTTTGACCTCGGATCAGGTAGGGATACCCGCTGAACTTAA--------------------------------------------------------------------------------------------------------------------------------------------------------------------------------------------------------------------
>OTU_21
GTGnGATATGTAGTGCGATTTGCATGAATCTGTGAGTCATCTAATCTTTGAACGCAACTTGCGCCTTTTACGAGGCATGTTTGTTTGAGTGCCGnAATCCTCTGCAGCAATGCGATTTGACTCTTGTCTTTGTTGACCGAGTTTAAAGGGAGCTAGAGGATGGTCAGTTTAGACTAGCCCGAGTGCTAAGCATTCTTGGGTCTAGCGCTGGATTGCTCATTTCATCTATGTACTATTTTGGCCTCAAATCAAGCAAGACTACCCGCTGAACTTAA--------------------------------------------------------------------------------------------------------------------------------------------------------------------------------------------------------------------------------------
>OTU_23
ATGCGATAAGTAATGCGAATTGCAGAATTCCAGTGAGTCATCGAATCTTTGAACGCACATTGCGCCCTTTGGTATTCCGAAGGGCATGCCTGTTCGAGCGTCATTATCACCCCTCGAGCCCCCGGGCTTGGTGTTGGACGGTTTGGTGAAGCCTACGGGCGTCACCCCTCCTAAAGACAATGACGGCGGCCTGTTGGAACCCCCGGTACATTGAGCTTCTTAACTGAGCACGTATCGGATTTAGGGAACCCAGGCCCCGGTCTTCTCCCTTCATCGGGAAAATCCTTTTCAAGGTTGACCTCGGATCAGGTAGGAATACCCGCTGAACTTAA-----------------------------------------------------------------------------------------------------------------------------------------------------------------------------
>OTU_25
CTGCGATACGTGATGTGAATTGCAGAATTGTGAATCATCGAAACTTTGAACGCACATTGCGCCTGTTGGTACTCCGTCAGGCATGTCTGTTTGAGCGTTGTCAAACTCTCAGTTTACTGGTTGTGGAGGAGGCAGCCCGCCCCTCTGAAAGGTCTCAGCATTGTGCAACGGCGAAACGTGAAGCATTGCTGCATCATACTTTACCTCTCAACCTCAAATCAGACAAGAATACCCGCTGAACTTAA--------------------------------------------------------------------------------------------------------------------------------------------------------------------------------------------------------------------------------------------------------------------
>OTU_27
ATGCGATAAGTAATGCGAATTGCAGAATTCAGTGAGTCATCGAATCTTTGAACGCATATTGCGCCCTTTGGTATTCCGAAGGGCATGCCTGTTCGAGCGTCATTATCACTATATCAAGCGTGGCTTGCTGTTGGGCCCTTTTGTCACCGGGTGACAGGTCCAAAAGATAATGACCGGCGTCATACAGACTCTACATGCAACGAGCTTTTAACAGCACGCATCTGGCAGTTGTGTGGCCCGGTTCTGACCCCTTTTATTTCTCAAGGTTGACCTCGGATCAGGTAGGAATACCCGCTGAACTTAA---------------------------------------------------------------------------------------------------------------------------------------------------------------------------------------------------------
>OTU_29
ATGCGATAAGTAATGTGAATTGCAGAATTCAGTGAATCATCGAATCTTTGAACGCACATTGCGCCCCTCGGTACTCCGGGGGGCATGCCTGTCCGAGCGTCATTGAAAACCATCAAGCCTGGCTTGGTCTTGGGCGCGGTCTTGGGACCCGCCCGCAACCCGTCGGCGGTGCCGTTCGGCCCTGAGCGTAGCAAAACCTTTCGCTCGAGGGTCGCGGCGGTGCCCGCTAGGAGCACACTCCTCAAGTTTGACCTCGGATCAGGTAGGGATACCCGCTGAACTTAA----------------------------------------------------------------------------------------------------------------------------------------------------------------------------------------------------------------------------
>OTU_31
ATGCGATAAGTAATGTGAATTGCAGAATTCAGTGAATCATCGAATTTTTGAACGCACCTTGCGCTCCCTGGTATTCCGGGGAGCACGCCTGTTCGAGTGTCGTGAAATTGTCAAACCGGGATGCTTTTTAGTTTCTCGAGTAGTTTGGGAATGCAGCT-----------------------------------------------------------------------------------------------------------------------------------------------------------------------------------------------------------------------------------------------------------------------------------------------------------------------------------------------------------
>OTU_33
GTGCGATAAGTAATGTGAATTGCAAATTCTGTGAATCATCGAATCTTTGAACGCAAATTGCACTCTTTTCGGAGAGTATGCCTGTTTGAGGGTCAATATAATAAAAATCGGTATGTTGCTTTTTTGTGACGTTCCGGAGTTTGAGTTATCTTAATTTTTTAGGTTAAGAGGCTTAAAATTGACATCTTTTTTGCGCATTTTTAGACGTACATAAATTTTTTTTTATTCGTTTATCCTAATGCCAAAATCTTATTAGATACGACCATATCGTGTGGTTTCGTGTCCATAAAATTTTCATGATTTGACCTCAAATCAGGTAGGAGTACCCGCTGAACTTAA----------------------------------------------------------------------------------------------------------------------------------------------------------------------
>OTU_35
GTGCGATAAGTAATGTGAATTGCAGAATTCCGTGAATCATCGAATTTTTGAACGCAAATTGCACTTCCTGGCACTCCCGGGAAGTATGCCTGTTTGAGGGTCAGTATAATAACAATCGAGAGTGTTGCTTTATTTGGTATCACTTTTGGAATTGAGTTATCTTTAACCCCATGGTTTTAAGTGACTTAAAATTAAAGTCTTATACGTATTTTAGGCGTAATTAGAATATTCTATACGTCTCGAATACTAAAATTCTTTTATTAGGCATAACCATCGTCATTATAATATGGTAATCGTGCCTATAATTTTTTTTGAAATTGACCTCAAATCAGGTAAGAATACCCGCTGAACTTAA------------------------------------------------------------------------------------------------------------------------------------------------------
>OTU_37
GCGCGAAATGTAGTGTGAATCGCAGAACATCGTGAATCATCGAATCTTTGAACGCACATTGCGCCTCCCGTCACAGGGAGGCATGCCTGTCTGAGCGTCGTCGTAACCCATACGTCCGGTCCGCGGTCGTGTCCTGGGCCCTTCGTCGATGGGTCTCCCCCGTCGCCGTGGCCTCGAACCCATCGGTCCATTTGTGAGCGGAAGAGTTTCCGTAAGGGAGGAACCGTTCCCGAGGACCTTAAAGCTGCCTCTTGAATTCGACCTCAGATCAGGTAGGACTACCGCCTGAACTTAA------------------------------------------------------------------------------------------------------------------------------------------------------------------------------------------------------------------
>OTU_39
GCGCGAAATGTAGTGTGAATCGCAGAACATTGTGAATCATCGAATCTTTGAACGCACATTGCGCCTCTCGTAACTGGGAGGCATGCCTGTCTGAGCTTCATTTAACCAATAAACCATATATGGGTTTGTGTTGGGACTCGCCTATGGGCGTTGCCTGAAAGTCATTTGTCTTACAAGCGGACGAGATTCACCAAGGACTGACCGTCTGTTGGACCCTAATCTTGACTTTGAACTCAGATCAGGTAGGACTACCGCCTGAACTTAA------------------------------------------------------------------------------------------------------------------------------------------------------------------------------------------------------------------------------------------------
>OTU_41
ATGCGATAAGTAATGTGAATTGCAGAATTCAGTGAATCATCGAATCTTTGAACGCACATTGCGCCTAATAGTATTCTGTTAGGCATGCCTGTTCGAGCGTCATTTCAACCCTCAAGCCCTATTTGCTTGACGTTGGGAGCCTACGGCGACGTAACTCCCTAAATCTAGTGGCGGAGCTAGGTCGTGCTCTAAGCGTAGTAATTATACCCTCGCTTCTGTAGCTGGCTGGCGTCTTGCCGTAAAACCCCCTATTTTCTTTTGGTTGACCTCGGATCAGGTAGGAATACCCGCTGAACTTAA-------------------------------------------------------------------------------------------------------------------------------------------------------------------------------------------------------------
>OTU_43
GCGCGAAATGTAATGTGAATTGCAGAACTTTGTGAATCATCGAATCTTTGAACGCACATTGCGCCTCCCCTCATCAGGGAGGCATGCCTGTCTGAGCGTCATGAAAACCAAATGAACTGATCCTCAGTTCGTGTTGGGCCTCGCCCGTTGACGGCGTCGCCTCAAATGAATTGACACTGGGAGCGGACGAGATCCATCTGGACAGACCGATCCCGGAGGAATGAAAGGGACTTTCAAGACTTGACCTCAGATCAGGCAAGACCACCGCCTGAACTTAA-----------------------------------------------------------------------------------------------------------------------------------------------------------------------------------------------------------------------------------
>OTU_45
ATGTGATAAGTAATGTGAATTGCAGAATTCAGTGAATCATCGAATTTTTGAACGCATCTTGCGCTTCTTGGTATTCCGAGAAGCATGTCTGTTTGAGTGTCATTAACTTCTCAATCATTCTGGCTTGAATTTGGCTTGTTTGATTTGGATCATGGATGTTGCAGGGTTTTTTTTTTAAAAAGTCTGCTCATCTGAAATGTAGTAGCATAAGTTTTTCAATCACTTATCATTGGTATGATAATTGTTTATACTATCATTGAAGTGTTTGACTTGAGCTTCAAATTGTTTGTTTAACAGACAGCTATATGAAAAATTTGACCTCAAATCAGATAGGACTACCCGCTGAACTTAA---------------------------------------------------------------------------------------------------------------------------------------------------------
>OTU_47
ATGCGATAAGTAATGTGAATTGCAGAATTCAGTGAATCATCGAATCTTTGAACGCACATTGCGCCCTTTGGTATTCCGAGGGGCATGCCTGTTCGAGCGTCATTTAAACTATCAAGCACTGCTTGGCTTTGGAACCCGGCCTTAAGGAGCGCCTCGTCTGAAACCCAACAAGTGGCGTTCCCGTCGAGCCTTAAGCGTAGCAAGAACTACTCCCTCGCTTTAAAGGCTTCAGGCGGGACCAGCCCTGAAAGTTACCCCCAAAGTTTGACCTCGGATCAGGTAGGGATACCCGCTGAACTTAA-----------------------------------------------------------------------------------------------------------------------------------------------------------------------------------------------------------
>OTU_49
AGTGCGATAAGTAATGTGAATTGCAGAATCCGTGAATCATCGAATTTTTGAACGCAAATTGCACTCTCTGGTATTCCGGGGAGTATGCCTGTTTGAGGGTTGGTTTAAATAACAATCGGTGTGTTGCTTTCTTGTGACATTTCCGGAGTTGGGTCATCTTAATCTTTTAAGGGACCTAAAATTGATGTTCTTGAGCATCTTGACGTGTATAATTTTTTTATCTCGTCGCCGGATGCCAAATATTATTAGGTGTGACTATGCTAAGTGGTTTCATGCCTATAGGAATCTTGATTTCAACCTCAAATCAGGTAGGGATACCCGCTGAACTTAA------------------------------------------------------------------------------------------------------------------------------------------------------------------------------
>OTU_51
ATGCGATAAGTAATGTGAATTGCAGAATTCAGTGAATCATCGAATCTTTGAACGCACATTGCGCCCCTTGGTATTCCGAGGGGCATGCCTATTnGAGCGTCATTATCACCCCTCAAGCCTAGCTTGGTGTTGAGGCCTGCTGTAAGGGCAGCCTCTAAAATCAGTGGCAGTGCTGTCAGGCTCTACGCGTAGTAATACTCCTCGCGATTGAGTCCGGTAGGTTTACTTGCCAGCAACCCCTAATTTTTTTAAGGTTGACCTCGGATCAGGTAGGGATACCCGCTGAACTTAA---------------------------------------------------------------------------------------------------------------------------------------------------------------------------------------------------------------------
>OTU_53
ATGCGATAAGTAATGTGAATTGCAGAATTCAGTGAATCATCGAATCTTTGAACGCACATTGCGCCTCTTGGTATTCCGAGAGGCATACCTGTTCGAGCGCCGTTTTCATACTTCAAGCCTAGCTTGGTGTTGGATATTATCAATTGATATGTCCAAAACTCATTGACAATGGTCTTTCTAGTCCTGATGTGACAGATATCTCATCTTCTCTAGACTGATAATAGTCAGTACAAAACAGAAAACTGATGGCCTCGGATCAGGTAAGATTACCCGCTGAACTTAA------------------------------------------------------------------------------------------------------------------------------------------------------------------------------------------------------------------------------
>OTU_55
ATGCGATAAGTAATGTGAATTGCAGAATTCAGTGAATCATCGAATCTTTGAACGCACATTGCGCCCTTTGGTATTCCGAAGGGCATGCCTGTTCGAGCGTCATTATGACCAATCACGCCTAGCGTGGTCTTGGGGTTCGCATCTTGCGGCCCTTAAAATCAGTGGCGGTGTCCGTTGGGCTCTAAGCGTAGTAATTTTTCTCGCTTTTGGACTCTACGGGTGCTTGCCATAACCCCAACTTTCTTAGGTTGACCTCGGATCAGGTAGGGATACCCGCTGAACTTAA---------------------------------------------------------------------------------------------------------------------------------------------------------------------------------------------------------------------------
>OTU_57
TTGCGAnAAGTAGTATGAATTGCAAATTCTGTGAATCATCGAATCTTTGAAnGCATATTGCGCTCTCTGGTACTCCGGAGAGCATGCCTGTTTGAGGGTAATTAACAGAATCTTTAACCATTTCTTGGTTAAGGGATATGGGCAGTCCGCGGTTAGCGGTTGCCTAAAATATATGGTCAGTCTCATCGAGTTGAGATGCGTAATAATTATTATTTCGCAAAAGCATTTTGATGAACTACCAAGTTTTGATTCATTCAACTATGTTGGGTGCGGTTAGAACAGATATTTTTTGACATTACCTCAAATCAGGTAGGAATACCCGCTGAACTTAG-----------------------------------------------------------------------------------------------------------------------------------------------------------------------------
>OTU_59
ATGCGATAAGTAATGTGAATTGCAGAATTCAGTGAATCATCGAATCTTTGAACGCACCTTGCGCTCCTTGGTATTCCGAGGAGCATGCCTGTTTGAGTGTCATGGAATTCTCAACTCTATTTGCTTTTGTGAATAGGGCTTGGACTTGGAGGTTTATTGCCGGTACTTGTGATCGGCTCCTCTTGAATGTATTAGCTTGAACCCTTGTGGATCAGCTATCGGTGTGATAATTGTCTACGCCGTTGTTGAGAAGCAATATTGTTGGGATCAGCTTCCAATCGTCCTTCACTGGACAAAATACACTTTGACCTTTGACCTCAAATCAGGTAGGATTACCCGCTGAACTTAA------------------------------------------------------------------------------------------------------------------------------------------------------------
>OTU_61
ATGCGATAAGTAATGTGAATTGCAGAATCCATGAATCATCGAATCTTTGAACGCACATTGCGCCCATTAGCTTTGCTTGTGGGCATGCCTGTTCGAGCGTCATTTGAACCCTCAGGTTAACCTGGTATTGGGGAATTCAATACAGAATCCCCTAAATTTTGTGGAGGAATAAGACTTTCCTAGGTGTAGTAAACTTTCGCCTATAGAATTTTTTGTTTTTCTATAACACGTGTTTTTGACACATTTTTTGTTGACCTCGAATCAGGTAGGAATACCCGCTGAACTTAA-------------------------------------------------------------------------------------------------------------------------------------------------------------------------------------------------------------------------
>OTU_63
ATGCGATAAGTAATGCGAATTGCAGAATTCAGTGAGTCATCGAATCTTTGAACGCACATTGCGCCCTTTGGTATTCCGAGGGGCATGCCTGTTCGAGCGTCATTTCAACCCTCAAGCAATCAGGCTTGGTTTTGGGCTTTGTCGGTACCGGCTAGCCTTAAAGTTAGTGGCATTGCTATTAGGCTTTCAGTGTAGTAATTAACCATCACTGTTGGGCCAAAGTAACAGTAGCCAACAACCTTTAAATTTCTTCTATGGTTGACCTCGGATCAGGTAGGGATACCCGCTGAACTTAA-----------------------------------------------------------------------------------------------------------------------------------------------------------------------------------------------------------------
>OTU_65
CTACGATACGTGATGTGAATTGCAGAATTGTGAATCATCGAAACTTTGAACGCACATTGCGCCTGTTGGTATTCCGATGGGCACGTCTGATTGAGCGTTGTCAACTCTCGGATGGTCTTGGGGATTGTGTGTGTTACAGCCCCGAAATGTCTCGGCACCGTGCCACGGCGCAACGTGAAGCAGTGCAGATAAAACCGCTCTTCCAACCTCAGTCAGACGAGAATACCCGCTGAACTTAA--------------------------------------------------------------------------------------------------------------------------------------------------------------------------------------------------------------------------------------------------------------------------
>OTU_67
ATGCGATAAGTAATGTGAATTGCAGAATTCAGTGAATCATCGAATCTTTGAACGCACCTTGCACCCTTTGGAATTCCGAAGGGTATGCTCGTTTGAGTGTCATTGTACTCTCACACTCTCCGATCCTTTGGATTTGGGGAGCGGTGGACTTGGGTGTTTGCTGCATTCCTTGTGGCTCACCTCAAATAGATTAGTACACCTCTTGGTTGGACATAGTACGGCGTGATAAGTGTCTTCGCCGGCACCTCATATAAGAGGGTGGCCAATTTGGGGCTCTGTGCTTTCAAACCGTCTTCGGACAATCTCTGACAACTTGACCTCAAATCGAGTAGGACTACCCGCTGAACTTAA----------------------------------------------------------------------------------------------------------------------------------------------------------
>OTU_69
ATGCGATACGTAATGTGAATTGCAGAATTCAGTGAATCATCGAATCTTTGAACGCACCTTGCGCCCCTTGGCATTCCGAGGGGCACACCCGTTTGAGTGTCGTGAAATCTTCAAAACCCTTTTTCTTTGGTCCATTTTTTTTTTTTTGGTCGGGAAAAGGATTCTTGGACTTGGAGGTTCAATGCTTGCCTCGAAAGCGAGCTCCTCTCAAATGAATTAGTGGGGTCCGCTTTGCTGATCCTTGACGTGATAAGATGTTTCTACGTTTTGGGTTTAGCACTGTCCCTTGGATGCCTGCTCCTAACTGTCTCATGGACAATGATGGTGCTCTGGTCACTGCTGTCTACATTGGCGGGAGGCTGGACCCACAAAAGAAAnCCTTGACCTCAAATCGGGTGAGACTACCCGCTGAACTTA----------------------------------------------------------------------------------------
>OTU_71
ATGCGATAAGTAATGTGAATTGCAGAATTCAGTGAATCATCGAATCTTTGAACGCACATTGCGCCCATCAGTATTCTGTTGGGCATGCCTGTTCGAGCGTCATTTCCACCCTCAAGCCCTGGCTGCTTGGTGTTGGGGTGCTCTACAGCTTGCTGTAGGCCCCGAAAATCAGTGGCGGTCTCGCTGGGACCCCGAGCGTAGTAGATTTCTCTCGCTTAGGGGCGACCGGTGGGTTTCTAGCCGTTAAAACCCCTATATTTTAAAGGTTGACCTCGGATCAGGTAGGAATACCCGCTGAACTTAA---------------------------------------------------------------------------------------------------------------------------------------------------------------------------------------------------------
>OTU_73
ATGCGATAAGTAATGTGAATTGCAGAATTCAGTGAATCATCGAATCTTTGAACGCACCTTGCGCTCCTTGGCTATTCCGAGGAGCATGCCTGTTTGAGTGTCATGTTAATATCAACTCTGATGGTTTTTGTTAACCATTGGATGTTGGACTTGGAGGTTCGTGCTGGCTGCAAAGTCGGCTCCTCTTGAATGCATTAGCTTGGACCTGTGCGCGTTTGCTAGCGGTGTAATACATTTTATTCACCACGGGCCGTGTCACTATTAGGGTCTGCTTCTAATCGTCCTTACCGGACAATATAAACTTTATGACTCTGACCTCAAATCAGGTAGGACTACCCGCTGAACTTAA------------------------------------------------------------------------------------------------------------------------------------------------------------
>OTU_75
ATGCGATAAGTAATGTGAATTGCAGAATTCAGTGAATCATCGAATCTTTGAACGCACATTGCGCCCTTTGGTATTCCGAAGGGCATGCCTGTTCGAGCGTCATGATAAAATCTCAAGCCTCGCTTGGTATTGGGTTTTCGTCTCTCCTGTCTTCTCTACACAGATAGTGACGTGCCTAAAAATCAATGGCGGTGCCTCAATAGCCTCAAGCGTAGTAGACTGACTCGCTTTGGAGAAGCTGTTGTAGGTCCTGCAAATAAATAATAAGTTGGACCTCGGATCAGGTAGGGATACCCGCTGAACTTAA------------------------------------------------------------------------------------------------------------------------------------------------------------------------------------------------------
>OTU_77
ATGCGATAAGTAATGTGAATTGCAGAATTCAGTGAATCATCGAATCTTTGAACGCACCTTGCGCCCTTTGGTATTCCGAAGGGCATGCCTGTTTGAGTGTCATTGAATTATCAACCCTGCTTGCTTTTACTAGCTGAGCTTGGCTTGGATGTGGGGGTTTTTTGCTGGCTTCCTTTAGTGGATGGTCTGCTCCCCTTAAATGCATTAGTGGGATCTCTTGTGGACCGTCACTTGGTGTGATAATTATCTATACCACTTGGCTTTGAAGCAAAATTATGGGAACCTGCTTATAACCGTCCCTCGTTGGACAACTCTTGACATTTTGACCTCAAATCAGGTAGGACTACCCGCTGAACTTAA-------------------------------------------------------------------------------------------------------------------------------------------------
>OTU_79
TTGCGAAAAGTAATGAGAATTGCAGAATTAGTGAATCATCGAATCTTTGAACGCACATTGCACCTCTCCTCGGGGGGGTATACCTGTTCGAGCGCCGGTTTAGACTTCAGGCCTTGCCTGGTGCTGAGCTAAATGCTTGCATTGCTTGCGTTGGCTCCAAACTCCTTGACAGCGATTTGTCGTGTCCCAACTGCCAAAAAGTTGGTCTGCTGCAAACCGGTGTCGGTTTTCCCGAAAAGAAGGCCTCGAATCAGGTAAGGCTACCCGCTGAACTTAA------------------------------------------------------------------------------------------------------------------------------------------------------------------------------------------------------------------------------------
>OTU_81
ATGCGATAAGTAATGCGAATTGCAGAATTCAGTGAGTCATCGAATCTTTGAACGCATATTGCGCCCTTTGGTATTCCGAAGGGCATGCCTGTTCGAGCGTCATTATCACTGTCAAGCTTGGCTTGTTGTTGGGCTCTGTCACCGGGTGACTGGTCCAAAAGATAATGACCGGTGTCATGCCGACGCTATATGCAACGAGCTTATTACAGCACGCATCTGGCCGTCGTGTGGCCCGGTCCTCCGCCCCCTTATCTCTCAAGGTTGACCTCGGATCAGGTAGGAATACCCGCTGAACTTAA--------------------------------------------------------------------------------------------------------------------------------------------------------------------------------------------------------------
>OTU_83
ATGCGATAAGTAATGTGAATTGCAGAATTCAGTGAATCATCGAATCTTTGAACGCACATTGCGCCCATTAGTACTCTAGTGGGCATGCCTGTTCGAGCGTCATTACGACCCTTAAGCCTAGCTTAGTATTGGGAACCTACGGGGCCTTTTGGGCGCCGTAGCTCCTTAAAATCAACGGCGGAGACGTGGAGTCCTCTAAGCTTAGTAACTTTTTTCTAGCTTCTGAAGGCGCTGCGGCCCCTGCCGTAAAACCCCTCTTCGGAGGAACTTTTCTAGTGGTTGACCTCGGATCAGGTAGGAATACCCGCTGAACTTAA--------------------------------------------------------------------------------------------------------------------------------------------------------------------------------------------
>OTU_85
GTGCGATAAGTAATGTGAATTGCAGATTTCCGTGAATCATCGAATTTTTGAACGCATATTGGACTTTTTGGTATTCCGAAGAGTATGCCTGTTTGAGGGTCAATCAAATAAAAATCGACGTTTTTTCCGTCGGAATTGGGTCTTTCTTCCTAACCCCGGGTTTTAAAGTGACCTAAAATTGTTAAATTTTTCGATTAACTCATCTGAATTTTTATTTCGTGGGTTCGTCTTAAAAACATGCACTGGACGCGACCATTCTTCGTGGTCATATTGTGTTCATGATTTCTTCATAATTCGACCTCAAATCAGGTAAGAGTACCCGCTGAACTTAA-----------------------------------------------------------------------------------------------------------------------------------------------------------------------------
>OTU_87
ATGCGATAAGTAATGTGAATTGCAGAATTCAGTGAATCATCGAATCTTTGAACGCACATTGCGCCCCTTGGTATTCCGAGGGGCATGCCTGTTCGAGCGTCATTATGACCACTCAAGCCTAGCTTGGTATTGGGGCTCGCGGTGTCGCGGCTTCTAAAATCAGTGGCGGTGCCGTCCGGCTCTAAGCGTAGTAATTCTCTCGCTATAGAGTTCGGTGGTTGCTTGCCAAAACCCCCCAACCTCTCACGGTTGACCTCGGATCAGGTAGGGATACCCGCTGAACTTAA--------------------------------------------------------------------------------------------------------------------------------------------------------------------------------------------------------------------------
>OTU_89
ATGCGATAATTAATGTGAATTGCAGAATTCAGTGAATCATCGAGTCTTTGAACGCACATTGCGCCCCCTGGTATTCCGGGGGGCATGCCTGTCCGAGCGTCATTGCTGCCCTCAAGCCCGGCTTGTGTGTTGGGCCCTGTTCCCCCGGGAACAGGCCCGAAAGGCAGTGGCGGCACCGCGTCCGATCCTCGAGCGTATGGGGCTTTGTCACCCGCTCTGTAGGCCCGGCCGGCGCCCGTCGACCCCCCAACCTTTTTTTTTCAGGTTGACCTCGGATCAGGTAGGGATACCCGCTGAACTTAA----------------------------------------------------------------------------------------------------------------------------------------------------------------------------------------------------------
>OTU_91
ATGCGATAAGTAGTGTGAATTGCAGATTTCAGTGAATCATCGAATCTTTGAACGCACATTGCGCCCTTTGGTATTCCGAAGGGCATGCCTGTCTGAGCGTCAATAAATCAATCAAACCATGGTTTGGTATTGGGAGAAGTGGTATTGCCTCTCTCCTTTAAGCTATTGGCGACGCTATTTCAGCTTGTAAGACGTAGTAAGCAATTTCTCGTTAAAGCAACTGTATAGATGTCTGCCAACTGAACGATTTATTTTACAGCTTGACCTCAGATCAGGTAGGGATACCCCCTGAACTTAA---------------------------------------------------------------------------------------------------------------------------------------------------------------------------------------------------------------
>OTU_93
GTGCGATAAGTAATGTGAATTGCAGAATTCCGTGAATCATCGAATCTTTGAACGCATATTGCACTTTCTGGTATTCCGGAGAGTATGCCTGTTTGAGGGTCGTCCGAATAAAAATCGACGTTTTTTCGTCGGAATTGGGTTTTTCTTTTTAACCTTGGGTTTTAAAGTAACCTAAAATTGTTGAATTTTTCGATGAACTCATCTGAATTTTTTATTATGTGGGTTCGTCTTAAAAATATGTATTGAACGCAACCATTCTTCGTGGTCACATAGTGTTCATAATTTTTTTCATAATTCGACCTCAAATCAGGTAAGAGTACCCACTGAACTTAA----------------------------------------------------------------------------------------------------------------------------------------------------------------------------
>OTU_95
ATGCGATAAGTAATGCGAATTGCAGAATTCCAGTGAGTCATCGAATCTTTGAACGCATATTGCGCCCTTTGGTATTCCGAAGGGCATGCCTGTTCGAGCGTCATTATCACCCCTCAAGCCCCTCTGGCTTGGTGTTGGACGGTTTGGTTTTGGTGACAAGACCCCTCCTAAAACGAATGACGGCGACCTGTGCGACCCCCGGTACATGGAGCTTCTAACCGAGCACGTACCGGCTTCAGGGTAGACAGGACCCGGTCTTCTCCCTCATGGGAAAAACTCTTTCCAAAGGTTGACCTCGGATCAGGTAGGGATACCCGCTGAACTTAA----------------------------------------------------------------------------------------------------------------------------------------------------------------------------------
>OTU_97
ATGCGATAAGTAATGTGAATTGCAGAATTCAGTGAATCATCGAATCTTTGAACGCACATTGCGCCCCTTGGTATTCCGAGGGGCATGCCTGTTCGAGCGTCATTATAACCAATCAAGCTTGTCTTGGTATTGGGGTTCGCCTTCTAGCGTCCCTTAAACTCAATGGCGGTGCCGTTGGGCTCTCAGCGTAGTAATACTCCTCGCTACAGGGTCTTGCGGTTGCTTGCCACAACCCCAACTTTCTTAGGTTGACCTCGGATCAGGTAGGGATACCCGCTGAACTTAA---------------------------------------------------------------------------------------------------------------------------------------------------------------------------------------------------------------------------
>OTU_99
GnGCGAnAnGTAnTGTGAATnGCAGAAnnnnGTGAATCATCGAATCTTTGAACGCACATTGCGCCTCTCCGCAAGGGGAGGCATGCCTGTCTGAGCGTCATTTAAACCGATAGACCCGTTGTGGGTTTGTGTTGGGCCTCGCCCGGACGGGCGTCGCCTCAAAGACATTGGCCTCTGTGGAGCGGATGAGATCCATTAGGACCCGACCGTTCTGGGGGCCCGAAACCCCTCTGAATTGACCTCAGATCAGGTAGGGACACCGCCTGAACTTAA----------------------------------------------------------------------------------------------------------------------------------------------------------------------------------------------------------------------------------------
>OTU_101
ATGCGATAAGTAGTGTGAATTGCAGAATTTAGTGAATCATCGAATCTTTGAACGCACATTGCGCCCTTCGGTATTCCGTTGGGCATGCCTGTTCGAGCGTCATTTAACCCTTCAAGCTCTGCTTGGTGTTGGGCGTTTGTCTCTTGTGGACTCGCCTCAAATTCATTGGCAGCCGGTAAGTTGGCTTCGTGCGCAGCACATTGCGTCGCGACTCCAGCGTGCCTCCTCCCATCAAGACCTTCTATCACTTTGACCTCGGATCAGGTAGGGATACCCGCTGAACTTAA--------------------------------------------------------------------------------------------------------------------------------------------------------------------------------------------------------------------------
>OTU_103
ATGCGATAAGTAATGTGAATTGCAGAATTCAGTGAATCATCGAATCTTTGAACGCACATTGCGCCCATTAGTATTCTAGTGGGCATGCCTGTTCGAGCGTCATTAAGTCCACTTAAGCCCTGCTTAGTGTTGGGAATCTACTAGTTAATCCTGTAGTTCCTTAAAGACAGCGGCGGAGTTGTGATATCCTCTGAGCTTAGTAATTATACACCTAGCTTTCGAGTAGATCACTTCGACTGCCGTTAAACACCCTTCTTTTGAACGGTTGACCTCGGATCAGGTAGGAATACCCGCTGAACTTAA----------------------------------------------------------------------------------------------------------------------------------------------------------------------------------------------------------
>OTU_105
ATGCGATACGTAATGTGAATTGCAGATTTCAGTGAATCATCGAATCTTTGAACGCATATTGCACTCTCTGGTATTCCGGGGAGTATGCCTGTTTCAGTATCATAAATTATATTCGTTCTGTAATGGAGTTGGACTTTTTTGCCTTTGCTTCTAAAAGATAGGCTAGTCCCAAAAAATTGTTAGCAATTAAGAGAGAATTGTCAAGCGTAGTAGCTGATCTTTTTTAAAGGATTGTCTTTCGTTTTATTTCTCTTTTTCTTTGCAAAATATATATATTTATCTATTATCTATTTCGTCTTGATCTGAAATCAGGTAGGATTACCCGCTGAAC------------------------------------------------------------------------------------------------------------------------------------------------------------------------------
>OTU_107
GCGCGAAATGTAGTGTGAATTGCATCATTTGTGAATCATCGAATCTTTGAACGCACATTGCGCCTCCCGCGAGGGAGGTATGCCTGTCCGAGTGTCCCCCTGAACGAGGTCAGTTAACTGGCCATGTCATGGGCCTCGCCCTCACGGGGCGTCGCCTCAAAGCCATCGGTCTAACGAGCGGACGAGATCCATTGGGACTGACCGCTTCGACGACCTTAAACCTCTTTACCACGACATCGGATCAGGTAGGACTACCGCCTGAACTTAA---------------------------------------------------------------------------------------------------------------------------------------------------------------------------------------------------------------------------------------------
>OTU_109
GnGCGAnAnGTAnTGTGAATnGCAGAAnnnnGTGAATCATCGnATCTTTGAACGCACATTGCGCCCACCAGCATTCTGATGGGCATGCCTGTTCGAGCGTCATTTCAACCCTCAGGCTCCGCCTGGTGTTGGGACCCTGTGTTTCTACAGGCCCCGAAAGACAGTGGCGGGCTCCGTAGGACCCCGAGCGTAGTACATCTCTCGCTCCGGGCGTTCGCGGCTCCCAGCCATCAACCTGTTTTATACCTTTAAAGTTGACCTCGGATCAGGTAGGAATACCCGCTGAGCTTAA---------------------------------------------------------------------------------------------------------------------------------------------------------------------------------------------------------------------
>OTU_111
ATGCGATAAGTAATGTGAATTGCAGATTTTCAGTGAATCATCGAATCTTTGAACGCACCTTGCGCTCCTTGGTATTCCGAGGAGCATGCCTGTTTGAGTGTCATTATATTCTCAACTTCACCGAATTTGATTCGAGTGGAAGCTTGGAGTTTGGAGCGTGCTGGCCCTTACCCGGGGTCGGCTCCTCTTTAAATGCAGCAGCGGAGTCATCTTTTTGACCCTTGCGGCGTTGGCGTGATAGTCGTTGTTGTTGCGTCGTTGGCCCCAAGGTGTCTCGATCCGCTTATAAAATGGTCTCTTGGGACAAATGAATGAAATGTTTGACCTCAAATCAGGTAGGACTACCCGCTGAACTTAA---------------------------------------------------------------------------------------------------------------------------------------------------
>OTU_113
ATGCGATAAGTAATGTGAATTGCAGAATTCAGTGAATCATCGAATCTTTGAACGCACCTTGCGCTCCCTGGTATTCCTAGGAGCACGCCTGTTCGAGTGTCGCGAAATTTCTCAAGCTTTGGATGGCCTTTTTTTGGTCTGTCCTTAGCCTTGGTTGTTGGGCTTTGCCGTGTCCTTTATTGTGGACGGCTGGCCTTAAAAGCATTAGCTGATCCTTGTGTGGCACTGGTTCTACTCAGCGTGATAATAGTCTGATCGCTGAGGACATCTTTTGGGATGGCCAGTCCTCGTTTGGGTTGCTTATAATTATACCTGGTCTTGCAGATTCATTCAGTCTGTGGGTTCCACTTTTCAGCTTTGACCTCGAATCAGGTGGGACTACCCGCTGAACTTAA--------------------------------------------------------------------------------------------------------------
>OTU_115
ATGCGATAAGTAATGTGAATTGCAGAATTCAGTGAATCATCGAATCTTTGAACGCACATTGCGCCCATTAGTATTCTAGTGGGCATGCCTGTTCGAGCGTCATTAAGTCCACTTAAGCCCAGCTTAGTGTTGGGAGACTGCTCCAGCGGTGCTACCCTGTAGCTACCCTGCAGCTCCTCAAAGACAGCGGCGGAGTTGTGGTATCCTCTGAGCTTAGTAACTTGTTCTAGCTTTCGAGTACACCACTTCCCCTGCCGTAAAACCCTTAATTTTTAATGGTTGACCTCGGATCAGGTAGGAATACCCGCTGAACTTAA--------------------------------------------------------------------------------------------------------------------------------------------------------------------------------------------
>OTU_117
ATGTGATAAGTAATGTGAATTGCAGAATCTCGTGAATCATCGAATCTTTGAACGCACATTGCGCCCAATGGTATTCCATTGGGCATACCTGTTTGAGTGTGAGAATCCCGTCCTTGACATGGGCCCCGTCGCCCTGCGATGCGCTCTCGAAGAGTCGAGTAGTTTGGGAATGCTGCG----------------------------------------------------------------------------------------------------------------------------------------------------------------------------------------------------------------------------------------------------------------------------------------------------------------------------------------
>OTU_119
ATGCGATAAGTAATGTGAATTGCAGAATTCAGTGAATCATCGAATCTTTGAACGCACCTTGCGCTCCTCGGTATTCCGTGGAGCATGCCTGTTTGAGTGTCACGTAAACCCTCACCCTCGTGATGTCAAAGTCACGTCCGGTGGACTTGGATAGTGCCGTCATGGGCTCATCCTGAAATGCATTAGCTTGCGCCGTTTAGAGTGCATGGCACGGTGTGATAATTATCTGCGTCGTCGCCTAAGGCCTCTTGAGTTGTGCGCTGCTTACAGCAGGTCCGACTGTGGACAACACATTTTTAAGCTTTGCCCTCAAATCAGGTAGGACTACCCGCTGAACTTAA--------------------------------------------------------------------------------------------------------------------------------------------------------------------
>OTU_121
ATGCGATAAGTAATGTGAATTGCAGAATTCAGTGAATCATCGAATCTTTGAACGCACATTGCGCCCTCTGGTATTCCGGGGGGCATGCCTGTTCGAGCGTCATTACAACCCTCAAGCTCTGCTTGGTATTGGGAATCACCTCCTTGGTGTTGCTCAAAATTATTGGCGGTGCCACCTGGCTTCTAGCGTAGTAATACCTCTCGCTATGGAGTTTTTGAAGTGCTTGCCATCAACCCCTTATTCTCAAAGGTTGACCTCGGATCAGGTAGGGATACCCGCTGAACTTAA-------------------------------------------------------------------------------------------------------------------------------------------------------------------------------------------------------------------------
>OTU_123
GTGCGATAAGTAATGTGAATTGCAGAATTCnGTAAATCATCGAATCTTTGAACGCAAATTGCACTTTCCGGTATTCCGGGAAGTATGCCTGTTTGAGGGTCATTTAAATTAAAGGATCGATTCGTTACCCTCGTAGTAAACGTTTCAGAATTGGGTCACCTTAAATCATTAGGTTTAAGTGACTTAAAATTGATTTTTGTTTTTTGGTATGATTTCGAGCGTACTTAAGATTTTTTTTATTACGTTTTAATAATAAATCATATCGGACGTTTATTAGGCGTGACCATTTATCATGGTTTCGTGCCCATAATTGTTTTCATGAAATATGACCTCAAATCAGGTAGAAATACCCGCTGAACTTAA----------------------------------------------------------------------------------------------------------------------------------------------
>OTU_125
ATGCGATAAGTAATGTGAATTGCAGAATTCAGTGAATCATCGAATCTTTGAACGCACATTGCGCCCTCCGGTATTCCGGAGGGCATGCCTGTTCGAGCGTCATTTCAACCCTCAAGCACTGCTTGGTGTTGGGGCACTGCTCCTCTCGCGGGGAGCAGGCCCTGAAATTCAGTGGCGAGCTCGCCAGGACTCCGAGCGTAGTAGTTTACAACCTCGCTTAGGAAGGACTGGTGGTGCCCTGCCGTAAAACTCCCTAATTTCTGAAAAGTTGACCTCGGATCAGGTAGGAATACCCGCTGAACTTAA-------------------------------------------------------------------------------------------------------------------------------------------------------------------------------------------------------
>OTU_127
ATGCGATAAGTAATGCGAATTGCAGAATTCCCGTGAGTCATCGAATCTTTGAACGCACATTGCGCCCTTTGGTATTCCAAAGGGCATGCCTGTCCGAGCGTCATTATCACCCCTCAAGCCCCGTGCTTGGTGTTGGACGGATTTTGGTCGTGTAACAACGGCCCCTCCTAAAGACAATGACGGCGGCCTGCGGATCCCTCGGTACACTGAGCTTTTAACTGAGCACGTATCGGACAAGGGCGCCCAGGACACGGTCCTTCTCCTCAACCAGGAAATTTCTTCAAGGTTGACCTCGGATCAGGTAGGAATACGCGCTGAACTTAA-------------------------------------------------------------------------------------------------------------------------------------------------------------------------------------
>OTU_129
AATGCGACAAGTAATGTGAATTGCAGAATTCCGTGAATCATCGAATCTTTGAACGCATATTGCGCCCTCTGGTATTCCGGAGGGCATGCCTGTCCGAGCGTCATTGCTATACCTCAAGCCTGGCTTGTATGTTGGGCTTACTGTCTTGTTGGGACAGTAGCCCTAAAGGCAGAGGCAGGGTCGTAGTCCGGTCTTTTCAATGCGTATGGGGCATTGTCACACGCTTGAAGGCTGGCCGACCCTTTATGCCTATTGTGGATTTTTATCCTCTTATCAATTTTTTTTCTGATGGACCTCGGATCAGGTAGGGATACCCGCTGAACTTAA----------------------------------------------------------------------------------------------------------------------------------------------------------------------------------
>OTU_131
TTGCGATAAGTAATGTGAATTGCAGATTTTCAGTGAATCATCGAATCTTTGAACGCACCTTGCACTCCTTGGTATTCCAAGGAGTATGCCTGTTTGAGTGTCATTTAATTATCAACCTAATATTTCATTAGGATTGGACTTGGGATTTGCTGGCTTTGAGTAGTCAGCTATCCTTAAATGCATGTATTGACGTGCACGGCCTGTCTCCGGTGATAAATGATCCGTTGGTCCGGGCTGGAAGCGTTCAATTTTTTTTATTAACATATTTGACAATTTGACCTCAAATCAGGTAGGACTACCCGCTGAACTTAA-------------------------------------------------------------------------------------------------------------------------------------------------------------------------------------------------
>OTU_133
ATGCGATAAGTAATGTGAATTGCAGAATTCAGTGAATCATCGAATCTTTGAACGCACATTGCGCCCCTTGGTATTCCGGGGGGCATGCCTGTTCGAGCGTCATTTCAACCCTCAAGCCTGGCTTGGTCTTGGGCTCTGCCGGTAGCGGCTGGCCTTAAACGCAGTGGCGGTGCCATCGAGCTCTACGCGTAGTAATTACTTCCTCGCGTCTGAGTCTTGGTGGATGCTGGCCAGCAACCCCTAATTTTCTATGGTTGACCTCGGATCAGGTAGGGATACCCGCTGAACTTAA---------------------------------------------------------------------------------------------------------------------------------------------------------------------------------------------------------------------
>OTU_135
AATGCGATAAGTAATGTGAATTGCAGAATTCAGTGAATCATCGAATCTTTGAACGCACATTGCGCCCGCTGGTATTCCAGCGGGCATGCCCGTTCGAGCGTCATTTTAATTCCTTCCCAGGAGGGAGCTTCTGTTTCTACAGAGGTTTCTGCTAGGGGTGTTGGCACCTGGCGCCGCCTAGGCGACCGGAGCCCAAATGCAGTGGCGGACGCGCAAGCAGTCCCTAGCGCAGTAAACAAAAACTTCGCTCAGGAGGCTCGCAGCAGCGGACTACAGCCTAACGCAAAAAAGCTTTTGGTTTTTGCAAACAAAAACTTGACCTCGGATCGGGTAGGACTACCCGCTGAACTTAA--------------------------------------------------------------------------------------------------------------------------------------------------------
>OTU_137
AATGCGATAAGTAATGTGAATTGCAGAATTCAGTGAATCATCGAATCTTTGAACGCACATTGCGCCCGCTGGTATTCCGGCGGGCATGCCCGTTCGAGCGTCATTTTAATTCCTTCCCAGAAAGGAGCTTCTGTTTCTACAGAGGTTTCTGTCAGGGGTGTTGGCACCTGTCGCCGCCTAGGCGACCAGAGCCCAAATGCAGTGGCGGACGCGCAAGCGGCCCCTAGCGCAGTAGCAAACAAACTTCGCTCAGGAGGCTCGTAGCAGCGGACCACAGCCTAACAGCAAAGCTCTTTGTTTTGCAACAAAAACTTGACCTCGGATCGGGTAGGACTACCCGCTGAACTTAA-----------------------------------------------------------------------------------------------------------------------------------------------------------
>OTU_139
ATGCGATAAGTAATGTGAATTGCAGAATTCAGTGAATCATCGAATCTTTGAACGCACATTGCGCCCGCCAGTATTCTGGCGGGCATGCCTGTTCGAGCGTCATTAACACCCCTCAAGCCCCCGGGCTTGGTGTTGGGGATCGGGAACAGCGGATCGGCCCCCCGGGGCCGCGAAGCCCCCGTCCCCCAAATGCATCGGCGGTCACGCCGCGGCCTCTTGCGCGTAGTAGCTAACACCTCGCGCCGGAGCCCGTCGTGGTCCACGCCGCTAAACCCCCGGACTTTTTACAAGTTGACCTCGAATCAGGTAGGACTACCCGCTGAACTTAA--------------------------------------------------------------------------------------------------------------------------------------------------------------------------------
>OTU_141
ATGCGATAAGTAATGTGAATTGCAGAATTCAGTGAATCATCGAATCTTTGAACGCACATTGCGCCTCTTGGTATTCCGGGAGGCATACCTGTTCGAGCGCCGTTTTCATACTTCAAGCCTAGCTTGGTGTTGATTGTTGTCAGTCAGACAACTTTCAAAACTCAATGACAAAGGTCTTTCTTGTCCAGATGTGACAGATATCTCATCTTCTTCAAGGAAGATCTAAAGTCAAACCCCCCAAAATTTGAAAACTTGATGGCCTCGGATCAGGTAAGATTACCCGCTGAACTTAA--------------------------------------------------------------------------------------------------------------------------------------------------------------------------------------------------------------------
>OTU_143
ATGCGATAAGTAATGTGAATTGCAGAATTCAGTGAATCATCGAATCTTTGAACGCACATTGCGCCCGCTAGTATTCTGGCGGGCATGCCTGTTCGAGCGTCATTTCAACCATCAAGCCTCTAGGCTTGTGTTGGAGCCCTGCGGCCGTCCGCAGCCTCCTAAATCTAGTGGCGGGCTCGCTATCACACCGAGTGCAGTACATATCATATTCTCTCAGGTCGTGTGGCGGGTGCTAGCCGTGAAACCCCCCCTATTTTATCAAGGTTGACCTCGGATCAGGTAGGAATACCCGCTGAACTTAA-----------------------------------------------------------------------------------------------------------------------------------------------------------------------------------------------------------
>OTU_145
GTGCGATAAGTAGTGTGAATTGCAGAATCCGTGAATCATCGAATTTTTGAACGCAAATTGCACTCTCTGGTATTCCGGAGAGTATGCCTGTTTGAGGGTCAGTTTAAATAAAATCCGTTATGTCGCTTTGGTGACTTTCGGAATTGGGTTATCTTAACCTTTTAAGCTAAGAAACCTGAAATTGATGTTTTTGTGCATCCTAGACGTGTATAATTTTTATTTATCCGTTTTCGATGCCGAACTCTATTAGGTATGGTCATGTCGTGTGGTTCCGTACCTATAATTCATCATATTTTGACCTCAAATCAGGTAAGATTACCCGCTGAACTTAA-----------------------------------------------------------------------------------------------------------------------------------------------------------------------------
>OTU_147
GCGCGATATGTAGTGTGAATCGCAGAACATTGTGAATCATCGAATCTTTGAACGCACATTGCGCCTTCTGTAACAGGGAGGCATGCCTGTCTGAGCGTCATTTAAACCAATGGACAAAGTCCGTGTTGGATGATCGCCTTTTGGCGTCGTCTTAAAGACATTGCCTTATGAGCGGATGAGATCCATTAGGACCGGCCGTTTCAAAAGGATTTATTCTCTGATTTGACCTCAGATCAGGTAGGATTACCGCCTGAACTTAA-----------------------------------------------------------------------------------------------------------------------------------------------------------------------------------------------------------------------------------------------------
>OTU_149
ATGCGATAAGTAATGCGAATTGCAGAGTTTTTGTGAGTCATCGAATCTTTGAACGCATATTGCGCCCTCTGGTATTCCGGAGGGCATGCCTGTCCGAGCGTCATTGTCAACCCTCAAGCCCTGCTTGCTGTTGGACCCCTCGACGAAAGTTGACGGCCCCAAAGATAATGACGGCGTTGTGGTAACCCCCAGATGCAATGAGCTTTAACACGCACGCGTCACGGTGGTACCACGGCCCCAGTCTTTAACAATTCTTCTAAGGTTGACCTCGGATCAGGTAGGAATACCCGCTGAACTTAA-------------------------------------------------------------------------------------------------------------------------------------------------------------------------------------------------------------
>OTU_151
ATGCGATAAGTAATGTGAATTGCAGAATTTAGTGAATCATCGAATCTTTGAACGCACATTGCACCTCTTGGTAATCCTTGAGGTATATCTGTTCGAGCGCCGTTTAAATATTAAGACTTTGTCTTTTGTTGAATTATCATGATTAATGATTTTTCTAAATATATTGGCGTATTTTTAATAGCTTCAAGAAACGCAGTGAAAATGTGTTTTATGACTTTTAAACAACTGCCTTGTTTTTTACTCACAAACATGGCCTCGAATCAGATAGGGATACCCGCTGAACTTAA--------------------------------------------------------------------------------------------------------------------------------------------------------------------------------------------------------------------------
>OTU_153
ATGCGATAAGTAATGCGAATTGCAGAATCCCAGTGAATCATCGAATCTTTGAACGCACATTGCGCCCAACAGCATTCTGATGGGCATGCCTGTTCGAGCGTCATTTCAACCCTCAGGCCCCTAGCTGGTCTGGCGTTGGGGCATCTGCGGCGACCCGCAGGCCCTGAAAGACAGTGGCGGTACCCACTAGCACTCCGGGCGCAGTAGATTTATTTCTCGCCTAGGATGTCCAGCGGGTTGGCCGGCCATAAAACTCCCTAATCTTCGGAAGGTTGACCTCGGATCAGGTAGGAATACCCGCTGAACTTAA---------------------------------------------------------------------------------------------------------------------------------------------------------------------------------------------------
>OTU_155
ATGCGATAAGTAGTGTGAATTGCAGAATTCAGTGAATCATCGAATCTTTGAACGCACATTGCGCCCCTCGGTATTCnGTGGGGCATGCCTGTTCGAGCGTCATTTACACCCTCAAGCTTTGCTTGGTGTTGGGCGTCTGTCCCCGCGGCTTGCCCGCCCGGACTCGCCTCAAAGGTATTGGTAGCGGTCTTGCCGGGCCTCCTAATCGCGCAGCACTGTTCGCGCTTCCTGGAGCCCGCGCGAAACCAGCGTCCATCAAGCCCCATCTTCTGAACTTGACCTCGGATCAGGTAGGGATACCCGCTGAACTTAA------------------------------------------------------------------------------------------------------------------------------------------------------------------------------------------------
>OTU_157
ATGCGATAAGTAATGTGAATTGCAGAATTCAGTGAATCATCGAATCTTTGAACGCACATTGCGCCCGCCAGTATTCTGGCGGGCATGCCTGTTCGAGCGTCATTTCAACCCTCAAGCCCCTAGGGCTTGGTGTTGGGGATCGGCGATAGTCGCCGTCCCCCAAATCTAGTGGCGGTCTCGCTGTAGCCTCCATTGCGTAGTAGCTAACACCTCGCAACTGGAACGCGGCGCGGCCAAGCCGTTAAACCCCCCAACTTCTGAATGTTGACCTCGGATCAGGTAGGAATACCCGCTGAACTTAA-----------------------------------------------------------------------------------------------------------------------------------------------------------------------------------------------------------
>OTU_159
GTGCGATAAGTAGTGTGAATTGCAGAATTCCGTGAATCATCGAATCTTTGAACGCATATTGCACTCTCTGGTATTCCGGAGAGTATGCCTGTTTGAGGGTCGGTCGAATAAAAATCGACGTTTTTTTTCGTCGGAATTGGGTCGTTCTTTTTTTAACCGAAGTGACCTAAAATTGAAATTTCTTTTTTCGATGAACTCGTCTAAATTTTTGTGGGTTCGTCTTAAAAATGTGCATTGAACGCGACCATTTTTTCGTGGTTGAATCGTGTTCATGAAATTTTTCACAATTCGACCTCAAATCAGGTAAGAGTACCCGCTGAACTTAA-----------------------------------------------------------------------------------------------------------------------------------------------------------------------------------
>OTU_161
ATGCGATAAGTAATGTGAATTGCAGAATTCAGTGAATCATCGAATCTTTGAACGCACATTGCGCCCTTTGGTATTCCGAAGGGCACGTCTGTGTGAACGTCATTTAAACACCCAAGCTCCGCTTGGTGATGGAGGCGGCCGCTTGCCGTCGTCCGCAATCCGTAGGCTGCGGCGCCCTTCCGCGAAAGTAGTGAGACACATCTTTCCGCGGATGTTGGTCGACCCTGCAGGCCCAACGAACCCCCACACGCACTTGACTTCACATCAGGCGAGGTTACCCGCTGAACTTAA----------------------------------------------------------------------------------------------------------------------------------------------------------------------------------------------------------------------
>OTU_163
ATGCGATAAGTAATGCGAATTGCAGAATTCAGTGAGTCATCGAATCTTTGAACGCACATTGCGCCCGCCAGCATCCTGGCGGGCATGCCTGTTCGAGCGTCATTTCAACCCTCAGGCTCTGCCTGGCGTTGGGGACCTGCGCCTCGCAGCCCCCGAAAGACAGCGGCGGTCCCGTCCCGGCACCGAGCGTAGTAGCACATCTCGCTATGGGCGTTCGGGCGGTGGCCTGCCGGAAAACCCCCTATTTTCGTGGTTGACCTCGGATCAGGTAGGAATACCCGCTGAACTTAA----------------------------------------------------------------------------------------------------------------------------------------------------------------------------------------------------------------------
>OTU_165
ATGCGATACGTAATGTGAATTGCAGAATCCAGTGAATCATCGAATCTTTGAACGCACATTGCGCCCGCCAGTACTCTGGCGGGCATGCCTGTCCGAGCGTCATTTCAACCCTCAAGCCCCCGGGCTTGGTGCTGGGGATCGGCGAACGTCGCCGTCCCCCAAACTCAGTGGCGGTCCCGCCGAGCTTCCTCTGCGTAGTAATACACCTCGCTCTGGAGTCTCAGCGGTCCCACGCCGTAAAACACCCCACTTCTGAACGTTGACCTCGGATCAGGTAGGACTACCCGCTGAACTTAA----------------------------------------------------------------------------------------------------------------------------------------------------------------------------------------------------------------
>OTU_167
ATGCGATAAGTAATGCGAATTGCAGAATTCAGTGAGTCATCGAATCTTTGAACGCATATTGCGCCCTTTGGTATTCCGAAGGGCATGCCTGTTCGAGCGTCATTATCAAAGCATCAAGCTTGGCTTGTCGTTGGGCCCTTTATCACCTGGTGATAGGTCCAAAAGATAATGAGCAGTGTCCTAAGGGCCCTATATGCAATGAGCTTCTAACAGCATGCATCTAGTGGTCGTAGGCCTGGTCTACCCCCCTATTTCTCAAGGTTGACCTCGGATCAGGTAGGAATACCCGCTGAACTTAA--------------------------------------------------------------------------------------------------------------------------------------------------------------------------------------------------------------
>OTU_169
ATGCGATAAGTAATGTGAATTGCAGAATTCAGTGAATCATCGAATCTTTGAACGCACCTTGCGCTCCTTGGTATTCCGAGGAGCATGCCTGTTTGAGTGTCATTAATATATCAACTTCTTCAGCTTTTGTGTCTGTTGAGTGTTGGATTGTGGGGGTTTTGCTGGCCTTTCAAAAGGTCTAGCTCTCCTGAAATGTATTAGCGGAACAATTTGTTGAATCGTTCATTGGTGTGATAACTATCTACGCTATTGATCGTGAAGCAAGTTCAGCTTCTAACAGTCCATTGACTTGGATAAATTTTATTTAATGTGACCTCAAATCAGGTAGGACTACCCGCTGAACTTAA--------------------------------------------------------------------------------------------------------------------------------------------------------------
>OTU_171
ATGCGATAAGTAATGCGAATTGCAGAATTCAGTGAGTCATCGAATCTTTGAACGCATATTGCGCCCTTTGGTATTCCGAAGGGCATGCCTGTTCGAGCGTCATTATCAACCATCAAGTCTGGCTTGTTGTTGGACCCCTTTGCAACTGAAACATGTGGCAGGTCCGAAAGATAATGACGGTCATGTTTGACCCTAGATGCAATGAGCTTTTCATAGCACGCATTGATGTGGTCGACTGACCCGGTCTTAACTATAATTTTCTAAGGTTGACCTCGGATCAGGTAGGAATACCCGCTGAACTTAA---------------------------------------------------------------------------------------------------------------------------------------------------------------------------------------------------------
>OTU_173
CTGnGATAnnTnnTGnGAATTGCAGAATTCAGTGAGTCATCGAATCTTTGAACGCATATTGCGCCCTTTGGTATTCCGAAGGGCATGCCTGTTCGAGCGTCATTATCAACCATCAAGCCTGGCTTGTnGTTGGACCCTTTGCnnCTGAAATAnGTGGCAGGTCCGAAAGATAATGACGGTGTCATGTTTGACCCTAGATGCAACGAGCTTTTCATAGCACGCATTGATGTGGTCGACTGACCCGGTCTTAACTATAATTTTCTAAGGTTGACCTCGGATCAGGTAGGAATACCCGCTGAACTTAA--------------------------------------------------------------------------------------------------------------------------------------------------------------------------------------------------------
>OTU_175
AGTGCGAAACGTAATGTGAATTGCAGAATTCAGTGAATCATCGAATCTTTGAACGCATCTTGCGCTCCTTGGTATTCCGAGGAGCATGCCTGTCTGAGTGTCGTGAAATTCTCTCAAACCCTATGGGTTTGGATGTGGACGTTGTTGTTGGTTAATACAACTCGTCTTGAAATTCATTAGCTGATCTCTTGGTCTGGGCGGACGGTGTAATAAATGATATAACACTGTGTCGTCTAACATAAGAATCGCTTCTAATCCATTACATTATTATAATGACCTCAGATCAGGTAGGACTACCCGCTGAACTTAA---------------------------------------------------------------------------------------------------------------------------------------------------------------------------------------------------
>OTU_177
CTGCGATACGTGATGTGAATTGCAGAATTTGTGAATCATCGAAACTTTGAACGCACATTGCGCCTGTTGGTACTCCGTCAGGCACGTCTGTTTGAGCGTTGTTAAACTCTCAGCGAAAGCTGGTTGTAGAGGAGGCGGTGCCCCTCTGAAATATCTCAGCATTGTGCAACGGTGCAACGTGAATCTCTGCTGTGACAGTACTCTCTATCTCTCAACCTCAAATCAGACGAGAATACCCGCTGAACTTAA----------------------------------------------------------------------------------------------------------------------------------------------------------------------------------------------------------------------------------------------------------------
>OTU_179
ATGCGATAAGTAATGTGAATTGCAGAATTCAGTGAATCATCGAATCTTTGAACGCACCTTGCGCCCTTTGGCTATTCCGAAGGGCATGCCTGTTTGAGTATCATGAACACCTCAACTCTCACGGTTCTGCCGTGATGAGCTTGGACTTTGGGGGTCTTGCTGGCCTGCGGTCGGCTCCTCTCAAACGAATCAGCTTGCCAGTGTTTGGTGGCGTCACGAGTGTGATAACTATCTGCGCTTGTGGTTTTCCACCAGTTAACCTCCAGCGATGGAGGTTCGCTGGGGCTCATAAACGTCCCTCTCTGTGAGGACAACTTTTTGAATGTTTGATCTCAAATCAGGTAGGACTACCCGCTGAACTTAA---------------------------------------------------------------------------------------------------------------------------------------------
>OTU_181
AATGCGATAAGTAATGTGAATTGCAGAATTCAGTGAATCATCGAATCTTTGAACGCACATTGCGCCCTTTGGTATTCCGAAGGGCATGCCTGTTCGAGCGTCATTATAACCACTCAAGCCTTTGCTTGGTATTGGGGTTCGCGGTCCCGCGGCCCCTAAAATCAGTGGCGGTGCCTGTCGGCTCTACGCGTAGTAAATACTCCTCGCGATTGGGTCCGGTAGGTTACTTGCCAGCAACCCCCAAATTTTTACAGGTTGACCTCGGATCAGGTAGGGATACCCGCTGAACTTAA--------------------------------------------------------------------------------------------------------------------------------------------------------------------------------------------------------------------
>OTU_183
ATGCGATAAGTAATGTGAATTGCAGAATTCAGTGAATCATCGAATCTTTGAACGCACCTTGCGCCCTTTGGACCATTCTGAAGGGCATGCCTGTTTGAGTATCATGAACACCTCAACTCTCATGGCTTGCCCATGATGAGCTTGGACTTTGGGGGTTTTGCTGGCCTGCAGGTCGGCTCCTCTCAAATGAATCAGCTTGCCAGTGTTTGGTGGCATCACGGGTGTGATAACTATCTACGCTTGTGGTTTTCCACCAGATAACCTTCAGCGATGGAGGTTCGCTGGGGCTCATAAATGTCTCTCCTCGACGAGGACAGCTCTTTGAACGTTTGATCTCAAATCAGGTAGGACTACCCGCTGAACTTAA------------------------------------------------------------------------------------------------------------------------------------------
>OTU_185
ATGCGATAAGTAATGTGAATTGCAGAATTCAGTGAATCATCGAATCTTTGAACGCACATTGCACCTTCTAGTATTCTGGAGGGTATGCCTGTTCGAGCGTCATTGCTACTATCAAGCACTGCTTGGCATTGGATGTCACTTTTGCGGTGCATCTCAAAAGCATTGGCAGTAGCATCTAGCTTCTAGTATAGTAAATTTCTCGCTATGGAGCTGGGTGTCTGACTACCAGAACCCCTAATATTTTAAAAAGTTGACCTCGGATCAGGTAGGGATACCCGCTGAACTTAA-------------------------------------------------------------------------------------------------------------------------------------------------------------------------------------------------------------------------
>OTU_187
ATGCGATAAGTAATGTGAATTGCAGAATTCAGTGAATCATCGAATCTTTGAACGCACCTTGCGCCCTTTGGTATTCCGATGGGCATGCCTGTTCGAGTGTCTTGAATTCATCGCCGCCTCCGGTTTTGCGACCGGCTGGCGTGCGGACTTGGGGGTCTGCCGCGGCGACGCGGCTCCCCTCGAATGCATCGGTGGGGTCTCCGAGCACCCACGGGCGTTGTATTGTCCTCGTCCGACCGGGCCTCGCGTCCCCCGCCCGACCTGCCGTTTGAGCGGCGGTCAAGCGACACTTTGAAATCTGACCTCGAATCAGGTAGGACTACCCGCTGAACTTAA-------------------------------------------------------------------------------------------------------------------------------------------------------------------------
>OTU_189
ATGCGATAAGTAATGTGAATTGCAGAATTCAGTGAATCATCGAATCTTTGAACGCACCTTGCGCTCCTTGGTATTCCGAGGAGCATGCCTGTTTGAGTGTCTTGAAGTCATCAACCCCTCCCGTTTCGTGCGGGACAGGGGATTGGAGTTGGGGGCTTGCTGCCGTGAGGCGGCTCCCCTCAAATGTTTCGGTCGGACCTGTGGGTCGTACTCGACTGGGCGTTGTAGCCATCCTCGCTCGACTGAGAAGTTCCCCTCTTAGTGTCCTTCCACGACCTTGCCTGTGGAGTGGCGGTCAACTTACTTTGAAATCTGACCTCAAATCAGGTAGGACTACCCGCTGAACTTAA-----------------------------------------------------------------------------------------------------------------------------------------------------------
>OTU_191
ATGCGATAAGTAATGTGAATTGCAGAATTCAGTGAATCATCGAATCTTTGAACGCACATTGCGCCCGCCAGTATTCTGGCGGGCATGCCTGTTCGAGCGTCATTTCAACCCTCGAGCCCGACTCTTCGGAGGACGGCTCGGCGTTGGGGACCGGCAGACTGCCCCGCACCTCCGGGTGTGGGACGCCGCCCCCGAAATCTAGTGGCGGCCCTTCGAGGCGACCTCTGCGTAGTAACTCACCTCGCACTGGAAAAATCGAAGCGGCCACGCCGTAAAACACCCAACTTTTTTCAGGTTGACCTCGAATCAGGTAGGACTACCCGCTGAACTTAA----------------------------------------------------------------------------------------------------------------------------------------------------------------------------
>OTU_193
ATGCGATAAGTAATGTGAATTGCAGAATTCAGTGAATCATCGAATCTTTGAACGCACATTGCGCCCGCTAGTATTCTGGCGGGCATGCCTGTTCGAGCGTCATTTCAACCCTCAAGCCCTAGCGCTTGGTGTTGGGACTCTGCCAGCTTAGGCTAGCAGGCCCCTAAAAACATCGGCGGGCTCGCTGAGACTCCGAGCGCAGTAATTTTATCTCGCTATGGAGGGCTCCGGCGGGCTTCCAGCCGCTAAACACCCTACTGTTTAATAAGGTTGACCTCGGATCAGGTAGGAATACCCGCTGAACTTAA-----------------------------------------------------------------------------------------------------------------------------------------------------------------------------------------------------
>OTU_195
ATGCGATACGTAATGTGAATTGCAGAATTCAGTGAATCATCGAATCTTTGAACGCACCTTGCGCCCCTTGGTATTCCGAGGGGCACACCCGTTTGAGTGTCGTGAATATATCAACCCCCCTTGGTTTCTTCTGAAGACCAAAGGAGGCTTGGACTTTGGAGGTCTTTGCTGGCACCTTCTCTTTTGAAGGCCAGCTCCTCTTAAACGAATTAGCGGGGTCCTCTTTGCCGATCCTTGACGTGTGATAAGATGCTTCCATGTCTCGGTTTCTGGCTCTGTTGCCTTTGGGACCCGCTTCTAACCGTCTTGACCCTTGCGTCGAGACAACGTTCGAGCTCGTCTCCCTTCTCGGGAAGCGCTCTCGACCCCACGAACCCTTGGCCTCAAATCGGGTGAGACTACCCGCTGAACTTAA------------------------------------------------------------------------------------------
>OTU_197
GCGCGAAATGTAGTGTGAATCGCAGAACATTGTGAATCATCGAATCTTTGAACGCACATTGCGCCTCCCTTAACCGGGGGGCATGCCTGTCTGAGCGTCATTTAAACCTATGGGCCCGACTGGGTTCCGTGTTGGGCCTCGCCCCTCTCTCTGAGTGGCGTCGCCTTGAAGGAATCGGCTTCATGGAGCGGATGAGATCCTTCTGGACTGACCGTTCCGTGGCCGTAGTTTAACTCTGACTTGACCTCAGATCAGGTAGGGACACCGCCTGAACTTAA-----------------------------------------------------------------------------------------------------------------------------------------------------------------------------------------------------------------------------------
>OTU_199
ATGCGATAAGTAATGTGAATTGCAGAATTCAGTGAATCATCGAATCTTTGAACGCACCTTGCGCTCCTTGGTATTCCGAGGAGCATGCCTGTTTGAGTGTCGCGAACTTCTCAACCTCTGCAATTTTAGTTTTGCTTGAGGCTTGGATCATGGAGGTTCTGCCGGACTTGTTAATAACGAGTTGGGCTCCTCTGAAATGCATCAGCAGACTTCTTTTAAATTGCTGGCTTTGGTTTGATAATTTATCTATGTCATCGCCATCTGTTGAAGGGTCGGCTTACAATCGTCCTCTCGGACAACGCTTGACGCTTTGACCTCAAATCAGGTAGGACTACCCGCTGAACTTAA-------------------------------------------------------------------------------------------------------------------------------------------------------------
>OTU_201
ATGCGATACGTAATGGAAATTGCATATGCGAGTCATTGAATCTTTGAACGCACATTGCGCCCAGTGGAATTCCGCAGGGCATGTGGGGTTGAGCGTTTTTTCAGAACAATATTTTGTGTCTCTATCGATTCACTAATTACATGCGACTTGTTTTTGAAAGTGAGCAAGTTCTAAGCAAACTCTTAAACCTCAGCCCCACAGGATTACCCGCTGAACTTAA---------------------------------------------------------------------------------------------------------------------------------------------------------------------------------------------------------------------------------------------------------------------------------------------
>OTU_203
GTGCGATAAGTAATGTGAATTGCAGAATCCGTGAATCATCGAATTTTTGAACGCAAATTGCACTCTCTGGTATTCCGGAGAGTATGCCTGTTTGAGGGTCGATATAAATAATATTTCGATGTGTTGCTTTTTGTAACATTTTTTCGGATTTGGGTTATCTTAATTTTCCTAAGTGGGTTTTTTAAGAGACCTGAAATTGATTTTCTTGCGCATCATAGACGTGTAATCTTTTATGTCGTCTTCTGATGTCAGGTTTTTATTAGGTGTGGTCATGTCTCTGAACTCGCGCCTATAAGATTCATTTTTTGACCTCAAATCAGGTAGGAACACCCGCTGAACTTAA------------------------------------------------------------------------------------------------------------------------------------------------------------------
>OTU_205
ATGCGATAAGTAATGTGAATTGCAGAATTCAGTGAACCATCGAATCTTTGAACGCACATTGCGCCCCTTGGCATTCCGAGGGGCATGCCTGTTCGAGCGTCATTATGAAAATCTCAAGCTGTATATTATTAATAAATATAGCTTGGTGTTGGGTCTTCATCCTTCCCGCCTCTTGAAAAAGGCAAAAAGGGTGTACCTGAAAATTAGTGGTGGTGCCACAATGGCCTCAAGTGTAGTAGACTTCACTTTCACTTTGGATGGTCACTTTGGAGTACCCTGTTCCATCATTTAGAAATGGTTTGACCTCGGATCAGGTAGGGATACCCGCTGAACTTAA------------------------------------------------------------------------------------------------------------------------------------------------------------------------
>OTU_207
TTGCGATAAGTAGTATGAATTGCAAATTCTGTGAATCATCGAATCTTTGAACGCATATTGCGCTCTCTGGTACTCCGGAGAGCATGCCTGTTTGAGGGTAATTAATTAAATCTTTGACCTTTATTGGTCAAGGGATATGGGCATTCCGCGTTTTAACGTGGTGGCCTAAAATGTATGGTTAGTCTCATCAAGTTGAGATGTGTAATAATATTTATTTCGCAAAACATTTGATGAACTACCAAGTTTTGATGCATTCAACTATATTGTTTGTCGTCAAAACAAATATTTTTTGACATTACCTCAAATCAGGTAGGAATACCCGCTGAACTTAA-----------------------------------------------------------------------------------------------------------------------------------------------------------------------------
>OTU_209
ATGCGATAAGTAATGTGAATTGCAGAATTCCAGTGAATCATCGAATCTTTGAACGCACATTGCGCCCATTGGTATTCTAATGGGCATGCCTGTTCGAGCGTCATATCAACCCTCAGGCCCCTCCCCCTCCGGGGGGGTGTAGCCTGGCGTTGGGGTATCTGCAGTTGACCGCAGGCCCTGAAAGAAAGTGGCGGTGCCCGCTAGCACTCCGGGCGCAGTGGATGTCTTTCTCGCCCAGGACGTCTCGCGGGCCGCCGGCCGTAAAACAGACACCCCAGTCATTACAAGGTTGACCTCGGATCAGGTAGGAATACCCGCTGAACTTAA----------------------------------------------------------------------------------------------------------------------------------------------------------------------------------
>OTU_211
ATGCGATAAGTAATGCGAATTGCAGAATTCAGTGAGTCATCGAATCTTTGAACGCACATTGCGCCCGCCAGTATCCTGGCGGGCATGCCTGTTCGAGCGTCATTTCAACCCTCAGGCCCGGCCTGGTGTTGGGGCGCTGCGCCTCGCAGCCCCCGAAAGACAGCGGCGGTCCCGTCCCGGCACCGAGCGTAGTAGCACATCTCGCTATGGGCGTTCGGGCGGCGGCCGGCCGGAAAATCGTTTTTCCTTGGTTGACCTCGGATCAGGTAGGAATACCCGCTGAACTTAA------------------------------------------------------------------------------------------------------------------------------------------------------------------------------------------------------------------------
>OTU_213
ATGCGATAAGTAATGTGAATTGCAGAATCCAGTGAATCATCGAATCTTTGAACGCACATTGCGCCCGCCAGTACTCTGGCGGGCATGCCTGTCCGAGCGTCATTTCAACCCTCGAGCAACCCGCTCGGCGTTGGGGACCTACGGCGCACTGCCGTAGCCCCCTAAAACCACCGGCGACGCCGCCGCGGCTTCTTTGCGTAGTAACACAACCTCGCACTGGAACGCTGCCGTGCCTGCCGCTAAAACCGCCCTACGGCACTATAAGGTTGACCTCGGATCAGGTAGGAATACCCGCTGAACTTAA---------------------------------------------------------------------------------------------------------------------------------------------------------------------------------------------------------
>OTU_215
ATGCGATAAGTAATGTGAATTGCAGAATTCTGGAATCATCGAATCTTTGAACGCACATTGCGCCCATAAGTATTCTTGTGGGCATGCCTGTTCGAGCGTCATTTCATTCTTCAGTTTACTGATGTTGAGAATTGTAACTGTATCGTCACAGTTTTCTAAAGAAATTGGCAAGCAAATTTAAAGCCGAGTGTAGTAAATCTCTCACTTTTGGTTCTTTACTTTTGACTTTCGAAGTGTTTAACACAAGTGTTGACCTCGAATCAGGTAGGAATACCCGCTGAAC------------------------------------------------------------------------------------------------------------------------------------------------------------------------------------------------------------------------------
>OTU_217
ATGCGATACGTAATGTGAATTGCAGAATTCAGTGAATCATCGAATCTTTGAACGCACCTTGCGCCCCTTGGAATTCCGAGGGGCACACCCGTTTGAGTGTCGTGAACATCCTTCAACCTTTCTTAGTTTCTTGACTAAGAAAGGCTTGGACTTTGGGGGCTTTTCATTGCTGGCCTCTTTTGAAGCCAGCTCCTCCTAAATGAATTAGTGGGGTCTGCTTTGCGGATCCTTGACGTGATAAGATGTTTCTACGTCTTGGGTTTCGCACTGTCGCTTTAGACCTTGCTTCTAACCATTAGAGTTATGAACCTTGACCTCAAATCGGGTGAGACTACCCGCTGAACTTAA-------------------------------------------------------------------------------------------------------------------------------------------------------------
>OTU_219
AATGCGATAAGTAATGTGAATTGCAGAATTCAGTGAATCATCGAATCTTTGAACGCACCTTGCGCCCTTTGGCCATTCCGAAGGGCATGCCTGTTTGAGTATCATGAACACCTCAACTCTTCATGGTTTTCTATGATGAGCTTGGACTTTGGGGGTTTGCTGGCCCATTCGGTCAGCTCCTCTCAAATGAATCAGCTTACCAGTGTTTGGTGGCACCACAGGTGTGATAACAATCTACGCTTGGGGTTTTCCACCATGTAACCTTCAGCAATGGGGTTTCACTGGGGCTCACAAATGTCTTTCTTCAGTGAGGACAGCTCTTTGAATGTTTGATCTCAAATCAGGTAGGACTACCCGCTGAACTTAA------------------------------------------------------------------------------------------------------------------------------------------
>OTU_221
TTGCGATATGTAATGTGAATTGCAGAATTCAGTGAATCATCGAATCTTTGAACGCACCTTGCGCCCTTTGGTATTCCGAAGGGCATGCCTGTTTGAGTGTCATTAAATTCTCAACTTCAAAAGTTTATTCTTTTTGAAGCTTGGATGTTGGAGGACTTGCAGGCATATATTGAAATGTCAGCTCCTCTTAAATGCATTAGCAGAACTTGTACAGTTCGGCTCTGGTTTGATAATACTATCTATGCCATTGCTGAAAGGTCAATTTGTTCAGCTTCTAATGGTCCATTGTGGACTGTCTCTTTGGAGGCATTATCTTTTGACTTGACCTCAAATCAGGTAGGACTACCCGCTGAACTTAA--------------------------------------------------------------------------------------------------------------------------------------------------
>OTU_223
ATGCGATAAGTAATGCGAATTGCAGAATTCCGTGAGTCATCGAATCTTTGAACGCACATTGCGCCCTTTGGTATTCCGAAGGGCATGCCTATTCGAGCGTCATTATCAACCCTCAAGTCTGACTTGGTGTTGGAGACCGTCGGCCGTCTGGTCGGCATCTCCCAAAGATAATGATGAGTTTGGGTGTCATTCTCAGTCCATGGAGCTGTTTACAGCACGGGTTGTGATTTGTCCCCCTTACATCGTCCTCCTTCTTTACTTTTCAAGGTTGACCTCGAATTAGGTAGGAATACCCGCTGAACTTAA-------------------------------------------------------------------------------------------------------------------------------------------------------------------------------------------------------
>OTU_225
ATGCGATACGTAATGTGAATTGCAGAATTCAGTGAATCATCGAATCTTTGAACGCACCTTGCGCCCCTTGGCATTCCGAGGGGCACACCCGTTTGAGTGTCGTGAAATTCTCAAAACCATTTCTTTTGGTCGTTTTCAACCATGGAAAGGATTTTGGACTTGGAGGCCTTTTGCTGGTTTCACCTTGAAGCGAGCTCCTCCCAAATGTATTAGTGGGGTCTGCATTGTCGGTCCTTGGCGTGATAAGTTGCTTCTACGTCTTGGATTTTTGGCGCTGTACACCTGCTTCTAACCGTCTTATCGACAACGATGGTGTTCCGGTCTCAGCCGATTTTATCGGTGCGAGGCTTGACCCACGAAATGAACCTTGACCTCAAATCGGGTGAGACTACCCGCTGAACTTAA----------------------------------------------------------------------------------------------------
>OTU_227
ATGCGATAAGTAATGTGAATTGCAGAATTCAGTGAATCATCGAATCTTTGAACGCACATTGCGCCCGCCAGTACTCTGGCGGGCATGCCTGTTCGAGCGTCATTTCAACCCTCAAGCCCAGCTTGGTGTTGGGGCACTGCGGCGTGCCGCAGGCCCTGAAAAGCAGTGGCGGGCTCGCTATAACTCCGAGCGTAGTAACATATCTCGTTCTGGAAGAGTGGCGGGTGCCGGCCGTAAAACCCCCTACTTTTATAAGGTTGACCTCGGATCAGGTAGGAATACCCGCTGAACTTAA------------------------------------------------------------------------------------------------------------------------------------------------------------------------------------------------------------------
>OTU_229
ATGCGATAAGTAATGTGAATTGCAGAATTCCAGTGAATCATCGAATCTTTGAACGCACATTGCGCCCATTAGCATTCTAATGGGCATGCCTGTTCGAGCGTCATTTCAACCCTCAGGCCCTAAGCGGCCTGCTGTTGGGGCATCTGCGTCTGACCGCAGGCCCTGAAAGATAGTGGCGGTGTCCGCTAGCACTCCGGGCGCAGTAGAACTCTTTCTCGCCGAGGATGTCTTGCGGGCTGCCGGCCGTAAAACACCCCAACGATAGAAGGTTGACCTCGGATCAGGTAGGAATACCCGCTGAACTTAA------------------------------------------------------------------------------------------------------------------------------------------------------------------------------------------------------
>OTU_231
ATGCGATAAGTAATGTGAATTGCAGAATTCAGTGAATCATCGAATCTTTGAACGCACATTGCACCCTCTGGCATTCCGGGGGGTATGCCTGTTCGAGCGTCATTTAAACCCTCAAGCTCAGCTTGGTATTGAGTGTCACCTAGCAATGGTGCACCCTAAAATCAGTGGCGGTGCCATCTGGCTCTAAGCGTAGTAACACTCTCGCTCTGGGTGCCCGGTGGTCGCTGGCCAGCAACCCCATCTCTTTAAGGTTGACCTCGGATCAGGTAGGGATACCCGCTGAACTTAA------------------------------------------------------------------------------------------------------------------------------------------------------------------------------------------------------------------------
>OTU_233
AATGCGATAAGTAATGTGAATTGCAGAATTCAGTGAATCATCGAATCTTTGAACGCACATTGCGCCTATTAGTATTCTAGTAGGCATGCCTGTTCGAGCGTCATTTCAACCCTTAAGCTTAGCTTAGTGTTGGGAGTCTACGGTAAAACGTAGTTCCTCAAAGACGTTGGCAGAGCTCGATCGATCTCTCAGCGTAGTAATTTTCTCTCGTTGTGGAAGACGGTCTTGCGATAGCCAAGAAACCTATTATTTTTTAATGGTTGACCTCGGATCAGGTAGGAATACCCGCTGAACTTAA---------------------------------------------------------------------------------------------------------------------------------------------------------------------------------------------------------------
>OTU_235
ATGCGATAAGTAATGTGAATTGCAGAATTCAGTGAATCATCGAATCTTTGAACGCACATTGCGCCCACTAGTATTCTGGTGGGCATGCCTGTTCGAGCGTCATTTCAACCCTTAAGCCCCTGTTGCTTAGCGTTGGGAGCCTACTGGAACTCTCCCGTAGCTCTCCAAAGTCAGTGGCGGAGCCGGTTCGCACTCCAGACGTAGTAGCTTTTACACATCGCCTGTAGCGTGGACCCGGTCCCTGCCGTAAAACACACCAACTCTTATAGTTTGACCTCGGATCAGGTAGGAATACCCGCTGAACTTAA-----------------------------------------------------------------------------------------------------------------------------------------------------------------------------------------------------
>OTU_237
ATGCGATAAGTAATGTGAATTGCAGAATTCAGTGAATCATCGAATCTTTGAACGCACATTGCACCTCTTGGTATTCCTTGAGGTACGCCTGTTTGAGCGCCGTTTAACACCTAAAGCTTTGCTTTGTGTTGAGTTTTCTGGGTTCCAGAAACTTTAAAATCAGTGGTTCATCTGCGCATGGGTCTAGCAACAAACATGCTAAAAACTGCAAAGACGAACGCTAAAAAACGATCGCATGGCCTCAGATCAGGCGGGGCTACCCGCTGAACTTAA----------------------------------------------------------------------------------------------------------------------------------------------------------------------------------------------------------------------------------------
>OTU_239
ATGCGATAAGTAATGTGAATTGCAGAATTCAGTGAATCATCGAATCTTTGAACGCACATTGCGCCCCCTGGCATTCCGGGGGGCATGCCCGTTCGAGCGTCATTAAATCCAATCAAGCCTGGCTTGGTATTGGGCGTCGGGAGCCCCCCCGCGCCTCAATTTCACCGGCTGGCCGTCGCCTGTCCTAGCGTTGTGACACACTTCTCGCTGGCGACCGTCGGAGACCACGCCGTTAAAACTCAATGAATTTCAATGGAAATTCGATTAGGTTGACCTCGGATCGGGTAGGAATACCCGCTGAACTTAA------------------------------------------------------------------------------------------------------------------------------------------------------------------------------------------------------
>OTU_241
ATGCGATAAGTAATGCGAATTGCAGAATTCAGTGAATCATCGAATCTTTGAACGCACATTGCACCTCCTAGCATTCTAGAAGGTATGCCTGTTCGAGCGTCATTACAGCCATCAAGCTCTGCTTGGTATTGGGTGTCACCTTCTTGGTGTATCTCAAAAGTAATAGCGGGATCATTCAGCTTTCAAGTAGAGTAAATTTATTGCTTGCGGGGCTTGGATGTAAGCCTGCTGGAACTCTTCACAAAAGGTTGACCTCGGATCAGGTAGGGATACCCGCTGAACTTAA---------------------------------------------------------------------------------------------------------------------------------------------------------------------------------------------------------------------------
>OTU_243
ATGCGATAAGTAATGTGAATTGCAGAATTCAGTGAATCATCGAATCTTTGAACGCACATTGCGCCCTCTGGTATTCCAGAGGGCATGCCTGTTCGAGCGTCATTTCAACCCTCAAGCCTAGCTTGGTGTTGGGGCATTACCTGACTGTTCTTTTACAGAAGGGTAAGCCCTGAAATTTAGTGGCGAGCTCGCCAGGACTCCGAGCGTAGTAGTAAAACCCTCGCTTAGGATCGTACTGGCGCGGCCCTGCCGTAAAACCCCCAACTTCTGAAAATTTGACCTCGGATCAGGTAGGAATACCCGCTGAACTTAA------------------------------------------------------------------------------------------------------------------------------------------------------------------------------------------------
>OTU_245
GTGCGATAAGTAGTGTGAATTGCAGAATTCCGTGAATCATCGAATTTTTGAACGCAAATTGCACTCCCTGGCATTCCGGGGAGTATGCCTGTTTGAGGGTCAGTTTAAGTAAAATCGAGATGTCGTCTCGGTGACATCTCGGAATTGGGTTGTCTTAACCTTTCGGGTTAAGTGGCCTGAAATTGATGTTTTGTTGCGCATCCTGAACGTGTGTAATTTATTTATCCGTTTTCGGTGCCGAATTCTATTAGGTATGGTCATGTCGTGTGGTCTCGTACCTATAATTCATCATATTTTGACCTCAAATCAGGTAGGAGTACCCGCTGAACTTAA----------------------------------------------------------------------------------------------------------------------------------------------------------------------------
>OTU_247
ATGCGATACCTAATATGAATTGCAGAATTCAGTGAATCATCGAGTTTTTGAACGCACATTGCGCCCTTTGGTATTCCAAAGGGCATGTCCGACCGAGCGTCGCAGCGCCGCTCAAACCCGCTTGGGTTTGGTTTTGGGGCTTCGCTGGCTTTCGAGCCGGCGGCCCTCAAATGCAGTGGCGGCTCCTCGCGGGAACCTCAGCGCAGTAACTTATGCTCGCTCCGGGCCCTAGGGGATGCTGGCCGTTAAACCGATCGTCAGATCACTTCTACCCGGTTGGCCTCGGGTCGGACAAGATTACCCGCTGAACTTAA-----------------------------------------------------------------------------------------------------------------------------------------------------------------------------------------------
>OTU_249
ATGCGATAAGTAATGTGAATTGCAGAATTCAGTGAATCATCGAATCTTTGAACGCACCTTGCGCCCCTTGGCTATTCCGAAGGGCATGCCTGTTTGAGTATCATGAACACCTCAACTCCCGTGGTTCGCCACGGTGAGCTTGGACTCTGGGGGTTTTGCTGGCCTGTGGTCGGCTCCTCTCAAATGAATTAGCCTGCCAGTGTTTGGTGGCGTCACGGGTGTGATAAATATCTACGCTTGCGATTGCCCACCAGGTAACCTTCAGCAATGGGGGTTCGCTGGGGCTCATAGACGTCTCTTTCAACGTTCGATCTCAAATCAGGTAGGACTACCCGCTGAACTTAAA---------------------------------------------------------------------------------------------------------------------------------------------------------------
>OTU_251
ATGCGATACGTAATGTGAATTGCAGAATTCAGTGAATCATCGAATCTTTGAACGCACCTTGCGCCCCTTGGCATTCCGAGGGGCACACCCGTTTGAGTGTCGTGAAATTCTCAAAGACCCTTTTCTTTTAAAGGATTTTTGGACTTGGAGGTTCAATGCTCGCTTTCGCTTTCGAAGGTGAGCTCCTCTCAAATGAATTAGTGGGGTCCGCTTTGCTGATCCTTGACATGCGATAAGATGCTTCCGTGTCTCGGTTTCTGGCTCTGTTGCTTTTGGGACCCGCTTCTAACCGTCTAGACCCCGCGTCGAGACAATGTTCGAGCACACGTCTCCCTTGTCGGGAAACGTTCTCGACCCCACGAACCCTTGACCTCAAATCGGGTGAGACTACCCGCTGAACTTAA-----------------------------------------------------------------------------------------------------
>OTU_253
AATGCGATAAGTAATGCGAATTGCAGAATCCGTGAGTCATCGAATCTTTGAACGCACATTGCGCCCTTTGGTATTCCGAAGGGCATGCCTGTTCGAGCGTCATTATCACCTCTCAAGCCTGGCTTGCTGTTGGACTCTAGTTATGGCTTCGGCTGTAACTGGTTCTAAAGATAATGACGGTGTCTGTGAGGACCCCTGTACACTGAGCTTTTATTAGCACGTACGTGGTGGAAGTCCAGGCCCGGTCTTACCCATTTTTAACTAAGGTTGACCTCGGATCAGGTAGGAATACCCGCTGAACTTAA--------------------------------------------------------------------------------------------------------------------------------------------------------------------------------------------------------
>OTU_255
ATGCGATAAGTAATGTGAATTGCAGAATTCAGTGAATCATCGAATCTTTGAnCGCACCTTGCACCCTTTGGTATTCCGAAGGGTATGTCTGTTTGAGTGTCATTAAATTCTCAAGTCAAATAAGTTTTTTCTTGGATGACTTGGATTCTGAGGGTTATGTTGGCTCTAGTAGTTGGCTCCCTTTAAAAATATTAGTGGCTTGTCGATCCCCATTATTTGGTGTGATAGCTCTATCTACATCGTATATAATGGCAAGGTCATGCAATGGCAATTTAGCTGCTTTCTAACAGTCTAGAAATAGACAATTTTGAACCATTTGACCTCAAATCAGATAGGACTACCCGCTGAACTTAA-------------------------------------------------------------------------------------------------------------------------------------------------------
>OTU_257
ATGCGATAAGTAATGTGAATTGCAGAATTCCGTGAATCATCGAATCTTTGAACGCACATTGCGCCCTTTGGTATTCCAGAGGGCATGCCTGTCCGAGTGTCATCGCCTCCCTTCCAAGCCCAGCTTGGGTGTTGGGCTGTCATCCCTGGCCCCTTTAGGGGATTGGGATGCGCCTGAAAGGCAGTGGCGGTGTGGCGCCTAGCCTTTGAGTGGATGGGTTGTTTTCCCGCTCCCACAGGCTTGGCCGCCTTGGCACCGGCTTTCCCCCCTTTTGCAGTCATTCTCTTGACTGCATCCAGTAGGCCTCGGATCAGGTAAGGATACCCGCTGAACTTAA------------------------------------------------------------------------------------------------------------------------------------------------------------------------
>OTU_259
ATGCGATAAGTAATGnGAATTGCAGAATTCAGTGAGTCATCGAATCTTTGAACGCATATTGCGCCCTTTGGTATTCCGAAGGGCATGCCTGTTCGAGCGTCATTATCAACCATCAAGTCTGACTTGTCGTTGGACCCCTTTGCCGGTGAAATAGGCGGCAGGTCCGAAAGATAATGACGGCGTCGTGTTGGACCCTAGATGCAACGAGCTTTTGACAGCACGCATTGAAGTGGCCGACCGACCCGGTCTTAACCATCATTTTCTCAGGTTGACCTCGGATCAGGTAGGAATACCCGCTGAACTTAA-------------------------------------------------------------------------------------------------------------------------------------------------------------------------------------------------------
>OTU_261
ATGCGATAAGTAATGTGAATTGCAGAATTCAGTGAATCATCGAATCTTTGAACGCACCTTGCGCCCCTTGGCCATTCCGAGGGGCATGCCTGTTTGAGTATCATGAACACCTCAACTCTCCACGGTTTTCCGTGGTGAGCTTGGACTTTGGAGGTTTGCTGGCCCCACAGGTCGGCTCCTCTTAAATGAATCAGCTTGCCAGTGTTTGGTGGCGTCACAGGTGTGATAAATGTCTACGCTTGCCGCCGTCTGCCATGCAACCTTCAGCAATGGAGGTTCGCTGGAGCTTAAAAACGTCTCTCCTCAGCGAAGACAGCTTTTTTAACGTTCGATCTCAAATCAGGTAGGACTACCCGCTGAACTTAA-------------------------------------------------------------------------------------------------------------------------------------------
>OTU_263
GTGCGATAAGTAATGCGAATTGCAGAATTCCGTGAATCATCGAATCTTTGAACGCATATTGCACCTTCTGGTATTCCGGAAGGTATGCCTGTTTGAGGGTCAGTTAAATAAAAATCGGTGTTGTTGCCGCCTTTCGTGGTGACGCGTCGGAGTTGGGTCGTCTTAACCTTCGGCTAAGTGACTTAAAATTTTGCATGATTTTCGAACGTATTTAAATTGCTTACGTACATTTGGGATATTGTTTATTAGGTTCGGTCATCCTCATGACTCACGCCTATAATTTTTTCATTAAATGACCTCAAATCAGGTAAGAATACCCGCTGAACTTAA-------------------------------------------------------------------------------------------------------------------------------------------------------------------------------
>OTU_265
GCGCGAnAnGTAnTGTGAATnGCAGAAnnnnGTGAATCATCGAATCTTTGAACGCACATTGCGCCTCCCCTCGCGGGAGGCATGCCTGTCTGAGCGTCATTCAGGCCCATGGGCCCCCGTCGGGGGGTCGCGTGTTGGGCCTCGCCCGTGGGCGTCGCCCGGAAAGGATAGGTCGAAGGAGCGGACGTGATCCATTAGGACTGACCGCGCCGGGACCCTAAATCTCAGATCGGACCTCAGATCAGGTAGGGACACCGCCTGAACTTAA---------------------------------------------------------------------------------------------------------------------------------------------------------------------------------------------------------------------------------------------
>OTU_267
ATGCGATAAGTAATGTGAATTGCAGAATTCAGTGAATCATCGAATCTTTGAACGCACCTTGCGCTCCTTGGTATTCCGAGGAGCATGCCTGTTTGAGTGTCATTAAATTCTCAAACCTTCAATGGGTTTTTCTTATTGAAGGCTTTGGATATGGGGGTTTGCTGGCGTCCGTCAGCTCCCCTAAAATGCATTAGTGGTTACTGTTCTCCACTTCGACGTGATAGTTATCTGCGTCTATAGGTGGAGATGTTAAGTGTAGCTGCTCTCTAATTGTCGCTAGACAAATTGAACCATTTGACCTCAAATCAGGTAGGATTACCCGCTGAACTTAA-----------------------------------------------------------------------------------------------------------------------------------------------------------------------------
>OTU_269
ATGCGATAAGTAATGTGAATTGCAGAATTCAGTGAATCATCGAATCTTTGAACGCACATTGCGCCCTTTGGTATTCCGAGGGGCATGCCTGTTCGAGCGTCATTTAATCCGTCAAGCCCTGCTTGGTGTTGGGTGCAGGCCTCCCCAGGCCCGCCCGTAACTCGTTGGCGGTGGTACCGGCTGAAAGCGTAGCAGAATATGCACGAAGCCGGTGGCCTCCCGCCAGGAACCTTCCATTCTAAAGTTTGACCTCGGATCAGGTAGGGATACCCGCTGAACTTAA------------------------------------------------------------------------------------------------------------------------------------------------------------------------------------------------------------------------------
>OTU_271
TTGCGATAAGTAGTGTGAATTGCAAATTCTGTGAATCATCGAATCTTTGAACGCATATTGCGCTCTCTGGTATTCCGGAGAGCATGCCTGTTTGAGGGTAATAAAAAAGAATCCTTGACTTTCGAGTCAAGGGAAATGGGTATTCCGCATTTTTAGCGGTAGCCTGAAATGTATGGTTGTCTCATCTATTCGAGATGCGTAATAATATTATTTCGTAAAATCTTTGATGTGACGAGCTACCAAGTCTTGACGTGTACGCTTTATTGTTGTATGCGATCAATACAAATATTTTTGACATTACCTCAAATCAGGTAGGAATACCCGCTGAACTTAA---------------------------------------------------------------------------------------------------------------------------------------------------------------------------
>OTU_273
ATGCGATAAGTAATGTGAATTGCAGAATTCAGTGAATCATCGAATCTTTGAACGCACATTGCGCCCCTTGGTATTCCGAGGGGCATGCCTGTTCGAGCGTCATTATAACCACTCAAGCCTGGCTTGGTATTGGGGTTCGCGGGTTCGCGGCCCTTAAAATCAGTGGCGGTGCCGTCTGGCTCTAAGCGTAGTACATACTCTCGCTATGGACGCCTGGCGGATGCTTGCCAGCAAACCCCTAATTTATCAAGGTTGACCTCGGATCAGGTAGGGATACCCGCTGAACTTAA-----------------------------------------------------------------------------------------------------------------------------------------------------------------------------------------------------------------------
>OTU_275
ATGCGATAAGTAATGTGAATTGCAGAATTCAGTGAATCATCGAATCTTTGAACGCATATTGCGCCCTCTGGTATTCCGGGGGGCATGCCTGTTCGAGCGTCATTAATATTCTCAAGCATAGCTTGGTATTGGGCTTTTTTACATCAAATTTTTTTTTTGATGGGCCTAAAAATTAGTGGCGATGCCTTTCCCTTAGGCCTTTTTTAAGCGTAGTAATGAAATATTTCCTCGTCTTTGAAAGGTTTGGATTTTAAGGATCATCTGCCAAAAAATCTATCTTTAAAGATTGACCTCGGATCAGGTAGGAATACCCGCTGAACTTAA-------------------------------------------------------------------------------------------------------------------------------------------------------------------------------------
>OTU_277
ATGCGATAAGTAATGTGAATTGCAGAATTCAGTGAATCATCGAATCTTTGAACGCACATTGCGCCCATTAGTATTCTAGTGGGCATGCCTGTTCGAGCGTCATTAAGTCCACTTAAGCCCTGCTTAGTATTGGGAATCTACCGAAGCTACCCTGTAGCTACCCTGTAGTTCCTTAAAGACATCGGCGGAGTTGTGATATCTCTGAGCTTAGTAAATATTCAAAGCTTCTGGGCCATCATATCCCCTGCCGTTAAACCTTCTACTTCTGTAGAATTTTAATGGTTGACCTCGGATCAGGTAGGAATACCCGCTGAACTTAA-----------------------------------------------------------------------------------------------------------------------------------------------------------------------------------------
>OTU_279
ATGCGATAAGTAATGTGAATTGCAGAATTCAGTGAATCATCGAATCTTTGAACGCACATTGCGCCCATTAGTATTCTAGTGGGCATGCCTGTTCGAGCGTCATTTCAAACCCTTAAGCCCTGTTGCTTAGCGTTGGGAGCCCGCCGGCCTCTGGCCCGCAGCTCCTCAAAGTTAGTGGCGGAGTTAGTGCATACTCTAGGCGTAGTAATTTTATCTCGTCTCTGTGGTTGCGCTGGCGCCTGCCGTAAAACACCCAACTTTTACAGGTTTGACCTCGGATCAGGTAGGAATACCCGCTGAACTTAA-------------------------------------------------------------------------------------------------------------------------------------------------------------------------------------------------------
>OTU_281
ATGCGATAAGTAATGTGnATTGCAGAATTCAGTGAATCATCGAATCTTTGAACGCACATTGCGCCCTCTGGTATTCCGGGGGGCATGCCTGTTCGAGCGTCATTACAACCCTCAAGCCCTGCTTGGTATTAGGnCTTnCCTGCTAGCAGGCAGGCCTTAAAATCAGTGGCGGTGCCATTCGGCTTCAAGCGTAGTAATCATTCTGGCTTAGGAGTACCGGTTGCGTGCCTGCTATAAACCCCAATTTATCAAAGGTTGACCTCGGATCAGGTAGGGATACCCGCTGAACTTAA--------------------------------------------------------------------------------------------------------------------------------------------------------------------------------------------------------------------
>OTU_283
ATGCGAAAAGTAATGTGAATTGCAGAATTCAGTGAATCATCGAATCTTTGAACGCACATTGCACCTCTCGGTATTCCTTGAGGTATGCTTGTTCGAGCGCCGTTTAACATTCTAAAGCTTTGCTTTGTGTTGAGCTTTTTGCTGTCAAAAGTAAAAGCTCTTAAATCATGTTACCTGAATTTTTAGGATGAAAAACAATGAACTGTTTTCCTTCATAAGAAAAGGGTATGTTAAACATCACACATGGCCTCGGATCAAGTAAGGCTACCCACTGAACTTAA--------------------------------------------------------------------------------------------------------------------------------------------------------------------------------------------------------------------------------
>OTU_285
ATGCGATAAGTAATGTGAATTGCAGAATTCCGTGAATCATCGAATCTTTGAACGCACATTGCGCCCACCAGTACTCTGGTGGGCATGCCTGTCCGAGCGTCATTTCGACCCTCGAGCCTCCCTCTGGTGGTTCGGTGCTGGGACGCTACAGCGCGCTTGCCCGTGCTGTAGGCCCCGAAATGCAGTGGCGGCCTCGCCGAGACCCCGAGCGCAGTAAACCGTGCCCTAGCACAGCGCCTCGTTCAGGGTGTCCGGCGGGTGCCCCGGCGTAAAACCCCCTAATTTATAGAAGGTTGACCTCGGATCAGGTAGGAATACCCGCTGAACTTAA------------------------------------------------------------------------------------------------------------------------------------------------------------------------------
>OTU_287
ATGCGATAAGTAATGTGAATTGCAGAATTCAGTGAACCATCGAATCTTTGAACGCACATTGCACCCTCTGGTATTCCAGAGGGTATGCCTGTTCGAGCGTCATTGCAACCCTCAAGCTCTGCTTGGTGTTGGGTCCGGCCTTCAAGGCCAGCCTCAAAGCAAGTGGCGGCACCGGTCGGCTCTGAGCATAGTAGAATCTTTTGCTTTTGAAACCGACCAGCTGCCTGCCAGCAAACCTTCTATCAAGGTTGACCTCGGATCAGGTAGGGATACCCGCTGAACTTAA---------------------------------------------------------------------------------------------------------------------------------------------------------------------------------------------------------------------------
>OTU_289
GTGCGATATGTAGTGTGAATTGCAGAATTCCGTGAATCATCGAATTCTTGAACGCAAATTGCACTCTCTTCGGAGAGTATGCCTGTTTGAGGGTCAGCCTAAAAAAATCGACATCGTTGCTGTTGTGTTCCATGGTGACTTTACGTCGGAGATTGGGTTTTCTTAAACCTTTCGGTTTAAGAGACTTAAAATTTTTGTTTTACGATTCCACGAACGTTTCTAAGATTTTTTCTTTACACGTTTAAGGTGTCGAATGTCTTTATTGGACGTGACCGTCGCATCGGATCGCGTCCATAAATCTTTCGTTAACTGACCTCAGATAGGTAAGAGTACCCGCTGAACTTAA---------------------------------------------------------------------------------------------------------------------------------------------------------------
>OTU_291
AnGCGATAnGTAATGTGAATTGCAGAATTCnGTGAATCATCGAATCTTTGAACGCACATTGCGCTCCCTGGTATTCCTAGGAGCATGTCTGTCTGAGCGTCAGTACACACCCTCCGCGGATCTCTTTTTGTTAGGAGCCGTCCGTCGGGTCTTGAGGTTCTCCCCGAGAGGGGGGAGCCTCTAAAGTGGAAAGCCAGCGGCCCGCCTGCCCTCGAAAGACGTAGTAAACACATGAACCGTCCGCGAAGGGGTATCTGGAAGGCTCGCCTCGAATCATTCATTCTAAGGTTTGACCTCAGATCAGACAAGAATACCCGCTGAACTTAA----------------------------------------------------------------------------------------------------------------------------------------------------------------------------------
>OTU_293
ATGCGATAAGTAGTGTGAATTGCAGAATTCAGTGAATCATCGAATCTTTGAACGCACATTGCGCCCCTTGGTATCCCGAGGGGCATGCCTGTTCGAGCGTCATTTCACCCCTCAAGCCTGGCTTGGTGTTGGGCGACGTCCTTTTTGAGGACGCGCTTCGAAACGTTCGGCGGCGTGGCACCGGCTTTAAGCGTAGCAGAATCTTTCGCTTTTAAGGTTGAGGCCCCGTCTGCCGGAAGACCGACTCGCAAGGTTGACCTCGGATCAGGCAGGGATACCCGCTGAACTTAA----------------------------------------------------------------------------------------------------------------------------------------------------------------------------------------------------------------------
>OTU_295
ATGCGATAAGTAATGCGAATTGCAGAATTCTACGAGTCATCGAATCTTTGAACGCACATTGCGCCCGCTAGCATTCTAGCGGGCATGCCTGTCCGAGCGTCATTTCAACCCTCGAACCCCCCGGGTTTGGTGTTGGGGCCCCTGCAGCGCGTGCGGCAGGGCCCCGAAATACAGTGGCGGGCCCCTCGGTATCCCGAACGTAGTAATATCTGCCGTTCAGGGCGTGCCGGCGGAGTCCAGCCGTTAAACTTTCCACTGGAAAATTCTCAAGGTTGACCTCGGATCAGGTAGGAATACCCGCTGAACTTAA---------------------------------------------------------------------------------------------------------------------------------------------------------------------------------------------------
>OTU_297
ATGTGATAAGTnATGTGAATTGCAGAATTCAGTGAATCATCGAATCTTTGAACGCATCTTGCGCTCTCTGGTATTCCGGAGAGCATGCCTGTTTGAGTGTCATGAACTCATCAACCCACCGGTTCCTTGTTGAACCGGCTGGTGTTTGGATCTTGAGCGTTGCTGGCCCTAGTGGCGAAGCTCGTTCGTAATACATTAGCAACTCAATTTCGTATTTTCGGATTGACTCGGCGTAATAGACTATTCGCTGAGGACACTTCGGTGGCCGAATTACGAGGTAGAAGCTTCCAATTCTTCTAGTCAAACTTTTAAGATTAGACCTCAAATCAGGCAGGATTACCCGCTGAACTTAA--------------------------------------------------------------------------------------------------------------------------------------------------------
>OTU_299
ATGCGATAAGTAGTGTGAATTGCAGAATTCAGTGAATCATCGAATCTTTGAACGCACCTTGCGCTTTTTGAAACATCTGTTTCAAGAAGCATGTCTGTTTGAGTGTTATTAAATTCTCAATTCAAATATTGTCTTATAAGATAATAATTCTGAATTGGATTATGGGAGTCTGCTGGCTATCGTATGTATAATCAGCTCTTCTAAAAAATATTAGCAAAATTCATACTTTTGAATTTCTCTGGTATAATAATAGCTTGTACTATTGAATTCAACCTTTTGTTTGCAAATGGGAATAGTTGCTTTTGCTACATAAAATTACAATTGATACTTTTAACCTCAAATCAGATAGGACTACCCGCTGAACTTAA-----------------------------------------------------------------------------------------------------------------------------------------
>OTU_301
ATGCGATAAGTAATGTGAATTGCAGAATTCAGTGAATCATCGAATCTTTGAACGCACCTTGCGCTCCTTGGTATTCCGAGGAGCACGCCTGTTCGAGTGTCATGAAGCTCTCAAGCGAGTCTTTCTTCTTTGCAAAGAGAAGAGGCGAGTTTGGATTTGAACTTTGCTGTGTAACAAGCGGCTGGTTCTAAAAGTATTAGCTGATCCTAGTAAGGCTTGGTTCTACTTGGCGTGATAATTATCTAACGTCAAGGACATTGTTTCTTCATTGAAAGAATGGCCAGGCTCTGATTAGGATTGCTTCTAATCGTCTTCAGTGACAATTTATTTCAAATCTGACCTCGAATCAGGTGGGACTACCCGCTGAACTTAA------------------------------------------------------------------------------------------------------------------------------------
>OTU_303
AATGCGATACGTAATGTGAATTGCAGAATTCAGTGAATCATCGAATCTTTGAACGCACCTTGCGCCCCTTGGTATTCCGAGGGGCACGCCCGTTTGAGTGTCGTGAAAATCTCAACCTCCTTGGTTTCTTCTGGAGACCGAAGGAGGCTTGGACTTTGGAGGTGTTTGCTGGACTTTCGAAAGGCCAGCTCCTCTTAAATGAATTAGCGGGGTCCTCTTTGCCGGTCCTTGACATGTGATAAGATGCTTCCGTGTCTCGGTTTCTGGCTCTGTTGCTTTTGGGACCCGCTCCTAACCGTCTAGACCTAGGTTGAGACAACGTTCGAGGAAACCTCCTCGACCTCACGAACCCTTGACCTCAAATCGGGTGAGACTACCCGCTGAACTTAA-------------------------------------------------------------------------------------------------------------------
>OTU_305
ATGCGATAAGTAATGTGAATTGCAGAATTCAGTGAATCATCGAATCTTTGAACGCACCTTGCGCTCCTTGGTATTCCGAGGAGCATGCCTGTTTGAGTGTCATGAAATTCTCAACCTTCCCGGCTTTTTTAAAGTCAGTTAGGCTTGGATTTTGGGAGCTGTTGGTTTAATACGAATCAACTCTTCTTAAATGTATTAGCAGTCCTTTGCTGGCTATCATTAGTATGATAATTATCTATACTATTGAGAATCAGTTTCCCTAGTGGAGAGGTTCCGCTTTCAAACCGTCTTTCGAGACAACTCTGACAACTTTGACCTCAAATCAGGTAGGACTACCCGCTGAACTTAA------------------------------------------------------------------------------------------------------------------------------------------------------------
>OTU_307
ATGCGATAAGTAATGTGAATTGCAGAATTCAGTGAATCATCGAATCTTTGAACGCACATTGCACCTATTAGTATTCTAGTAGGTATGCCTGTTCGAGCGTCATTTCAAACCTCAAGCGTCTGCTTGCTGTTGGAGCGTTGCGTGGTTTCCTTAGGGAATCGCAAGCCCTGAATTATAGTGGCGGAGCTGCTGAAGACTCTGAGCGTAGTACTACTATTCGCTTCTGAAATCTCGGTGGTGCCTGCCGTAAAACCCACTATATTTTCTCTTGTTTGACCTCGGATCAGGTAGGAATACCCGCTGAACTTAA---------------------------------------------------------------------------------------------------------------------------------------------------------------------------------------------------
>OTU_309
ATGCGATAAGTAATGTGAATTGCAGAATTCAGCGAATCATCGAATCTTTGAACGCACATTGCGCCTGCTAGTATTCTGGCAGGCATGCCTGTCCGAGCGTCATTTCAACCCTCAAGCCCTGGCTGCTTGGTGTTGGGGCGCTGCCGCCTTGCGGCAGACCCCGAAAAACAGTGGCGGGCTCGCCTGGAACCCGAGCGTAGTAATCTACTCTCGCTCAGGGCCTCCGGCGGGATCCCAGCCGTAAAACGCGCTGTATGCACCTCAAGGTTGACCTCGGATCAGGTAGGAATACCCGCTGAACTCAA--------------------------------------------------------------------------------------------------------------------------------------------------------------------------------------------------------
>OTU_311
ATGCGATAAGTAATGTGAATTGCAGAATTCCGTGAATCATCGAATCTTTGAACGCACATTGCGCCCACCAGTACTCTGGTGGGCATGCCTGTCCGAGCGTCATTTCnACCCTCGAGCCCCCCCGTAGCGGGCTnGGTGCTGGGACGCTATAGCGCTATGATTGCGCTGTAGGCCCCGAAATACAGTGGCGGCCTCGCCGAGACCCCGAGCGCAGTAAACCGTGTCTTAGCACAGCGCCTCGCTCAGGGCGTCCCGGCGGGTGCCCCGGCCGTTAAACCCCCAAATTACAGAAGGTTGACCTCGGATCAGGTAGGAATACCCGCTGAACTTAA-----------------------------------------------------------------------------------------------------------------------------------------------------------------------------
>OTU_313
ATGCGATAAGTAATGTGAATTGCAGAATTCAGTGAATCATCGAATCTTTGAACGCACCTTGCGCTCCTTGGTATTCCGAGGAGCATGCCTGTTTGAGTGTCATTAAATTCTCAACCTTTATTAACTTTTTTGGTTAGTAAGTGGATTGGAAGTGGGGGGTATGTTGGTTTCTTGATTGAAACAAACTCTCCTGAAATGCATTAGCTGGTTGCTTTGTGCAAGCATGTCTATTGGTGTGATAATTATCTACGCCGTGGGCTATTTGCCGTTTATAGCACTGCTTATAATCGTCTGTTTAATCAGACAATATATGACAATTTGACCTCAAATCAGGTAGGACTACCCGCTGAACTTAA-----------------------------------------------------------------------------------------------------------------------------------------------------
>OTU_315
GCGCGAAATGTAGTGTGAATCGCAGAACATTGTGAATCATCGAATCTTTGAACGCACATTGCGCCTCTCTTTACGGGGAGGCATGCCTGTCTGAGCGTCATTTAAACCGATAGGCCCGTCCGGGTCCGTGTTGGGCGTCGCCTCGGGGCGTCGCCTGGAATCCATCGGTCGAACGTGGCGGACGTGATCCATTAGGACTGACCGCCCCGGGACCCTAAATCTCAGATTTGACCTCAGATCAGGTAGGGACACCGCCTGAACTTAA------------------------------------------------------------------------------------------------------------------------------------------------------------------------------------------------------------------------------------------------
>OTU_317
ATGCGATAAGTAATGTGAATTGCAGAATTCAGTGAATCATCGAATCTTTGAACGCACATTGCGCCCGCCAGTATTCTGGCGGGCATGCCTGTTCGAGCGTCATTTCAACCCCTTAAGCCCCTGTTGCTTAGCGTTGGGAGCCTACGGCCCGCCGTAGCTCCTCAAAGTTAGTGGCGGAGTTGGCCCGTACCCCAGGCGTAGTAGTTCATTCAGCTCGCCCGCGGTCGGACCGGTCCCCTGCCGTAAAACACCCCATTTTTTAAGGTTGACCTCGGATCAGGTAGGGATACCCGCTGAACTTAA----------------------------------------------------------------------------------------------------------------------------------------------------------------------------------------------------------
>OTU_319
ATGCGATAAGTAATGTGAATTGCAGAATTCAGTGAATCATCGAATCTTTGAACGCACATTGCACCCTCTAGTATTCTAGAGGGTATGCCTGTTCGAGCGTCATTGCACTATCAAGCACTGCTTGGCTTTGGATATCACTTTTGTAGTGCATCCCAAAAGTATTGGCAGTAGCATCTAGCTTCTAGTATAGTAAATCTCTTGCTGTGGAGCTATATGTCTGGCTACCAGAACCCCTAATATTTAAAAAGTTGACCTCGGATTAGGTAGGGATACCCGCTGAACTTAA---------------------------------------------------------------------------------------------------------------------------------------------------------------------------------------------------------------------------
>OTU_321
ATGCGATAAGTAATGTGAATTGCAGAATTCAGTGAATCATCGAATCTTTGAACGCACCTTGCGCTCCTTGGTATTCCGAGGAGCATGCCTGTTTGAGTGTCATGAAATCATCAACCTATAAGCCTTTGTGGGTTTGTAGGCTTGGATTTGGAGGCTTGTCGGCCTAACAGTCGGCTCCTCTTAAATGCATTAGCTTGATTCCTTGCGGATCGGCTCTCGGTGTGATAATTGTCTACGCCGCGACCGTGAAGCGTTTGGCGAGCTTCTAATCGTCTTGTATGAGACAACTTATTGACCTCTGACCTCAAATCAGGTAGGACTACCCGCTGAACTTAA-------------------------------------------------------------------------------------------------------------------------------------------------------------------------
>OTU_323
ATGCGATACGTATTGGAAATTGCATACGTGAATCATCGAATTTTTGAACGCACATTGCACCTATTTGTATTCAGATAGGTATGCGTGGATGAGCGTCATTCAAACGCAAGTTGTAGCTTTCTGTGAAACTACTAAATGAATGGCTCTGGTTTAGTGAAAAGTTTAACCAGAACTCTTTTAACACTTTTGGCCTCATCCACGTAGGAGTACCCGCTGAACTTAA------------------------------------------------------------------------------------------------------------------------------------------------------------------------------------------------------------------------------------------------------------------------------------------
>OTU_325
ATGCGATAAGTAATGCGAATTGCAGAATTCAGTGAGTCATCGAATCTTTGAACGCATATTGCGCCCTTTGGTATTCCGAAGGGCATGCCTGTTCGAGCGTCATTATCAACCATCAAGCCTGGCTTGTnGTTGGACCCTTTTGCnnnTGAAAnAnGTGGCAGGTCCGAAAGACAATGACGGTGTCGTGTTTGACCCTAGATGCAACGAGCTTTTAATnGCAAGCATTGAAGTGGTTGGCCGACCTGGTCTTAACTATTATTTTCTAAGGTTGACCTCGGATCAGGTAGGAATACCCGCTGAACTTAA-------------------------------------------------------------------------------------------------------------------------------------------------------------------------------------------------------
>OTU_327
ATGCGAnAAGTAATGnGAATTGCAGAATTCCAGTGAnTCATnGAATCTTTGAACGCACATTGCGCCCTnTGGTATTCTGnAGGGCATGCCTGTnCGAGCGTCATTTCACCCCTCAAGCCTGGCTTGGTGTTGGGCGACGTCCTTTTTGAGGACGCGCTTCGAAACGTTCGGCGGCGTGGCACCGGCTTTAAGCGTAGCAGAATCTTTCGCTTTTAAGGTTGAGGCCCCGTCTGCCGGAAGACCAACTCGCAAGGnTGACCTCGGATCAGGCAGGGATACCCGCTGAACTTAA---------------------------------------------------------------------------------------------------------------------------------------------------------------------------------------------------------------------
>OTU_329
ACGCGATAGTTAATGTGAATTGCAGAATTCAGTGAATCATCGAGTTTTTGAACGCATATTGCACCTAGTAGTATTCTATTAGGTATATCTGTTTGAGCGTTATTAACAAATCTCAACTATAAAAAGTTGGTTTATGAATCTGTTTATAAACAGATTTTAAAGTTGTACGCTTGTAGGTTGCTTTGTCAAACTAAAACATAGTAAAATTCTTTGTTTTATAAGGCTTAGTTTTCTACCTAAAAAATCTTAAGGTTTAACCTCAGATCAGATAAGGATACCCGCTGAACTTAA----------------------------------------------------------------------------------------------------------------------------------------------------------------------------------------------------------------------
>OTU_331
ATGCGATAAGTAATGTGAATTGCAGAATTCAGTGAATCATCGAATCTTTGAACGCACATTGCGCCCTCTGGTATTCCGGAGGGCATGCCTGTTCGAGCGTCATTACAACCCTCAAGCTCTGCTTGGTCTTGGGCATCACCGGTTCCCGGTGCGCCCTAAAATCAGTGGCGGTGCCGTCTGGCTCTAAGCGTAGTAAATCTCTCGCTATAGGTGCCCGGCGGATGCTGGCCAGCAACCCCCCATTCTATCAAGGTTGACCTCGGATCAGGTAGGGATACCCGCTGAACTTAA----------------------------------------------------------------------------------------------------------------------------------------------------------------------------------------------------------------------
>OTU_333
AATGCGATAAGTAATGTGAATTGCAGAATTCAGTGAATCATCGAATCTTTGAACGCACATTGCGCCCGCCAGTATTCTGGCGGGCATGCCTGTTCGAGCGTCATTTCAACCATCAGGCCCTCGGGCCCGTGTTGGGGCGCTGCGCGCTAGCCGCGCAGGCCCTCAAAACCAGTGGCGGGCTCGCTGTCGCACCGAGCGTAGTAACATATCTCGCTTTGGACGCGCGGCGGGCGCTTGCCGTAAAACACCCCCCTTCTCAAGGTTGACCTCGGATCAGGTAGGAATACCCGCTGAACTTAA-------------------------------------------------------------------------------------------------------------------------------------------------------------------------------------------------------------
>OTU_335
ATGCGATAAGTAnTGTGAATTGCAGAATTCAGTGAATCATCGAATTTTTGAACGCATCTTGCACCCTGGGGTATTCCCTAGGGTATGTCTGTCTGAGTGTTATTTGAACTCTCAAAGCTCACTTCCTTTCAAAGGGTTGAGATGCTTTGGATCATGAGTGCTTGCGAGTCTTGGCTTGCTCACTTTAAATATAACGTGGCATTCCCCTCTGAAGCTACTTTTGGGTTTGACCTGGAGTGATAGAAGTCTTTCGAGATCTCTAGGGAATCATCTTCTGATGATGCCTACTGTGGTGGGAGGGAATGTCTGTTAGACTCAATTGACGTTTTTGACCTCAGATCAGGCAGGACTACCCGCTGAACTTAA-------------------------------------------------------------------------------------------------------------------------------------------
>OTU_337
AATGCGATAAGTAATGTGAATTGCAGAATTCAGTGAATCATCGAATCTTTGAACGCACATTGCGCCCGCCAGTATTCTGGCGGGCATGCCTGTTCGAGCGTCATTTCAACCCTCAAGACCCCTGTGGACTTGGTGTTGGGGACCGGCGGCGCCTCTCTGGTGTCACCGCCCCCTAAATGAATTGGCGGCCTCGTCGCGGCCCTCCTCTGCGTAGTAGCACACACCTCGCAACAGGAGCCCGACGGCGGCCACTGCCGTAAAACGCCCAAACTTTTTTAGAGTTGACCTCGAATCAGGTAGGAATACCCGCTGAACTTAA------------------------------------------------------------------------------------------------------------------------------------------------------------------------------------------
>OTU_339
ATGCGATACGTAATGTGAATTGCAGAATTCCGTGAATCATCGAATCTTTGAACGCATATTGCACTCTCTGGTATTCCGGAGAGTATGCCTGTTTCAGCATTAGAAAAACTATCGAAATCTTTTTTTTTAAAAAAATGAGATATTCGGATCTGGGCAATTGTGCGGGCAATTCTTAGCTTGTACTGGCCTGAAATGCAATCGCGGTGGGAATCCTTGGGAAGAGAAGGCGTCATAGTTGACTGAACGGTCATCTTTCGCTGAACTTTCCTGTCTAAAGGGACCTTATCCGTTGCGGTGGCCTCTTTTTTGGACGCGACCGGAAAAACAATTTTTTTCAATTTAATCTGAAATCAGGTAGGATTACCCGCTGAACTTAA--------------------------------------------------------------------------------------------------------------------------------
>OTU_341
ATGCGATACGTAATGTGAATTGCAGAATTCAGTGAATCATCGAATCTTTGAACGCACCTTGCGCCCCTTGGCATTCCGAGGGGCACACCCGTTTGAGTGTCGTGAAATCTTCAAAACCCTTTTTCTTTAAAGGGTCTTTGGACTTGGAGGTTCAATGCTTGCCTTGAAAGCGAGCTCCTCTCAAATAAATTAGTGGGGTCCGCTTTGCTGATCCTTGACGTGATAAGATGTTTCTACGTTTTGGGTTTAGCACTGTCCCTTGGATGCCTGCTCCTAACTGTCTCATGGACAATGATGGTGCTCTGGTCACCGGCCGTCTACATCGGCGGGGGGCTGGACCCACAAAAGAAAACCTTGACCTCAAATCGGGTGAGACTACCCGCTGAACTTAA-----------------------------------------------------------------------------------------------------------------
>OTU_343
GCGCGAAATGTAGTGTGAATTGCAGAACATTGTGAATCATCGAATCTTTGAACGCACATTGCACCTCTCGTGGGGGAGGTATGCCTGTCTGAGCGTCATTAAAGCCAATAAATCTCGGATTTGTGTTGGGCTCCGCATCCTTTGCGCTGCCTTGAAGCCATGGTCTAACCTGCGGACGAGCTCCTTTTGGACGTGCCGTGGTGCGACTCTTCTCTCAATTTGACCTCAGATCnGGTAGGAAGACCGCCTGAACTTAA--------------------------------------------------------------------------------------------------------------------------------------------------------------------------------------------------------------------------------------------------------
>OTU_345
ATGCGATAAGTAATGTGAATTGCAGAATTCAGTGAATCATCGAATCTTTGAACGCACATTGCGCCCGCCAGCATTCTGGCGGGCATGCCTGTTCGAGCGTCATTTCAACCCTCGAGCTCCCCTTGGGGAGCCCGGCGTTGGGGACCGGCAGCACACCGCCGGCCCTGAAATGGAGTGGCGGCCCGTCCGCGGCGACCTCTGCGTAGTAACATCACCTCGCACCGGGAACCCGACGCGGCCACGCCGTAAAACACCCAACATTCTGAACGTTGACCTCGGATCAGGTAGGAATACCCGCTGAACTTAA------------------------------------------------------------------------------------------------------------------------------------------------------------------------------------------------------
>OTU_347
TTGCGATACGTAATGTGAATTGCAGAATTCAGTGAATCATCGAATCTTTGAACGCACCTTGCGCCACGTGGTATTCCACGGGGCACGCCTGTTTGAGCGTCACGTTAACCATCGCGTCATGGATTGAACAATTGGCCGAAAGGCTCATCAAGTATGTCTATGGGGCGGATTTGGAGGCCTGCCGTGTGAACGGCTCCTCTCGAAATGCATTAGCTGTCTAAAGACTTGCGCCGCTGGTGTGATAATTTACTTCTCGCCTATGGTGTTCGACTTTGATGGTGGCTTATAACCGCCGCAAGGGCAACATACTTAAGCTTTGACCTCAAATCAGGTGGGACTACCCGCTGAACTTAA-------------------------------------------------------------------------------------------------------------------------------------------------------
>OTU_349
ATGCGATAAGTAATGTGAATTGCAGAATTCAGTGAATCATCGAATTTTTGAACGCACCTTGCGCTCCCTGGTATTCCGGGGAGCACGCCTGTTCGAGTGTCGTGAAATTGTCAAACCGGGATGCTTTTTAGTTTCTCGGGTTGGTTGTTGGGCTTTGCAGTTCCTTAGTTTGGGAATGCAGCnCTGAGACTCCAAGGCACACAGGGGATAGG-----------------------------------------------------------------------------------------------------------------------------------------------------------------------------------------------------------------------------------------------------------------------------------------------------
>OTU_351
ATGCGAAACGTGATGCGATTTGCATGAATCTGTGAGTCATCTAATCTTTGAACGCGAATGGCACTGTTACGTAAGTAGCAGTATGTCTGTTTGAGAATCGCAAAACAAGATCAACTCTAGTTGAGAGTTGGGACTGGCCTCATATGCGGTGCGTGTATTTGGCTTGAATTGATCGAGTTGATGAGCTTCCCAGCGCGGCTCAATGTGTGCTAGCGAGACAGTTGTCCCGATCTCACATTATCGCTGCGTTGCAGAGTTCTGACCACAGCTCGCTAAACCTCAGTATCAAGTACGATCTCAAATCAGGCAAGATTACCCGCTGAACTTAA--------------------------------------------------------------------------------------------------------------------------------------------------------------------------------
>OTU_353
GTGCGATAAGTAATGTGAATTGCAGAATCCGTGAATCATCGAATTTTTGAACGCAAATTGCACTTTCTGGTATTCCAGGGAGTATGCCTGTTTGAGGGTTGGTTTAAATAACAATCGATATGTTGCTTTTGTGACATCTCGGAGTTGGGTCATCTTAATTCTCTTAAGGGACCTAAAATTTAAGTACTTGCGCATTTCGACGTGTATAATTTTTTTTATCTCGTCACCGAATGCCATGTTTTTATTATATTAGGTGTGACTATGTTAAGTGGTGTTTCATATCTATAGAATTCTTGATTTCAACCTCAAATCAGGTGAGGATACCCGCTGAACTTAA------------------------------------------------------------------------------------------------------------------------------------------------------------------------
>OTU_355
ATGCGATACGTAATGTGAATTGCAGAATTCCGTGAATCATCGAATCTTTGAACGCACCTTGCGTCCCTTGGTATTCCGAGGGGCATGCCTGTTTGAGTGTCATTGAATTATCTCAACTTGACCCCTTGCGGTTCGAGCTTGGAATTTGGGGTGTGCTGGCCCTTGCGTTGGGTCGGCTCCTCTGAAAAGTATTAGCGACGAAGCTCAACCCCCTTTCTTCACGCTGCGGCATTGATAGCATTTGTCTATGTCTCGCTGAAGGAAGGCCCGCTTACAAAATGGGTTTACTTTGACCATTTACCTCAAATCAGGTAGGACTACCCGCTGAACTTAA---------------------------------------------------------------------------------------------------------------------------------------------------------------------------
>OTU_357
ATGCGATAAGTAATGTGAATTGCAGAATTCAGTGAATCATCGAATCTTTGAACGCACCTTGCACCCTTTGGTATTCCGAAGGGTATGCCTGTTTGAGTGTCATTAAATTCTCAAACCTGCTGGTCTTTATTGACTACGTAGGCTTTGGATATGGGAGTTGCTGGCCTAACGGTCGGCTCTCCTTAAATGCATTAGTGGCTTGTCGATCCCCATTCACTTGGTGTGATAGTAATATCTACATTGAGGATGGCTAGGTCATGCTATGGCAACTGCTTTCTAACCGTCTTTTGTTAGACAACTTGAACCATTTGACCTCAAATCAGGTAGGACTACCCGCTGAACTTAA---------------------------------------------------------------------------------------------------------------------------------------------------------------
>OTU_359
ATGCGATAAGTAATGCGAATTGCAGAATTCAGTGAGTCATCGAATCTTTGAACGCATATTGCGCCCTTTGGTATTCCGAAGGGCATGCCTGTTCGAGCGTCATTATCAACTATCAAGCCTGGCTTGTTGTTGGACTTTGCGGCTGAAACATGTGGCAGGTCCGAAAAATAATGACGGTGTCATGTTTGACCCTAGATGCAACGAGCTTTTTATAGCACGCATTGAAGTGGTCGACTGAACTGGTCTTAACCATCAATTTCTAAGGTTGACCTCGGATCAGGTAGGAATACCCGCTGAACTTAA----------------------------------------------------------------------------------------------------------------------------------------------------------------------------------------------------------
>OTU_361
ATGCGATACGTAATGCGAATTGCAGAATTCAGTGAATCATCAAATCTTTGAACGCATCTTGCGCTCTTGGGTATCACCTGGGAGCATACTTTTATGAGTATCGTTTCAACCCTCACACCTCTGCGTGGCGGAGTCAAATCTGACACTTGCAGTCAAGGAGTGGATAATGAGGTGTTTGCCAAGCAATTGGTAATCTCTTCAAACGATTCACATTAATCACTCTCAGTTTCAATGTTTTAACGTTTGTTAGGACTTGGAGCGAGTGATGTTTGATAAGTGACTCTTTTGTCATTCATACATCTCACATCTCTCGTATGAGACGTTGGTTCGTGTGTCCTTCAAGGATACCTATGGAAAAGCATAACTCTTTAGTTGTGATTTTTTCTGTTTTCAATTCTTGATCTCATATAAAGTAAGAGAACCCGCCGAA---------------------------------------------------------------------------
>OTU_363
ATGCGATAAGTAATGTGAATTGCAGAATTCnGTGAATCATCGAATCTTTGnACGCACATTGCGCCCTCTGGTATTCCGGGGGGCATGCCTGTTCGAGCGTCATTACAACCCTCAAGCTCTGCTTGGTATTAGGCTTCACCTGCTACAGGTGGGCCTTAAAATCAGTGGCGGTGCCATCTGGCTTCAAGCGTAGTAAATTTCTCGCTTTGGAGGTTTGGATGnGTAGTTGCnATCAACTCCTAATTTTATCAAAGGTTGACCTCGGATCAGGTAGGGATACCCGCTGAACTTAA--------------------------------------------------------------------------------------------------------------------------------------------------------------------------------------------------------------------
>OTU_365
ATGCGATAAGTAATGTGAATTGCAGAATTCAGTGAATCATCGAATCTTTGAACGCACCTTGCGCTCCTTGGTATTCCGAGGAGCATGCCTGTTTGAGTGTCATGAAATTCTCAACCCTCCTCACTTTTGTGTGAAGGGCTTGGACTTGGGGGTTTGTTACTGCTGGTCTTCTGATCGGCTCCCCTTGAATGCATTAGCCCGGGACCCTTTGCCTCCCAGCCAGTTTCACGGTGTGATAGTCTATCAACGCCGGTGTCCTGGTGTTCAGGTGTGGCAAGACAGCGGTCCGGCTCTCTAACGGACTTTGAAAGTCAACTTTACCCAATCTGACCTCAAATCAGGTAGGACTACCCGCTGAACTTAA---------------------------------------------------------------------------------------------------------------------------------------------
>OTU_367
ATGnGATAAGTAATGTGAATTGCAGAATCTCAGTGAATCATCGAATCTTTGAACGCACATTGCGCCCCTTGGTATTCCGGGGGGCATGCCTGTTCGAGCGTCATTATAACCCTCAAGCTCAGCTTGGTGTTGGAGCCTACCTCTTGGTAGCTCTTAAAATCAGTGGCGGTGCCATCTGGCTCTAAGCGTAGTAATTCTTCTCGCTACAGAGTCCAGGTGGTTGCTTGCCAGTAACCTTAATTTTTGGTTTGACCTCGGATCAGGTAGGGATACCCGCTGAACTTAA---------------------------------------------------------------------------------------------------------------------------------------------------------------------------------------------------------------------------
>OTU_369
ATGCGATACTTGGTGTGAATTGCAGAATCCCGTGAACCATCGAGTTTTTGAACACAAGTTGGGCCCGAAGCCATTAGGCCnAGGGCACGTCTGCCTGGGCGTCTCACAATGCGTCGTTCCCCCACTCACCCTCGGGTGTCGTGTGAGGTGCAGATATTGGCTCCCCGTGTGCAATCGAACGCGGTCAGCCTAAAAGTAAATCCCGATGATTGCCATCGTGGCAAGTGGTGGTTGCCAAACCATTGCATGTTGTCGTGCATGCTTCGATCGTCCTCGGTGACTCTTTGACCCTGAAGCTCCATTAGAATGGGGCCACGATCAAGACCCCAGGTCAGGCGGGATTACCCGCTGAGTTTAA---------------------------------------------------------------------------------------------------------------------------------------------------
>OTU_371
ATGCGATAAGTAATGTGAATTGCAGAATTCAGTGAATCATCGAATCTTTGAACGCACCTTGCGCTCCTTGGTATTCCGAGGAGCATGCCTGTTTGAGTGTCATTAAATTCTCAACCCATTCAGCTTTTGTTAGATGAATGTGGCTTGGATTTTGGGGGGTTGTGCGGGCTTTATCAAGTCGGCTCCCTTTAAATGTATTAGCGGAAAACCCTTGTGGACCGTCTTTGGTGTGATAATTATCTACGCCATTGCCGTGAAGCAGCTATACAATGGGACTTCAGCTTCAAACCGTCCTTTAGAAGGACAACACTTAATTGACATTTTGACCTCAAATCAGGTAGGACTACCCGCTGAACTTAA-------------------------------------------------------------------------------------------------------------------------------------------------
>OTU_373
ATGCGATACGTAATGTGAATTGCAGAATTCAGTGAATCATCGAATCTTTGAACGCACCTTGCGCCCCTTGGCATTCCGAGGGGCACACCCGTTTGAGTGTCGTGAAATCATCAAAAACCTTTTCTCTTTGAACCTTCATCGGTCAGGGAAAAGGATTTTTGGACTTGGAGGTCCCATGCTCGCTTTTCACCTTTGAAAGCGAGCTCCTCTCAAATGAATTAGTGGGGTCTGCTTTGCTGATCCTTGACGTGATAAGATGTTTCTACGTTTTGGATTTTAGCACTGTCCATTGGACACCTGCTCCTAATCGTCCCCTGTGACGCTGATGGTGCTTCGGTCACCGCCATCTACGTTGGCGGAAGGCTGAGCCCACACAAAAACCCCTTGACCTCAAATCGGGTGAGACTACCCGCTG------------------------------------------------------------------------------------------
>OTU_375
AATGCGATAAGTAATGTGAATTGCAGAATTCAGTGAATCATCGAATCTTTGAACGCACCTTGCGCTCCTTGGTATTCCGAGGAGCATGCCTGTTTGAGTGTCATTAAATTCTCAACCTCAAAGCCTTGTTGTAATGACTCGGCCTTGGGGCTTGGACTTGGAGTGTGCGGGTTCCTTTTATTGGAACCGGCTCCTCTTGAAATGCATTAGCTGGAACCTCTTCGTGGACCAGCCATCGGTGTGATAATTATCTACGTCGTTGGTTCTTTAGGTCTGCGCTTCGTAACAGAGGTTCTGCTTCTAACCGTCTTCGGACAACCGTCTTAACGACTTCCTTCGGGGGGATCGATAGGATTGACCATTTGACCTCAAATCAGGTAGGACTACCCGCTGAACTTAA---------------------------------------------------------------------------------------------------------
>OTU_377
CTGCGATACGTGATGTGAATTGCAGAATTGTGAATCATCGAACTTTTGAACGCACATTGCGCCTGTTGGTATTCCAATGGGCACGTCTGTTTGAGCGTTGTCGAATCTCGGATGGCAATGGAGGATGCGAGCACCTCTGAAACATCTCGGCATGCGCCACGGCGAAACGTGAATCATGCTGTGGACTTTGTTTAGCTTTTCAACCTCAGGCAGACGGGAGTACCCGCTGAACTTAA-----------------------------------------------------------------------------------------------------------------------------------------------------------------------------------------------------------------------------------------------------------------------------
>OTU_379
ATGCGATAAGTAATGTGAATTGCAGAATTTAGTGAATCATCGAATCTTTGAACGCACATTGCACCTCTTGGTAATCCTTGAGGTATATCTGTTCGAGCGCCGTTTAAATATTAAAGCTTATGCTTTGTGTTGATGTTTTACCGTGTAACAACGGTTCATCTAAAAATATTGGCGTCTGTTATAAGCTAAGAAACGCAGTGAAAATGTGTTACTATGCTTTTGACTATCTGCCTGTTTTTTTCTATCGACAGCTTTGCTGTCAGAAAATCAAAAACATGGCCTCGGATCAGATAGGGATACCCGCTGAACTTAA------------------------------------------------------------------------------------------------------------------------------------------------------------------------------------------------
>OTU_381
GTGCGATAAGTAGTGTGAATTGCAGAATTCCGTGGATCATCGAATTTTTGAACGCAAATTGCACTCTTCGGTTTTCCGGGGAGTATGCCTGTTTGAGGGTGATTAAAATAAAAAATCGATTCGTTACCCATTTACTCGTAACATTTCGGAATTGAGCCATCTTATATTTTGGATTTAAGAGGCTTAAAATTGATTATTTTTTTGGTATGATTTTAATAATATTTCTTTGTTGCGTTTAATAAATATCGGACGTTTTATTAGGTGTGTCTATTAATCATGGTTTCGCGCCTATAATAATTATTTCATTATATGACCTCAAATCAGGTAGGATTACCCGCTGAACTTAA--------------------------------------------------------------------------------------------------------------------------------------------------------------
>OTU_383
TTGCGATATGTAATGTGAATTGCAGAATTCAGTGAATCATCGAATCTTTGAACGCACCTTGCACCCTTTGGTATTCCGAAGGGTATGCCTGTTTGAGTGTCATTAAATTCTCAACTTTAAAGATTTTGTTATCTTTGAAGCTTGGACTATGGAGGTTATTTGCAGGCGATTAACATTGTCAGCTCCTCTTAAATGCATTAGCGGAACTCTTAAGTACCAGCTTTGGTTTGATAAGTATATCTATGCCGTCGCTGTGGACTGTCATGTTCAGCTTCTAATGGTCTTCGGACTGTCTCTAACGAGGCATACACTTTAAGCTTGACCTCAAATCAGGTAGGACTACCCGCTGAACTTAA-----------------------------------------------------------------------------------------------------------------------------------------------------
>OTU_385
ATGCGATAAGTAATGTGAATTGCAGAATTCAGTGAATCATCGAATCTTTGAACGCACATTGCGCCCGCTGGTATTCTGGCGGGCATGCCTGTTCGAGCGTCATTTCAACCCTCAAGCCCAGCTTGGTGTTGGGGCATTGCGGCTTGTCCGCAAGCCCTGAAAAGCAGTGGCGGGCTCGCCGTAACTCCGAGCGCAGTAGTTTATTCTCGTTCTGGTCGCGCGGGCGTGCTCCGGCCGTTAAACCCCCCTTTTTTTCGTGGTTGACCTCGGATCAGGTAGGAATACCCGCTGAACTTAA---------------------------------------------------------------------------------------------------------------------------------------------------------------------------------------------------------------
>OTU_387
ATGCGATAAGTAATGTGAATTGCAGAATTCAGTGAATCATCGAATCTTTGAACGCACATTGCGCCCTCTGGTATTCCGGGGGGCATGCCTGTTCGAGCGTCATTACAACCCTCAAGCTCTGCTTGGTATTAGGCTTCACCTGCTACAGGTGGGCTTTAAAATCAGTGGCGGTGCCATCTGGCTCTAAGCGTAGTAATTCTCTCGCTACAGGGTCCAGGTGGTTACTTGCCAAAACCCCCTATTTTCTATGGTTGACCTCGGATCAGGTAGGGATACCCGCTGAACTTAA------------------------------------------------------------------------------------------------------------------------------------------------------------------------------------------------------------------------
>OTU_389
ATGCGATAAGTAATGTGAATTGCAGAATTTAGTGAATCATCGAATTTTTGAACGCATATTGCGCCCCTAGGTATTCCTTGGGGCACACCTGTTCGAGCGCCGTTATCAACATTAAGGCTCTGCCTTGTGATGGCGCGGGCCGTTTTGTCGGCCGTGCCCAAACATGTTCGGCATCATTGTCCTGAAAAGCAACGTAGCAAAAATACGGAGCAAGAGGGATTGGAGTAATTGCCAATGACCATAACAAGTTTGGCCTCGGATCAGGTGGGGATACCCGCTGAACTTAA--------------------------------------------------------------------------------------------------------------------------------------------------------------------------------------------------------------------------
>OTU_391
ATGCGATAAGTAATGTGAATTGCAGAATTCAGTGAATCATCGAATCTTTGAACGCACATTGCGCCCATTAGTATTCTAGTGGGCATGCCTGTTCGAGCGTCATTAACTCCACTTAAGCCTAGCTTAGTGTTGGGAATCTACGCAAAGGCGTCTACTCTGTAGTCACCTTGTAGTTCCTTAAAGACAGCGGCGGAGTAGTGGTATCCTCTGAGCTTAGTAATTTCTTTCTAGCTTTCGAGTAGCCACTGCCCTTGCCGGTAAACACCCTTCTTCTGAATGGTTGACCTCGGATCAGGTAGGAATACCCGCTGAACTTAA-------------------------------------------------------------------------------------------------------------------------------------------------------------------------------------------
>OTU_393
ATGCGATAAGTAATGTGAATTGCAGAATTCAGTGAATCATCGAATCTTTGAACGCACATTGCGCCCGCTGGCATTCCGGCGGGCATGCCCGTTCGAGCGTCATTTTAATTCCTTCCCAGGGATGGAGCTTCTGTTTCTACAGAGGTTTCTACCAGGGGTGTTGGCACCTGGCGCCGCCTAGGCGACCGGAGCCCAAATGCAGTGGCGGACGCGCAAGCGGCTCCTAGCGCAGTAGAAAACAAACTTCGCTCAGGAGGCTCGCAGCAGCGGACTATAGCCCCAACGCAAAGATTTTTTTTGCAACAAAAACTTGACCTCGGATCGGGTAGGACTACCCGCTGAACTTAA-------------------------------------------------------------------------------------------------------------------------------------------------------------
>OTU_395
ATGCGATAAGTAATGTGAATTGCAGAATTCAGTGAATCATCGAATCTTTGAACGCACATTGCACCCGGTGGTATTCTGCCGGGTATGCCTGTTCGAGCGTCATTTTCTTCCCTCAGGGCCTTCTCAAATCTTTCCTTCTCGGGGGAAAAGGTTTTGGCAAGGCTTTCTGGTGTTGGGGATTTACAAGGGAAGGTCTCTGGACTTTTACTTGCAAGCTCCTAAATGAATCGGCGTGCACGCTGTACGTTGCCCTCTGCGTAGTGGATTTTTCTTATCTCGCATCGGGACGCAGCGCCTTGCCCAGCCGTCGAAACCTTTATTCCAAACGAAGTTTGACCTCGAATCAGGTAGGGTTACCCGCTGAACTTAA---------------------------------------------------------------------------------------------------------------------------------------
>OTU_397
TTGCGATATGTAATGTGAATTGCAGAATTCAGTGAATCATCGAATCTTTGAACGCACCTTGCGCCTTTTGGTATTCCGAAGGGCATGCCTGTTTGAGTGTCATTAATATCTCAACTTCAAAAGCTTTCTCAGTTTTTTGAAGCCTTGGATGTTGGAGGTTTATGCTGGTGAAACATCTGGCTCCTCTTAAATGCATTAGCGGAACTTAATGAATCGGCTTTGGCTTGATAATAAATCTGTGCTATCGCTGAGGAATCTGTCTTCTGCTTACAACTGTCCCTCTGGGACTGCCTTTATGGCATTACTTTGAACTTGACCTCAAATCAGGTAGGACTACCCGCTGAACTTAA-----------------------------------------------------------------------------------------------------------------------------------------------------------
>OTU_399
ATGCGATAAGTAATGTGAATTGCAGAATTCAGTGAATCATCGAATCTTTGAACGCACATTGCGCCCCTTGGTATTCCGGGGGGCATGCCTGTTCGAGCGTCATGATAACCCTCAAGCTTAGCTTGGTGTTGGGGCCTGCCTCTGGGCAGCCCTTAAAATCAGTGGCGGTGCCATCTGGCTCTAAGCGTAGTAATTCTTCTCGCTATAGGGTCCTGGTGAACGCTTGCCAACAACCTATATTTTTATGGTTTGACCTCGGATCAGGTAGGGATACCCGCTGAACTTAA--------------------------------------------------------------------------------------------------------------------------------------------------------------------------------------------------------------------------
>OTU_401
ATGCGATAAGTAATGTGAATTGCAGAATTCAGTGAATCATCGAATCTTTGAACGCACCTTGCGCTCCTTGGTATTCCGAGGAGCATGCCTGTTTGAGTGTCATGTATTCTTCAGTCCTCTTGGATTTTTTTTCTGAGATGGTACTGGATGTGGGGGTTGCAGGCTTTGCAGTCAGCTCCTCTTAAATGTATTAGTGTGAACTCAATGTTCCCCAGTGTAATAATTATTTGCGCTGTTGGATCCTCTTGTAGAAGTTCATGCTTACAATCATCCTTGTGATTGGGATAATATACTTTTGCATTTGACCTCAAATCAGGTAGGACTACCCGCTGAACTTAA----------------------------------------------------------------------------------------------------------------------------------------------------------------------
>OTU_403
ATGCGATAAGTAATGTGAATTGCAGAATTCAGTGAATCATCGAATCTTTGAACGCACATTGCGCCCGTCAGTATTCTGGCGGGCATGCCTGTTCGAGCGTCATTACGCCCCTCAAGTCCCCTGTGGACTTGGTGTTGGGGATCGGCGAGGCTGGTTTTCCAGCACAGCCGTCCCTCAAATCAATTGGCGGTCTCGCCGTGGCCCTCCTCTGCGCAGTAGTAAAACACTCGCAACAGGAGCCCGGCGCGGTCCACTGCCGTAAAACCCCCCAACTTTTTATAGTTGACCTCGAATCAGGTAGGACTACCCGCTGAACTTAA-----------------------------------------------------------------------------------------------------------------------------------------------------------------------------------------
>OTU_405
ATGCGATAAGTAATGTGAATTGCAGAATTCAGTGAATCATCGAGTCTTTGAACGCACATTGCGCCCTTTGGTATTCCATGGGGCACGCCTGTTCGAGCGTCATTTCAACCTTCAAGCCTGGCTTGGTATTGGGCCTGCCGTCCTGGCGAGCCTCAAAGATGTTGGCGGTGGGCGATCCCCGAGCGTGATGGACTCGCGACAACGGGATGGTTCGCCGCCGGAAACTCCCTTCGGTTGACCTCGGATCAGGCGGGGATACCCGCTGAACTTAA-----------------------------------------------------------------------------------------------------------------------------------------------------------------------------------------------------------------------------------------
>OTU_407
ATGTGATAAGTAATGTGAATTGCAGAATCTCGTGAATCATCAAATTTTTGAACGCACATTGCGCCTAATGGTATTCCATTGGGCATACCTGTTTGAGTGTCAGAATCCTTCTTATTATCAAACTTTTATGTAATAATATAAAGATGTTTGGACAATACTTTTGAGAACTGTAGTATTCTGATAATATTACTTTCTTAAAAACCAGAGATATTTTTTTTGGTTTTGATTTTCTTCCAACCCATTTTATATGCTATTATTATAAAAAAAACTGGATGCTGAATTAAGAATAACCAATACACTTTGGATGACCTCAAATCAGGTAGGGATACCCGCTGAACTTAA-------------------------------------------------------------------------------------------------------------------------------------------------------------------
>OTU_409
ACGCGATAGTTAATGTGAATTGCAGAATTCAGTGAATCATCGAGTCTTTGAACGCACATTGCGCCCATTGGTATTCCATTGGGCATGTCTGTTTGAGCGTCATTACAACCCTCGGTGCAAACCGGTTTTGAGTCAGCGCGGGCCACGCCCGGGTTGGCTTTAAAGTTGTAAGCTCTGCTGGCTGCTCAGCCCAACCAGAACATAGTAAAACTACTTGTTCAACGGTACAGGTTGAAGCGGTTCGGCCTGAACAAAACCTACCCAACTCAAGGTTTGACCTCAGATCAGACAAGGATACCCGCTGAACTTAA--------------------------------------------------------------------------------------------------------------------------------------------------------------------------------------------------
>OTU_411
ATGCGATAAGTAATGTGAATTGCAGAATTCAGTGAATCATCGAATCTTTGAACGCATATTGCGCCCCTTGGTATTCCGAAGGGCATGCCTGTTCGAGCGTCATGATCAAACCTCAAGCCTTGCTTGGTATTGGGTTTTTCGTCTCCTCCTGTCTTTGTATAGGTAGTGACGTGCCTGAAAAATAATGGCGGTGCCTCAATAGACTCAAGCGAAGTAGACTGACTCTCGCTTTGGAGAACTTTTGGCGGTCTTGTCAACAAAAAATAATGAAGTTCGACCTCGGATCAGGTAGGGATACCCGCTGAACTTAA--------------------------------------------------------------------------------------------------------------------------------------------------------------------------------------------------
>OTU_413
ATGCGATAAGTAATGTGAATTGCAGAATCAGTGAATnATCGAATTTTTGAACGCATATTGCACTCCTTGGTATTCCTTGGAGTACACTTGTTCGAGCGCCGTTTGCATCnTAAGGCTCCGCCTTGTGTTGAGAnnTCCTGGCAAGGAATTCTCCAAGCATCTGGGCGTCTGTCGTGCCTGAACCGCAACACACTGCGnGTAGGGAAGTCGGCTGGCGCCACGCAAACCCGTCTAGCATGGCCTCGGATCAAGTGGGGATACCCGCTAAACTTAA---------------------------------------------------------------------------------------------------------------------------------------------------------------------------------------------------------------------------------------
>OTU_415
ATGCGAAACGTGATGCGATTTGCATGAATCTGTGAGTCATCTAATCTTTGAACGCGAATGGCACTGTTATGTAAGTAACAGTATGTCTGTTTGAGAATCGCAAAACAAGATCAACTCTAGTTGAGAGTTGGGATTGGCCTTATATATATATTTGGCTTGAATGTATCGAGTTGATGAGCTTCCCAGTGCGGCTCAATGTGTGCTAGCGAGACAGTCGTCCCGATCTCACATTAATGTCGCATTGCAGAGTTCTGACCACAGCTCGCTAAACCTTATCAAATACGATCTCAAATCAGGCAAGATTACTCGCTGAACTTAA------------------------------------------------------------------------------------------------------------------------------------------------------------------------------------------
>OTU_417
TTGCGATATGTAATGTGAATTGCAGAATTCAGTGAATCATCGAATCTTTGAACGCACCTTGCACCCTTTGGTATTCCGAAGGGTATGCCTGTTTGAGTGTCATTAAATTCTCAACTTCAAAAAGATTTTTTGAAGCTTGGACTATGGGAGCTTGCTGGTATCACTATCAGCTCTTCTTAAATGCATTAGCGGAACTTTGAAGGACCAGCTTTGGTTTGATAATCCTATCTATGCCGCTGCTGTGGACTCGTGTGTTCAGCTTCTAATGGTCTTCGGACTGCCTTTCTATTAGGCATACACTTTTAACCTTGACCTCAAATCAGGTAGGACTACCCGCTGAACTTAA---------------------------------------------------------------------------------------------------------------------------------------------------------------
>OTU_419
ATGCGATAAGTAATGTGAATTGCAGAATTCAGTGAATCATCGAATCTTTGAACGCACATTGCGCCCCTTGGTATTCCGAGGGGCATGCCTGTTCGAGCGTCATTACAACCCTCAAGCATTGCTTGGTCTTGGGCTCTGCTGCTTACCCGGCAGGCCTTAAAATTAGTGGCGGTGCCGTCGGGCCCTGAGCGTAGTAAATCTCCTCGCTATAGGGTCCCGGTGGACGCTGGCCAGCAACCCCnnAATTTTCTATGGTTGACCTCGGATCAGGTAGGGATACCCGCTGAACTTAA--------------------------------------------------------------------------------------------------------------------------------------------------------------------------------------------------------------------
>OTU_421
ATGCGATAAGTAATGCGAATTGCAGAATCAGTGAATCATCGAATCTTTGAACGCACATTGCGCCCATTGGTATTCCTTTGGGCACACTTGTTCGAGCGCCGGTTGATACCTAAGGCTCAGCCTTGTGTTGAATCTTCCTGCCAAAGGAATGTTCCAAACCTTTGGGCGTTTGTCGTGCCTGAATCACACCAAAACTGTGCCTAAGGCTTTTCGGCAGCTGCCAGATTGACCGTCTCTCATGGCCTCGAATCAAGTGGGGATACCCGCTAAACTTAA-------------------------------------------------------------------------------------------------------------------------------------------------------------------------------------------------------------------------------------
>OTU_423
AATGCGATACGTAATGTGAATTGCAGAATTCAGTGAATCATCGAATCTTTGAACGCACCTTGCGCCCCTTGGCATTCCGAGGGGCACACCCGTTTGAGTGTCGTGAAATTCTCAAACCTTCTTGGTTTTCCAACCAAAGAGGGCTTTGGACTTTGGAGGTATTTTGCTGGCTTCATGCAGGAGCCAGCTCCTCTTAAATGCATTAGTGGGGTCCCCTTTGCCGGTCCTCTGACGTGATAAGCCATTTCTACGTCTTGGGATTTGCTCTGTTTCTTGGGAACCTGCTTCCAACCAGTCTCACAGGAGACGTCGTTCGAGCTTGCCTCGACACACACCCCCCCATGAACCCTTGACCTCAAATCGGGTGAGACTACCCGCTGAACTTAA----------------------------------------------------------------------------------------------------------------------
>OTU_425
ATGCGATAAGTAATGTGAATTGCAGAATTCAGTGAATCATCGAATCTTTGAACGCACATTGCGCCCGCCGGTATCCCGGCGGGCATGCCTGTTCGAGCGTCATTTCAACCCTCAGGCTCCGCCTGGCGTTGGGGTCCTGCGCTGCAGCCCCCTAAAGTCAGCGGCGGGTGCGCCTTCGTACCGAACGCAGTAGTTACTTCTCGTTCTGGTCTCGGGGCGCTCTCCGGCCGTAAAAAGCAAAAACTTCAATGGTTGACCTCGGATCAGGTAGGAATACCCGCTGAACTTAA-----------------------------------------------------------------------------------------------------------------------------------------------------------------------------------------------------------------------
>OTU_427
ATGCGATAAGTAATGCGAATTGCAGAATTCCGTGAGTCATCGAATCTTTGAACGCACATTGCGCCCCCCGGTTTCCCGGGGGGCATGCCTGTCCGAGCGTCATTGCCATCCCCTCAAGCTTTGCTTGGCTTGTTGGGCCAGCGTCCACCTGTGGCTCCTGCCGCGGGGGGACGGGCCCGAAAGGCAGTGGCGGCTCCCGGAGGGTTGGTCCTTTGGGCGGTGATACATGGGTCTTTTCTTCCACCGTCCCGCTGGCCGCCTCCCGAGAGCCTGTCGAACGATTGGTCTTCTCCTTTAGGTTGACCTCGGATCAGGTAGGGATACCCGCTGAACTTAA------------------------------------------------------------------------------------------------------------------------------------------------------------------------
>OTU_429
ATGCGATAAGTAATGTGAATTGCAGAATTCAGCGAATCATCGAATCTTTGAACGCACATTGCGCCCATTAGTATTCTATTGGGCATGCCTGTTCGAGCGTCATTTCAACCCTCAAGCCTTAAAGGCTTGGTGTTGGGGCTCTATAAGAATCTTTTTATAGGCCCTCAAGATCAGTGGCGGTCTCGTTAGAATACCCGAGCGTAGTAGTTTTCACGTTCTCGTTTAGGGTATCTGACGGGTTGCTGGCCGTTAAAACTCTTATATTCTAAAAGGTTGACCTCGGATCAGGTAGGAATACCCGCTGAACTTAA--------------------------------------------------------------------------------------------------------------------------------------------------------------------------------------------------
>OTU_431
ATGCGATACTTGGTGTGAATTGCATAATCCAGTGAACCATTGAGTTTTTGAACGCAAGTTGCGCCCAAAGCCATTAGGCCAAGGGCACGTCTTCCTGGGCGTCTCACAATGCATCGCTCCCCCACTCACCCTCGGGTGTCATGCGAGGCGCGGATATTGGCTCTCCGTGTGCAATCGCGTGCGGTCAGCCTAAAAGCGAATCCCGACGATCGCCGTCGCGGCAAGTGGTGGTTGCCAAACCGTTGCACGTTGTCGTGCATGCTTCGATCGTCCTCGGTGGCTCTTTAACCCTGAAGCTCCATTAGAATGGGGCCATGATCGAGACCCCAAGTCAGGTGGGATTACCCGCTGAGTTTAA---------------------------------------------------------------------------------------------------------------------------------------------------
>OTU_433
ATGCGATAAGTAATGTGAATTGCAGAATTCAGTGAATCATCGAATCTTTGAACGCACATTGCGCCCCTTGGTATTCCGAGGGGCATGCCTGTTCGAGCGTCATTTCAACCCTCAAGCTCTGCTTGGTATTGGGCCCCGTCCTCCACGGACGCGCCTTAAAGACCTCGGCGGTGGCGTCTTGCCTCAAGCGTAGTAGAAAACACCTCGCTTTGGAGCGCACGGCGTCGCCCGCCGGACGAACCTTTGAATTATTTCTCAAGGTTGACCTCGGATCAGGTAGGGATACCCGCTGAACTTAA--------------------------------------------------------------------------------------------------------------------------------------------------------------------------------------------------------------
>OTU_435
TTGCGATAnGTAATGTGAATTGCAGnATTCAGTGAATCATCGAATCTTTGAACGCACCTTGnGCCCTTTGGTATTCCGAAGGGCATGCCTGTTTGAGTGTCATTAAATTCTCAACTTCAAGGAGTTTGTCTCTCTGAAGCTTGGACTATGGAGGCTTGCCGGCAAAATGTAGTCAGCTCCTCTTAAATGTATTAGCAGAACCTTTATAAAGGACTAGCTCCAGTTTGATAATTCTATCTATGCTGTTGCTTGTTAACCTTTCTGTGTTCAGCTTCTAGTAGTCTTTTAGACTGTCTCTATGAGGCATACACTTTTAAGCTTGACCTCAAATCAGGTAGGACTACCCGCTGAACTTAA----------------------------------------------------------------------------------------------------------------------------------------------------
>OTU_437
ATGCGATAAGTAATGTGAATTGCAGAATTCAGTGnATCATCGAATCTTTGAACGCACATTGCGCCCTTTGGTATTCCGAAGGGCATGCCTGTTCGAGCGTCATTTAAACTCTCAAGCTTTGCTTGGTTTTGAAGGATATCTAAGGATACCTTTCCAACAAGTTGTGCAAGATCATCAAACTTCAAGCGTAGCAATGTCATCGTTTAGTTGTTAGATGTCTCTTTGTCAATCAACCCAAAACTTTTCAAGTTTGACCTCGGATCAGGTAGGGATACCCGCTGAACTTAA-------------------------------------------------------------------------------------------------------------------------------------------------------------------------------------------------------------------------
>OTU_439
ATGCGATAAGTAATGTGAATTGCAGAATTCAGTGAATCATCGAATCTTTGAACGCACCTTGCGCTCCTTGGTATTCTGAGGAGCATGCTTGTTTGAGTGTCATGGTATTCTCAACCCTTCAGGATTTTTTTTGTGTTCTTTTGGAAACCAAAAGGGATACTGTTGGGCTTGGATTTGGAGGCTTTCTTTTTTTTTGCTGGTTTGAAAAAAAAAAACCTGGCTCCTCTGAAATGAATCTGCTCGGATGAGAACACCACCAAAGTGTTGAATCAGTGTGATAGGTATCTACGCTGTTTATTTGGATGACGTTCAAGTATTCAAGCATTCAATTCTGTCACTTGTGACAGAATGTCTGAACATTTGACCTCAAATCAAGTAGGACTACCCGCTGAACTT-------------------------------------------------------------------------------------------------------------
>OTU_441
ATGCGATAAGTAATGTGAATTGCAGAATTCAGTGAATCATCGAATCTTTGAACGCACCTTGCACTCCTTGGTATTCCGAGGAGTATGCCTGTTTGAGTGTCATTAAATTCTCAAAACCTATTGTTCTTCTTGAATTGGTAGGCTTTGGATGTGAGGGCTTTGCTGGCCTTTGACAGGTTCAGCTCCCTTCAAATGCATTAGTGGTTGCTGATCCGCTTTCAATTGGTGTGATAGTTATCTACGCCTTTGAAGTGGAATCGCTTGCTTATCCGCTTCTAACTGTCTTTTTGGACAACTTGACCATTTGACCTCAAATCAGGTAGGACTACCCGCTGAACTTAA-------------------------------------------------------------------------------------------------------------------------------------------------------------------
>OTU_443
ATGCGATAAGTAATGTGAATTGCAGAATTCAGTGAATCATCGAATCTTTGAACGCAAATTGCGCTCTTTGGTATTCCGAAGAGCATGCCTGTTTGAGTGTCATATACACCTCACCTTGACGGTTTATGATCGGTCAATGGTGGATTGGACGTCCTGCCAGCTTCACGGCTGGCTCGTCTTAAATGCCTCAGTGGATGTGTAGCGTGATAAGTCTTCGCAACCGCCCCACTTTAAATCTTTCAAATCTGACCTCAAATCAGGTAGGACTACCCGCTGAACTTAA------------------------------------------------------------------------------------------------------------------------------------------------------------------------------------------------------------------------------
>OTU_445
AATGCGAAACGTGATGCGATTTGCATGAATCTGTGAGTCATCTAATCTTTGAACGCGAATGGCACTGTTACGCAAGTAACAGTATGTCTGTTTGAGAATCGCAAAACAAGATCAACTCTAGTTGAGAGTTGGGCGTGGCCTTATTCACGGTCTGTGTATTTGGCCTGAATTCATCGAGTTGATGAGCTTCCCAGTGCGGCTCAATGTGTGCTAGCGAGACAGTCGTCCCGATCTCACATTACTGTCGCATTGCAGAGTTCTGTCCACAGCTCGCTAAACCTATAATCAAATACGATCTCAAATCAGGCAAGATTACCCGCTGAACTTAA--------------------------------------------------------------------------------------------------------------------------------------------------------------------------------
>OTU_447
ATGCGATACGTAATGTGAATTGCAGAATTCAGTGAATCATCGAATCTTTGAACGCACCTTGCACCCCTTGGCATTCCGAGGGGTACACCCGTTTGAGTGTCGTGAAATTCTCAACCTCCCCAATTTATTTGGGGGTAAGGCTTGGACTTTGGAGGCGTTTGCTGGTCTCCCTTTTTGAAGGCCAGCTCCTCTTAAATAAATTAGTGGGGTCCCTCATTGCCGGTCCCTCGACGTGATAAGATTTCTCTACGTCCGAGGTTTGGCTCTCTGTAGGCCCGCTTCTAACCGTCTCTTCTCGAGACACGTTTGAACCCTTTGACCTCAAATCGGGTGAGACTACCCGCTGAACTTAA--------------------------------------------------------------------------------------------------------------------------------------------------------
>OTU_449
ATGCGATACGTAATGCGAATTGCAGAATTCAGTGAATCATCAAATTCTTGAACGCAACTGGCGCCTTCAGGTTCTCCTGGAGGCACGTTTCTCTCAGTGTCAGTTCAACTCTCTCCTCAAGCCACTTTTGAAATACAGAGTGAGCGTGAGGGAATATGAGCGTTATGATGTTACAGTCGTATCGCTTGAAATTCAATGAGTTGGCGTCACGTAGTTGTGTTCTCAGGACTTCGTTCTGAGAGCCGCTATTAGCAAACCAGTGATGTGAATAATTCATCTTCGGATGATATTTCTCATCAATTTGTGTGTGTTAATGGTTATACTGCGTCGATGACAGCGTAAACCTGTTTTTTTTCATGCAAATGAAACAAAACTTTCAAACATATGACCTGAGATGA-----------------------------------------------------------------------------------------------------------
>OTU_451
ATGCGATAAATAATGTGAATTGCAGAATTCAGTGAATCATCGAGTTTTTGAACGCACATTGCGCCCCTTGGTATTCCGGGGGGCATGCCTGTTCGAGCGTCATTACATCCATCAAGCACGGCTTGGTTTTGGGGTGCACGTCTACAGCTGACGCCCCCTCAAATTGTAGGCGGCTGTGATTGGCACCGAGCGTAGTAGAAAAAACCGCCGCTCCGGTCGCGTTTTTGCAGCCCGCATGTGCGGATTTGATTCCATTACATGTTGACCTCGGATCAGGTAGGGATACCCGCTGAACTTAA--------------------------------------------------------------------------------------------------------------------------------------------------------------------------------------------------------------
>OTU_453
ATGCGATAAGTAATGTGAATTGCAGAATTTAGTGAATCATCGAATCTTTGAACGCACATTGCGCCCTTTGGTATTCCTTAGGGCACACTTGTTCGAGCGCCGGTTTAGCGTGAGGCAATTTTTGCCTTGTGTTGAATTTTCCTGTGAAGGAATTTTCCAAACCTTTTGGCACTTGCCCTGGCCCTGAAAACACAGCACAATGTGTGAAAATGGGACTCTCGGGGCAATTTAGTCGCCAATTCAACCGATCACATGGCCTCGGATCAAGTGGGGATACCCGCTAAACCTTA-----------------------------------------------------------------------------------------------------------------------------------------------------------------------------------------------------------------------
>OTU_455
AATGCGATAAGTAATGTGAATTGCAGAATTCAGTGAATCATCGAATCTTTGAACGCACCTTGCGCTCCTTGGTATTCCGAGGAGCATGCCCGTTTGAGTGTCGTGAAATCATCAACCCCCTACAATTTGTTTTGTTGGGAGGCTTGGAATTGAGGGTTCTTGTCGGAGATTACTTCGACTCCCTCGAAAGTCATTGGCTTCCGGTGAACCCTTCGTTGGCGTGATAGGCAATATCTACGTCTGTGCGGGCGGGGACGTCGGCGCCTTGTGGAAACTACTTTTTTTCCTTTGACCTCAAATCGGGTAGGACTACCCGCTGAACTTAA-----------------------------------------------------------------------------------------------------------------------------------------------------------------------------------
>OTU_457
AATGCGATAAGTAATGTGAATTGCAGAATTCAGTGAATCATCGAATCTTTGAACGCACCTTGCGCTCCTTGGTATTCCGAGGAGCATGCCTGTTTGAGTGTCATGAAATTCTCAACCTATCTAGTTTTCTAACTAGTTAGGCTTGGATCATGGAAGTTGCTGGCTCATTTCGAATCAGCTCTTCTTAAATGTATTAGCAAAGGCTTTTGCTGACCATCATTGGTATGATAATTATCTATATCATTGGTAACCAGTTCCCTTTCATAGGGAGGTCTTGCTTCTAATAGTCGTTTCGACAACTTGACACCTTTGACCTCAAATCAGGTAGGACTACCCGCTGAACTTAA--------------------------------------------------------------------------------------------------------------------------------------------------------------
>OTU_459
TTGCGATATGTAATGTGAATTGCAGAATTCAGTGAATCATCGAATCTTTGAACGCATCTTGCGCCCTTTGGTCACTnCGAAGGGCATGCCTGTTTGAGAGTCATTTATTGTTCTCAATCTTCAAGACTTTTTGAAGCATTTGGATATGGGGGATCTTGCTAGCATGTATACTGGCTCCTCTTAAATGTATCAGTGGAGAACACTTTGTTCTTGGCTCTGGTTTGATATATATATCTATGCCATTGCTTTGACAGCTCTCTTTCTTGTCTCATGCAGACAACTTGTGAAAACTTGACCTCAAATCAGGTAGGACTACCCGCTGAACTTAA--------------------------------------------------------------------------------------------------------------------------------------------------------------------------------
>OTU_461
ATGCGATAAGTAATGCGAATTGCAGAATTCAGTGAGTCATCGAATCTTTGAACGCACATTGCGCCCTTTGGCATTCCGAAGGGCATGCCTGTTCGAGCGTCATTACACCCCTCAAACCTAGGCTGTTTGATGTTGGGCAGTGCCAAACGGCATGCCTAAAAGATAGCGACGGTCCTCCGAACCTCAAGCGCACAGATGCCGCTATGTAGGGGAGGTAGGCGCCAGTCTTCCCAGCGAAAGCTTTAAACGTTGACCTCGGATCAGGTAGGGATACCCGCTGAACTTAA--------------------------------------------------------------------------------------------------------------------------------------------------------------------------------------------------------------------------
>OTU_463
ATGCGATAAGTAATGTGAATTGCAGAATTCAGTGAATCATCGAATCTTTGAACGCACATTGCGCCCCTTGGTATTCCGAGGGGCATGCCTGTTCGAGCGTCATTATAACCACTCAAGCCTCGGCTTGGTATTGGGGTCTCGCGGTCTCGCGGCCCTTAAAATCAGTGGCGGTGCCGCTGGGCCCTGAGCGTAGTAAATATCCTCGCTATAGGGACCCCGTAGACACTAGCCTTCAACCCCCATTTTCCAAGTTTGACCTCGGATCAGGTAGGGATACCCGCTGAACTTAA-----------------------------------------------------------------------------------------------------------------------------------------------------------------------------------------------------------------------
>OTU_465
ATGCGATAAGTAATGCGAATTGCAGAATTCTACGAGTCATCGAATCTTTGAACGCACATTGCGCCCGCTAGCATTCTAGCGGGCATGCCTGTCCGAGCGTCATTTCAACCCTCGAACCTCCCGGGTTTGGTGTTGGGGTCCTCTGCAGCCCAGGCGGCAGAGCCCCGAAATTCAGTGGCGGGCCTCTCGGTATCCCGAACGTAGTAGTATTTCTGTTCGTTCAGGGCGTGCCGGCGGTGTCCAGCCGTTAAACCCACTAAATTTTACAAGGTTGACCTCGGATCAGGTAGGAATACCCGCTGAACTTAA----------------------------------------------------------------------------------------------------------------------------------------------------------------------------------------------------
>OTU_467
ATGCGATAAGTAATGTGAATTGCAGAATTCAGTGAATCATCGAATCTTTGAACGCATCTTGCGCTCCTTGGTATTCCGAGGAGCATGCCTGTTTGAGTGTCATTAAAACTTCTCAAAACCCATAATCAAGATTGAATCTTGATGTGGCTTTTGGATGATGGGGGTTTTTGCAGGCTTTGAAAGAAAGTCAGCTCTCCTGAAATGTATTTTAGTGGTATCTGAGGGGCTACTTTGGGCATGATAAATTTGTTTATGTCTTTTTTTGAATAGTCTCAATATGAACCCGCTTGTGTTGGCAACTTTTTTGACTTGACTTGACCTCAAATCAGGTAGGACTACCCGCTGAACTTAA---------------------------------------------------------------------------------------------------------------------------------------------------------
>OTU_469
ATGCGATAAGTAATGTGAATTGCAGAATTCAGTGAATCATCGAATCTTTGAACGCACATTGCGCCCTCTGGTATTCCGGAGGGCATGCCTGTTTGAGTGTCATTAACCTCTCCCGCCGTCTCTATCGTGCCCTGGTGCAAGGTAGCGTTGGTCTCAGTGGAAGTTGAGCGGAGCAAGCTCTACATCTAGTAGACTTGCCCACTCTAAGTTGAATCGTACGGCCCTATTGTCCGGACTTGACAGTGTTCTAGGTTTGTCCAACTCATTGTCCTGTTCTTGCTGTGACAAAAATCCTAAAAGGTGTCGCTCGTCAACCCTGCTGAGCCTTGTCTCAACAGAACTAACAAACTTATTGACCTCAGATCAGGTAGGACTACGCGCTG--------------------------------------------------------------------------------------------------------------------------
>OTU_471
ATGCGATAAGTAATGTGAATTGCAGAATTCAGTGAATCATCGAATCTTTGAACGCACCTTGCGCCTTGTGGTATTCCGCAAGGCACGCCTGTTTGAGCGTCATTTAATCACTCACTCGATGGAAGTCACATTCTACCGAGTGGATTTGGGTGTTGCTGGCGATGGCGTCGGCTCACCTCGAAATGCAGTAGTGGTGCAGAGGCCACAGACTCTTGGTGTGATACTTGATGTTACGCCTCCGGTCGAGTGCCTTGTGTTGCATTGCTCATAACCGAAAGCTTGCTTTCTTTTTTAAATGGAAGACCTCAAATCAGGTGGGACTACCCGCTGAACTTAA------------------------------------------------------------------------------------------------------------------------------------------------------------------------
>OTU_473
ATGCGATAAGTAATGCGAATTGCAGAATTCCAGTGAGTCATCGAATCTTTGAACGCACATTGCGCCCTTTGGTATTCCGAAGGGCATGCCTGTTCGAGCGTCATTATCACCCCTCAAGCCTCGTGCTTGGTGTTGGACGGCCGGTCGAGGACCCCCCTCGACCCCTCCTAAAGACAATGACGGCGGCCTGTGGTTCCCCCGGTACACTGAGCTTCTCACCGAGCACGTACCGGACGAGGGCACCCAGGACCCGGTCCTCTCCTCCTCGTGGGGAAATATTTTACAAGGTTGACCTCGGATCAGGTAGGAATACGCGCTGAACTTAA-----------------------------------------------------------------------------------------------------------------------------------------------------------------------------------
>OTU_475
ATGCGATAGCTAGTGTGAATTGCAGATTTTAGTGAATCATCGAGTCTTTGAACGCACATTGCGCCCTTTGGTATTCCTCAGGGCATGCCTATTCGAGCGTCGTTTCGACCCAGCGCAGGCTGTTTTGGAGATTGTCCTTTCGACAGCTCTTAAAATCATCGGCGGCAGCAGCGAGCCAAAACGCAGCAGATTGCGGTTCTGTCTCGCGGCCGACGCCGTAAAACCCGCTTGACCCTAGGGTCTTGCGATACACAGCTCGACCTCGAATTAGGTAGGGATACCCGCTGAACTTAA-------------------------------------------------------------------------------------------------------------------------------------------------------------------------------------------------------------------
>OTU_477
ATGCGATACGTAATGTGAATTGCAGAATTCAGCGAATCATCGAATCTTTGAACGCACATTGCGCCTCCGGGTATTCCTGGAGGCATGCTTGTTCGAGCGTCGTTTAAGACCATAAGGCTTTGCCTTGCGCTGAGCTGCCGACTCTGGTTGGCGGCTTCAAACAGATTGGCGTCTGAAGTTTAGCCCAAGCACAGCACAATGTGACCAAGGCGGCGACGGATTGCCTGTTTTTTACACAGGTCGACCTCGGATCAAGCAAGACTACCCGCTGAACTTAA-----------------------------------------------------------------------------------------------------------------------------------------------------------------------------------------------------------------------------------
>OTU_479
ACGCGATAGGTAATGTGAATTGCAGAATTCCGTGAATCATCGAATTTTTGAACGCACATTGCGCCTACCGGTATTCCGGTAGGCATACCTGGTTGAGCATCAnACAAATAGCAGGCAATAAAATAGATTGCTGCCCCTGCATCTAAATCTGCCAATTATGAGATTGAAAGTGTGAGAACTCTTTTCAACTTTGAAACTGTTACACAAGCTACTCTCCGGTTAGGTATATAGATTGTTGTTAAATTATCTTCTATTACCACCAGGTAAAGCTTTTGTGTTTAATATAAAGTTATTTTTTAAAATAACTGCTCTCTGATATCAGATCAGGTAAGGATACCCGCTGAACTTAA-----------------------------------------------------------------------------------------------------------------------------------------------------------
>OTU_481
ATGCGATAAGTAATGTGAATTGCAGAATTCAACGAATCATCGAATCTTTGAACGCATATTGCGCCCATTGGTATTCCGATGGGCATGCCTGTTCGAGCGTCATTTCAACCCTCAAGCTACCGTTGCTTGGTGTTGGAGCTCTATATTTTTTTTTTAAATTATAGGCTCTGAAAGACCTTGGCGGGACTTCTGTAAACCCGAGCGTAGTAATTACTTTTCGTTCAGGGAGATATAGAGGTTTTTAGCCGTTAAACCCCCTAAATTTTATAAGTTTGACCTCGGATCAGGTAGGAATACCCGCTGAACTTAA---------------------------------------------------------------------------------------------------------------------------------------------------------------------------------------------------
>OTU_483
GTACGATAAGTAGTGTGAATTGCAGAATCCGTGAATCATCGAATCTTTGAACGCAAATTGCACTCTTTAGTACTCTAGAGAGTATGCCTGTTTGAGGGTCAATTTAATAAAAATCGATTGTGTTGTTTTTGTTAGCAATGCTTTTCGGAGTTGAGTTTTTTCTTAATCTTTTTAGGTTAAGTAGCTTAAAATTTATTTAGACGTGATTTAAACGTATTTAAGATTCATTTTTTGTACGTTTTTTGCCGTCGAATTTAATAGGTATGATCATAATTTTGGTTACATATCTATAACGTTTATATATCTAATTGACCTCAGATCAGGTAAGATTACCCGCTGAACTTAA---------------------------------------------------------------------------------------------------------------------------------------------------------------
>OTU_485
ATGCGATACGTAATGTGAATTGCAGAATTCAGTGAATCATCGAATCTTTGAACGCACCTTGCGCCCCTTGGCATTCCGAGGGGCACACCCGTTTGAGTGTCGTGAAATCTTCAAAACCCTTTTTCCTCTGATCCTTTTGGATCGTGAAAAGGAATTTTGGACTTGGAGGCTCAATGCTTGCTTTTGATTTTGAAAGCGAGCTCCTCTCAAATAAATTAGTGGGGTCCGCTTTGCCGATCCTTGACGTGATAAGATGTTTCTACGTTTTGGATTTGGCACTGTCCCTTGGACGCCCGCTCCTAACCGTCTACGGACAATGATGGTGCTCCGGTCACCGCCATCTATCGTTGGCGGGAGGCTTGACCCACGAAAACAAACCTTGACCTCAAATCGGGTGAGACTACCCGCTGAACTT------------------------------------------------------------------------------------------
>OTU_487
ATGCGATAAGTAATGTGAATTGCAGAATTCAGTGAATCATCGAATCTTTGAACGCACATTGCGCCCATTAGTATTCTAGCGGGCATGCCTGTTCGAGCGTCATTTCAACCCTCAGGCCTTTAGTTGTCTGGTGTTGGGGCATCTATAGCGATGTAGGCCCCGAAAAACATTGGCGGTGCTCGCTAGCACTCCGGGCGCAGTAGTTTATTTCTCGCCTAGGATGTCTGGTAGGCTGCCGGCCGTAAAACCCCCTATATTTTAAAAGGTTGACCTCGAATCAGGTAGGAATACCCGCTGAACTTAA---------------------------------------------------------------------------------------------------------------------------------------------------------------------------------------------------------
>OTU_489
ATGCGATAAGTAATGTGAATTGCAGAATTCAGTGAATCATCGAATCTTTGAACGCACCTTGCGCCCTTTGGTATTCCGAAGGGCATGCCTGTTTGAGTGTCATTAAATTCTCAACCTTGCTCGCTTTTACCGGCTTGAGTGAGGCTTGGATGTGAGGGTTTTTGCTGGCTTCCTTCAGTGGATGGTCTGCTCCCTTTAAATGCATTAGTGGGATCTATTGTGGACCGTCACTTGGTGTGATAATATATCTATGCCTTGTTTGACTCCATAATTTTTTGGAACCTGCTTCTAACCGTCTCGCAAGAGACAATACACTTTGACTATTTGACCTCAAATCAGGTAGGACTACCCGCTGAACTTAA-----------------------------------------------------------------------------------------------------------------------------------------------
>OTU_491
ATGCGATAAGTAATGTGAATTGCAGAATTCAGTGAATCATCGAATCTTTGAACGCACATTGCACCCCTTGGCATTCCGAGGGGTATGCCTGTCCGAACGTCATTAGCACCACTCAAGCCTGGCTTGGTGTTAGGGCTCGCGGTTCCCCGCGGCCCTCAAATGCAGTGGTAGTGCTGTCTTGAGCCCTAAGCGTAGTAATTTTTCCTCGCTACAGAGCCGGACAGCGTCTGCTAGACAACCCCAACTTTTCTAAGTTGACTTCGGATCAGGTAGGGATACCCGCTGAACTTAA---------------------------------------------------------------------------------------------------------------------------------------------------------------------------------------------------------------------
>OTU_493
ATGCGATAAGTAATGTGAATTGCAGAATTCAGTGAATCATCGAATCTTTGAACGCACATTGCGCCCTTTGGTATTCCGAGGGGCATGCCCGTTCGAGCGTCATTTCAACAATCAAGCCTGGCTTGGTGTTGGGCCCCCGGGGGTGACCCGGAGCCCCAATGTCCGCCCGGCCGGACGACCCGGACCTCAGCGTTGTGGTTTATTTCAATTCGCTGGTGGGGAAGGGCGGTCGCGCCGTCAGTTGTACATCAATTTCACGAAAGGTTGACCTCGGATCGGGCAGGGATACCCGCTGAACTTAA-----------------------------------------------------------------------------------------------------------------------------------------------------------------------------------------------------------
>OTU_495
AATGCGATACGTAATGTGAATTGCAGAATTCAGTGAATCATCGAATCTTTGAACGCACCTTGCGCCCCTTGGCATTCCGAGGGGCACACCCGTTTGAGTGTCGTGAAATTCTCAAAACCCCTTTTCTTCTGAAAAAGGTTTTTTGGACTTGGAGGTTCAATGCTCGCTTTCACTTTTGAAGGTGAGCTCCTCTCAAATGAATTAGTGGGGTCTGCTTTGTCGATCCTTGACGTGATAAAATGTTTCTACGTTTTGGATTTGGCACTGTCTCTTGGACACCTGCTACTAACTGTCTCATGGACAAATGATGGTGTTTCGGTCACCGCCATTGGCGGGGAGGCTGGGCCCACGGAAAAACCCTTGACCTCAAATCGGGTGAGACTACCCGCTGAACTTAA-----------------------------------------------------------------------------------------------------------
>OTU_497
ATGCGATACGTAATGGAAATTGCATAAGTGAGTCATCGAGTTTTTGAACGCACATTGCGCCCGATGCTTGCACCGGGCATGTGGGATTGAGCGTCATTTCAAATTGTTGTAGATTCAGGCGATCTACTAATCTCATTGGCAAGCACGATGATGTTGTGCTGTAGCCTACATCTTCTTTGACCTCAGTCTCACAGGAATACCCGCTGAACTTAA----------------------------------------------------------------------------------------------------------------------------------------------------------------------------------------------------------------------------------------------------------------------------------------------------
>OTU_499
ATGCGATAAGTAATGTGAATTGCAGAATTCAGTGAATCATCGAATCTTTGAACGCACCTTGCGCTCCTTGGTATTCCGAGGAGCATGCCTGTTTGAGTGTCATTAATATATCAACTCTCTTCAGCTTTTTTTGCATGTTGAGGTGTTGGATGTGGGGGATATTATTTGCTGGACTCTCTTGAGGTCAGCTCCCCTAAAAAACATTAGCAAAACGATTCGTTTACTGCTCATTGGTGTGATAATTATCTACGCTATTGACAGTAAAGCACAGTTTAGCTTCTTAACAGTCCATTGACTTGGACAATCTTTTTTATCAAATGTGACCTCAAATCAGGTAGGATTACCCGCTGAACTTAA----------------------------------------------------------------------------------------------------------------------------------------------------
>OTU_501
ATGCGATACGTAATGTGAATTGCAGAATTCAGTGAATCATCGAATCTTTGAACGCACATTGCGCCTAAGAGTATTCTCTTAGGCATGCCTGTTCGAGCGTCGTTTAACATATAAGGCTTTGCCTTGCGTTGATATCTTGGAAATCTGATGATATTCAAATATCTAAAATTATTGGCAAATTGATAAATGACTGATAAATGCGCAGCGATATGTGTATAAAGGTCTTTATGTATATTTTAGCCAATTTTACTACTTTTTGTTCGACCTCGAATCAGGTAAGATTACCCGCTGAACTTAA---------------------------------------------------------------------------------------------------------------------------------------------------------------------------------------------------------------
>OTU_503
ATGCGATAAGTAATGTGAATTGCAGAATTCAGTGAATCATCGAATCTTTGAACGCACCTTGCACTCTTTGGTATTCCGAAGAGTACGCCCGTTTGAGTGTCATTGTAATCTCACCTCTACAACTTTTGTTGTGGAAAGTGGACTTGGGCCTTGTCGTGTGACAACGACTGGCTTGAAATGGATGAGTGTACCCTGCTGCTGCAGCGTCTTCAGTGTGATAAGCATCTTCACTGATCAAAGTTCCTTTGGGACACGTTTGTATGGCAGGCTCTGTGCTTCCAACCGTCTATTAGACAACCTTGACAATTTGGCCTCAAATCGGGTGGGACTACCCGCTGAACTT------------------------------------------------------------------------------------------------------------------------------------------------------------------
>OTU_505
ATGCGATAAGTAATGnGAATTGCAGAATTCnGTGAnTCATCGAATCTTTGAACGCATATTGCGCCCTTTGGTATTCCGAAGGGCATGCCTGTTCGAGCGTCATTATCAACCCTCAAGCCTGGCTTGTTGTTGGACCTGGGACCTTCGTTAGGGTCAACCGGTCTCAAAGACAATGACGGCGTCCGTGAGACCCTCGGTACAATGAGCTTTTTAAGCACGTACTGCAGCGGGCTGGCGGGCCCGGTCCTCCTTTTTAATTTCTAAGGTTGACCTCGGATCAGGTAGGAATACCCGCTGAACTTAA---------------------------------------------------------------------------------------------------------------------------------------------------------------------------------------------------------
>OTU_507
ATGCGATAAGTAATGCGAATTGCAGAATTTCAGTGAGTCATCGAATCTTTGAACGCACATTGCGCCCTTTGGTATTCCGAAGGGCATGCCTGTTCGAGCGTCATTATCACCCCTCAAGCCTGGCTTGGTGTTGGACGGCTGGTCGCGGACCCCGCGACCCCTCCCAAAGTTAATGACGGCGGCCTGTCGACCCCCGGTACACTGAGCTTCTTCACAGGGCACGTATCGGTTTCAAGGGCGGTGGGACCCGGTCTTCTTCCTTCACAGGAAAAACTTCTCAAGGTTGACCTCGGATCAGGTAGGAATACCCGCTGAACTTAA----------------------------------------------------------------------------------------------------------------------------------------------------------------------------------------
>OTU_509
ATGCGATAAGTAATGCGAATTGCAGAATTCCAGTGAGTCATCGAATCTTTGAACGCATATTGCGCCCTTTGGTATTCCGAAGGGCATGCCTGTTCGAGCGTCATTATCACCCCTCAAGCCCCCGGCTTGGTGTTGGATGGTTCGGTTTTGGTGACAAGACCCCTCCTAAAGCTAATGACGGCGGCCTGTGCGACCCCCGGTACACTGAGCTTCTTAAACTGAGCACGTACCGGTTTCAGGGTTAGCGGGACCCGGTCTTCTCCCCTTACGCGGGAACCACTTCTCCAAAnGGTTGACCTCGGATCAGGTAGGGATACCCGCTGAACTTAA-------------------------------------------------------------------------------------------------------------------------------------------------------------------------------
>OTU_511
ATGCGATAAGTAATGTGAATTGCAGAATTCAGTGAATCATCGAATCTTTGAACGCACCTTGCGCTCCTTGGTATTCCGAGGAGCATGCCTGTTTGAGTGTCATGAAATCATCAACCTATGAGCTTTTGCGGTTTGTAGGCTTGGACTTGGAGGCTTGTCGGCGTAAGTCGGCTCCTCTTAAATGCATTAGCTTGGTTCTTTGCGGATCGGCTCTCGGTGTGATAGTCATCTACGCCGCGACTGTGAAGCGTTTTGGCCGGCTTCTAATGGTCTTGTAAAGAGACAATGTAATTGACCTCTGACCTCAAATCAGGTAGGACTACCCGCTGAACTTAA-------------------------------------------------------------------------------------------------------------------------------------------------------------------------
>OTU_513
ATGCGATAAGTAATGTGAATTGCAGAAnTCAGTGAATCATCGAATCTTTGAACGCACATTGCGCCCTCTGGTATTCCGGAGGGCATGCCTGTTCGAGCGTCATTACAACCCTCAAGCTCTGCTTGGTATTAGGnCTTACnnGCnnCAGnCTnGGCCGTAAAATCAGTGGCGGTGCCATTCGGCTTCAAGCGTAGTAATTCTTCTCGCTCAGGAGTACCGGTTGCGTGCCTGCTATAAAACCCCAAATTTATCAAAGGTTGACCTCGGATCAGGTAGGGATACCCGCTGAACTTAA------------------------------------------------------------------------------------------------------------------------------------------------------------------------------------------------------------------
>OTU_515
ATGCGATAAGTAATGTGAATTGCAGAATTCAATGAATCATCGAATCTTTGAACGCACATTGCGCCCGCTGGTATTCCAGCGGGCATGCCCGTTCGAGCGTCATTTTAATCCCTTCCCAGGAGACTCTTTCTATTTCTGTAGTGGAGTGTCTGCGGGGCGTTGGCATTGGACCCCTTATTTTTTTTAGGCGGCCCGAGCCGAAATGAAGCGGCGGACTCGCGGCAGCCCCTAGCGCAGTAGAATAACCCTTCTCGCTTAGGAGAGCTGCAGCGGCGGACCACAGCCCTTTTACGTGCTTTTTCAAAAAGCTACATTATAAAAACCTTGACCTCGGATCGGGTAGGACTACCCGCTGAACTTAA-----------------------------------------------------------------------------------------------------------------------------------------------
>OTU_517
ATGCGATAAGTAATGTGAATTGCAGAATTCAGTGAATCATCGAATCTTTGAACGCACATTGCGCCCGCCAGTATTCTGGCGGGCATGCCTGTTCGAGCGTCATTTCAACCCTCGGGCCCCGCTTTGCTGCGGGCTCCGGCGTTGGGGACCGGCTTCCGCTTTGGACGGCCGCCCCCGAAACCCAGTGGCGGTCCCGCCGCGGCCTTCTCTGCGTAGTAGCAAACACCTCGCACTGGAGAGCGGCGCGGCCACGCCGTTAAAAAACGAACTTCTGAAGGTTGACCTCGGATCAGGTAGGAATACCCGCTGAACTTAA---------------------------------------------------------------------------------------------------------------------------------------------------------------------------------------------
>OTU_519
ATGCGATAAGTAATGTGAATTGCAGAATTCAGTGAATCATCGAATCTTTGAACGCACATTGCGCCCCTTGGTATTCCGAGGGGCATGCCCGTTCGAGCGTCATTATAACCCCTCAAGCCTAGCTTGGTGTTGGGGCCTGCTGTTACCGGCAGCCCTTAAAATCAGTGGCGGTGCCATCTGGCTCTAAGCGTAGTAAATACCCTCGCTATAGAGACCGGGTGAGCTCTCGTCATCAACCCCCGAACTTTCTAAGTTTGACCTCGGATCAGGTAGGGATACCCGCTGAACTTAA---------------------------------------------------------------------------------------------------------------------------------------------------------------------------------------------------------------------
>OTU_521
GCGGGAAAAGCTCAAATTTAAAATCTGGTGGTCTTTGGCCATCCGAGTTGTAATTTAGAGAAGCGTCTTCCGCGCTGGACCATGCACAAGTCTCCTGGAATGGAGCGTCATAGAGGGTGAGAGTCCCGTCTTTGGCATGGACCCCAGGGCTTCTGTGATGCGCTCTCAAAGAGTCGAGTAGTTTGGGAATGCTGCG---------------------------------------------------------------------------------------------------------------------------------------------------------------------------------------------------------------------------------------------------------------------------------------------------------------------
>OTU_523
GTGCGATATTTAGTGCGATTTGCATGAATCTGTGAGTCATCGAGTTTTTGAACGCATCTTGCGCCCGTAAGGGCATGTCCTTTTGAGTACCGACCAACAAATTGTTGACCGATGCCCTATGTCATGTATGGCTTGGTTAAAATGTCTCTATACTCTTGTAAGAGGTGGTGTCAAGTTGACCTGTCAACTACCCTCCTCGAGCAATCTAATCCCGGTCTCAGAGTGGCAAGATTACCCGCTGAACTTAA-----------------------------------------------------------------------------------------------------------------------------------------------------------------------------------------------------------------------------------------------------------------
>OTU_525
ATGCGATAAGTAATGTGAATTGCAGAATTCAGTGAATCATCGAATCTTTGAACGCACCTTGCGCCCTTTGGCTATTCCGAAGGGCATGCCTGTTTGAGTATCATGAATACCTCAACCCTCATGGCTTGCCATGATGGGCTTGGACTTTGGGGGTCTTGTTGGCCTGTGAGCCAGCTCCCCTTAAATGAATTAGCTTACCGGTGTTTGGTGGCACCACAGGTGTGATAACAATCTACGCTTGGGGTTTTCCACCATGTAACCTTCAGCAATGGGGTTTCACTGGGGCTCACAAATGTCTTTCTTCAGTGAGGACAGCTCTTTGAATGTTTGATCTCAAATCAGGTAGGACTACCCGCTGAACTTAA--------------------------------------------------------------------------------------------------------------------------------------------
>OTU_527
ATGCGATAAGTAATGCGAATTGCAGAATTCCGTGAGTCATCGAATCTTTGAACGCATATTGCGCCCTTTGGTATTCCGAAGGGCATGCCTGTTTGAGCGTCATTATCACCCCTCAAGCCTATGCTTGGTATTGAAGAAAATGGTTCGGCCATCTCTTCCAAAATCAATGACGATGGAGATTTAATTCTTGGTACAATGAACTGTATTGATCGTTAAATCGCATTGTGAACCCCCCCCGAATTTTAATGGTTGACCTCAAATCAGGTAGGGATACCCGCTGAACTTAA--------------------------------------------------------------------------------------------------------------------------------------------------------------------------------------------------------------------------
>OTU_529
AnGCGATAAGTAATGTGAATTGCAGAATTCAGTGAATCATCGAATCTTTGAACGCACCTTGCGCTCCCTGGTATTCCGGGGAGCACGCCTGTTCGAGTGTCGCGAAATTTCTCAAGCTTGGATGGCTTTTTTGTCCGTCCTTAGCCTTGGTTGTTGGGCTTTGCCGTGTCCTTCATTGGGTACGGCTGGCCTTAAAAGCATTAGCTGATCCTCATGTGGCACTGGTTCTACTCAGCGTGATAATAGTCTGATCGCTGAGGACATCTCTTGGGATGGCCAGTTCTCATTTGGGGGATCGCTTCTAAATTTGGTTCAACAGATTGTTCAATCTGTTTCCACTTTTCAGCTTTGACCTCGAATCAGGTGGGACTACCCGCTG------------------------------------------------------------------------------------------------------------------------------
>OTU_531
ATGCGATAAGTAATGTGAATTGCAGAATTCAGTGAATCATCGAATCTTTGAACGCATCTTGCGCTCCTTGGTATTCCGAGGGGCATGCCTGTCTGAGCGTCATTTAAACCTATGGGCCTAATTTGGGTTCCGTATTGGGCCTCGCCTCTTTAAGCGGCGTCGCCTTGAAGGTATCGGCCTCATGGAGTGGACGGGATCCTTATGGACTGACCATTTCATAGCCGGATTTTGACTCTGATTTGACCTCAGATCAGGTAGGGACACCGCCTGAACTTAA------------------------------------------------------------------------------------------------------------------------------------------------------------------------------------------------------------------------------------
>OTU_533
ATGCGATAAGTAATGnGAATTGCAGAATTCCAGTGAnTCATCGAATCTTTGAACGCAnATTGCGCCCTTnAGTATTCCGAAGGGCATGCCTGTCCGAGCGTCATTATCCCCCCTCAAGCCCTCTGGCTTGGTGTTGGACGGCTTGGTTTCGGGTAACCGAGACCCCTCCCAAAATCAATGACGGTGGCCTGTGCGACCCCCGGGTACAGTGAGCTTCTTAAACTGAGCACGTACCGGTCTCAGGGTCGCCGGGACCCGGTCTTCTTCCTTGACTGGAAACCACGCTCTTCACGAGGTTGACCTCGGATCAGGTAGGGATACCCGCTGAACTTAA---------------------------------------------------------------------------------------------------------------------------------------------------------------------------
>OTU_535
GCGCGAAATGTAGTGTGAATCGCAGAACATTGTGAATCATCGAATCTTTGAACGCACATTGCGCCTCTCGTAACAGGGAGGCATGCCTGTCTGAGCGTCATTTATACCTAAAACCCCTCACCTTTGGGAGGGATTGTCTTGGGCATCGCATGCCTGCGTAGCCTGAAAGCCATAGGTCnTGAGCGGACGAGATCCATTTGGAGAGACCGTTCACTGACCCTAAGCCTCTCTGACTTGGCCTCAGATCAGGTAGGACTACCGCCTGAACTTAA-----------------------------------------------------------------------------------------------------------------------------------------------------------------------------------------------------------------------------------------
>OTU_537
ATGCGATAAGTAATGTGAATTGCAGAATTCCGTGAATCATCAAATCTTTGAACGCAAATTGCACTCTTTGGTATTCCGAGGAGTATACTTGCTTGAGGGTTGTTCCAATAAAATCGTAAAAAAGATTTTTTTTTACGGACCTGAGTTTTCCAAAAGTTTTGAAATTTTTGGTAACTTTAAATTTATCTTAATGATATAAAGTATCATGTTGGAAATGTTATATCTTGCATATTGCGAGTTCATTGACAATTAATACTTAATCGTTACTTCGTGTCATTTACCTAATTAATTAGGTTTTAATTGACACAATTTTTTTTTTCAACACCTCAAGTCAAGTAAGAGTACCCGCTGAACTTAA---------------------------------------------------------------------------------------------------------------------------------------------------
>OTU_539
ATGCGATATGTAATGTGAATTGCAGAATTCAGTGAATCATCGAATCTTTGAACGCACCTTGCGCCCCTTGGCATTCCGAGGGGCACACCCGTTTGAGTGTCGTGAAATCATCAAAACCTTTTCTTTGATCCTTTGGGTCGAGAAAAGGATTTTGGACTTGGAGGATCAATGCTCACTCTCACCTTTTTGAAAGTGGGCTCCTCTCAAATATATTAGTGGGGGTTTGCTTCGCCGATCCTTGACGTGATAAGTCGTTTCTACGTTTTGGATTTGGTGCTGTCTCTTTAGACACCTGCTCCTAACTGTCTTACGGACAATGATGGTGTTCTGGTCACCGCTGCCTGTGTTGGTGGTGGGAGGACTGGACCCACAAGATAACCTTGACCTCAAATCGGGTGAGACTACCCGCTGAACTTAA---------------------------------------------------------------------------------------
>OTU_541
ATGCGATAAGTAATGTGAATTGCAGAATTCAGTGAATCATCGAATCTTTGAACGCACATTGCGCCCCGTGGTATTCCGCGGGGCATGCCTGTTCGAGCGTCAGTACAACACTCAAGCTCTGCTTGGTCTTGGACCGCATCAGTTCTGATCGGTCTTAAAATCAGTGGCGGTGCCATCGTGCTCTAAGCGTAGTAATACTCCTCGCTACAGAGTCCGCGGTGCGTGCTTGCCAGCAACCCCCAACTTTCAAGTTTGACCTCGGATCAGGTAGGGATACCCGCTGAACTTAA-----------------------------------------------------------------------------------------------------------------------------------------------------------------------------------------------------------------------
>OTU_543
ATGCGATAACTAATGTGAATTGCAGAATTCAGTGAATCATCGAGTCTTTGAACGCACCTTGCGCCCTTTGGTATTCCGAAGGGCATGCCTGTTTGAGTGTCATTAAATTCTCAACCTTGAAAGCTTTTTTGTTTTCAAGGCTTGGATGTGAGGGTTTTGCTGGCTTCCTTCAGTGGATGGTCTGCTCCCTTTAAATGCATTAGTGGGATCCTTTTGTGGACCGACGGTGTGATAATTATCTACGCCGCTCTGTGAAGCAAAGTCTTATGGGAACCTGCTCATAACCGTCCGCAAGGACAATTTAATTGACGATTTGACCTCAAATCAGGTAGGACTACCCGCTGAACTTAA----------------------------------------------------------------------------------------------------------------------------------------------------------
>OTU_545
GCGCGAAATGTAGTGTGAATCGCAGAGCATTGTGAATCATCGAATCTTTGAACGCACATTGCGCCTCTTGTAACAGAGAGGCATGCCTGCCTGAGCGTCATTAAACCTCCATGCCCCCCAGAGCCCTGCTTTGGGCGGCGTCTTGGGCCTCAGTTGTCGCGGGGATTGGGCGTCTGCCTGTCCCCGCGTGGCCTTGAAGAGATTGGCATCCGTCCGTGGGCGTAAGATCCGTTAGGACTGACGAGCCCTTGTGGATGGAGACGTTGCTCGAGTGCGCTTCTGCGCTGAACACTTTGACCTCAGGTCAGGTAGGGCTACCGCCTGAACTTAA------------------------------------------------------------------------------------------------------------------------------------------------------------------------------
>OTU_547
ATGCGATAAGTAnTGTGAATTGCAGAATTCAGTGAATCATCGAATCTTTGAACGCACnTTGCGCCCTnTGGTATTCCTTAGGGCATGCCTGTTCGAGCGTCATTTACACCTTCAAGCACGGCTTGGTGTTTGGCGTCTGTCCTGCCAGTCGGCACGGACTCGCCTCAAAATCATTGGCAGCCACTTCAGCGGCTTTGAGCGCAGCAGATTTGCGTCTCGGGCAGCGGAAAGCGGCATCCATAAGCTTTTATTTTATTTTGACCTCGGATCAGGTAGGGATACCCGCTGAACTTAA------------------------------------------------------------------------------------------------------------------------------------------------------------------------------------------------------------------
>OTU_549
GTGCGATAnGTAATGTGAATTGCAGAATTCCGTGAnTCATCGAATCTTTGAACGCAAATTGCACTTTCTGGTATTCCGGAAAGTATGCCTGTTTGAGGGTCAGTTAAATAAAATCGGTGTTGTTGCTGCCTTTCGTGGTGACGCGTCGGAATTGGGTCGTCTTACCTTCGGTTAAGTGACTTAAAATTTTTATGATTTTTTGAACGTATTTAAATTTTTTGTACGTTTGAGATATCGAATGTTTTATTAGGTTnGGTCATCCTCATGACTCGCTCCTATAATTTTTCATTAAATGACCTCAAATCAGGTAAGAATACCCGCTGAACTTAA-------------------------------------------------------------------------------------------------------------------------------------------------------------------------------
>OTU_551
ATGTGATAAGTAATGTGAATTGCAGAATTCAGTGAATCATCGAATCTTTGAACGCACCTTGTGCCCCTTGGACATCCAAGGGGCATGCCTGTTTGAGTGTCTTGAAGCCCTCAAACCAGCCCACCTTGTTGTTGCGGGTGGGTGATGGTCTGGACTTGGATGGCCCTGTTGCTGGACTTGTAATGAGATCAGCTCATCCTAAATGCATTTGCAGCTTGCTGGTCTGTGAAGCTTGGTGTGATAAGCATTGCTTGCTGGGTGTTGATGGACCTTGAAATGCTGCCTTAGCTTTTGCCCCCCTTAGGGACGAGCTGATCTGACCTCAAATCAGGTAGGACTACCCGCTGAACTTAA-------------------------------------------------------------------------------------------------------------------------------------------------------
>OTU_553
GTGCGATATGTAGTGTGAATTGCAGAATTCCGTGAATCATCGAATCTTTGAACGCATATTGCACTCTCTGGTATTCCGGAGAGTATGCCTATTTGAGGGTCATGTGAAACATACATTCTAGATTTCTTAGAACAAAATGGGTCATCCAGATTTTTTATGGATACCTAAAATACAAGACAAGCTCATTTTTTTGGGTTACGTGATACTCGTTATTCGTGACATTCCGAGAAAGATGTGGCGTGTTGTAATTTTGCAAAAACGAATGGGAATTCGTCTCTGCTCAATAGAAACAATCGAATCTTGACCTCAAATTAGGTAGGAGTACCCGCTGAACTTAA-----------------------------------------------------------------------------------------------------------------------------------------------------------------------
>OTU_555
GTGCGATAAGTAnTGTGAATTGCAGAAnTCCGnGGATCATCGAATCTTTGAACGCAAATTGCACTCTCCGGTTTTCCGGGGAGTATGCCTGTTTGAGGGTTGCGAAATTAAATAATCGATTCGTCACCCCGGTGACGTCTCGGAATTGAGCCATCTTTTTTCTCATCCCTGGGATnTGTATCAAGAnGCTTAAAATTGATCACCTTCGGTATGATTTGAGCGTACTTAATTATCGCGCTCGACGAATGTCGAACACTTAGTGGGCGTGACCATCGTCGTGGCATCGTGCCCATATTCATCTCATGAATGTGACCTCAAATCAGGTAGGATTACCCGCTGAACTTAA---------------------------------------------------------------------------------------------------------------------------------------------------------------
>OTU_557
ATGCGATAAGTAATGTGAATTGCAGAATTCAGTGAATCATCGAATCTTTGAACGCACCTTGCGCTCCTTGGTATTCCATGGAGCATGCCTGTTTGAGTGTCACGTTAACCCTCACCCCTGGGATGTCAAAGTCTCGGAAGGTGGACTTGGACGCTGCCGTGAATGGCTCGTCCTGAAATGCATTAGCTGGTGCCAGTTAGAGTGCTGGGCGTGGTGTGATAATTATCTGCTCCGTTGCCTTTGGCCTCTTCTGTGTGCGCCGCTCATGCCGTCCCGCCGCGGACAACGTTTTAAAGCTTTGGCCTCAAATCAGGTAGGACTACCCGCTGAACTTAA-------------------------------------------------------------------------------------------------------------------------------------------------------------------------
>OTU_559
ATGCGATAAGTAATGTGAATTGCAGAATTCAGTGAATCATCGAATCTTTGAACGCACATTGCGCCCGCCAGTATTCTGGCGGGCATGCCTGTCCGAGCGTCATTTCAACCCTCGAACCCCTCCGGGGGGTCGGCGTTGGGGATCGGGACCCCTCAACGGGTGCCGGCCCCGAAATACAGTGGCGGTCTCGCCGCAGCCTCTCCTGCGCAGTAGTTTGCACAACTCGCACCGGGAGCGCGGCGCGTCCACGTCCGTAAAACACCCAACTTCTGAAATGTTGACCTCGGATCAGGTAGGAATACCCGCTGAACTTAA----------------------------------------------------------------------------------------------------------------------------------------------------------------------------------------------
>OTU_561
ATGCGATAAGTAATGTGAATTGCAGAATTCAGTGAATCATCGAATCTTTGAACGCACATTGCGCCCGCCAGCATTCTGGCGGGCATGCCTGTTCGAGCGTCATTTCAACCCTCAAGCCTTCTTGGTGTTGGGGTGCTGCGGGGCAACCCGCAGGCCCTCAAGATTAGTGGCGGGCTCGCTGAAACCCCGAGCGTAGTAGTTTGTCTCTGTCGTTCAGGGCGTTTCGGCGGGTTTCCAGCCGTTAAACTCTTTAAATTTTCAAGATTGACCTCGGATCAGGTAGGAATACCCGCTGAACTTAA-----------------------------------------------------------------------------------------------------------------------------------------------------------------------------------------------------------
>OTU_563
ATGCGATAAGTAATGCGAATTGCAGAATTCAGTGAGTCATCGAATCTTTGAACGCACATTGCGCCCTCTGGTATTCCGGGGGGCATGCCTGTTCGAGCGTCATTGCAACCCTCAAGCTCTGCTTGGTGTTGGGCGTCGTCACCCGTGGCGCGCCTCAAAGTCAGTGGCGGTGCCGTCCGGCTCCAAGCGTAGTAGCACTCTTCTCGCTTCTGGGGCCTGGGCGCGTGCTAGCCAGCAACCCACACTACTCAAAAGGTTGACCTCGGATCAGGTAGGGATACCCGCTGAACTTAA-------------------------------------------------------------------------------------------------------------------------------------------------------------------------------------------------------------------
>OTU_565
AATGCGCTAAGTAATGTGAATTGCAGAATTCCGTGAATCATTGAATCTTTGAACGCACATTGCACCTTTTGGTAATCCGAAAGGTATGCCTGTTTGAGTGTCATTACATCATTCCAGTTCTTGTTTCTGTTTTCCTTCTTTGGAGTGCATGGCAAGATTGGGTATTGGAAATTGCCTTGGTGTCTGAGTGATGCCAGTCATTTCTTAAACTGATGGGTTTTGTTTGTGATTACTTGCCTTGGTTGCAGTTGATGCTGATTAACTTTAAGGTAAACTAGTTGCTATAAAAAACTAGGTTAGCAGTCGTCTTTTCGCAAAGGTGACAAAATATAGTCTAAACTATGACCTCAAATCAGGTAGGACTACCCGCTG-------------------------------------------------------------------------------------------------------------------------------------
>OTU_567
ATGCGATAAGTAATGTGAATTGCAGAACACAGTGAATCATCGAATCTTTGAACGCACCTTGCACCCTCTGGTATTCCGGAGGGTATGCCTGTTTGAGTGTCATGTAAACCTCAACCCCTCGGGTTTTCCCGATCGGTTGGACTTGGGCGCTGCCTTTGCTGGCTCGCCTCAAATGCCTTAGCGGATGGCGGGAGACCTGACCCGGCGTGATACGTTTCGCCCGGTCTGCTCCGTGCCGTCCGCTCACAGCCGCCCTCACCGGCAACCTTATGACTCTGGCCTCAAATCAGGTAGGACTACCCGCTGAACTTAA------------------------------------------------------------------------------------------------------------------------------------------------------------------------------------------------
>OTU_569
ATGCGATAAGTAATGTGAATTGCAGAATTCAGTGAATCATCGAATCTTTGAACGCACATTGCGCCCACTGGTATTCCAGCGGGCATGCCCGTTCGAGCGTCATTTTAATTCCTTCCCGAGAGACTCTTCTATTCTGTAGTGGAGTCCCGCGGGGTGTTGGCACTGGGCGCCTCATTTTTTTAGGCGGCCGGAGCCGAAATGAAGCGGCGGACTCGCGGCGGCCCCTAGCGCAGTAGAACAAACCCTTCTCGCTTAGGAGAGCTGCAGCGGCGGACCACAGCCCTACATAGCTTTTCTTCAAAAGCTAACATATAACAAAAACTTGACCTCGGATCGGGTAGGACTACCCGCTGAACTTAA-------------------------------------------------------------------------------------------------------------------------------------------------
>OTU_571
ATGCGATAAGTAATGTGAATTGCAGAATTCAGTGAATCATCGAATCTTTGAACGCACATTGCGCCCTCTGGTATTCCGGGGGGCATGCCTGTTCGAGCGTCATTACAACCCTCAAGCTTTGCTTGGTGTTGGGCTTCGCCCCCTAGGGGCCGGCCTCAAATTCAGTGGCGGTTCCGTCCGGTCTCAAGCTCAGTAATACTCGTGGCTTGCTAGTCCTGGGCGGCGCCTGCCATCCACCCCCAATTTTACAAAGGTTGACCTCGGATCAGGTAGGGATACCCGCTGAACTTAA---------------------------------------------------------------------------------------------------------------------------------------------------------------------------------------------------------------------
>OTU_573
ATGCGATAAGTAATGTGAATTGCAGAATTCAGTGAATCATCGAATCTTTGAACGCACCTTGCGCCCCATGGTTTTCCACGGGGCACGCCCGTTCGAGTGTCACGTTAACCCTCGCCAACCGGACAGTAATGTTCGGGGAAGCGGATTTGGACGTTTGCCGGTCGTGAGATCGGCTCGTCTCGAAATGCATTAGCGAAGTGAGACGCAAGCGCGACGTTGATAATTGTCTACGCCTCGCGAGCGTCGAGCCTCGCTCACAATCGCCGTGAGGCAACGTTTCACAGTTTGACCTCGAATCGGGTGGGACTACCCGCTGAACTTAA--------------------------------------------------------------------------------------------------------------------------------------------------------------------------------------
>OTU_575
ATGCGATAAGTAATGTGAATTGCAGAATTCAGTGAATCATCGAATCTTTGAACGCACCTTGCGCCCTTTGGTATTCCGAAGGGCATGCCTGTTTGAGTGTCATTAAATTCTCAACTTTAAAGGTCTTTATTGACTTTTAAAGCTTGGACTATGAGGGTTTTGCTGGCTTCCTTAAGTGGATTTGGTCTGCTCCCTTTAAAAGCATTAGTGGGATCCTTTGTGGATTTTGTGATACCACCTTGGTTGTGATAATTATCTACGATCGAGCTCTGGTGTTACTTGATGAAGCAAAACCTATGGGAACCTGCTTATAACCGTCTCTTCGGGGACAAAATTATTTATTGACTTGGCCTCAAATCAGGTAGGACTACCCGCTGAACTTAA-------------------------------------------------------------------------------------------------------------------------
>OTU_577
ATGCGATAAGTAATGTGnATTGCAGAATTCAGTGAATCATCGAATCTTTGAACGCACATTGCGCCCGCCAGTATTCTGGCGGGCATGCCTGTCTGAGCGTCATTTCAACCCTCAAGCAACCTTCTGCTTGGTGTTGGGGACCGGCCGTCAAACGCCGCCCCCCAAATCTATTGGCGATCTCGCTGTAGCTTCCTATGCGTAGTAGTAACATTCTCGCATCTGGAGAGCGGCGCGGTCATGCCGTAAAACACCCAACTTTTTTCAGGTTGACCTCAGATCAGGTAGGAATACCCGCTGAACTTAA---------------------------------------------------------------------------------------------------------------------------------------------------------------------------------------------------------
>OTU_579
ATGCGATAAGTAATGTGAATTGCAGAATTCAGTGAATCATCGAATCTTTGAACGCACATTGCGCCCTTTGGTATTCCGAGGGGCACGCCTGTTCGAGCGTCATTTAAACCATCAAGCCTAGCTTGGTCTTGGACACGGTCGAGTGACCGGTCCGTAACCCGTTGGCGGTACAGTCCGGCTTCAAGCGTAGCAAAAATTTCGCTTCAGGAGTCCGTGGCGGTGCCAGCCAGGCAATCACATCTCAAAGTTTGACCTCGGATCAGGTGAGGATACCCGCTGAACTTAA---------------------------------------------------------------------------------------------------------------------------------------------------------------------------------------------------------------------------
>OTU_581
ATGCGATAAGTAATGCGAATTGCAGAATTCCAGTGAGTCATCGAATCTTTGAACGCACATTGCGCCCATTGGTATTCCGATGGGCATGCCTGTTCGAGCGTCATTATCAACCTTCAAGCCCCCGGCTTGGTGTTGGAGCCCGGCCCAGCTCACGCTGCGGCCGCTCCCAAAGACAATGACGGCGTCCACGAGCGACCCCCGGTACACTGAGCTTTTCATCGAGCACGTATCGGAAGGGCCTCGCGGGCACGGTCTGCCTCCCCTTAGGGAGAATTTTTTACCAGGTTGACCTCGGATCAGGTAGGGATACCCGCTGAACTTAA--------------------------------------------------------------------------------------------------------------------------------------------------------------------------------------
>OTU_583
ATGCGATAAGTAATGTGAATTGCAGAATTTAGTGAATCATCGAATCTTTGAACGCACATTGCGCCCTCTGGTATTCCAGAGGGCATACCTGTTCGAGCGTCATTACATCCTCAAGCTCTGCTTGGTATTGAGTGTCACCTAGCATGGTGTACCTAAAATTCAGTGGCGGTGCCATCGGCCTCCAGCGGAGTAATTTCTCGCTGCGGTGGTGTGGGTTGGTGCTTGCCAGCAAGCCCTAATTTATCAATGGTTGACCTCGGATCAGGTAGGGATACCCGCTGAACTTAA-------------------------------------------------------------------------------------------------------------------------------------------------------------------------------------------------------------------------
>OTU_585
ATGCGATACGTAATGTGAATTGCAGAATTCCGTGAAnCATCGAATCTTTGAACGCACCTTGCGCCCCTTGGTATCCCGAGGGGCATGCCnGTTTGAGTGTCATTGTATTCATCTCAACTTTGATTTTGGGACTGATTGTTTTGAAGTCAAAGCTTTGGATGGTGGAGGTTGTGCTGGCTGCTTGTCGGTCAGCTCCTCTGAAAGAAATAGCAAAGGGAAATGCCTGTTCCTTGCATTTTTTTTGCTATTTGGCATTGATAGTCTTCTATGCCTTCTTGGAGCTTAGATGCATCTTGGGACTGTAATTGTCTCCTTTGCTACCAATTGTCCTCCAAAGGACACCTTTTGATCAATCACCTCAAGTCAGGTAGGACT----------------------------------------------------------------------------------------------------------------------------------
>OTU_587
ATGCGATAAGTAATGTGAATTGCAGAATTCAGTGAATCATCGAATCTTTGAACGCACATTGCGCCCGTCAGTATTCTGACGGGCATGCCTGTTCGAGCGTCATTTCAAACCTCAAGCTCTTATGTAGCTTGGTTTTGGGGCATCTGCTTGGCTTTAGGTCATGCAGGCCCTGAATATCGACGGCGGACCTGTTAGGCCTCTAAGCGCAGTAACTTTTCTCGCTTCTGAGTCATAACTAGCTCTTGCCTCACCTATAAACTTTCTCAAGTTTGACCTCGGATCAGGTAGGAATACCCGCTGAACTTAA------------------------------------------------------------------------------------------------------------------------------------------------------------------------------------------------------
>OTU_589
ATGCGATAAGTAATGTGAATTGCAGAATTCAGTGAATCATCGAATCTTTGAACGCACCTTGCGCTCCCTGGTATTCTGGGGAGCATGCCTGTTTGAGTGTCATGAAATTCTCAACCTCATGTCTTCCATTTTGGAAGGCTTGGGTATTGGAATGTGGGAGTGTGCCATGTTTCCTTTTGAGGGGACAGAGGCTCTCCTGAAATGCATAGTGAATCCAGCTTTCTGTCCTGGGGTCGTTGAAGCTTTGGTTTGATAGTCCTTTGTTTGTCTATGTCCCACTGCTACAACAAGAGTACCCCAGAAACCTTGGAACGTCTGGGTGGCACTGCAAATTCACCCCTCCTTTTTGACACTTTGACCTCAAATCAGGTAGGACTACCCGCT-------------------------------------------------------------------------------------------------------------------------
>OTU_591
ATGCGATAAGTAATGTGAATTGCAGAATTCAGTGAATCATCGAATCTTTGAACGCACATTGCACCCGCCAGTACTCTGGCGGGTATGCCTGTTCGAGCGTCATCTCAAACCTCAAGCTTTGCTTGCTGTTGGGGCACTCCGGTTTGCCGGAGGCCCCTAATCGTAGTGGCGGAGCGCTGTTGTCTCTGAGCGTAGTACTGTTCTCGCTGCTGAGCTTCGGCGTCACCTGCCGTAAAACCCGTTTTACTCAAGGTTTGACCTCGGATCAGGTAGGGATACCCGCTGAACTTAA---------------------------------------------------------------------------------------------------------------------------------------------------------------------------------------------------------------------
>OTU_593
ATGCGATAAGTAATGTGAATTGCAGAATTCAGTGAATCATCGAATCTTTGAACGCACATTGCGCCTATTAGTATTCTAGTAGGCATGCCTATTCGAGCGTCATTTCAACCCTTAAGCCTAGCTTAGTGTTGGGAGATTACCGCCCCTCCCGGCGGCAACTCCCTAAAACCATTGGCAGAGACAGTACACCTCTGAGCGTAGTAACTTATCACCTCGCTTTCGCGGCCCGTGCTGGCTATCGCCACAAGCCTATAATTTTTTTCAATGGTTGACCTCGGATTAGGTAGGAATACCCGCTGAACTTAA-------------------------------------------------------------------------------------------------------------------------------------------------------------------------------------------------------
>OTU_595
GCGCGAAATGTAGTGTGAATCGCAGAACATTGTGAATCATCGAATCTTTGAACGCACATTGCGCCTCTTGTAACAAGGAGGCATGCCTGTCTGAGCGTCATTTAAATCAATAAGCCTTTACTGGTTTGTCTTGGGGTTTCGCCATTGGCGTCGCCTGAAAATGATCGGTCTTTTTTGAGCGGACGAGTTCCATTAGGACAGACCGTTCTTATGACCTTAATCTCTGACTTTGACCTCAGATCAGGTAAGACTACCGCCTGAACTTAA----------------------------------------------------------------------------------------------------------------------------------------------------------------------------------------------------------------------------------------------
>OTU_597
ATGCGATAAGTAGTGTGAATTGCAGAACTTTGTGAACCATCGAATCTTTGAACGCAAATTGCGCCTTCTTCCGGAAGGCATGTCTGTTTGAGGGCACCATTTAACAAATAATGTGCAGGGTTGTGTGTATACGCAACATATGTACACGTCGATGAGCTTTCCAAAAACGGTAGTTTTTGGTAGTGCATAATAAACAGCGTGGGCTTTTTTTCAATGCGAGTGTAATAAATTTTATGACGCTTGTTGCGAAAGGAATGCTGCGCAATGGGTGTGGCGAATACCCCTGCCCCAATGCCACTCTTTCTTTCGAAAGATTATTTATCTTCAGGGCCTCAAATCAGACAAGAGTACCCGCTGAACTTAA---------------------------------------------------------------------------------------------------------------------------------------------
>OTU_599
GTGCGATAAGTAATGTGAATTGCAGAATTCCGTGAATCATCGAATCTTTGAACGCATATTGCACTTTCTGGTATTCCGGAAAGTATGCCTGTTTGAGGGTCAGTTAAATAAAATCGGTGTTGTTGTTGCCTTTCGTGGTGACGCGTCGGAATTGAGTCGTCTTATCTTTGGTTAAGTGACTTAAAATTTTATATGATTTTCGAACGTATTTAAATTGCTTACGTACGTTTGAGATATCGAATGTTTTATTAGGTTCGGTTATCCTTATGACGTTCTACGATACGCTTTCTAAGAGTCGAGTTGTTTGGGAATGCTGCT-------------------------------------------------------------------------------------------------------------------------------------------------------------------------------------------
>OTU_601
ATGCGATAAGTAATGTGAATTGCAGAATTCAGTGAATCATCGAATCTTTGAACGCACCTTGCGCTCCTTGGTATTCCGAGGAGCATGCCTGTTTGAGTGTCATTAAATTCTCAAACCACACTTTGTTGTGGCTTGGATAGTTGGGTGTTGCTGGCCAAGTTCAGCTCATCTTAAATGTATAAGTGGGATTTTTTCTAGAAACTTGTTAGGTGTTGTAAATAATCAATTCATCTATGTTTCTGAAAAATAAGCTTGCTTCTAATGCTGTATTGATGATTTTGACCTCAAATCAGGTAGGACTACCCGCTGAACTTAA---------------------------------------------------------------------------------------------------------------------------------------------------------------------------------------------
>OTU_603
GTGCGATAAGTAATGTGAATTGCAGAATTCCGTGGATCATCAAATTTTTGAACGCAAATTGCACTCTCTGGCATTCCGGAGAGTATGCCTGTTTGAGGGTCGTTAAAAATAAAATCGCTTTTTGTTGCTTTCGGGTGACATTTTCGGAATTGAGCCATCTTTTTTTTAAACCTTATCGGGTTTGTTAAGAGGCTTAAAATTGATCGTTTATGACAAGACTTAGTTTAATAACAAACGCAAGTTACGTCATACGTGTTTTATTAGGCGTGGCTAAATTTGAGTAATGAACAGTTTACTTATGATAGTTTCACGACCTATAATCCATATCACAAAATGACCTCAAATCAGGTAGGAATACCCGCTGAACTTAA--------------------------------------------------------------------------------------------------------------------------------------
>OTU_605
ATGCGATAAGTAGTGTGAATTGCAGAATTCAGTGAATCATCGAATCTTTGAACGCACATTGCGCCCCTTGGTATTCCATGGGGCATGCCTGTTCGAGCGTCATTTGTACCTTCAAGCTCTGCTTGGTGTTGGGTGTTTGTCCACGTTTGTGTGTGGACTCGCCTTGAATGCATTGGCAGCCGGCAATCTGGTGTCGGAGCGCAGCACAATTTGCGCTCTATACTATGACCGTTGGCGTCCAGTAAGCCTACACTTTAACGTTTGACCTCGGATCAGGTAGGGATACCCGCTGAACTTAA--------------------------------------------------------------------------------------------------------------------------------------------------------------------------------------------------------------
>OTU_607
ATGCGATAAGTAATGTGAATTGCAGAATTTTGTGAATCATCGAATCTTTGAACGCACATTGCGCCCCCTGGCATTCCGGGGGGCACACCTGTTCGAGCGCCGTTTAAAACCTAAGGCTCTGCCTTGCGTTGACCATTCCCGCTCGGGAGCGGTCGAAAAACATGAAGACTCCAAAAGATGGAAGCAGTACGCAAAAGTATTAGTGACCAGCCTTTTGGGTCTTGATATACTCTAGTATGGCCTCGGATCAGGTGGGGATACCCGCTGAACTTAA---------------------------------------------------------------------------------------------------------------------------------------------------------------------------------------------------------------------------------------
>OTU_609
ATGCGATACGTAATGTGAATTGCAGAATTCAGTGAATCATCGAATCTTTGAACGCACCTTGCGCCCCTTGGTATTCCGAGGGGCACACCCGTTTGAGTGTCGTGAACACCCTCAACCTTCTTGGTTTCTTGACCAGGAAGGCTTGGACTTTGGAGGTTGTCTTTGCTGGCCTCTCTTTGAAGCCAGCTCCTCCTAAACGAATTAGTGGGGTCTGCTTTGCTGATCCTTGACGTGATAAGATAATTCTACTACGTCTTGGGTTTGGCACGGTTTGCTCTAGATCCTGCTTCTAACCGTCTTGTAGAAGACAAAAGGTCGACTTGACCGACAAACCTTGACCTCAAATCGGGTGAGACTACCCGCTGAACTTAA-------------------------------------------------------------------------------------------------------------------------------------
>OTU_611
ATGCGATAAGTAATGTGAATTGCAGAATTCAGTGAATCATCGAATCTTTGAACGCACCTTGCGCCCTTTnGTATTCCGAAGGGCATGCCTGTTTGAGTGTCATTAAATTnTCAACCTTGAGCTTGCTTTTGTGAGCCTCAAGGCTTGGATGTGAGGGCTTGCTGGCTTCCTTCAGTGGATTGGTCTGCTCCCTTTAAATGCATTAGTGGnATCCTTTGTGGAnCGTCACTTGGTGTGATAATTATCTATGCCATCTTGACTTTGAAGCAAAACTTATGGGAATCTGCTTATAACCGTCTTCGGACAATCTTTGACATTTTGACCTCAAATCAGGTAGGACTACCCGCTGAACTTAA-----------------------------------------------------------------------------------------------------------------------------------------------------
>OTU_613
AATGCGATACGTAATGTGAATTGCAGAATTCAGTGAATCATCGAATCTTTGAACGCACCTTGCGCCCCTTGGTATTCCGAGGGGCACACCCGTTTGAGTGTCGTGAATACTCTCAACCTTCTTGGTTGCTTTGACCAGGAAGGCTTGGACTTTGGAGGTTTTCCTTGCTGGCCTCTTTTTGAAGCCAGCTCCTCCTAAATGAATTGGTGGGGTCCACTTTGGCGATCCTTGACGTGATAAGGATTTCTTCTACGTCTTGGGTTTCGCAGTGTAACCGCTTTCTAACTGTCTTTGAAGAAAGACAATGTTTTATAAACCTTGACCTCAAATCGGGTGAGACTACCCGCTGAACTTAA-----------------------------------------------------------------------------------------------------------------------------------------------------
>OTU_615
ATGCGATAAGTAATGTGAATTGCAGAATTCCAGTGAATCATCGAATCTTTGAACGCACATTGCGCCCATTGGnATTCnnATGGGnATGCCTGTnCGAGCGTCATTATAACCATCAAGCCTGGCTTGGTATTGGAGCCCGCnGTCCTGGCGGCTCCCAAACTCAGTGGCGGTGCCGTCTGGCCCTAAGCGTAGTAATTCTTCTCGCTACAGGGACTGCTGGTGATTTGCCATCAACCCCAACTTCTTAAGGTTGACCTCGGATCAGGTAGGGATACCCGCTGAACTTAA-------------------------------------------------------------------------------------------------------------------------------------------------------------------------------------------------------------------------
>OTU_617
AATGCGATAATTAATGTGAATTGCAGAATTCAGTGAATCATCGAGTCTTTGAACGCACCTTGCACCCTTTGGTATTCCGAAGGGTATGCCTGTTTGAGTGTCATTAAATTCTCAACCTTAACTGCTTTGTTGTGGTTAATGGCTTGGATGTGAGGGCTTGCTGGCTTCCTTCAGTGGATGGTCTGCTCCCTTTAAATGCATTAGTGGGATCCTTTGCGGATCGCCGTGCACTTTAGTGTGATAGTTTATCTACGCTATTGTGTTGGTCTGCAAAACCTGTGGGAACCTGCTTATAACTGTCCTTTCGTTGGGACAAACGTACTTTATCGTACAACTTTTGACATTTGACCTCAAATCAGGTAGGACTACCCGCTGAACTTAA---------------------------------------------------------------------------------------------------------------------------
>OTU_619
ACGCGATAGGTAATGTGAATTGCAGAATTCCGTGAATCATCGAATCTTTGAACGCACCTTGCGCTCTATGGCAATCCGTAGAGCATGCCTGTTTGAGTGCCATGAAATCTCCCACCCCAAGCGGTTTTTAAATGAAACGGCTTGGCGGATGGGGTCTGGATGGGTGCCTCTGCCTGCGCTACCTAGCACAGGCTCGCCCGAAATGCATGAGCGCCTTGAGACACTTTGCATCCGCCTCTCTGTTTGGGAGGAGGCGGCCAAGCAGTGTTTTTCTCCTGGCATGGCATGATACGTCATTTGCTATGTCGCCTAAAGGAGGAATGTTTGGTTGTGTCTGCGTGTGCTTCGAACTTGCCTCTGTGGCACATCCCAATTTCACTTCTGGTCTCAAATCAGGTAGGACTCACCCGCTG--------------------------------------------------------------------------------------------
>OTU_621
ATGCGATAAGTAATGTGAATTGCAGAATTCAGTGAATCATCGAATCTTTGAACGCACCTTGCGCTCCTTGGTATTCCTTGGAGCATGCCTGTTTGAGTATCATGAAATCTTCAAAGTAAACCTTTTGTTAATTCAATGGGTTCTTTACTTTGGTATTGGAGGTCTTTGCAGTCTCACAACTGCTCCTCTTTGTTCATTAGCTGGATCTCAGTGTTATGCTTGGTTCCACTCAGCGTGATAAGTATCTATCGCTGAGGACACTTGTAAAAAGGTGGCCAAGGTAAATGCAGATGAACCGCTTCTAACAGTCCATTCACTTGGACAAAATAAATATTTATGATCTGATCTCAAATCAGGTAGGACTACCCGCTGAACTTAA------------------------------------------------------------------------------------------------------------------------------
>OTU_623
ATGCGATAAGTAnTGTGAATTGCAGAATTCAGTGAATCATCGAATCTTTGAACGCACATTGCGCCCnnCnGTATTCnGGCGGGCATGCCTGTTCGAGCGTCATTTAAACCTTCAAGCTCTGCTTGGTGTTGGGCGTTTGTTCCGCCTTAGTGCGTGGACTCGCCTTAAATTCATTGGCAGCCGGTATATTGGCTTCATGCGCAGCACATTGCGTCATGATGTTAGCGTACCCCCCTTCCATTAAGCTTTTTTCTTAGTTTGACCTCGGATCAGGTAGGGATACCCGCTGAACTTAA-----------------------------------------------------------------------------------------------------------------------------------------------------------------------------------------------------------------
>OTU_625
ATGCGATAAGTAATGTGAATTGCAGAATTCAGTGAATCATCGAATCTTTGAACGCACCTTGCACCCTTTGGTATTCCGAAGGGTATGCTCGTTTGAGTGTCATTGTACTCTCACACTCTCTAATCCTTTGGGTTCAGGGAGTGGTGGACTTGGGTGTTTGCTACTTTCCTTGTGGCTCACCTCAAATGCGTTAGTGCACCTCTTGGTTGGACATAGTACGGCGTGATAAGTGTCTTCGCCGGCACCTCGCAAGAGGGTGACTGATCGAGAGCTCTGTGCTTTCAAACCGTCATTTGACAATCTCTGACAACTTGACCTCAAATCGAGTAGGACTACCCGCTGAACTTAA------------------------------------------------------------------------------------------------------------------------------------------------------------
>OTU_627
CTGCGATAATTAATGTGAATTGCAGAATTCAGTGAATCATCGAGTCTTTGAACGCACATTGCGCCCCCTGGTATTCCGGGGGGCATGCCTGTCCGAGCGTCATTGCTGCCCTCAAGCCCGGCTTGTGTGTTGGGTCCTCGTCCCCCTTGGGGGACGGGCCCGAAAGGCAGCGGCGGCACCGCGTCCGGTCCTCGAGCGTATGGGGCTTTGTCACCCGCTCTACAGGGCTGGCCGGCGCTTGCCGACCTCCAACCTTTTTTTATCCAGGTTGACCTCGGATCAGGTAGGGATACCCGCTGAACTTAA-------------------------------------------------------------------------------------------------------------------------------------------------------------------------------------------------------
>OTU_629
GTGCGATAAGTAATGTGAATTGCAGAATTCCGTGAATCATCGAATTTTTGAACGCAAATTGCACTCTCTGGTATTCnGGAGAGTATGCCTGTTTGAGGGTCAGTCAAATAAAAATCGATGTTGTTGTCAATGATAACGCGTCGGAACTGAGTCGTCTTACCTTCGGTTAAGTGACTTAAAATTTTTACGCGAATTCGAAACGTATTTAATCGTTTATGTACGTTTGCGATATTCCAATATATTAGATGCGGTCATTCCTATGATTCGCGCCTATAATTTTTCATTTTTTGACCTCAAATCAGGTAAGAGTACCCGCTGAACTTAA------------------------------------------------------------------------------------------------------------------------------------------------------------------------------------
>OTU_631
ATGCGATAAGTAATGTGAATTGCAGAATTCAGTGAATCATCGAATCTTTGAACGCACATTGCGCCCATTAGTATTCTAGTGGGCATGCCTGTTCGAGCGTCATTTCAACCTTTAAGATTTATTCTTAATGTTAAGAGTTGTGGAATCTTTTCACACTCTTTAAATATAGTGGCAGAAACAAGTTTGTCAAACTGAGTGTAGTAAATCTTCTCACTTTGGTTAACTCTTGTTTTCTTGCTCTCTTCAATCTAAATTTAACAGGTTGACCTCGAATCAGGTAGGAATACCCGCTGAACTTAA-------------------------------------------------------------------------------------------------------------------------------------------------------------------------------------------------------------
>OTU_633
GTGCGAAAAGTAATGCGATTTGCATGCTCnGTGAGTCATCGAATATTTGAACGCATATGGCACCTATCTAATTATTTTAATTAGAAGGTATGCCTGTTTGAGAATCATTTTATCATTTATTTATTCCATTGATTGATTCATATCATCAATAGAATAATTGATTTGGACTTTTATCATTAATTGTCTATGTAGAATTGTTTTGATTGTTGTGATATAAATCTATTCGACAATCAAATTAATATCTAATTGATGATCTCAAATCAGGCAAGATTACCCGCTGAACTTAA--------------------------------------------------------------------------------------------------------------------------------------------------------------------------------------------------------------------------
>OTU_635
AATGCGATAAGTAATGTGAATTGCAGAATTCAGTGAATCATCGAATCTTTGAACGCACCTTGCGCTCCTTGGTATTCCGAGGAGCATGCCTGTTTGAGTGTCATGAATCTCTCAATCCCTCTGGCTTTGTTGACAGAGGGCTTGGATTTGGGGGCTTGCCGGCCTAGTCGGCTCCCCTTGAATGTATTAGCTTGGGTCTTGACCGCAAGGATCCTCGGTGTGATAACTATCTACGCCGTGACAACTTGTGGCGCGTGTGACCGCACCCCTCGGGTGGCGTGTGACCGGACCGCTAAGCTTACAATCGTCCTCGGACAACTTCTTGACATCTGACCTCAAATCAGGTAGGACTACCCGCTGAACTTAA------------------------------------------------------------------------------------------------------------------------------------------
>OTU_637
ATGCGATAAGTAATGTGAATTGCAGAATTTAGTGAATCATCGAATCTTTGAACGCACATTGCGCCCCATGGTATTCCGTAGGGCACGCCTGTTCGAGCGCCGTTTCTAAACTAAGGCAACCAGCCTTGCGTTGACACCCTAGTTACTACTAGTTGTCGAAACATGACCGGCGGGGTCTTTGGCACGCAAAAGGAACAAACTCCCGAAGCTGCCAGACGCCCATCCGCCAGCCCCTGAAGTTTTGGCCTCGGATCAGGCGGGGTTACCCGCTGAACTTAA----------------------------------------------------------------------------------------------------------------------------------------------------------------------------------------------------------------------------------
>OTU_639
ATGCGATACGTAGTATGACTTGCAGACGTGAATCATCGAATCTTTGAACGCACATTGCGCCTTGTGGCATTCCACAAGGCATGCCTGTCTGAGCGTCGAGCACCCTCAAACCTTCTGGTTTGGTCTTGGCCGCGCACGCTGAAATTGCAACCGCTTTTGCACTACGCTTCAAAAGCTTTTTTCTTTTTCGCCCTCAGATCAGGTAGGACTACCCGCTGAACTTAA----------------------------------------------------------------------------------------------------------------------------------------------------------------------------------------------------------------------------------------------------------------------------------------
>OTU_641
ACGCGAAAGGTAATGCGAATTGCAGAATCAGTGAGTCATCGAATCTTTGAACGCACATTGCGCCTCTCGGTATTCCGGGAGGCACGCCTGTTCGAGCGCCATTACACACTCCAAGCAATGCTTGATGTTGGGCGATGCGGTTTGCTTTTCGCAGCTGCACGTCTGGAACGCGTGGGCGCCCGCCGCCGGACCACGAGCGTAGCACGATTTGACATTCAGTCATTTTTTCGCTGTGTGGATTTTTCCGACGGGGGGTAGTCAAACAAAACCTTTTATACAAGAGTTTGGCCTCGGATCAGGCGGGGATACCCGCTGAACTTAA---------------------------------------------------------------------------------------------------------------------------------------------------------------------------------------
>OTU_643
GCGCGAAATGTAGTGTGAATTGCAGAACATTGTGAATCATCGAATCTTTGAACGCACATTGCGCCTCCCCTTCATACAGGGAGGCATGCCTGTCTGAGCGTCATTTAAACCAATAAGCCCATTTCTGGGCTTGTGCTGGGCCTCACGTCCACACGTGTACGTGTCGCCTGAAAGAACTCGGTCTTTTTGAGCGGACGAGATCCATTTATGGCTGACCGTCGAAGGGACCTTAAACCATTCCTCTGACTTGACCTCAGATCAGGTAGGGACACCGCCTGAACTTAA----------------------------------------------------------------------------------------------------------------------------------------------------------------------------------------------------------------------------
>OTU_645
ATGCGATAAGTAATGTGAATTGCAGAATTCAGTGAATCATCGAATCTTTGAACGCACATTGCGCCCTGTGGTATTCCGCAGGGCATGCCTGTTCGAGCGTCATTATAACCACTCAAGCCTGGCTTGGTATTGGGGTGTGCGGTTCCGCAGCCCCTAAAATCAGTGGCGGTGCCGGTGGGCTCTACGCGTAGTAATTTTTTCTCGCGATTGAGTTCCCTCGGTGGCTTGCCAGAACCCCCCAATTTTTTAGGTTGACCTCGGATCAGGTAGGGATACCCGCTGAACTTAA------------------------------------------------------------------------------------------------------------------------------------------------------------------------------------------------------------------------
>OTU_647
ATGCGATAAGTAATGTGAATTGCAGAATTCAGTGAATCATCGAATCTTTGAACGCACATTGCGCCCTTTGGTATTCCGAGGGGCATGTCTGTTCGAGCGTCATTTCAACCCTCAAGCTTTTGCTTGGTATTGGGCTTCATCCGCCTAAGGATGTGCCTAAAACTCATAGGCGGTTGCACCTAGCTCCCTTGCGTAGTTATTTTTTTTCTCGCTTGGAAATTTAGGTGGAACCCGCCTGAGAACCCCCCATATTTCTCAAGGTTTGACCTCGGATCAGATAGGGATACCCGCTGAACTTAA-------------------------------------------------------------------------------------------------------------------------------------------------------------------------------------------------------------
>OTU_649
TTGCGATATGTAATGTGAATTGCAGAATTCAGTGAATCATCGAATCTTTGAACGCACATTGCACCTTCTGGAAATTCCAGAAGGTATGCCTGTTTGAGTGTCATTAATATCTCACCATAAGCAAATTGTTTGTTTTGTGTGTGGATGATGAAGATTGCTGGCTCTTGTCAGCTTCTTTTAAATGCATGAGCAGGTCTTTGTAGACTCAGCTTTAGTTTGATAAATCTTTTTATCTGAGCTGTTGCTGAGGAACTTGTAGATCAGCTTTCAAACTGTCCTTTTGAAGGACTGTCTTTTATAGACAATCAAATATAACTTTTGACCTCAAATCAGGTAGGACTACCCGCTGAACTTAA-----------------------------------------------------------------------------------------------------------------------------------------------------
>OTU_651
ATGCGATAAGTAATGTGAATTGCAGAATTCAGTGAATCATCGAATCTTTGAACGCACATTGCGCCCATTAGTATTCTAGTGGGCATGCCTGTTCGAGCGTCATTTCAACCTTTAAGATTTATTCTTAATATTAAGAGTTGTAGAGTAAATTCTACATTCTTCAAATACAGTGGCAGCAATAAGTAGTCAAACTAAGTGTAGTAAATCTTCTCACTTTTGGTTAACTCTTATTTTCTTATGCCTTTTTAAATCCAAAATTTAACAGGTTGACCTCGAATCAGGTAGGAATACCCGCTGAACTTAA---------------------------------------------------------------------------------------------------------------------------------------------------------------------------------------------------------
>OTU_653
GCGCGAAATGTAGTGTGAATCGCAGAACATTGTGAATCATCGAATCTTTGAACGCACATTGCGCCTCCCTTAACCGGGGGGCATGCCTGTCTGAGCGTCATTTAAACCTATGGGCCCAACTGGGTTCCGTTTTGGGCTTCGCCTCTCTGAGCGGCGTCGTCTCGAAAGCATCGGCCTCATGGAGCGGACGGGATCCTTATGGACTGACCGTTTCATGGCCGGAGTTTGACTCTGATTTTGACCTCAGATCAGGTAGGGACACCGCCTGAACTTAA--------------------------------------------------------------------------------------------------------------------------------------------------------------------------------------------------------------------------------------
>OTU_655
ATGCGATAAGTAATGTGAATTGCAGAATTCAGTGAATCATCGAATCTTTGAACGCACATTGCGCCCGCCGGTATTCCGGCGGGCATGCCTGTTCGAGCGTCATTTCAACCCTCAGGCTCCGCCTGGTGTTGGGGCTCCTGCGCACTGCAGGCCCTCAAAGGCAGCGGCGGGTGCGCCCACGAACCGAACGCAGTAGTTTTCTCTCGTTCTGGTCCCGCGGGCGTGCTCCGGCCGGTAAACCTTACCCCTTATAACTTCAATGGTTGACCTCGGATCAGGTAGGAATACCCGCTGAACTTAA------------------------------------------------------------------------------------------------------------------------------------------------------------------------------------------------------------
>OTU_657
GTGCGATAAGTAATGTGAATTGCAGAATTCCGTGAATCATCGAATTTTTGAACGCAAATTGCACTCTCTGGCATCCCGGGGAGTATGCCTGTTTGAGGGTCAGTATAATTAAAAATCGGTGCGTTGCATTCTTTTTGTGACGTTTCCGGAGTTTGGGTTATCTTAAACCTTTTTAGGGTTTTTTAAGAAGCTTAAAATTGATATCTTTTTGCGCATTTTTTAGACGTACATAAATTTTTTTTATTCGTCTATGTATAATGCCAAATCTTATTAGGTGCAGTCATATTATAATATATGTTTACGTACCCATAATTTTCATGATTTGACCTCAAGTCAGGTAGGAGTACCCGCTGAACTTAA-------------------------------------------------------------------------------------------------------------------------------------------------
>OTU_659
ATGCGATAAATAATGTGAATTGCAGAATTCCGTGAATCATCGAGTTTTTGAACGCACATTGCACTCCTTGGTATTCCGAGGAGTACGCCTGTTCGAGCGTCATTACACTCTCAAGCTTCGCTTGGATTTGAATCACTGTCGTGGCAGGATTCCAATATCGTCGGCAATTGACCATCTGTGATGACTCACTTGGAGTGAATTCGCCTGACACTTTTTGAACAGTTGACCTCGGATCAGGCGGGGATACCCGCTGAACTTAA-----------------------------------------------------------------------------------------------------------------------------------------------------------------------------------------------------------------------------------------------------
>OTU_661
TTGCGATATGTAATGTGAATTGCAGAATTCAGTGAATCATCGAATCTTTGAACGCACCTTGCACCTTTTGGTCTTCCAAAGGGTATGCCTGTTTGAGTATCATTGATATCATCAACGCAACTACATTTTTGTAGCTTGTGTTTGGACGTTGAAGGTTTGCCAGCTTACACAAGTTGGCTCCTTTCAAATGAATGAGCGGAATCCATGACGGGCTTCAGTTTGATAAATAGGTTTCATCTATGTCTATGCTGTTGCTCGTTGACGAATCTGCTTCAAAGTCTTTATGACTGCCTGCCAAGGCAAACCCCATCATGATTGATCTCAAATCAGGTAGGATTACCCGCTGAACTTAA--------------------------------------------------------------------------------------------------------------------------------------------------------
>OTU_663
ACGCGATAGTTAATGTGAATTGCAGAATTCAGTGAATCATCGAGTCTTTGAACGCACATTGCGCCCATTGGTATTCCGATGGGCACGTCTGTTTGAGCGTCATTACACTACCTCGGTCGAAATTTTGTAACGGAATCTCGACCGGTCTTGAGCTTCGGCCCTAACCGGCCTGGCTTTAAAGTGGCACGCTCTGCGGGTGACCAACCTGAACGAACATAGTAGAATCCATTCAACCTGTTTGCGAAGGGCTTTGGACATTCCGCCTGAACAACAACCTGATTTTCTAAGGTTTGACCTCAGATCAGACGAGGA-------------------------------------------------------------------------------------------------------------------------------------------------------------------------------------------------
>OTU_665
TTGCGATACGTAATGTGAATTGCAGAATTCAGTGAATCATCGAATCTTTGAACGCACCTTGCACCCTTTGGTATTCCGAAGGGTATGCCTGTTTGAGTGTCATTAAATTCTCAACTTCAATAATTTATTGTTATTGAAGCTTGGACTTTGGAGGTTTATTGCAGGCATTTATTGTCAGCTCCTCTTAAATGCATTAGCAGAACTTGTTAAGGATCAGCTTTGGTTTGATAATATATCTATGCCGTCGCTGTGAACTTCTATTGTTCAGCTTCTAATGGTCCTTAGGGACTGTCTCTTTAATGAGGCATACACTTTTAAGTTTGACCTCAAATCAGGTAGGACTACCCGCTGAACTTAA---------------------------------------------------------------------------------------------------------------------------------------------------
>OTU_667
ATGCGATAAGTAGTGTGAATTGCAGAATTTAGTGAATCATCGAATCTTTGAACGCACATTGCGCCCTTCGGTATTCCGTTGGGCATGCCTGTTCGAGCGTCATTTAAACCTTCAAGCTCTGCTTGGTGTTGGGTGTTTTGTCTCTGCCTCTGTGTATAGACTCGCCTTAAATATATTGGCAGCTGGTAGGTTGGCTTCGTACGCAGTACATTGCGTAGCGGCTCTAGCCTATCTCCTTCCATTAAGCTTCTCTTTTCTGTTTGACCTCGGATCAGGTAGGGATACCCGCTGAACTTAA---------------------------------------------------------------------------------------------------------------------------------------------------------------------------------------------------------------
>OTU_669
ATGCGATACGTAATGTGAATTGCAGAATTCCGTGAATCATTGAATCTTTGAACGCATCTTGCGCCTCTTGGTATTCCGAGGGGCATGCCTGTTTGAGTGTCATTAGAACTATCAAAAAAATAAATGGCCTTGATCATTGTTTTTTTTTGGAATTGGAGGTGTTGCTTGGTCTTTTTTAAAAAAAAGGCCCCAAAGCTCCTCTGAAATGCATTAGCGAATGCAGTGCACTTTTTTCTCCTTGCTTTTTCTGGGCATTGATAAGTTACTTTCATGTCCTAAAGCTTGTTAGGGAAGGAAGTCACAAAATGCTTTTCCTGCTCCCGAATGTGCAATACAAATCTTGACTATCAAACCCCTCAAATCAGGCAGGACTACCCGCTGAACTTAA---------------------------------------------------------------------------------------------------------------------
>OTU_671
ATGCGATAAGTAGTGTGAATTGCAGAATTCAGTGAATCATCGAATCTTTGAACGCACATTGCGCCCTTTGGTATTCCTTAGGGCATGCCTGTTCGAGCGTCATTTAAACCCTCAAGCTCAGCTTGGTGTTGGGCGTCTGTCCCCCCTTAGGGGACTCGCCTCAAATGCATTGGCAGCCGGTACGTTGGCTTCGAGCGCAGCAGAAAAGCGCCTGGCGTCTGACGGTACGGGCTCTCCAGCAAGCCTCTTCTATATTTTGACCTCGGATCAGGTAGGGATACCCGCTGAACTTAA-------------------------------------------------------------------------------------------------------------------------------------------------------------------------------------------------------------------
>OTU_673
ATGCGATAAGTAGTGTGAATTGCAGAATTCAGTGAATCATCGAATCTTTGAACGCACATTGCGCCTTCTGGTATTCCAGAAGGCATGCCTGTTCGAGCGTCATGAAAACATCCTCAAGTCCAAGTGGCTTGGTCATGGAGGAAGATGGCAGCATCCCCTCTGGAATCTCTCAGCAGTAGCTACAAAGATCTCTGGTGTGATAGCACTTCTTCACTTGAAGGTCTTTGTGTGCTCTCGCTGTACAGAACGCTCCCCCAGCTTTTTTTTTCAAGTTTGACCTCGGATCAGGTAGGGATACCCGCTGAACTTAA--------------------------------------------------------------------------------------------------------------------------------------------------------------------------------------------------
>OTU_675
ATGCGATAAGTAATGTGAATTGCAGAATTCAGTGAATCATCGAATCTTTGAACGCACATTGCGCCCTCTGGTATTCCGGAGGGCATGCCTGTTCGAGCGTCATTACAACCCTCAAGCTCTGCTTGGTATTGGGCTTCGGGCGTCAGCCCGGGCCTTAAAATCAGTGGCGGTGCCACCTGGCTCTGAGCGTAGTAAATCTCTCGCTATAGACGTCTGGTGGATGCTTGCCATAACCCCTAATTTTTTATGGTTGACCTCGAATCAGGTGGGACTACCCGCTGAACTTAA-------------------------------------------------------------------------------------------------------------------------------------------------------------------------------------------------------------------------
>OTU_677
ATGCGATAAGTAATGTGAATTGCAGAATCCAGTGAATCATCGAGTTTTTGAACGCACATTGCGCCTTGTGGTATTCCGCGAGGCATGCTTGTTTGAGCGTCAGTACCTCTCAGCCTAGCTGGTTTTGAGTTTCTGCACGATTCTTCAAAGACAATAACGAAAGTGAGCGACAAAGCCCCTCACTGGGTCTTACACACTTGACCTCAnATCAAGCAAGATTACCCGCTGAACTTAA------------------------------------------------------------------------------------------------------------------------------------------------------------------------------------------------------------------------------------------------------------------------------
>OTU_679
ATGCGATACGTAATGTGAATTGCAGAATTCCGTGAATCATCGAATCTTTGAACGCACCTTGCGCCTCTTGGTATTCCGAGGGGCATGCCTGTTTGAGTGTCATTGAAACCCTCAAAAGAAAAGCTTTTGCTAGCTTCTCTTTTGGAATTGGAGTGTGCTGGCCTGTTCCTCCTTGGAAAAGCCCAGCTCCTCTGAAATACATTAGCGATGTGACATCCTCGTGCCATCACGCTTCTCCAGCATTGATAGTCTCTTTCATGCTTGAGTGTGTTGCGCAGCGGTGGAAAGTTTCACTTGCTCACAGACCCATTGGGGGACTTGTCCCTCATGCTTTGACCAAATTAACCTCAAATCAGGTAGGATTACCCGCTGAACTTAA------------------------------------------------------------------------------------------------------------------------------
>OTU_681
ATGCGATAAGTAATGTGAATTGCAGAATTCAGTGAATCATCGAATCTTTGAACGCACCTTGCGCTCCTTGGTATTCCGAGGAGCATGCCTGTTTGAGTATCATGAAATTCTCAATCCTGTTTTGGCTCTTGCAGCTGATTCAGGCTTGGATTGTGGGAGGTTTCTGCGGGCTTCACTCCAGAAGTCGGCTCTCCTAAAATGCATTAGCGTAGAACCTCTTTGCGGTATTTTGGTGTGATAATTATCTATGCCATGTCTGCAAAGTGTGGGTTTGGCTTCCAATCGTCTCAGTGAAGACAATTCATGACCTTTTTTGATCTCAAATCAGGTAGGACTACCCGCTGAACTTAA----------------------------------------------------------------------------------------------------------------------------------------------------------
>OTU_683
TTGCGATATGTAATGTGAATTGCAGAATTCAGTGAATCATCGAATCTTTGAACGCACCTTGCACCCTTTGGTATTCCGAAGGGTATGCCTGTTTGAGTGTCATTAAATTCTCAACTTCAAAAAGGTTTATCTTTTTTTTGAAGCTTGGACTATGGGAGTTTGCTGGTATCGCTATCAGCTCTTCTTAAATGCATTAGCGGAACTTTGAAAGGACCGGCTTTGGTTTGATAATCATATCTATGCCGCTGCTGTGGACTTTTGTTCAGCTTCTAACGGTCTTCGGACTGTCTCCTTTGTTGAGGCATACACATTTTTAAGCTTGACCTCAAATCAGGTAGGACTACCCGCTGAACTTAA----------------------------------------------------------------------------------------------------------------------------------------------------
>OTU_685
GCGCGAAATGTAGTGTGAGTCGCAGAACATTGTGAATCATCGAATCTTTGAACGCACATTGCGCCTCCCTTAACCGGGGGGCATGCCTGTTCGAGCGTCATTTCAACCCTCAAGCACAGCTTGGTATTGGGTGTCACCTGGCAATGGTGTACCTTAAAATCAGTGGCGGTGCCATCTGGCTTCAAGCGTAGTAAATTTCTTGCTTTAGAGGTTTGGATGTGTAGTTGCCATCAACTCCTAATTTTATCAAAGGTTGACCTCGGATCAGGTAGGGATACCCGCTGAACTT------------------------------------------------------------------------------------------------------------------------------------------------------------------------------------------------------------------------
>OTU_687
ATGCGATAAGTAATGTGAATTGCAGAATTCAGTGAATCATCGAATCTTTGAACGCACATTGCGCCCGCCAGCATTCTGGCGGGCATGCCTGTTCGAGCGTCATTTCAACCCTCAAGCACTGCTTGGCGTTGGGGCGCCGCGGAGACGCGGGCCCCCAAATACAGTGGCGGACGCTCCCGGAGCCTCCTTTTGCGTAGTAACCAAACCTCGCACTGGGACCCGGGGCGCACCGGCCGTAAAACCCCCGAACTATCCAAAGGTTGACCTCGGATCAGGTAGGAATACCCGCTGAACTTAA---------------------------------------------------------------------------------------------------------------------------------------------------------------------------------------------------------------
>OTU_689
ATGCGATAAGTAATGTGAATTGCAGAATTCAGTGAATCATCGAATCTTTGAACGCATCTTGCGCTCCTCGGTATTCCGTGGAGCATGCCTGTTTCAGTGTCACGTAAACCCTCACGCTTGCGACTTTTTCGGAGGTCGCAAGTTGTGGACTTGGACCGTGCCGTCGCCGGCTCGTCCTGAAATGCATTAGCTTGTGCGCGTTAGAGTGCTCGGCATGGTGTGATAATTATCTGCGCCGTCGCCTTAGGCCTCTTCTGTGTGTGTGCAGCTTCTAATCGTCCCTCGGGACAACACATTTGAACTTTGGCCTGAAATCAGGTAGGACTACCCGCTGAACTTAA--------------------------------------------------------------------------------------------------------------------------------------------------------------------
>OTU_691
GTGCGATAAGTAATGTGAATTGCAGAATTCCGTGAATCATCAAATTTTTGAACGCAAATTGCACTTTCCGGTATTCCGGAGAGTATGCCTGTTTGAGGGTCAGTAAAATAAAAATCGATGTTGTTGTCACCGTGATAACGCGTCGGAACTGAGTCGTCTTACCCTTCGGGTTAAGTGACTTAAAATTTTCACGCGAATTCGAAACGTATTTAACATTTATGTACGTTTGCGATATTCCAATATATTAGATGTAGTCATTCCTATGATTCGCGTCTATAATTTTTCATTTCTTGACCTCAAATCAGGTAAGAGTACCCGCTGAACTTAA---------------------------------------------------------------------------------------------------------------------------------------------------------------------------------
>OTU_693
ATGCGATAAGTAATGTGAATTGCAGAATTCAGCGAATCATCGAATCTTTGAACGCACATTGCGCCCATTAGTATTCTAGTGGGCATGCCTGTTCGAGCGTCATTTCAACCCTCGGGCCTGTATGGGTCCGGCGTTGGGGTCGTTGCTGTCTAGCAAACCCTGAAAAACAGTGGCGGGCCTGTTGGGACTCTAAGCGTAGTAATTTACACCTCGTTAAGGAGTGTCCAGCAGGCGATACCAGCCGTTAAAAGCACTGGAAACAGTATATTTACAAGGTTGACCTCGGATCAGGTAGGAATACCCGCTGAACTTAA-----------------------------------------------------------------------------------------------------------------------------------------------------------------------------------------------
>OTU_695
ATGCGATAAGTAATGTGAATTGCAGAATTCAGTGAATCATCGAATCTTTGAACGCACCTTGCGCCCTTTGGCATTCCGAAGGGCACGCCTGTTTGAGTGTCGTGAACTCCTCCACCCTCTCCTTTTTCGAAAGGTGTTGGGCTGGGATTTGGGAGCTTGCAGGTCCCTGGCCGATCTGCTCTCCTTGAATACATTAGCGAAGCCCTTGCGGCCTTGGTGTGATAGTCATCTACGCCTCGGCTTAGCGAACTTATGGGAGTCGCTTCTAACCGTCTCGCAAGAGACAACTTTTACCAACTTGACCTCAAATCAGGCGGGACTACCCGCTGAACTTAA-------------------------------------------------------------------------------------------------------------------------------------------------------------------------
>OTU_697
nTGCGATAAGTAATGnGAATTGCAGAATTCCAGTGAnTCATCGAATCTTTGAACGCACATTGCGCCCTTTGGTATTCCGAAGGGCATGCCTGTTCGAGCGTCATTATCACCCCTCAAGCCTCCCGGCTTGGTGTTGGACGGCCTGGTCGAGATATCTAAATCTCGACCCCTCCTAAAGACAATGACGGCGGCCTCGTGGGACCCCCGGTACACTGAGCTTCTTAATTGAGCACGTATCGGATCTAGGGCACCCGGGACCCGGTCTCTCCCCCTTTTATAGGGAAACTCCTTTCTAAGGTTGACCTCGGATCTGGTAGGAATACCCGCTGAACTTAA-------------------------------------------------------------------------------------------------------------------------------------------------------------------------
>OTU_699
ATGCGATAAGTAATGCGAATTGCAGATTTCTAGTGAGTCATCGAATTTTTGAACGCATATTGCGCCCTTTGGTATTCCGAAGGGCATGCCTGTTCGAGCGTCATTATCACTTCTCAAGCTCGGGCTTGTTGTTGGATTCGATCGCAGTGTCTTCTGCACGGCGACGATCCGAAAGATAATGGCGGTGTCGCGTCCGACCCCTTGTACAATGAGCTTCATGGCACGTATGAGTGGATAGTTGGCCGACCCGGTTCAAACTTTATTCCAACCACAAAGTTGACCTCGGATCAGGTAGGGATACCCGCTGAACTTAA-----------------------------------------------------------------------------------------------------------------------------------------------------------------------------------------------
>OTU_701
AATGCGATAAGTAATGTGAATTGCAGAATTCAGTGAATCATCGAATCTTTGAACGCACATTGCGCCCTCTGGTATTCCGGGGGGCATGCCTGTTCGAGCGTCATTACAACCCTCACGCCCAGCGTGGTATTGGACTCGCCCTATACGTGGGCTGTCTCAAAATTAGTGGCGGCTTCGTAGAACCCCTAAGCTCAGTAATATCACGCGGCTTCTGGTGCTCTGCGCAGCCTGCCAGCCAACCCCCATCACACACTAGGTTGACCTCGGATCAGGTAGGGATACCCGCTGAACTTAA------------------------------------------------------------------------------------------------------------------------------------------------------------------------------------------------------------------
>OTU_703
ATGCGATACGTAATGTGAATTGCAGAATTCAGTGAATCATCGAATCTTTGAACGCACCTTGCGCCCTTTGGCATTCCGAGGGGCACACCTGTTTGAGCGTCGTGAACATCTCAATCCTTGCTCACTTTTGTAAAAGAAAGGGCGCATGAATTGGACTTGGAGGGCTCTGCCGGTGCACCTTTGCGCCGGCTCCTCTTGAATGGATTAGCGAGGACCTTTGCATGGCCTTGACGTGATAGTAAATGTCGCCGTCTGTTGACCTTGCTCTGCTTGAAATCGCTTCGAACCGTCTATCGGACAAGAGGCTCGCATGAGCCAAATTAAAGCTTGACCTCAAATCAGGTGGGACTACCCGCTGAACTTAA--------------------------------------------------------------------------------------------------------------------------------------------
>OTU_705
GCGCGATATGTAGTGTGAATCGCAGAACATTGTGAATCATCGAATCTTTGAACGCACATTGCGCCTTCTGTAACAGGGAGGCATGCCTGTCTGAGCGTCATTTAAACCAAATAGACTAAAAGTCTGTGTTGGGTAGTCGCCTTCAATGGCGTCGCCTTAAAGACATTAGCCCTATGAGCGGATGAGATCCATTAGGACCGGCCGCTTTGAAGAGGCTCTCATTTTCTTTGATTTGACCTCAGATCAGGTAGGGTTACCGCCTGAACTTAA-------------------------------------------------------------------------------------------------------------------------------------------------------------------------------------------------------------------------------------------
>OTU_707
ATGCGATAAGTAATGTGAATTGCAGAATTCAGTGAATCATCGAATCTTTGAACGCACATTGCGCCCTCTGGTATTCCGGGGGGCATGCCTGTTCGAGCGTCATTATAACCACTCAAGCTCTCGCTTGGTATTGGGGTTCGCGGTTTCGCGGCCCCTAAAATCAGTGGCAGTGCTGTCAGGCTCTAAGCGTAGTAAAATTCATCGCTATAGACACCTGGTGGACACTCGCCAGAACCCCCCCATTTTTTAATGATTGACCTCGGATTAGGTAGGGATACCCGCTGAACTTAA----------------------------------------------------------------------------------------------------------------------------------------------------------------------------------------------------------------------
>OTU_709
ATGCGATAAGTAATGTGAATTGCAGAATTCAGnGAATCATCGAATCTTTGAACGCACCTTGCGCTCCTTGGTATTCCGAGGAGCATGCCTGTTTGAGTGTCATTAAATTCTCAACCTCTCTAGTTTTTTGACTAGTAGATGGCTTGGATTTGGGAGTAAATTTTGCAGGCTTTCACAAGTCAGCTCTCCTTAAATGTATTAGCCGGTGCCCTCTAACCGTCTATTGGTGTGATAATTATCTACGCCGTGGACTATTAGACTTTGGTTGCGCTGCTTATAATCGTCCTCTGGACAATATTATGACATTTTGACCTCAAATCAGGTAGGACTACCCGCTGAACTTAA----------------------------------------------------------------------------------------------------------------------------------------------------------------
>OTU_711
GTGCGATAAGTAATGTGAATTGCAGAATTCCGCGGATCATCGAATTTTTGAACGCAAATTGCACTCTTCTTTGAAGAGTATGCCTGTTTGAGGGTCTTTAAAATAAAAGAATCGATTCGTTTACCTTTAGTCGTAACCGTTTCGGAATTGAGCCACCTTAAATCGTGAGGTTTAAGAGGCTTAAAATTGATCATCACATTTTTCGGTATGATATCGAGCGTACTTAAGAAAGATATTCTTTTCATCGCTTTAATGAATATCGGATTATGCATATTAGGCGTGACTACACATAATGATCGTAGCATCATGCCCATAACTATTTGATTGAATTTTGACCTCAGATCAGGTAGGATTACCCGCTGAACTTAA----------------------------------------------------------------------------------------------------------------------------------------
>OTU_713
ATGCGATAAGTAATGTGAATTGCAGAATTTAGTGAATCATCGAATCTTTGAACGCATATTGCACCCCTTGGTATTCCTTGGGGTATGCCTGTTCGAGCGCCGTTTGCAAACTAAGGCCCAGCCTTGCGATGACCCTCTCCGGAGAAGGAGTTGGTTGAAACCCGTCGGCGCCACGTCGGGGGCCCAAACGCAGCGAAGATGCGTGGACTCCCCCGCGGGCGGCCGCCTGTTTTTAATACACAAAGCATGGCCTCGGATCAGGTAGGGATACCCGCTGAACTTAA-----------------------------------------------------------------------------------------------------------------------------------------------------------------------------------------------------------------------------
>OTU_715
GCGCGAAATGTAGTGTGAATCGCACTTTGTGAATCATCGAATCTTTGAACGCATATTGCGCCTCCTTTAACGAGGAGGTATGCCTGTCTGAGCGTCATTTAAAGCAATGGATTTAATCCGTGTTGGGTTTTCGCCTTTGGGCGTAGCCTCAAAGTAATAGGCTTTTATTTGCGGATGAGATCTTTTAAAGACTAACCGTGAATTAGGAAGCTAGATAAATATTTCTGAATTGACCTCAGATCAGGTAAGGACACCGCCTGAACTTAA----------------------------------------------------------------------------------------------------------------------------------------------------------------------------------------------------------------------------------------------
>OTU_717
ATGCGATAAGTAATGTGAATTGCAGAATTCAGTGAATCATCGAATCTTTGAACGCACATTGCGCCCTCCGGTATTCCGGAGGGCATGCCTGTTCGAGCGTCATTACAACCCTCAAGCCCCCGGCTTGGTATTGGGCATCGCCGGTCACGGCGTGCCTGAAAATCAGTGGCGGTGCCATCTGGCTCTAAGCGTAGTAACACTCTCGCTCTGGGTGCCCGGTGGTCGCTGGCCAGCAACCCCATCTTCTTAAGGTTGACCTCGGATCAGGTAGGGATACCCGCTGAACTTAA-----------------------------------------------------------------------------------------------------------------------------------------------------------------------------------------------------------------------
>OTU_719
ATGCGATAAGTAATGTGAATTGCAGAATTCAGTGAATCATCGAATCTTTGAACGCACATTGCGCCCGCCAGTATTCTGGCGGGCATGCCTGTTCGAGCGTCATTTCAACCCTCAAGCCCCAGCGGCTTGGTGTTGGGGACCGGCCCCGCGCCGCCCCCGAAATGCAGTGGCGACCTCGCCGCAGCCTCCCCTGCGTAGTAGCACAAACCTCGCACCGGAGCGCGGAGACGGTCACGCCGTAAAACGCCCAACTTTCTTAGAGTTGACCTCGGATCAGGTAGGAATACCCGCTGAACTTAA-------------------------------------------------------------------------------------------------------------------------------------------------------------------------------------------------------------
>OTU_721
ATGCGATAACTAGTGTGAATTGCAGATTTCAGTGAATCATCGAGTCTTTGAACGCACATTGCGCCTCTTGGTATTCCTCGAGGCATGCCTATTCGAGCGTCGTTTCGACCCTCAAGCGCAAGCTTGGTGTTGGGGACCGCCCCTGAAATACGGAGGCGGCCCTTGAATCCATCGGCGGTGCCGGTGCAGCCTGGAGCGCAGCAGCAATGCAGCTTCTTGGGGCAGCCCGAAGCCAGCCGGACAATCGAAACTTCATTTTTTCTTACGTCGACCTCGAATTAGGTAGGGATACCCGCTGAACTTAA--------------------------------------------------------------------------------------------------------------------------------------------------------------------------------------------------------
>OTU_723
ATGCGATAAGTAATGTGAATTGCAGAATTCAGTGAATCATCGAATCTTTGAACGCACCTTGCGCTCCTTGGTATTCCGAGGAGCATGTCTGTTTGAGTGTCATTAAATTCTCAACCCCTCTAGGGGGGCTTGGATATGGGAGTTTGCTGGTCCTTATGACAAGGTCAGCTCTCCTGAAATACATTAGCGGAACCGTTTGCAGTCCCCGTCACTAGTGTGATAATTATCTACACTGTGAATAGATTGCTCTCTGACTAGTTCAGCTGCTAATCGTCCAGTATGGACAACGGATTTGAACGTGTTGACCTCAAATCAGATAGGACTACCCGCTGAACTTAA----------------------------------------------------------------------------------------------------------------------------------------------------------------------
>OTU_725
GTGCGATAAGTAATGTGAATTGCAGAATTCCGTGAATCATCGAATCTTTGAACGCAAATTGCACTCTCTTCGGAGAGTATGCCTGTTTGAGGGTCAGTATAAATTTAAATCGGTGTGTTGCTTTTTGTTACATTCCGGAGTTTGAGTTATCTTAATTAACCCTTTAGGTTTAAGAGACTTAAAATTGACGTTTTTTTGCGCATTTTAGACGTACATAAATTTTTTTTATTCGTCTATGTATAATGCCAAATCTTATTAGGTGCAGTCATATTATAATATATGTTTACGTACCCATAATTTTCATGATTTGACCTCAAGTCAGGTAGGAGTACCCGCTGAACTTAA----------------------------------------------------------------------------------------------------------------------------------------------------------------
>OTU_727
ATGCGATAAGTAATGTGAATTGCAGAATTCAGTGAATCATCGAATCTTTGAACGCACCTTGCGCCCTTTGGCTATTCCGAAGGGCATGCCTGTTTGAGTATCATGAACACCTCAACTCTCATGGCTTGCCGTGATGAGCTTGGACTTTGGGGGTCTTGCTGGCCTGTGGTCAGCTCCTCTCAAATGAATTAGCCTGCCGGTGTTTGGTGGGATCACAGGTGTGATAACTATCTACGCTTGTGGTTTTCCACCAGGTAACCCTCAGCAATGGAGGTTCACTGGAGCTTATAGACGTCTCTCCTCAGCGAGGACAGGTTTTGACCATTTGATCTCAAATCAGGTAGGACTACCCGCTGAACTTAA----------------------------------------------------------------------------------------------------------------------------------------------
>OTU_729
ATGCGATAAGTAATGTGAATTGCAGAATCAGTGAATCATCGAATTTTTGAACGCATATTGCGCTCCTTGGCATTCCTTGGAGCACACTTGTTCGAGCGCCGGTTGCGTCGTAAGGCCCAGCCTTGTGTTGAGATCTCCTTCGCCAGGAGTTCTCCAAACCCATCGGCGACGTCAGTGTCGGAACCGCAGCACAATGTGTCTACGGCATCTGGCGCCGCCCAAAATCGTCATGCATGGCCTCGGATCAAGTGGGGATACCCGCTAAACTTAA------------------------------------------------------------------------------------------------------------------------------------------------------------------------------------------------------------------------------------------
>OTU_731
GCGCGATAGGTATTGTGAATTGCAGAATTGTGAATCATCGAATTTTTGAACGCACATTGCACCCATTGGTATTCCGATGGGTATACTTGTTTGAGCGTCATTTCATTCTCCTTTTAGGGTTTTAGCTTGATTAAATCTTGCTGAATTATAATGGTGTGGCTACCAGACTACAACGTGATAGATATTTCGTTGGATGTGACTGGGATTGCTCACCTTAAAAACATTTGTATAGACCTCAAATCAAGCAGGACTACCCGCTGAACTTAA----------------------------------------------------------------------------------------------------------------------------------------------------------------------------------------------------------------------------------------------
>OTU_733
ATGCGATACGTATCATGAATTGCAGAACTCTGAATGATAAATGTTTGAACGCACATTGCGCCAGCCTCTGGTTGGCATGTCTGTCTGAGAATCTTCAAGTTTTTTCCATGAACAGTGTGTTCATGTGGACATGACAGCACTACTTTTGCTAGGCTGTTGAAATTTCAACCCAGCTTTTGCATGCTGAGGACTGGCGAATTTGACCAAATCAATTTTGTCCATCCTCCTCAGGTCAAGCATACTTGGTCTCAGATCAGACAGGAAGACCCGCTGAACTTAA---------------------------------------------------------------------------------------------------------------------------------------------------------------------------------------------------------------------------------
>OTU_735
GTGCGATAAGTAATGTGAATTGCAGAATTCCGTGGATCATCGAATTTTTGAACGCATATTGTACTCTTTGGTATTCCGAAGAGTATGCCTGTTTGAGGGTCAGTTAAATAAAAATCGACATTTTTTTAGTCGGAAGTGGGTTGTTCTTAATCTTTTTTTTAGGTTAAGTGACCTAAAATTTTTGATTTTTTAGATGAACGTATTTAAATTTATGCGTTTATTTTAAATATACATTGGACATGGCCATTTATTTATGGTTTTCATGCCCATGATTGAATTTTATTATTTGACCTCAAATCAGGTAAGAGTACCCGCTGAACTTAA-------------------------------------------------------------------------------------------------------------------------------------------------------------------------------------
>OTU_737
ATGCGATAAGTAATGTGAATTGCAGAATTCAGTGAATCATCGAATCTTTGAACGCACCTTGCGCTCCTTGGTGTTCTGAGGAGCATGCCTGTTTGAGTGTCATGAAAACTTTCAACTATTCTAATTTTTCAATTGGAATGAAGTTGGACTTTTGGAGGGTTGCTAGAAACAATGTTTGCTGGCTCCTCTTGAATATATAAGGTGACAGTCCCCCTTACCATTGGCATGATAAGTTATATCTGTTGATAGTGGGGGAGTTGTTGCTTCTTCTGTGACATTAGTTATCATCATATTTGACCTCAAATCAGGTAGGACTACCCGCTGAACTTAA------------------------------------------------------------------------------------------------------------------------------------------------------------------------------
>OTU_739
ATGCGATAAGTAATGTGAATTGCAGAATTCAGTGAATCATCGAATCTTTGAACGCACATTGCGCCCGCCAGTATTCTGGCGGGCATGCCTGTCTGAGCGTCATTTCAACCCTCATGCCCCTAGGGCGTGGTGTTGGGGATCGGCCAAAGCCCGCGAGGGACGGCCGGCCCCTAAATCTAGTGGCGGACCCGTCGTGGCCTCCTCTGCGAAGTAGTAATATTCCGCATCGGAGAGCGATGAGCCCCTGCCGTTAAACCCCCAACTTTCTAAGGTTGACCTCAGATCAGGTAGGAATACCCGCTGAACTTAA---------------------------------------------------------------------------------------------------------------------------------------------------------------------------------------------------
>OTU_741
CTGTGATACGTAATGTGAATTGCAGAATCTCGTGAATCATTGAATCTTTGAACGCACATTGCACCCTGTGGTACTCCACAGGGTATGCCTGTTTGAGTGTCAGTAAACATATCAAGTTCTTTGAACTTGGAAAATTGAGGGATATGAATGTATCATTTATACCTTTTAAATCTATTGGAAGGCTTCATTATGAACTAGATGTAATAATATTTCATTTAGTGAATTTTGAATGCTTGTCTCTATACTGTTCCATTGCCTATCAAGTGACCTCAAATCAGGTAGGGATACCCGCTGAACTTAA------------------------------------------------------------------------------------------------------------------------------------------------------------------------------------------------------------
>OTU_743
ATGCGATAAGTAATGCGAATTGCAGAATTCAGTGAGTCATCGAATCTTTGAACGCATATTGCGCCCTTTGGTATTCCGAAGGGCATGCCTGTTCGAGCGTCATTATCAACCATCAAGCTTATGGCTTGGTCATTGGACTCTTTTATAATTGAAATATATTATAGGTCCGAAATATAATGACGGTGTCATGTTTGACCCTAAATGCAACGAGCTTTTTAATAGCACGCATTGTAGTGGTTAGATGATACCTAGTCTTAACTTATTATTTTCTTTAAGGTTGACCTCGGATCAGGTAGGAATACCCGCTGAACTTAA----------------------------------------------------------------------------------------------------------------------------------------------------------------------------------------------
>OTU_745
ATGCGATAAGTAATGTGAATTGCAGAATTCAGTGAATCATCGAATCTTTGAACGCACATTGCGCCCTCTGGTATTCCGGGGGGCATGCCTGTTCGAGCGTCATTACAACCCTCAAGCTTTGCTTGGTATTGGGTGTTTACCATCTGTGGTACACCTCAAAATCATTGGCGGTGCCATCTGGCTTCTAGCGTAGTAATACTTTCTCGCTATGGAGTTTGGGTGAGCGCTTGCCATCAACCCCTAATTTTCAAAGGTTGACCTCGGATCAGGTAGGGATACCCGCTGAACTTAA---------------------------------------------------------------------------------------------------------------------------------------------------------------------------------------------------------------------
>OTU_747
ACGCGAAAAGTGTTATGACATGCAAATCTTGAGAATCATGACTATTTGAACGCACCATGTACCGGAATGCGAATTTCGGTGTGTTTGTTTGAGAACAATTTTTCTGGTGAATGGGGTTTACGTAGCCGTTGCCCTGAAAAGCAAGACACACGCTAGTGCGATACACGTGTTCTGGGATAAATGAACAGCGCACAGTATCAAATCTGCGATCGAGCGCGTATGAAACTCTCATACACCTTCAACACAATACTACTTGTCTCAAATCAAACAAGATTACCCGCTGAACTTAA-----------------------------------------------------------------------------------------------------------------------------------------------------------------------------------------------------------------------
>OTU_749
ATGCGATAAATAATGTGAATTGCAGAATTCCGTGAATCATCGAGTTTTTGAACGCACATTGCACTCCTTGGTATTCCGAGGAGTACGCCTGTTCGAGCGTCATTACACTATCAAGCTCCGCTTGGATTTGAATCACTGTCGCTGTCGCGGCAGGATTCCAATATCATAGGCAATTGACCATCTGTGATGACTCACTTGGAGTTAATTCGCCGGAAACTTTCTATCCAGTTGACCTCGGATCAGGCGGGGATACCCGCTGAACTTAA-----------------------------------------------------------------------------------------------------------------------------------------------------------------------------------------------------------------------------------------------
>OTU_751
ATGCGATAAGTAATGTGAATTGCAGAATTCAGTGAATCATCGAATCTTTGAACGCACATTGCGCCCTCTGGCATTCCGGGGGGCATGCCCGTTCGAGCGTCATTAAATCCAATCAAGCCTGGCTTGGTATTGGGCGCCGGGACGTCCCCGCGCCCCAATTTCACCGGCTGGCCGTCGCCCGTCTTAGCGTTATGACATAGTTCCGCTAGCGATGGGAGGCGGACCACGCCGTTAAAACCCATGAATTTCAATCGAAATTCGATTAGGTTGACCTCGGATCGGGTAGGAATACCCGCTGAACTTAA--------------------------------------------------------------------------------------------------------------------------------------------------------------------------------------------------------
>OTU_753
AGTGCGATAAGTAGTGTGAATTGCAGAATTCCGTGAATCATCGAATTTTTGAACGCAAATTGCACTCTCTGGTATTCCAGGGAGTATGCCTGTTTGAGGGTTGGTTTAAATAACAATCGGTATGTTGCTTTTGTGACATCTCGGAGTTGGGTCATCTTAATTTTCTTAAGGGATCTAAAATTAAAGTACTTGCGCATTTCGACGTGTATAATTTTTTTTATCTCGTCACCGAATGCCATGTTTTATTAGGTGTGACTATGTTAAGTGGTTTCATGCCTATAGAATTCTTGATTTCAACCTCAAATCAGGTAAGGACACCCGCTGAACTTAA------------------------------------------------------------------------------------------------------------------------------------------------------------------------------
>OTU_755
ATGCGATAAGTAATGTGAATTGCAGAATTCAGTGAATCATCGAATCTTTGAACGCACATTGCGCCCGCTAGTATTCTGGCGGGCATGCCTGTTCGAGCGTCATTTCAACCATCAAGCCCTAGGCTTGTGTTGGGGCCCTGCGGCCGTCCGCAGCCTCCGAAAAGCAGTGGCGGGCTCGCTATCACACCGAGCGTAGTAGTATATCTTCGCTAGGACGTGGTTGTGGGTTCCGGCCGTGAAACACCCAAACTTATCAAGGTTGACCTCGGATCAGGTAGGAATACCCGCTGAACTTAA----------------------------------------------------------------------------------------------------------------------------------------------------------------------------------------------------------------
>OTU_757
ATGCGATAAGTAATGTGAATTGCAGAATCCAGTGAATCATCGAATCTTTGAACGCACCTTGTGCTCCTTGGCATTCCGGGGAGCACGCCCGTTTGAGTGTCACTGTTTAAATCCAGCCAACCTCTTTTGAGGTTGGTCTGGGCTGCTGGGTGGTTAATTGCAGGTGCTCTGTTATGGGGCCTTGCTCATCCCAAATGCATTGGCTGCTGAATGTGCATTGAAGGGTTGGATGTGAATCTTTTCATCCCTGCCTGTGTACACCTAAGCCTCTCAGAGCCCACCTTTGGTGGGCCTTTTTAAGGCTACTTGACCTCAAATCGGGTGGGACTACCCGCTGAACTTAA-----------------------------------------------------------------------------------------------------------------------------------------------------------------
>OTU_759
GCGCGAAATGTAGTGTGAATCGCAGAACTTGTGAATCATCGAATCTTTGAACGCACATTGCGCCTCTCGTGAGGGAGGCATGCCTGTCTGAGCGTCGTTTAAATCTCTAGGCTCCATCTGATGGTGCCTGTCTTGGGCCTCGCCCTGTGGCGTCGTCTGAATGTCATCGGTCTAACCTGTGGACGAGTCCCGGTAGGGCAGACCACAGGGGGGACCCTAAGCCTCTCTGAACCCGACCTCAGATCAGGTAGGAACACCGCCTGAACTTAA-------------------------------------------------------------------------------------------------------------------------------------------------------------------------------------------------------------------------------------------
>OTU_761
ATGCGATAAGTAATGTGAATTGCAGAATTCAGTGAATCATCGAATCTTTGAACGCACATTGCGCCCTTTGGTATTCCGAAGGGCATGCCTGTTCGAGCGTCATTTCAAACCTCAAGCAACAGCTTGGTATTGAGCTTTCGTCTGTTACAAGACGTGCTCGAAACTTGTGGGCGGTGCTGTCTAGCATCTTTGCGTAGTCATATAAATTTCGCACTGATAAAGCTAGTTGGTCACTCGCCAAATAAATCTTGATTTCCTTCTGGGGAGTCATAATTTTTCTCAGGTTTGACCTCGGATCAGGTAGGGATACCCGCTGAACTTAA--------------------------------------------------------------------------------------------------------------------------------------------------------------------------------------
>OTU_763
AATGCGATACGTAATGTGAATTGCAGAATTCAGTGAATCATCGAATCTTTGAACGCACCTTGCGCCCCTTGGCATTCCGAGGGGCACACCCGTTTGAGTGTCGTGACATCCTCAAACCTTCTTGGTTTCTTGACCGGGAAGGCTTTGGACTTTGGAGGCTTTTGCTGGCCTTATCTCGTTAAAGCCAGCTCCTCTGAAATGAATTAGTGGGGTCTACTTTGCTGATCCTTGACGTGATAAGATACTTCTACGTCTTGGGTTTTTGCACTGTTTACTATAGACCCTGCTTCTAACTGTCTCATAGAAGACAATAGTCGAGTGATTGCCACTCGACACACAACCCCTTGACCTCAAATCGGGTGAGACTACCCGCTGAACTTAA---------------------------------------------------------------------------------------------------------------------------
>OTU_765
AATGCGATACGTAATGTGAATTGCAGAATTCAGTGAATCATCGAATCTTTGAACGCACCTTGCGCCCTTTGGCATTCCGAGGGGCACACCCGTTTGAGTGTCGTGACATTCTCAAAAACCATCTTGGTTTCTTGACCAGGAAGGCTTTTGGACTTTGGAGGCTTTTGCTGGCTTTCCTTTGTTGGAGCCAGCTCCTCTGAAATGGATTAGTAGGGTCTGCTTTGCCGATCCTTGACGTGATAAGATGTTTTCTACGTCTCGGGTTCTGCACTCCTGCTTCTAACCGTCTCACGGAAGACAAAACGGTCAAAGTGATTGCCACTTTGACCCACGAACCTTGACCTCAAATCGGGTGAGACTACCCGCTGAACTTAA----------------------------------------------------------------------------------------------------------------------------------
>OTU_767
AATGCGATAAGTAATGTGAATTGCAGAATTCAGTGAATCATCGAATTTTTGAACGCACCTTGCGCTCCCTGGTATTCCGGGGAGCACGCCTGTTCGAGTGTCGTGAAATTGTCAAACCAGGATGCATTTTTGTTTCTTGGCTTGGTTGTTGGGCTTTGCAGTTCCTTTGATTGGGATGGCTGGCCTGAAAAGGATTAGCTGGCTTTTAATGTGGGATTGGTTGTACTCAGCGTGATAATGATTTTGACCGCAGAGGGGACATCTGACGAGGTGGCTAATTCTCATTTGGGCTGCTTCTAATTTGGTTGAGCGGATTGTGAATCTGCTGGACTTTTTTTGGCTTTTGACCTCGAATCAGGTGGGACTACCCGCTGAACTTAA----------------------------------------------------------------------------------------------------------------------------
>OTU_769
AATGCGATACTTGGTGTGAATTGCAGAATCCCGTGAACCATCGAGTCTTTGAACGCAAGTTGCGCCCGAAGCCATCAGGTCGAGGGCACGTCTGCCTGGGCGTCACACGCCGTTGCTCCCCCCCGAACCCCCTCCCCGCCCCTGGCGGGGTGAGGGGGGACCGCGGGGGGCGGAGAATGACCTCCCGTGCGCGCTTTGACCCGCGGTTGGTCCAAAAATCGAGTCCCCTGTCACGTCGTCTTGGCAACAGGTAGTCGATCGTTCGGTGCCGCCGCCACGTGCGTCGGACACGCATCGGGACTCCGACGGACCCCAACGCGCCCGTCACGGGTGCCTCCAACGCGACCCCAGGTCAGGCGGGGCTACCCGCTGAGTTTAA------------------------------------------------------------------------------------------------------------------------------
>OTU_771
ATGCGATAAGTAATGCGAATTGCAGAATTCAGTGAGTCATCGAATCTTTGAACGCATATTGCGCCCTTTGGTATTCCGAAGGGCATGCCTGTTCGAGCGTCATTATCACCATATCAAGCTTGGCTTGTTGTTGGGCCCTATGTCACCTGGTGACAGGTCCGAAAGACAATGGCGGTGTCATAACAGACTCCATATGCAACGAGCTGATCACAGCACGCATCTGGTGGTTGTGTGACCCGCAGAAAGCCTCTGGCACCCTTTCTCCAGGTTGACCTCGGATCAGGTAGGAATACCCGCTGAACTTAA-------------------------------------------------------------------------------------------------------------------------------------------------------------------------------------------------------
>OTU_773
AATGCGATAAGTAATGTGAATTGCAGAATTTAGTGAATCATCGAATCTTTGAACGCACATTGCGCCCCTTGGTATTCCGAGGGGCATGCCTGTTCGAGCGTCATTACAACCCTCAAGCATTGCTTGGTATTGGGCTCCGCTGCTCACCCAGCCGGCCTTAAAATCAGTGGCGGTGCCGCTGGGCCCTGAGCGTAGTAAATATCCTCGCTATAGGGACCCCGTAGACACTAGCCATCAACCCCCATTTTCCAAGTTTGACCTCGGATCAGGTAGGGATACCCGCTGAACTTAAGT-------------------------------------------------------------------------------------------------------------------------------------------------------------------------------------------------------------------
>OTU_775
AATGCGATAAGTAGTGTGAATTGCAGAATTCAGTGAATCATCGAATCTTTGAACGCACATTGCGCCCCTTGGTATTCCATGGGGCATGCCTGTTCGAGCGTCATTTGTACCTTCAAGCTCTGCTTGGTGTTGGGTGTTTGTCTCGCCTTGCGCGTAGACTCGCCTTAAAACAATTGGCAGCCGGCGTATTGATTTCGGAGCGCAGTACATCTCGCGCTTTGCACTCATAACGACGACGTCCAAAAGTACTTTTTACACTCTTGACCTCGGATCAGGTAGGGATACCCGCTGAACTTAA---------------------------------------------------------------------------------------------------------------------------------------------------------------------------------------------------------------
>OTU_777
AATGCGATAAGTAATGCGAATTGCAGAATTCCAGTGAGTCATCGAATCTTTGAACGCACATTGCGCCCTTTGGTATTCCGAAGGGCATGCCTGTTCGAGCGTCATTATCACCCCTCAAGCCCTGTGCTTGGTGTTGGACGGCCGGTCGAGCGATCGACCCCTCCTAAAGACAATGACGGCGGCCTGTGGTTCCCCCGGTACACTGAGCTTTTAACTGAGCACGTATCGGACAAGGGCACCCGGGACCCGGTCCTCTCCTTTAGCTAGGAAACTTCTAAGGTTGACCTCGGATCAGGTAGGAATACGCGCTGAACTTAA-------------------------------------------------------------------------------------------------------------------------------------------------------------------------------------------
>OTU_779
ATGCGATAAGTAATGTGAATTGCAGAATTCAGTGAATCATCGAATCTTTGAACGCACATTGCGCTCGCTAGTATTCTGGCGAGCATGCCTGTTCGAGCGTCATTTCAACCCCTCAAGCCTTTTTTATTATAAAAAAGGCTTAGTGTTAGGTCTTATAAATTCCTTTTTTTAAAAGAAATTTATAGACCTGAAATACATCGGCGAACCCCTCTGCGAGGCCGAGCGTAGTAGATTTCTCTCGCTATGACTTCCAGTGGTGGACCTGCCACATCTCATTATTTTATACAAGGTTGACCTCGAATCAGGTAGGAATACCCGCTGAACTTAA---------------------------------------------------------------------------------------------------------------------------------------------------------------------------------
>OTU_781
ATGCGATAAGTAGTGTGAATTGCAGAATTCAGTGAATCATCGAATCTTTGAACGCACATTGCGCCCTTCGGTATTCCGTTGGGCATGCCTGTTCGAGCGTCATTTGACCCTTCAAGCTCTGCTTGGTGTTGGGCGTTTGTTCCGCCTCCGCGCGTGGACTCGCCTCAAATTCATTGGCAGCCGGCAAGTTGGCTTCGTGCGCAGCACATTGCGTCACGGCTCCAGCCTGCCTCCGTCCAGTAAGGCTCCTCATCACTTTGACCTCGGATCAGGTAGGGATACCCGCTGAACTTAAA-----------------------------------------------------------------------------------------------------------------------------------------------------------------------------------------------------------------
>OTU_783
ATGCGATACGTAATGTGAATTGCAGAATTCAGTGAATCATCGAATCTTTGAACGCACCTTGCGCCCCTTGGCATTCCGAGGGGCACACCCGTTTGAGTGTCGTGAAATTCTCAAAGCCCTTTTCTTTGATCGGAAGAGGGCTTTTGGACTTGGAGGTTCCATGCTTGCCTTTGCCTTTGAAGGTGAGCTCCTCTCAAATGAATTAGTGGGGTCCGCTTTGTCGATCCTCGACGTGATAAGATGTTTCTACGTTTTGGATTTGGCACTGCCTTTCGGAAGCCCGCTCCTAATCGTCCGCATGGACAAACGATGGTGCTCCGGTCCGTCGCCAAATCTACGTTGGCGAGGGGCTTGACCCACGACCAAAACCTTGACCTCAAATCGGGTGAGACTACCCGCTGAACTTAA-------------------------------------------------------------------------------------------------
>OTU_785
AATGCGATAAGTAATGTGAATTGCAGAATTCAGTGAATCATCGAATCTTTGAACGCACCTTGCGCCCTTTGGCTATTCCGAAGGGCATGCCTGTTTGAGTATCATGAATACCTCAACCCTCATGGCTTGCCATGATGGGCTTGGACTTTGGGGGTCTTGTTGGCCTGTGAGCCAGCTCCCCTTAAATGAATTAGCTTACCGGTGTTTGGTGGCGTCACAGGTGTGATAACTATCTACGCTTGTGGTTTCCCACCAGGTAACCTTCAGCAATGGAGGTTCGCTGGAGCTCATAAACATCTCTCCCCAGTGAGGACAGATTTTGACCATTTGATCTCAAATCAGGTAGGACTACCCGCTGAACTTAA--------------------------------------------------------------------------------------------------------------------------------------------
>OTU_787
AATGCGATAAGTAATGTGAATTGCAGAATTCAGTGAATCATCGAATCTTTGAACGCACATTGCACCCTCTGGTATTCCGGGGGGTATGCCTGTTCGAGCGTCATTACAACCCTCAAGCCTAGCTTGGTATTGGGTGTCATCAATTTTTGGTGCTCCCTAAAATTAGTGGCGGCGCCAATTCGGCCTCAAGCGTAGTAGCATTTTTCTCGCTTTGGAGGCTGGGTTGTGTGCTTGCCAGCAATCACCAAATATTCAAAGGTTGACCTCGGATCAGGTAGGGATACCCGCTGAACTTAA----------------------------------------------------------------------------------------------------------------------------------------------------------------------------------------------------------------
>OTU_789
AATGCGATAAGTAATGTGAATTGCAGAATTCAGTGAATCATCGAATCTTTGAACGCACATTGCGCCCCTTGGTATTCCGAGGGGCATGCCCGTTCGAGCGTCATTATAACCCCTCAAGCCTAGCTTGGTGTTGGGGCCTGCTGTTACCGGCAGCCCTTAAAATCAGTGGCGGTGCCATCTGGCTCTAAGCGTAGTAATACTTCTCGCTACAGGGTCCCGGTGGATGCTTGCCATCAACCCCTAATTTTCTATGGTTGACCTCGGATCGGGTAGGGATACCCGCTGAACTTAA---------------------------------------------------------------------------------------------------------------------------------------------------------------------------------------------------------------------
>OTU_791
AATGCGATAAGTAATGTGAATTGCAGAATTCAGTGAATCATCGAATCTTTGAACGCACCTTGCGCTCCCCGGTATTCCAGGGAGCACACCTGTTCGAGTGTCGTGAAATTCTCAAGCTTATAGATTGTTTTTCATCTTAGGCTTGGTTGTTGGGCTTTGCCGTGCCCCTCTTTATTGAGGGAACGGCTGGCCTTAAAAGCATTAGCTGACTCTCGTGTAGGATTGGTTCTACTCAGCGTGATAATAATTCTGACCGCCGAGGACATCTTTCGGGATGGCCAATTCTTGCTTGGGTTGCTTCAAACTCTGGTTTACAGATCTCTATATCTGTTCCACTATCAAGTTTGACCTCGAATCAGGTGGGACTACCCGCTGAACTTAA---------------------------------------------------------------------------------------------------------------------------
>OTU_793
ATGCGATACGTAATGTGAATTGCAGAATTCAGTGAATCATCGAATCTTTGAACGCATATTGCGCTCTTTGGTATTCCGAAGAGCATGCTTGTTTGAGTATCAGTAAACACCTCAACCTCCTCTTGTTTTTTCAAAAGGAGGGTGGACTTGAGCTATCCCAACAACCTTCACCGGTAGGCGGGCGGCTTGAAATGCAGGTGCAGCTGGACTTTTATCTGAGCTAAAAGCATATCTATTTAGTCCTCGTCAAACAGGATTATTACTATTGCTGCAGCTAACATAAAGGATAATTGTCCTCATTGCTGACTGATGCAGGATTTTACGACACTTTATGTGTTGTTCAACTCGATCTCAAATCAAGTAAGACTACCCGCTGAACTTAA--------------------------------------------------------------------------------------------------------------------------
>OTU_795
AATGCGATAAGTAATGTGAATTGCAGAATTCTACGAATCATCGAATCTTTGAACGCACATTGCGCCCATTAGTATTCTAGTGGGCATGCCTGTTCGAGCGTCATTTCAACCCTCAAGCCCAGCTTGGTGTTGGGGCTTCTATAGCAGCTGCTATAGGCCCTGAAGATCAGTGGCGGGCTCGCTGTGAACCCGAGCGTAGTACTATTCTCGTTTAGGGCTTTATAGCGGGTTTCTAGCCGTTAAACCTCCCAAATTTTTAAAGGTTGACCTCGGATCAGGTAGGAATACCCGCTGAACTTAA------------------------------------------------------------------------------------------------------------------------------------------------------------------------------------------------------------
>OTU_797
AATGCGATAAGTAATGTGAATTGCAGAATTCAGTGAATCATCGAATCTTTGAACGCACATTGCGCCCGCCAGTATTCTGGCGGGCATGCCTGTCCGAGCGTCATTTCAACCCTCGAACCCCTCCGGGGGGTCGGCGTTGGGGATCGGCCTCCTCTCACGGGGGCCGTCTCCGAAATACAGTGGCGGTCTCGCCGCAGCCTCTCCTGCGCAGTAGTTTGCACACTCGCATCGGGAGCGCGGCGCGTCCACAGCCGTTAAACACCCCAAACTTCTGAAATGTTGACCTCGGATCAGGTAGGAATACCCGCTGAACTTAA--------------------------------------------------------------------------------------------------------------------------------------------------------------------------------------------
>OTU_799
AATGCGATAAGTAATGTGAATTGCAGAATTCAGTGAATCATCGAATCTTTGAACGCACCTTGCGCCCTTTGGTATTCCGAAGGGCATGCCTGTTTGAGTGTCATTAAATTCTCAACCTTGAAAGGCTTGTCTTTTCAATGGCTTGGATGTGAGGGTTTTGCTGGCTTCCTTCAGTGGATGGTCTGCTCCCTTTAAATGCATTAGTGGGATCCTTTGTGGACGGTCACTTGGTGTGATAATTATCTACGCCGTTTGTACTGTGAAGCAAAACTTGTGGGAACCTGCTTATAACCGTCTGTAATGGACAATTTTGAACCTTTGACCTCAAATCAGGTAGGACTACCCGCTGAACTTAA-----------------------------------------------------------------------------------------------------------------------------------------------------
>OTU_801
AATGCGATAAGTAATGTGAATTGCAGAATTCAGTGAATCATCGAATCTTTGAACGCACCTTGCGCCCCTTGGCTATTCCGAAGGGCATGCCTGTTTGAGTATCATGAACACCTCAACTCCCATGGTTCGCCATGGTGAGCTTGGACTTTGGAGGTTTTGCTGGCCTATGGTCGGCTCCTCTCAAATGAATTAGCCTGCCAGTGTTTGGTGGCATCACAGGTGTGATAAATATCTACGCTTGCGATTGCCCACCAGGTAACCTTCAGCAATGGGGGTTCGCTGGGGCTCATAGACGTCTCTCCCTCAGCGAGGACAGCTTTTTAACGTTCGATCTCAAATCAGGTAGGACTACCCGCTGAACTTAA--------------------------------------------------------------------------------------------------------------------------------------------
>OTU_803
AATGCGATAAGTAATGTGAATTGCAGAATTCAGTGAATCATCGAATCTTTGAACGCACATTGCGCCCGCTAGTATTCTAGCGGGCATGCCTGTTCGAGCGTCATTTCAACCCTCAAGCTCTGCTTGGTGTTGGGGACCCGCCGACCTCTCCGGAGGAGAGGCGATCCCCCAAAGACAGTGGCGGACCTACTGGTGTCTTTCCCCTTGCGTAGTAGTTTTCTCTTACGAGCGCACTGGGACCCGGTGGTGTTCTTGCCGTTAAACCCCCAATTTTTCTATGGTTGACCTCGGATCAGGTAGGAATACCCGCTGAACTTAA------------------------------------------------------------------------------------------------------------------------------------------------------------------------------------------
>OTU_805
AGTGCGATAAGTAGTGTGAATTGCAGAATTCCGTGAATCATCGAATCTTTGAACGCAAATTGCACTCCCTGGCATTCCGGGGAGTATGCCTGTTTGAGGGTCGGTATAAGTAATGATCGATGTGTTGCTTTTTGTTGGTGACATTTCGGAGTTGGGTCATCTTAGCCTTTTATTGGTTTAAGAGACCTGAAATTGATGTTGTCTTGCGCATCATTGACGTTGTAATCTTTTTTATGTCGTCTTCGGATGCCAGGCTCTTATTAGGTGTGATCACGTCGCTGAGCTCATGCCCATATGTTTCGATTTCTGACCTCAAATCAGGTAGGAACACCCGCTGAACTTAA-----------------------------------------------------------------------------------------------------------------------------------------------------------------
>OTU_807
AGCGCGAAATGTAGTGTGAATCGCAGAACATTGTGAATCATCGAATCTTTGAACGCACATTGCGCCTCCCTTAACCGGGGGGCATGCCTGTCTGAGCGTCATTTAAATCTATGGACCCAATAGGGTTCCGTGTTGGGCCTCGCCCCTCTCTCTGAGTGGCGTCGCCTCAAAGGCATCAGCTTTATGGAGCGGATGGGATCTTTATGGACTGACCGTTCTATGGCTGGAGTTTGACTCTGATTTGACCTCAGATCAGGTAGGGACACCGCCTGAACTTAA----------------------------------------------------------------------------------------------------------------------------------------------------------------------------------------------------------------------------------
>OTU_809
ATGCGATAAGTAATGTGAATTGCAGAATTCAGTGAATCATCGAATCTTTGAACGCACATTGCGCCCGCCAGTATTCTGGCGGGCATGCCTGTTCGAGCGTCATTTCAACCCTCAAGCCCCCGGGCTTGGTGTTGGAGATCGGCAACTGCCCCTTGCGGGTGCGCCGTCTCCCAAATCTAGTGGCGGTCTCGCTGTAGCTTCCTCTGCGTAGTAATTCACCTCGCTCTGGAACGCGGCGCGGCCACGCCGTTAAACCCCCCGACTTCTGAAGGTTGACCTCGGATCAGGTAGGACTACCCGCTGAACTTAA---------------------------------------------------------------------------------------------------------------------------------------------------------------------------------------------------
>OTU_811
AATGCGATAAGTAATGTGAATTGCAGAATTCAGTGAATCATCGAATCTTTGAACGCACATTGCGCCCCTTGGTATTCCGGGGGGCATGCCTGTTCGAGCGTCATTATAACCACTCAAGCCTGGCTTGGTGTTGGGGTTCGCCTGTAGGTGGCCCCTAAAACCAGTGGCGGCGCCGTCTGGCTCTAAGCGTAGTAACTTTTCTCGCTATAGGGTCCTGGCGGTGCTTGCCATCAACCCCAAATTTTATCAGGTTGACCTCGGATCAGGTAGGGATACCCGCTGAACTTAA------------------------------------------------------------------------------------------------------------------------------------------------------------------------------------------------------------------------
>OTU_813
AATGCGATAAGTAATGCGAATTGCAGAATTCCAGTGAGTCATCGAATCTTTGAACGCACATTGCGCCCTTTGGTATTCCGAAGGGCATGCCTGTTCGAGCGTCATTATCACCCCTCAAGCCCCGTGCTTGGTGTTGGATGGCCGGTCGAGGTTCGCCCCGACCCCTCCTAAAGACAATGACGGCGACCTGTGGTTCCCCCGGTACACTGAGCTTTTCGCAGAGCACGTACCGGACGAGGGCGCCCGGGTCACGGTCCCCTCCTCCTCGTGAGGAAATATTTTTCAAGGTTGACCTCGGATCAGGTAGGAATACGCGCTGAACTTAA-----------------------------------------------------------------------------------------------------------------------------------------------------------------------------------
>OTU_815
ATGCGATACGTAATGTGAATTGCAGAATTCAGTGAATCATCGAATCTTTGAACGCACCTTGCGCCCCTTGGCATTCCGAGGGGCACACCCGTTTGAGTGTCGTGAAACTCTCAAAAACCCTCTTCTTTGAGGATTTTTTGGATTTGGAGGTTTGATGCTCGCTTTCACGGTTGCGAAAGTGAGCTCCTCTCAAAAAAATCAGTGGGGTCTGCTTTGCCGGTCCTTGACGTGATAAGATGTTTCTACGTTTCGGATTCGGCATCATCCCCTTGGGGATGCCCCTGCTCCTAATCGTCTCGGTCACCGCCATCTCTAACGTTGGCGGGAGGCCGGACCCACAAAAGTAAAACCTTGACCTCAAATCGGGTGAGACTACCCGCTGAACTTAA--------------------------------------------------------------------------------------------------------------------
>OTU_817
ATGCGATAAGTAGTGTGAATTGCAGAATTCAGTGAATCATCGAATCTTTGAACGCACATTGCGCCCCTCGGTATTCCGTGGGGCATGCCTGTTCGAGCGTCATTTACACCCTCAAGCTCTGCTTGGTGTTGGGCGTCTGTCCCGCTATCCTGGCGCGGACTCGCCCTAAACGTATTGGCAGCGGTCCTGACCGGCTTCTCGCGCAGTAGTTCGCGCTCCGGGGCACGAGGGGGCCGCGTCCATAAAGTCCATCTCCATCATTGACCTCGGATCAGGTAGGGATACCCGCTGAACTTAA---------------------------------------------------------------------------------------------------------------------------------------------------------------------------------------------------------------
>OTU_819
GTGCGATAAGTAATGTGAATTGCAGAACTCCGTGAGTCATCAAATTTTTGAACGCAAATTGCACTTTCTGGCATTCCAGAAAGTATGCCTGTTTGAGGGTCGTTAAAAAATAAATCGTTTATTGTTGCTTTCGGGTGACATTTTCGGAATTGAGCCATCTTTTTTGAACATATTGGGTTTGCTTAAGAGGCTTAAAATTGATCATTTATGACAAGACTTAGTTTAATAATAAAACGCAAGTTACGTCATACGAGTTTTACTAGGCGTGGCTAGGTTAAGTAATGTAACAGTTTACGATAATAGTTTCACGACCTATAATCCCATTTTACGAAATGACCTCAAATCAGGTAGGAATACCCGCTGAACTTAA---------------------------------------------------------------------------------------------------------------------------------------
>OTU_821
AATGCGATACGTAATGTGAATTGCAGAATTCAGTGAATCATCGAATCTTTGAACGCACCTTGCGCCCCTTGGTATTCCGAGGGGCACACCCGTTTGAGTGTCGTGAACACATCCTCAACCTTCTTTTGGTTTTCTTGACCGGAGGAAGGCTTGGACTTTGGAGGCCTTTCATTGCTGGTATCCTTTTGGAGCCAGCTCCTCCTAAATGTATTAGTGGGGTTTGCTTTGGTGATCCTCGACGTGATAAGTATTATTCTACGTCTCGGGTTTTCGAAGAGCCTGCTTCTAACCGTCTTTAAACAAAGACAACGACCACAAAACCTTGACCTCAAATCGGGTGAGACTACCCGCTGAACTTAA-------------------------------------------------------------------------------------------------------------------------------------------------
>OTU_823
AATGCGATACGTAATGTGAATTGCAGAATTCAGTGAATCATCGAATCTTTGAACGCACCTTGCGCCCCTTGGTATTCCGAGGGGCACACCCGTTTGAGTGTCGTGAACACCCTCAACCTTCTTGGTTTCTTGACCAGGAAGGCTTGGACTTTTGGAGGTTTTCCTTGCTGGCCTCCCTTTTGAAGCCAGCTCCTCCTAAATGGATTAGTGGGGTCCGCTTTGCTGATCCTTGACGTGATAAGTATCCTTCTACGTCTTGGGTTTTGCACTGTTGGCCTGGAACCCGCTTCCAACGGTCTTCGAAAGGAGACGACGTTCGAGTCGCATCGTGACTTGACCTCAATGACCTTGACCTCAAATCGGGTGAGACTACCCGCTGAACTTAA-----------------------------------------------------------------------------------------------------------------------
>OTU_825
GCGCGAAATGTAGTGTGAATCGCAGAACATTGTGAATCATCGAATCTTTGAACGCACATTGCGCCTCCCGTCGGGGAGGCATGCCCGTCTGAGCTTCGTATAAACACGATAAAGCCCCCATGGGGCTTTGTGTTGGGCCTCGCCCGAGGGCGTCGTCTCAAAGCCATCTGTCCCTTCAAAGCGGATGAGATCCATTAGGACTGGCCGCGGTGTGGACATTAAGCGATTACAGATTCGAAATCAGATCGGGTAGGACTACCGCCTGAACTTAA-----------------------------------------------------------------------------------------------------------------------------------------------------------------------------------------------------------------------------------------
>OTU_827
AGCGCGAAATGTAGTGTGAATTGCAGAACTCAGTGAATCATCGAATCTTTGAACGCACATTGCGCCTCCCCCTACCGGGAGGCATGCCTGTCTGAGCGTCATTTAAACCCATAAATCATGTCTGATTTGTGTTGGGCTCTGCGCCCCCGAGTGCATTGCCTCAAAGCCCTGGGTCTTGATTTGCGGACGAGTTCCTGTTGGACTTACCGTAAAGTTGGACCGAGACTGAAGCCCCGCATGGGGCTTTTCTGAATCTTTGACCTCAGATCAGGTAGGAAGACCGCCTGAACTTAA-------------------------------------------------------------------------------------------------------------------------------------------------------------------------------------------------------------------
>OTU_829
ATGCGATAAGTAATGTGAATTGCAGAATTCAGTGAATCATCGAATCTTTGAACGCACATTGCGCCCTCTGGTATTCCGGGGGGCATGCCTGTTCGAGCGTCATTACAACCCTCAAGCTCTGCTTGGTATTGGGTGCCACCAGATTGGTGCATCTTAAAATCAGTGGCGGTGCCACTTGGCTTCTAGCGTAGTAATACTTTTCGCTATGGAGTTTAGGTGTGTGCTTGCCATCAACCCCTAATTTTACAGGTTGACCTCGGATCAGGTAGGGATACCCGCTGAACTTAA-------------------------------------------------------------------------------------------------------------------------------------------------------------------------------------------------------------------------
>OTU_831
AATGCGATACGTAATGTGAATTGCAGAATTCAGTGAATCATCGAATCTTTGAACGCACCTTGCGCCCTTTGGCATTCCGAAGGGCACACCCGTTTGAGTGTCGTGACATCCTCAAAACCTTCTTGGTTTCTTGACCGGGAAGGCTTTGGACTTTGGAGGCTTTTGCTGGCATTCCTTTATTGGAGCCAGCTCCTCTGAAATGAATTAGTGGGGTCCGCTTTGCTGATCCTTGACGTGATAATATCTTTTCTACGTCTTGGGTTTCGCACTGTTCACTCTGGATCCTGCTTCTAACCGTCTCACAGGAGACAACGGTCAAGTGATTGCCACTTTGACCCCATGAACCTTGACCTCAAATCGGGTGAGACTACCCGCTGAACTTAA-------------------------------------------------------------------------------------------------------------------------
>OTU_833
AATGCGATAAGTAATGTGAATTGCAGAATTCAGTGAATCATCGAATCTTTGAACGCATATTGCGCCCGCTGGTATTCCAGCGGGCATGCCTGTTCGAGCGTCATTTCAACCCTCAAGCTCTGCTTGGTGTTGGGGCGCTGCCGCCCTTCTACAGGGAGGCAGGCCCTGAAATATAGTGGCGAGCTCGCCAGGACTCCGAGCGTAGTAGTTTACAACCTCGCTTAGGAAGGACTGGTGGTGCCCTGCCGTAAAACCCCCTATTTTCTGAAAAGTTGACCTCGGATCAGGTAGGAATACCCGCTGAACTTAA---------------------------------------------------------------------------------------------------------------------------------------------------------------------------------------------------
>OTU_835
ATGCGATACGTAATGTGAATTGCAGAATTCAGTGAATCATCGAATCTTTGAACGCACCTTGCGCCCCTTGGCATTCCGAGGGGCACACCCGTTTGAGTGTCGTGAAATTCTCAAAACCCCTTCCTTTGCCGGAATGGATTTTGGACTTGGAGGCCTTTTGCTGGTTTCACCTCGAAGCCAGCTCCTCCTAAATGGATTAGTGGGGTCTGCTTTGCCGATCCTTGACGTGATAAGACGCTTCTACGTCTCGGGTTTTGGCACTGTGCCTCTGCTTCTAACCGTCTCAATGACAACGATGGTGTTCCGGTCACCGCCGATTCGTCGGTGGGAGGCTTGACCCACAAAATGACCTTGACCTCAAATCGGGTGAGACTACCCGCTGAACTTAA--------------------------------------------------------------------------------------------------------------------
>OTU_837
ATGCGATAAGTAATGTGAATTGCAGAATTCAGTGAATCATCGAATCTTTGAACGCACATTGCGCCCACCAGTATTCTGGTGGGCATGCCTGTTCGAGCGTCATTTCAACCCTCAAGCCCTGCTTGGTGTTGGGGCGCTGCGGCTTTGAGTCGCAGGCCCTAAAATTTAGTGGCGGGTCTGCTGTAATCCCGAGCGTAGTATATTTTCTCGCTTAGGGCGTTGCGGTGGGCACTTGCCGTTAAACCCCCAATTTTCTCAAGGTTGACCTCGGATCAGGTAGGAATACCCGCTGAACTTAA--------------------------------------------------------------------------------------------------------------------------------------------------------------------------------------------------------------
>OTU_839
GTGCGATAAGTAATGTGAATTGCAGAACTCCGTGGATCATCGAATCTTTGAACGCAAATTGCACTCTCCGGTATTCCGGAGAGTATGCCTGTTTGAGGGTCGTTAGGAAAAAAAATGATCGTTTTCGTCTCCTTTCGGGTGACGATTTCGGAATTGAGCCCCGTCTTTATTATTTTTTTAAAGAGGCTTAAAATTTTCTTGATCGGCATGATGAGAACTTATGTTTAGGTACGTTAGGTTCGCGTCATGCATTGTATATTATTAGGTTATGACCATGAAATCGATCAATCGATGGACGGTTTCACGACCCATAATTTTCGTTTCATTTCATGACCTCAAATCAGGTAGGAATACCCGCTGAACTTAA------------------------------------------------------------------------------------------------------------------------------------------
>OTU_841
ATGCGATAAGTAATGTGAATTGCAGAATTTAGTGAATCATCGAATCTTTGAACGCACATTGCACCTCTTGGTTATTCCTTGAGGTATGTCTGTTCGAGCGCCGTTTAGTCGAATAAAGCCTTTGCTTTGTGTTGATGTTGCCTATTCTAAAGGCACATCAAAAATTATCGGTGTTTACTTCTTACCCGAGTCGCAGCGAAATGCGTAAAACGGGTTATATGTGAATGCCTTATCATTTCTGAACACATGGCCTCGGATCAGATAGGGATACCCGCTGAACTTAA-----------------------------------------------------------------------------------------------------------------------------------------------------------------------------------------------------------------------------
>OTU_843
AATGCGATACGTAATGTGAATTGCAGAATTCAGTGAATCATCGAATCTTTGAACGCATATTGCGCTCTTTGGTATTCCGAAGAGCATGCTTGTTTGAGTATCAGTAAACACCTCAAAGCTTTTGATTTTTTTCGAAAGCTTTGGACTTGAGCAATCCCAACACCAATCTTTTTCAGATCGGCGGCGGGTTGCTTGAAATGCAGGTGCAGCTGGACATTCTCCTGAGCTAAAAGCATATTCATTTAGTCCCGTCAAACGGATTATTACTTTTGCTGCAGCTAACATAGAGGGAGTTTGACCGTATTGGCTGACTGATGCAGGATTTCACAAGGGTCGGCAACGATTCTTGTTAAACTCGATCTCAAATCAAGTAAGACTACCCGCTGAACTTAA----------------------------------------------------------------------------------------------------------------
>OTU_845
ATGCGATAAGTAATGTGAATTGCAGAATTCAGTGAATCATCGAATCTTTGAACGCACATTGCGCCCTGTGGTATTCCGCAGGGCATGCCTGTTCGAGCGTCATTATAACCACTCAAGCCTCGCTTGGTGTTGGGGTTCGCAGCTCTGCGGCCTCTAAAATCAGTGGCGGTGCCTATAGGCTCTGAGCGTAGTAATTCTCCTCGCTATAGAGTCCTATTGGGTTCCCAGCCAAAACCCCCATATTTTTTTATAGGTTGACCTCGGATCAGGTAGGGATACCCGCTGAACTTAA---------------------------------------------------------------------------------------------------------------------------------------------------------------------------------------------------------------------
>OTU_847
ATGCGATAAGTAATGTGAATTGCAGAATCAGTGAATCATCGAATTTTTGAACGCATATTGCACTCCTTGGTATTCCTTGGAGTACACTTGTTCGAGCGCCGGTTGCATCGTAAGGCTCCGCCTTGTGTTGAGACTGCCTGCAAAGGCATTCTCCAAACCTATGGGCGTCTGTCGTGCCTGAATCGCAACAAACTGCGTGCAAGGGCAGTCTGGCAGTCGCCGACTAAAACCGTCTAGCATGGCCTCGGATCAAGTGGGGATACCCGCTAAACTTAA-------------------------------------------------------------------------------------------------------------------------------------------------------------------------------------------------------------------------------------
>OTU_849
ATGCGATACGTAATGTGAATTGCAGAATTCAGTGAATCATCGAATCTTTGAACGCACCTTGCGCCCCTTGGCATTCCGAGGGGCACACCCGTTTGAGTGTCGTGAAATTCTCAAACCCACTTTGGTCGTTTAGACCGAGGAGGGTTTGGATCTTGGAGGGCTTTTGCCGGCTTGAATGAAAGCCGGCTCCTCTTAAAAGTATTAGTAGGGTCCCCTTTGTCGATCCTTAGACGTGATAAGATGTTTCTACGTCTAGGGATTTGCTCTGTCGCTCGGGAGTCTGCTTACAACCGTCTCGCAAGAGACATCGTTCGAGCTCGCTCGACCCACGAACCTTGACCTCAAATCGGGTGAGACTACCCGCTGAACTTAA------------------------------------------------------------------------------------------------------------------------------------
>OTU_851
ATGCGATAAGTAATGTGAATTGCAGAATTCAGTGAATCATCGAATCTTTGAACGCACATTGCGCCCATTAGTATTCTAGTGGGCATGCCTGTTCGAGCGTCATTTCAACCCTTAAGCCTAGCTTAGTGTTGGGAGCCTACTGCTTTTGCTAGCTGTAGCTCCTGAAATACAACGGCGGATCTGCGATATCCTCTGAGCGTAGTAAATTTTTATCTCGCTTTTGACTGGAGTTGCAGCGTCTTTGGCCGCTAAATCCCCCAATTTTTAATGGTTGACCTCGGATCAGGTAGGAATACCCGCTGAACTTAA----------------------------------------------------------------------------------------------------------------------------------------------------------------------------------------------------
>OTU_853
TTGCGATATGTAATGTGAATTGCAGAATTCAGTGAATCATCGAATCTTTGAACGCACCTTGCGCCCTTTGGTATTCCGAAGGGCATGCCTGTTTGAGTGTCATTAAATTCTCAACTTCAAAAATTTATTCATTTGAAGCTTGGATGTTGGAGGAATTTGCCGGCCCAAGTCAGTGTTGGCTCCTCTTAAATGTATTAGCAGAACTTGTACGTTCGGCTCTGGTTTGATAATGCTATCTATGCCATTGCTGAAAGGTGATTTGTTCAGCTTCCAATGGTCCATTATGGACTGTCTCCTTGGAGGCATTATCTTTGACTTGACCTCAAATCAGGTAGGACTACCCGCTGAACTTAA-------------------------------------------------------------------------------------------------------------------------------------------------------
>OTU_855
ATGCGATAAGTAATGTGAATTGCAGAATTCAGTGAATCATCGAATCTTTGAACGCACCTTGCGCCCCTTGGCATTCCGAGGGGCACGCCTGTTTGAGTGTCGTGAACTCCTCCACTCCCCGCTTTTCTTTACGAATGGCGGTGCGAGCTGGGATTTGGGAGCTTGCGGGTCCCTGGCCGATCCGCTCTCCTTGAATGCATTAGCAGAGCCCTCGCGGCCTTGGTGTGATAGTAATCTACGCCTCGGCTTAGCGCATATACAGTGTGGCTACGCTTCCAACCGTCTCGCAAGGGACAACTAATCATCAACTTGACCTCAAATCAGGCGGGACTACCCGCTGAACTTAA--------------------------------------------------------------------------------------------------------------------------------------------------------------
>OTU_857
ATGCGATAAGTAATGCGAATTGCAGAATTCAGTGAATCATCGAATCTTTGAACGCACATTGCGCTCTCTGGTATTCCGGAGAGCACGCCTGTTCGAGCGCCATTTCACCCCCCAAGCTCTGCTTGATGTTGGACGGAGCGGAAGTCTGCCCGTCTGAAACTTGTGAGGCGTCCGTCCGTCGAGCACCAGCGTGGCAAGCATACCTTCGCTGGGAGTGCTTCGACGGTCGACTGCCGCGAACTACCTACATTATTTCAGGTTGGCCTCGGATCAGGTGGGGATACCCGCTGAACTTAA----------------------------------------------------------------------------------------------------------------------------------------------------------------------------------------------------------------
>OTU_859
ATGCGATAAGTAATGTGAATTGCAGAATTCAGTGAATCATCGAATCTTTGAACGCACCTTGCGCCCCTTGGCTATTCCGAGGGGCATGCCTGTTTGAGTATCTTGAACACCTCAACTCTCATGGTTTGCCATGATGAGCTTGGACCCTGGGGGTTTGCTGGCCTGTAGTCAGCTCCTCTCAAATGAATCAGCCTCCAAGTGTTTGGTGGCATCACGGGTGTGATAACTATCTACGCTCGCTGTTGTCTGCCAGGTAACCTTTGGTGACAAAGGTTCGCTGGAGCTCACAGATGTCTCTCCTCAGCGAGGACAGCTTTTTGAACGTTCGATCTCAAATCAGGTAGGACTACCCGCTGAACTTAA----------------------------------------------------------------------------------------------------------------------------------------------
>OTU_861
GTGCGATAAGTAGTGTGAATTGCAGAATTCCGTGAATCATCGAATTTTTGAACGCAAATTGCACTCCCTGGTATTCCGGGGAGTATGCCTGTTTGAGGGTCAGCAAAAGTAAAATCGTGGTGTCGCTCTGGTGACATCTCGGAATTGGGTGGTCTTAGCCTTTCGGGTTAAGAGACCTGAAATTGACGCATCTTTGCGCATCCTGGACGTGTATAATTTATTTATCCGTTTTCGATGTCAATGTCTTATTAGGTATGATCATGTCATGTGGCTTCGTACCTATAATTTTTCATATTTTGACCTCAAATCAGGTAGGAACACCCGCTGAACTTAA---------------------------------------------------------------------------------------------------------------------------------------------------------------------------
>OTU_863
ATGCGATAAGTAATGTGAATTGCAGAATTCAGTGAATCATCGAATCTTTGAACGCACATTGCGCCCATTAGTATTCTAGTGGGCATGCCTGTTCGAGCGTCATTAACTCACTTAAGCCCTGCTTAGTGTTGGGAATCTACCCGGGAGCTACCCTGTAGCCACCCTGTAGTTCCTTAAAGCTAGCGGCGGAGTCGTGGTATCCTCTGAGCTTAGTAATTACTTTCTAGCTTTCGAGTCGACCGCGCCCCTTGCCGTTAAACACCCTTCTTCTGAATGGTTGACCTCGGATCAGGTAGGAATACCCGCTGAACTTAA----------------------------------------------------------------------------------------------------------------------------------------------------------------------------------------------
>OTU_865
TTGCGATATGTAATGTGAATTGCAGAATTCAGTGAATCATCGAATCTTTGAACGCACCTTGCACCTCCCGGTATTCCGGAAGGTATGCCTGTTTGAGTGTCATTAATATCTCAACACAAGCAATTTTTTGTTTGTGGCTGGATTATGAAGGTTGCTGGCTTTGGTTTCAGCTCCTTTTAAATGTATTAGCAGGTCTTTGTAGATTCAGCTTCAGTTTGGTAATTGTCTTTATCTGTGCTGCTGCTGAGGAACTATTCGATCAGCTTTCCAACTGTCCTAGTTTGGACTGTCTTCTTTATGAAGGCAATGATTTGACTTTTGACCTCAAATCAGGTAGGACTACCCGCTGAACTTAA-----------------------------------------------------------------------------------------------------------------------------------------------------
>OTU_867
ATGCGATAAGTAATGTGAATTGCAGAATTCAGTGAATCATCGAATCTTTGAACGCACATTGCGCCCATTAGTATTCTAGTGGGCATGCCTGTTCGAGCGTCATTTCAACCCTTAAGCCTAGCTTAGTGTTGGGAATCTACTGTATTGTAGTTCCTAAAAAACAACGGCGGAACTATAGTGTCCTCTGAGCGTAGTAATTTTTTATCTCGCTTTTGTCAGGTGCTGTAGCTCTTGCCGCAAAACCCCCCGAAATTTTTAATGGTTGACCTCGGATCAGGTAGGAATACCCGCTGAACTTAA-------------------------------------------------------------------------------------------------------------------------------------------------------------------------------------------------------------
>OTU_869
GCGCGAAATGTAGTGTGAATCGCAGGAAATCGTGAATCATCGAATCTTTGAACGCACATTGCGCCTCCCGTGACAGGGAGGCATGCCTGTCTGAGCGTCATCCAATCTCTCGTGGGCCCGCTCGACTCGTGGGAGCGGGCCCGTGTTGGGCCTCGCGCGGTCGGCGCGCGTCGTCCGTATGGCATTTTGTGTCTCTGAGCGGATGGGGAGCCGTTTCCTGGCTTGACCGCTCCTTGACGTCTGAATAACCGGACCTCAGATCAGGTAGGATCACCGCCTGAACTTAA--------------------------------------------------------------------------------------------------------------------------------------------------------------------------------------------------------------------------
>OTU_871
ATGCGATAAGTAATGTGAATTGCAGAATTCAGTGAATCATCGAATCTTTGAACGCACATTGCGCCCTTTGGTATTCCGAAGGGCATGCCTGTTCGAGCGTCATTATCAACCGTCAAGCCCGGCTTGTTATTGGGTCTTTTTTATCGGTTAGACGATAGGCCTGAAAGATAATGGCGGTGTCAAGATTAGACCCCAGGTGCAGCGAGCTATAAGCATACACTGAGGCGGTCGTTTTGGCCCGGTCTTAACTATTTATTTTCTAAGGTTGACCTCGGATCAGGTAGGATTACCCGCTGAACTTAA----------------------------------------------------------------------------------------------------------------------------------------------------------------------------------------------------------
>OTU_873
ATGCGATAAGTAATGCGAATTGCAGAATTCAGTGAGTCATCAAATCTTTGAACGCACATTGCGCTCCCTGGTATTCCGGGGAGCATGCCTGTCTGAGCGTCATTACAACCTTTGCGCTCTGCGCAGTGTTGAGCGCAGCCTCCTGGGCTCGCTTCAAATCCAGTGGCAGCACCGCAGAGCCCCTACGCGCAGTGATCACCGCCGCCGGTGGAGCGCTGCGAGTGCTCGCCAGTCAACCCCCCGACTTGCTAGGTTGACCTCAGATCAGGCAGAGATACCCGCTGAACTTAA----------------------------------------------------------------------------------------------------------------------------------------------------------------------------------------------------------------------
>OTU_875
ATGCGATAAGTAGTGTGAATTGCAGAATTCAGTGAATCATCGAATCTTTGAACGCACATTGCGCCCCTCGGTATTCCGTGGGGCATGCCTGTTCGAGCGTCATTTAAACCTTCAAGCTCAGCTTGGTATTGGGTGCTTGTCCCGCCTCTGCGCGGCGACTCACCTCAAAGTCATTGGCAGCCCGCATCCGCCGGCCGTGAGCGCAGCACAGTCGCACTCTAGGTATTTGGCAGGTCGGCTCTCCAGAAGCACTTCTTTTATCATTGACCTCGGATCAGGTAGGGATACCCGCTGAACTTAA------------------------------------------------------------------------------------------------------------------------------------------------------------------------------------------------------------
>OTU_877
GTGCGATAAGTAATGTGAATTGCAAATTCCGTGAATCATCGAATCTTTGAACGCAAATTGCACTCTCTTCGGAGAGTATGCCTGTTTGAGGGTCAGTATTAATAAAAATCGGCGTGTTGCTCTTTTGTGACGCTCCGGAGTTTGGGTCATCTTATAACAATACCTTTCAGGTGTTTTTAAGAGGCTTAAAATTGACATCTTTTTTGCGCATTTTTAGACGTACATAAATTTTTTTATTCGTTTATTCTAATGCCAAAATCTATTAGATGCGACCATATCGTGTGGTTCCGTGTCTATAAATTTTTCATGATTTGACCTCAAATCAGGTAGGAACACCCGCTGAACTTAA------------------------------------------------------------------------------------------------------------------------------------------------------------
>OTU_879
ATGCGATACGTAATGTGAATTGCAGAATTCAGTGAATCATCGAATCTTTGAACGCACCTTGCGCCCCTTGGTATTCCGAGGGGCACACCCGTTTGAGTGTCGTGAAAACCTCAACCTTCTCGGTTTCTTCTGGACGCCGAAGGAGGCTTGGACTTTGGAGGCCTTTTGCTGGCGTCTCTCACGCCAGCTCCTCTTAAATGTATTAGCGGGGTCCTCTTTGCCGATCCTCGACGTGTGATAAGATGTTTTCCATGTCTTGGTTTCTGGCTCTGTCGCTTTTGGGACCCGCTTCTAACCGTCTTGACCTCGCGTCGAGACAACGTTTGGGTGCGTCTCCCTTCTCGGGAAACGCTCTCGACCACGCCGAACCCCTTGACCTCAAATCGGGTGAGACTACCCGCTGAACTTAA-----------------------------------------------------------------------------------------------
>OTU_881
ATGCGATAAGTAATGTGAATTGCAGAATTCAGTGAATCATCGAATCTTTGAACGCACATTGCGCCCTCTGGTATTCCGGGGGGCATGCCTGTTCGAGCGTCATTATGACCAATCACGCAAGTGGTATTGGGGCTTGCCATTGGCATCCCTTAAAACTAGTGGCAGTGCTATAGGCTCTCAGCGCAGTAATTATTTCGCTCTTGAGTCCTAGACACACCCGCCAGAACCCCAACTTTCTTAGGTTGACCTCGGATCAGGTAGGGATACCCGCTGAACTTAA---------------------------------------------------------------------------------------------------------------------------------------------------------------------------------------------------------------------------------
>OTU_883
ATGCGATAAGTAATGTGAATTGCAGAATTCAGTGAATCATCGAATCTTTGAACGCACATTGCGCCCCTTGGTATTCCGGGGGGCATGCCTGTTCGAGCGTCATTTATACCAATCTAGCCTGGCTAGGTGTTGGGCTCCGCCACCGGGCGGGCCTTAAAACTAGTGGCGGTGCTCTCAAGCTCTACGCGTAGTAATCTTCTCGCTATAGGGTCTTGGGAGATGCTGGCCAGCAACCCTAAATTTTTCTAGGTTGACCTCGGATCAGGTAGGGATACCCGCTGAACTTAA-------------------------------------------------------------------------------------------------------------------------------------------------------------------------------------------------------------------------
>OTU_885
ATGCGATAAGTAATGTGAATTGCAGAATTCAGTGAATCATCGAATCTTTGAACGCACATTGCGCCCTTTGGTATTCCGAAGGGCATGCCTGTTCGAGCGTCATTATAACCACTCAAGCCTCGGCTTGGTCTTGGGGTCCGCGGTCTCGCGGCTCCTAAATCCAGTGGCGGTGCCGTCTGGCTCTAAGCGTAGTAATTCTCTCGCTATAGGGTCCCGGCGGTTGCTTGCCAAAACCCCCCGACTTTCTATGGTTGACCTCGGATCAGGTAGGGATACCCGCTGAACTTAA------------------------------------------------------------------------------------------------------------------------------------------------------------------------------------------------------------------------
>OTU_887
GTGCGATAAGTAGTGTGAATTGCAATATTCCGTGAATCATCAAATTTTTGAACGCAAATTGCACTCTCCGGTATTCTAGAGAGTATGCCTGTTTGAGGGTCGTTTTAAATAAAAATCGATATAACATGTCGGAATTGAGTTATCTTTAACCTCTTTTTGGTTGAAGTGACCTAAAATTAACCATTTTTACTTCGATATTTACAGTAATTAATTTTTATAATAATTCCGAAGTGTTTTTTTATTAGATGTAACTATTTAATAGTTTTTACGTCTATAATTTTTCAATTAATGACCTCAAATCAGGTAAGAATACCCGCTGAACTTAA-----------------------------------------------------------------------------------------------------------------------------------------------------------------------------------
>OTU_889
AATGCGATACGTAATGTGAATTGCAGAATTCAGTGAATCATCGAATCTTTGAACGCATATTGCACTCTCTGGTATTCCGGGGAGTATGCCTGTTTCAGTATCATTGACCAACCTCAAACCAACAGGTTTGGAAGTGAGCTCTGTCGGGATCTATCGGCTGGCTTTAAACTCAGTCACGAGGGGAGGAGACACGGATTCGTCCGGGCGAAAAAGCGTAATAATTGGACCTTTTGCGAGGCCATATTTCGCTGAAAAGCCAGTTTCATCCTTGAGCAAATCGGTGAAAGCAGGAAATCCGAACAAAAGAGATTTTGTTCTGAGCTTGATCTGAAATCAGGTAGGACTACCCGCTGAACTTAA-------------------------------------------------------------------------------------------------------------------------------------------------
>OTU_891
ACTGTGATACTTGGTGTGAATTGCAGAATCCCGTGAACCATCGAGTTTTTGAACGCAAGTTGCGCCCGAAGCCATTAGGCCAAGGGCACGTCTGCCTGGGCGTCACGCATCGCGTCGCCCCCCCACCCCAGTGGTGTCGGGGCGGAAAATGGCATCCCGTGGTCTGTCGCGGCCTGCCTAAACCCGTGTCCCTCGTCGCGGACGTCACGACAAGTGGTGGTTGAAATCCTCAACTCGAATGCGAGTCGTGCGCACCTCGTGGCCGAGACGACACGTAATAGACCCTTAGACGATTCCCTTTCGAGGGAGGAGCATACGTCATGACTGCGACCCCAGGTCAGGCGGGGCTACCCGCTGAGTTTAA---------------------------------------------------------------------------------------------------------------------------------------------
>OTU_893
ATGCGATAAGTAATGTGAATTGCAGAATTCAGTGAATCATCGAATCTTTGAACGCACATTGCGCCCGCCAGTATTCTGGCGGGCATGCCTGTTCGAGCGTCATTTCAACCATCAAGCCCCAGGCTTGTGTTGGGGGCCTGCAGCTGCTGCAGCCCCCTAAAAGCAGTGGCGGACTCGCTGTCATTCCGAGCGCAGTAGTTACATCTCGCTCTGGGCGTGGCGGCGGGCACCTGCCGTGAAACATTCTTTCTAAGGTTGACCTCGGATCAGGTAGGAATACCCGCTGAACTTAA--------------------------------------------------------------------------------------------------------------------------------------------------------------------------------------------------------------------
>OTU_895
GCGCGAAATGTAATGTGAATCGCAGGAAACCGTGAATCATCGAATCTTTGAACGCACATTGCGCCTCCCGTTGCAGGGAGGCATGCCCGTCTGAGCGTCGCGCGTCTTAGTAGGCCGTTTTCCATGATGGCCTGTGTTGGGCCCCGTCGCGGCAGCGTCGTGGCCTGAATTGGATGGTGTCCTGGCGGATGAGCCCTCGGGTTGGGCCGCCTAAGGATCCTATGAATCTCGGACCTCAGATCGGGTAGGACCACCGCCTGAACTTAA----------------------------------------------------------------------------------------------------------------------------------------------------------------------------------------------------------------------------------------------
>OTU_897
ATGCGATAAGTAATGTGAATTGCAGAATTCAGTGAATCATCGAATCTTTGAACGCACCTTGCGCTCCTTGGTATTCCGAGGAGCATGCCTGTTTGAGTGTCATGGTATTCTCAACTCTACAAAGCTTTTGCAATGAAGAGTTGGATTTGGAGGCTTGTGTTGGCTCGAAAGAGTTGACTCCTCTGAAATGCATTAGTGTGAACCTTTACGGATCGCCTTCAGTGTGATAATGTCTACGCTGTGGTGTTGAAGTATTTCTAGTGTTCATGCTTCTAATCGTCCTCTTGGGACAATCATTTGACAATCTGACCTCAAATCAGGTAGGACTACCCGCTGAACTTAA------------------------------------------------------------------------------------------------------------------------------------------------------------------
>OTU_899
ATGCGATAAGTAATGCGAATTGCAGAATTCCGTGAGTCATCGAATCTTTGAACGCACATTGCGCCCTTTGGCATTCCGAAGGGCATGCCTGTTCGAGCGTCATTATCACCCCTCAAGCTTGGCTTGTTGTTGGGCCTCTGTCGTGACAGACAGGCCCCAAAGATAATGACGGCGTCTCGAGACCCCTGGTACACTGAGCTTTTTACGAGGCACGTACTGCGGTGGGCTCGAGGCTCCGGTCTCAACCATATTTTTCTCAGGTTGACCTCGGATCAGGTAGGATTACCCGCTGAACTTAA--------------------------------------------------------------------------------------------------------------------------------------------------------------------------------------------------------------
>OTU_901
AATGCGATAAGTAATGTGAATTGCAGAATTCAGTGAATCATCGAATCTTTGAACGCACCTTGCACTCCTTGGTATTCCGAGGAGTATGCCTGTTTGAGTGTCATTAAATTCTCAAACTTTTTCCTTGTTAATCTTGGAATCAGTTTGGATATGAGAGTTGCTGGTTTTCTTGAATCAGCTCTCTTTAAATGCATTAGTAGTTTTGGCTTTGCTCCACATTCTCAATTGATGTGATAGTTATCTACATCATTAGAGATTGAATCTGCTTACAACTGTCTTTCGACAAAACTTTGACAATTTGACCTCAAATCAGGTAGGACTACCCGCTGAACTTAA-------------------------------------------------------------------------------------------------------------------------------------------------------------------------
>OTU_903
ATGCGATAAGTAATGTGAATTGCAGAATTTAGTGAATCATCGAATCTTTGAACGCACATTGCGCCCCTTGGTATTCCGAGGGGCATGCCTGTTCGAGCGTCATTACAACCCTCAAGCATTGCTTGGTATTGGGCTCCGCTGCTCACCCAGCCGGCCTTAAAATCAGTGGCGGTGCCATCTGGCTCTAAGCGTAGTAATTCTCTCGCTACAGGGTCCAGGTGGTTGCTTGCCAAAACCCCCTATTTTCTATGGTTGACCTCGGATCAGGTAGGGATACCCGCTGAACTTAA-----------------------------------------------------------------------------------------------------------------------------------------------------------------------------------------------------------------------
>OTU_905
ATGCGATAAGTAATGTGAATTGCAGAATTCAGTGAATCATCGAATCTTTGAACGCACATTGCGCCCGCCAGTATTCTGGCGGGCATGCCTGTTCGAGCGTCATTTCAACCCTCAAGCTCCGGCTTGGTGTTGGGGATCGGCAGCCCGGCTTCGCGCCGACGCCGTCCCCCAAATGCAGTGGCGGTCACGCTGTAGCTTCCTATGCGTAGTAGCACACCTCGCACTGGAGAGCAGCGCGGCCACGCCGTAAAACCCCCAACTTTTTGTGGTTGACCTCGAATCAGGTAGGACTACCCGCTGAACTTAA------------------------------------------------------------------------------------------------------------------------------------------------------------------------------------------------------
>OTU_907
ATGCGATAAGTAATGTGAATTGCAGAATTCAGTGAATCATCGAATCTTTGAACGCAACTTGCGCCCTTTGGTATTCCGAAGGGCACGCCTGTTTGAGTGTCGTGAACTCCTCCACTCGTCTACTTTTGTAGTCAAGCTGGGACTTGGGGGGTTTTTGTGGGTGGTATTCTCCTCCCACTCCCCTTGAATACATTAGTGAAGGACCCATATGGTTGGGGCCCCTCGGTGTGATAATAGACCATCTACATCGTAGGGCCTAACCTTTCAACGGGACTTTTGCTTCCAACCGTCCTCGGACAACTTTGTTTTTCGAACTTGACCTCAAATCAGGTGGGACTACCCGCTGAACTTAA--------------------------------------------------------------------------------------------------------------------------------------------------------
>OTU_909
ATGCGATAAGTAATGTGAATTGCAGAATTCAGTGAATCATCGAATCTTTGAACGCATCTTGCGCTCCTTGGTATTCCGAGGAGCATGCCTGTTTGAGTGTCATTTGAAACCTCTCAACCGCTCCAGATTTGCTTCTGGATGTGGCTTGGAAATGGGGGAGTGCAGGCTTTCGTCTGCTCCCCTGAAACGTATTAGCTGGCGTCTGGGCAAGACTACCACAGGTGTGATAACTATCAGTGCCTTGGTGTCGTGCTGCTGCTGCTTCCAACCGTGTGCAGAATGACCAACTTGACCTCAAATCAGGTAGGATTACCCGCTGAACTTAA-----------------------------------------------------------------------------------------------------------------------------------------------------------------------------------
>OTU_911
AATGCGATAAGTAATGTGAATTGCAGAATTCCGTGAATCATCGAATCTTTGAACGCACATTGCGCCCGCCGGTATTCCGGCGGGCATGCCTGTCCGAGCGTCATTTACACCCCTCAAGCTCAGCTTGGTGTTGGGACCCTACAGCGCATGTAGGCCCCTAAAAGGAGTGGCGGGCTCGCCAGTACCCGAGCGCAGTAGTTTTCTTCTCGCTTAGGGCCATCTGGCGGGTGTTTGCCGTAAAACCCCCAACTTTTAGTTTGACCTCGAATCAGGTAGGGATACCCGCTGAACTTAA------------------------------------------------------------------------------------------------------------------------------------------------------------------------------------------------------------------
>OTU_913
ATGCGATAAGTAATGTGAATTGCAGAATTCAGTGAATCATCGAATCTTTGAACGCACATTGCGCCCGCCGGTATCCCGGCGGGCATGCCTGTTCGAGCGTCATTTCAACCCTCAGGCCTCGCCTGGTGTTGGGGCTCCTGCGCACTGCAGGCCCTCAAAGGCAGCGGCGGGTGCGCCTACGAACCGAACGCAGTAGTTTTCTCTCGTTCTGGTCGCGCGGGCGTGCTCCGGCCGTTAAACCCCCCTTTTTTTCGTGGTTGACCTCGGATCAGGTAGGAATACCCGCTGAACTTAAA-----------------------------------------------------------------------------------------------------------------------------------------------------------------------------------------------------------------
>OTU_915
AATGCGATAAGTAATGTGAATTGCAGAATTCAGTGAATCATCGAATCTTTGAACGCACCTTGCGCTCCTTGGTATTCCGAGGAGCATGCCTGTTTGAGTGTCTTGAAATCATCAAGCCTTTGGTTTTCGTGACCACGGGCTTGGACTTGGGGGCTTGCTGCGGCGACGTGGCTCCTCTTAAATGCATCGGTCGGACCCCTCGGGATCCCTTCCTGGACGTTGTAGCATCCTCGTCCTATGGAGCGTCCCTTGCCGACCTTGACCTGCCTCTGGAGTGGCGGTCGATCCAATTGAAATCTGACCTCAAATCAGGTAGGACTACCCGCTGAACTTAA--------------------------------------------------------------------------------------------------------------------------------------------------------------------------
>OTU_917
ATGCGATAAGTAATGTGAATTGCAGAATTCAGTGAATCATCGAATCTTTGAACGCATATTGCGCCCCTTGGTATTCCGAAGGGCATGCCTGTTCGAGCGTCATGAACAAACCTCAAGCCTTTGCTTGGTATTGGGCTTTCGTCTTTTTAAACCTTCTGGGTTTTAGTTGACGTGCCTGAAAGTTAGTGGCGGTGTTTCAATAGACTCAAGCGAAGCAGACTGACTCGCTTTAGAGAACCTTTTGATAAAAACACCTGTCAACAAATAAACATTGAAAAGTTTGACCTCGGATCAGGTAGGGATACCCGCTGAACTTAA-------------------------------------------------------------------------------------------------------------------------------------------------------------------------------------------
>OTU_919
GCGCGAAATGTAGTGTGAATCGCAGAACATTGTGAATCATCGAATCTTTGAACGCACATTGCGCCTCCTGTCACAGGGAGGCATGCCTGTCTGAGCGTCATTTAAATCCATAACCCCTCACCTTTTGGGTGGCGGTGGTTGTATTGGGCGTCACATGTATGTGTAGCCTGAAAGCCATAGGTCTTGAGCGGACGAGATCCATTTTGGACTGACCGTTTGATGACCCTAAACACTTCTGACTTGACCTCAGATCAGGTAGGACTACCGCCTGAACTTAA-----------------------------------------------------------------------------------------------------------------------------------------------------------------------------------------------------------------------------------
>OTU_921
ATGCGATAAGTAATGTGAATTGCAGAATTCAGTGAATCATCGAATCTTTGAACGCACATTGCGCCCGCTAGTATTCTGGCGGGCATGCCTGTTCGAGCGTCATTTCAACCCTCAAGCTCTGCTTGGTGTTGGGGCCCTACGCGCGCCGTAGGCCCTCAAAGGTAGTGGCGGGCTCGCTGAAAGCCTAAGCGCAGTAACTAACCTCGCTTGTGGTGATCCGCGCGTCCCTGCCGTAAAACCCCCAAATTTCTAAGGTTGACCTCGGATCAGGTAGGAATACCCGCTGAACTTAA--------------------------------------------------------------------------------------------------------------------------------------------------------------------------------------------------------------------
>OTU_923
ATGCGATAAGTAATGTGAATTGCAGAATTCAGTGAATCATCGAATCTTTGAACGCACCTTGCGCTCCTTGGTATTCCGAGGAGCATGCCTGTTTGAGTGTCATTAAATTCTCAACCTCACCGGTTTTCTGAACCGTTCTTCGAGGCTTGGATGTGGGGGTTTGTGCAGGTCGCCTCAGCGCGGTCTGCTCCCCTGAAATGCATTAGCGAGATTCATTCTGGACCTCCGTCTATCGGTGTGATAATTATCTACGTCGTTGACTTGGTTCGGACTCGCTTCTAACCGTCCGCGAGGACAACATACTTGACAATTTGACCTCAAATCAGGTAGGACTACCCGCTGAACTTAA------------------------------------------------------------------------------------------------------------------------------------------------------------
>OTU_925
AATGCGATAAGTAATGCGAATTGCAGAATTCAGTGAGTCATCGAATCTTTGAACGCATATTGCGCCCTTTGGTATTCCGAAGGGCATGCCTGTTCGAGCGTCATTATCAACCATCAAGCCTGGCTTGTCGTTGGACCCTTTTTGCCACTGAAATATGTGGCAGGTCCGAAAGATAATGACGGCGTCGTGTTTGACCCTAAATGCAACGAGCTTTTTATAGCACGCATTGAAGTGGTCGGCCGACCCAGTCTTTAACCATCATTTTTCTAAGGTTGACCTCGGATCAGGTAGGAATACCCGCTGAACTTAA---------------------------------------------------------------------------------------------------------------------------------------------------------------------------------------------------
>OTU_927
GTGCGATAAGTAATGTGAATTGCAGAATTCCGTGAATCATCGAATCTTTGAACGCATGTTGCACTCTCTGGCATTCCGGAGAGTATGCCTGTTTGAGGGTCGGTCGAATAAAAATCGACGTTTTCGTCGGAATTGGGTCGTTCTTTAACTTAAGTGACTTAAAATTGAATTTTTTTTCGATGAACTCATCTAAATTTGTGGGTTCGTCTTAAAATGCGCATTGGACGCGACCATTCTTGTGGTTATTGTGTTCATGGTTTCTTCATAATTCGACCTCAAATCAGGTAAGAGTACCCGCTGAACTTAA------------------------------------------------------------------------------------------------------------------------------------------------------------------------------------------------------
>OTU_929
GCGCGAAATGTAGTGTGAATCGCAGAACATTGTGAATCATCGAATCTTTGAACGCACATTGCGCCTCTTGTAACTGGGAGGCATGCCTGTCTGAGCTTCATTTAAACCAATAAACCTGAATGGGTTTGTGCTGGGCCTCGCCAGTTGGCGTCGCCTCAAAGTCATCTGTCTTACAAGCGGACAAGATCCATTAGGACTAACCGTTTGTGTGGGACCCTAAATCTCTTGAATTGAACTCAGACCAGGTAGGACTACCGCCTGAACTTAA---------------------------------------------------------------------------------------------------------------------------------------------------------------------------------------------------------------------------------------------
>OTU_931
ATGCGAAAAGTAATGTGAATTGCAGAATTCAGTGAATCATCGAATCTTTGAACGCACATTGCGCCCTTTGGTATTCCTTAGGGCATGCCTGTTCGAGCGTCACCAACAACTATTTCACATACAATGTGGTATTGGCTTATGTGTTGTAGCACTTGGCTGTGCTTATCTCACTCGGCTGAAATGGATAGGCCAGATGAAGTATACCATTAGCACAGACTCTTAGAGTATTCCGTGATACTAATCTAGTCTGTAGTGGGTTGAAATCTGTGTCAAATGACCCCCCGTCAGATCAAAACTGAAGATGTTGACCTCGGATCAGGTAGGGATACCCGCTGAACTTAA-------------------------------------------------------------------------------------------------------------------------------------------------------------------
>OTU_933
ATGCGATAAGTAATGTGAATTGCAGAATTCAGTGAATCATCGAATCTTTGAACGCACATTGCGCCCTTTGGTATTCCGAGGGGCATGCCTGTTCGAGCGTCATTACAACCCTCAAGCAATGCTTGGTATTAGGCTCTGCTGCTAACCCAGCTGGCCGTAAAATCAGTGGCAGTGTCGTTGTGGCCCTGAGCGCAGTAAATCTCCTCGCTACAGGGACCCGGCGGAGCTAGCCAAAAGCCCTATTTTCTAAGTTTGACCTCGGATCAGGTAGGGATACCCGCTGAACTTAA-----------------------------------------------------------------------------------------------------------------------------------------------------------------------------------------------------------------------
>OTU_935
AATGCGATAAGTAATGTGAATTGCAGAATTCAGTGAATCATCGAATCTTTGAACGCACCTTGCACCCTTTGGCATTCCGAAGGGTATGCTCGTTTGAGTGTCATTGTACTCTCACACTCCCAATTCTTTGAACTGGGAGCGGTGGACTTGGGTGTTGCCGCTTGACTGTGGCTCACCTCAAATGCGTTAGTGCACCTCTTGGTTGGACATAGTACGGCGTGATAAGTGTCTTCGCCGGCACCTCACTTTGAGGGTGGCTGATCGGGAGCTCTGTGCTTCAAACTGTCTTCGGACAACAACTGACAACTTGACCTCAAATCGAGTAGGACCACCCGCTGAACTTAA----------------------------------------------------------------------------------------------------------------------------------------------------------------
>OTU_937
ATGCGAAAAGTAATGTGAATTGCAGAATTCAGTGAATCATCGAATCTTTGAACGCACATTGCGCCCGCCAGTATTCTGGCGGGCATGCCTGTCTGAGCGTCATTTCAACCCTCATGCCCACTGGGCGTGGTGTTGGGGACCGGCCTCTGCCCCCTCGCGGGGCGGGCCGCCCCCTAAATCGATCGGCGGACCCGTCGCGGCCTCCTCTGCGTAGTAGTGATATTTCGCATGTGGAGAGCGTCGAGCCCCAGCCGTAAAACCCCAACTTTTTCAGGTTGACCTCAGATCAGGTAGGAATACCCGCTGAACTTAA------------------------------------------------------------------------------------------------------------------------------------------------------------------------------------------------
>OTU_939
GCGCGAAATGTAATGTGAATCGCAGAACATTGTGAATCATCGAATCTTTGAACGCACATTGCGCCTCCCTGAGAGGGGAGGCATGCCTGTCTGAGCGTCGTTTGAATCCAATGCAAAAGGGGCCTTGCTTCCCTTTTGCGTCTTGGGCCCCCACCCGTCGTCGACCCGTCATCCGGGACGACGTGGCCTCGAATCGATAGCTCCTGTGTAGAACGGACGAGATCCTGTGGGACTACGGACCGTTCGAAGGGCTTACGTGTAGGGGATGGCTTCCGGCCATCCTCTGAATTTTCGACCTCAGATCAGGCAGGACGACCGCCTGAACTTAA--------------------------------------------------------------------------------------------------------------------------------------------------------------------------------
>OTU_941
ATGCGATAAGTAATGTGAATTGCAGAATTCAGTGAATCATCGAATCTTTGAACGCACATTGCGCCCCCTGGTATTCCGGGGGGCATGCCTGTTCGAGCGTCATTTTGACCAATCCCGCAAGGGGTCTTGGGGCCCGCAGTCTCTGCAGCCCTTAAAATCAGTGGCGGCGCCAGCGGTGCTCTCAGCGTAGTAATACTCCTCGCTCGGGAACCACGGTGGATGCTTGCCAGCAACTCCAACTATCTTTAGGTTGACCTCGGATCAGGTAGGGATACCCGCTGAACTTAA-------------------------------------------------------------------------------------------------------------------------------------------------------------------------------------------------------------------------
>OTU_943
ATGCGATACGTAATGTGAATTGCAGAATTCAGTGAATCATCGAATCTTTGAACGCACCTTGCGCCCCTTGGCATTCCGAGGGGCACACCCGTTTGAGTGTCGTGAAACCCTCAAAAACCCTCTTCTTTGAGGATTTTTGGACTTGGAGGTTTGATGCTCGCTTTCACGTTCGAAAGTGAGCTCCTCTCAAAAGAATCAGTGGGGTCTGCTTTGCCGGTCCTTGACGTGATAAGATGTTTCTACGTTTCGGATCTGGCATCGTCCCCTTGGGGATGCCCCTGCTCCTAATAATCGTCTCACGGACGACCGATGGTGCTTCGGTCACCGCCATCTAACTGTTGGCGGGGAGGCTGGACCCACAAAAGAAAACCCTTGACCTCAAATCGGGTGAGACTACCCGCTGAACTTAA-----------------------------------------------------------------------------------------------
>OTU_945
ACGCGAAAGGTAATGCGAATTGCAGAATCAGTGAGTCATCGAATCTTTGAACGCACATTGCGCCTCCTGGTATTCCGGGAGGCACGCCTGTTCGAGCGCCATTACACACTCCAAGCGAAGCTTGATGTTGGACGATGCGGTTTTCTTTTCGGGAGACTCGCACGTCTGGAACGCGTGGGCGCCCACCGCCGGATCACGAGCGTAGCAAGACAAATTTTTTTTCGTCAATTCGTTCTGTGGACTTCCGACGGGGGGTCAGCCTTTCATAAATTTTCTACTATCAGAAAGTTTGGCCTCGGATCAGGCGGGGATACCCGCTGAACTTAA----------------------------------------------------------------------------------------------------------------------------------------------------------------------------------
>OTU_947
ATGCGATAATTGGTGTGAATTGCATCCAAGTAACTCTAATTTACGAATAACACCAAGTGAATCATCGAGTCTTTGAACGCAATTGCGCCCTCTCGGTCGCTTCCAATTTTTTGGGGGTTGACTCATAGGGGGTACATCTGTTTGAGGGTCATTTAATGTCTCAAAGGGCTGATTGAATCTGTCCTTTGGATTTTTGGGTCTTGCTGTGAAGTGTTTCTCAGCTTACCTTGAAACTATTAGCAAGCTTTATTTTGGTCATCTCTATCTAAATGAGGCGTTCTAATCCATCCAAAAGAGCCTTATTGTTGACAACTTGCTTCTAATTATCCCATTAAAGGGATGATACTGGCTCTCAATAATCATAATGAGTTCCAAGCCCATAATGACCTCAAATCAGATGAGAATACCCGCTGAACTTAA-------------------------------------------------------------------------------------
>OTU_949
ATGCGATAAGTAATGCGAATTGCAGAATTCAGTGAGTCATCAAATCTTTGAACGCACATTGCGCTCCCTGGTATTCCGGAGAGCATGCCTGTCTGAGCGTCATTACATCCCTTGCGCCCTGCGCAGTGTTGGGTGCAGCCTTTAGGGGCTCGCCTCAAATCCAGTGGCAGCAACCTCAGAGCTTCTGTGCGCAGTGATCACCGCCGCCAGCGGAGCTTAGGGGGCGCTTGCCAGTCAACCCCCACATATTAGGTTGACCTCAGATCAGGCAGAGATACCCGCTGAACTTAA----------------------------------------------------------------------------------------------------------------------------------------------------------------------------------------------------------------------
>OTU_951
ATGCGATAAGTAATGTGAATTGCAGAATTCAGTGAATCATCGAATCTTTGAACGCACATTGCGCCCATTAGTATTCTAGTGGGCATGCCTGTTCGAGCGTCATTTCAACCCTTAAGCCCTTGTTGCTTAGCGTTGGGAGCCTACGGCACCGTAGCTCCCCAAAGTCAGTGGCAGAGTCGGCTCACACTCTAGACGTAGTAATTTCTCACCTCGCCTATAGTTGGACCGGTCCCTTGCCGTAAAACGCCCTAATTTTTAAAAGGTTGACCTCGGATCAGGTAGGAATACCCGCTGAACTTAA------------------------------------------------------------------------------------------------------------------------------------------------------------------------------------------------------------
>OTU_953
ATGCGATAAGTAATGTGAATTGCAGAATTCAGTGAATCATCGAATCTTTGAACGCACCTTGCGCCCCTTGGCTATTCCGAGGGGCATGCCTGTTTGAGTATCATGAACACCTCAACTCTCACGGTTCGCCGCGATGAGCTTGGAGTCTGGAGGTTTTGCTGGTCTCTGGTCAGCTCCTCTCAAATGAATCAGCTTGCCGGTATCTGGTGGCATCATGGGTGTGATAACTATCTACGCTCAGGACCGTCTGCCAGGTAACCTCCAGCGATGGAGGTTTGCTGGGGCTCACAAACGTCTCTCTTCAGTGGGGACAGCTTTTGAACGTTCGATCTCAAATCAGGTAGGACTACCCGCTGAACTTAA----------------------------------------------------------------------------------------------------------------------------------------------
>OTU_955
ATGCGATAAGTAATGCGAATTGCAGAATTCCGTGAGTCATCGAATCTTTGAACGCACATTGCGCCCCCCGGCTTCCCGGGGGGCATGCCTGTCCGAGCGTCATTGCCATCCCTCAAGCTTCGCTTGGCTGGTTGGTCATGCCCCGGGAGTCTGTCGAACGATCGGTCTTCCCCTGTAGGTTGACCTCGAATCAGGTAGGGATACCCGCTGAACTTAA------------------------------------------------------------------------------------------------------------------------------------------------------------------------------------------------------------------------------------------------------------------------------------------------
>OTU_957
GCGCGAAATGTAGTGTGAATCGCAGAACCTTGTGAATCATCGAATCTTTGAACGCACATTGCGCCTCTCTCTCGAGAGGCATGCCTGTCTGAGCGTCATTTAAATCAATGAGATTAATCTCGTGTTGGGCATCGCCCTTGGGCGTAGCCTCGATGCCATCGGTCTAATGAGTGGGCGAGTTCCTCTAGGACGGACCACTCATGGCCTTACGACTTCTGACTTGACCTCAGATCAGGTAGGACTACCGCCTGAACTTAA-------------------------------------------------------------------------------------------------------------------------------------------------------------------------------------------------------------------------------------------------------
>OTU_959
ATGCGATAAGTAATGTGAATTGCAGAATTCAGTGAATCATCGAATCTTTGAACGCACATTGCGCCCGGTGGTATTCCGCCGGGCATGCCTGTTCGAGCGTCATTTAAACCAATCCAGCCTCGTGCTTGGGTCTTGGGCCTTTCGCCTTTGGGCGGGCCTCAAAATCAGTGGCGGTGCCTTCTGGCTCTGAGCGTAGTAACATTTTCTCGCTATAGGTGTCAGGTGGTGTCTTGCCAGTAACCCCTAATTTTCAAAGGTTGACCTCGGATCAGGTAGGGATACCCGCTGAACTTAA------------------------------------------------------------------------------------------------------------------------------------------------------------------------------------------------------------------
>OTU_961
ACGCGATAGTTAATGTGAATTGCAGAATTCAGTGAATCATCGAGTCTTTGAACGCACATTGCGCCTTTTGGTATTCCGAGAGGCACGCCTGTCTGAGCGTCAGTAAAACCTTCGGTTTGACGATTTATTGTCTCGCCGGCGTTGGCGGTTTTTGGGTCTTTATGGCTCAATTCCGTTTAAACACTGACACGCGGGGTGTAAGGAGTTAAAGGATTAACCCCTCATCGATTAGTAGAAATATTTATCTTTTGAGTTTTATGACTTTAATAACCCTACCCGCTATACAAAAATAGGGAGCTCTTTTTGAGCACCCGACCTTGAATTTTGACCTCAGATCAGACGAGGATACCCGCTGAACTTAA-----------------------------------------------------------------------------------------------------------------------------------------------
>OTU_963
AGTGCGATAAGTAATGTGAATTGCAGAATTCCGTGAATCATCGAATCTTTGAACGCAAATTGCACTCTCTGGCAACCCGGGGAGTATGCCTGTTTGAGGGTCAGTGTTAATAAAAATCGGTTCGTTGCAATTTTTTGTGACGTTTCCGGAGTTTGAGTTATCTTAACTTCTGGGTTTTAAGAGGCTTAAAATTGACCTTTTTTGTGCATTTTAGACGTACATAAATTTTTTTTTATTCGTCTATCCTAATGCCAAAATCTATTAGATGCGACTATGTCTTATTGGTTTCGTATCTATAAATTTTTCATGATTTGACCTCAAATCAGGTAGGAACACCCGCTGAACTTAA------------------------------------------------------------------------------------------------------------------------------------------------------------
>OTU_965
ATGCGATACATAATATGAATTGCAGAATTCAGCGAATCATCGAGTTTTTGAACGCACATTGCGCCCCTTGGCATTCCGAGGGGCATGTCCGACCGAGCGTCGCACCACCGCTCGGCCTGCGCTGTTTTTGCAGCGCCGGCCGGTGTTGGGGAGCGAGGGCCTTCAGCGCCAGCGCCCCTGAAATACAGTGGCAGCCTCCGAGCGGGCACACAGCGTAGTTAATCCTAACGCTCTGCAACCGCCGGGGAGTTCGCCGTAAAACAAACCGTATGGTCTTAACAGTTGGCCTCGGTTCGGACAAGGTTACCCGCTGAACTTAA-----------------------------------------------------------------------------------------------------------------------------------------------------------------------------------------
>OTU_967
TTGCGATATGTAATGTGAATTGCAGAATTCAGTGAATCATCGAATCTTTGAACGCACCTTGCGCCCTTTGGTATTCCGAAGGGCATGCCTGTTTGAGTGTCATTAATATCTCAACCTCTGAACCATTGTGGTTTTTTGAGGCCTTGGATGTTGGAGGTTTATGCTGGTGAAATCACTAGCTCCTCTTAAATGCATTAGCAGAACTTAATGGGATCGGCTTTGGCTTGATAAATCTATCTATGCTATCGCTGAGACCGGTGTGTTTGCTTCTAACTGTCTTCGGACTGCCTTGTGCACTGTTATCAACTTGACCTCAAATCAGGTAGGACTACCCGCTGAACTTAA----------------------------------------------------------------------------------------------------------------------------------------------------------------
>OTU_969
GTGCGATAAGTAATGTGAATTGCAGAATTCCGTGGATCATCGAATTTTTGAACGCAAATTGCACTCTTCTTTCGAAGAGTATGCCTGTTTGAGGGTCTTTAAAATAAAAATCGATTTGTTACTTTTGTAACTTTTCGGAATTGAGCTGTCTTGTATCTTTGATTTAAGAGGCTTAAAATTGATCATTTTGGTATGATTTGAGCGTACTAAGTTTTCTTTTTTGCGCTTGATGAATATCATCAGACTTATTATGATGACCATTGATCATGGCTTCATTCATATAATCACGATTTGACCTCAAATCAGGTAGGAATACCCGCTGAACTTAA--------------------------------------------------------------------------------------------------------------------------------------------------------------------------------
>OTU_971
ATGCGATAAGTAATGTGAATTGCAGAATTCAGTGAATCATCGAATCTTTGAACGCACATTGCACCCTCTGGTATTCCAGGGGGTATGCCTGTTCGAGCGTCATTTCAACCATCAAGCACTGCTTGGTATTGGATGCAACATGCTTGTAGTGCATCTTAAAAGCATTGGCAGCAGCATTTACCTTTTAGCATAGTAAATTTTCTCGCTCTGGAGCCGATGCTTGCTGGCCAGAACTATTTCAAAAGGTTGACCTCGGATCAGGTAGGGATACCCGCTGAACTTAA-----------------------------------------------------------------------------------------------------------------------------------------------------------------------------------------------------------------------------
>OTU_973
ATGCGATAAGTAATGTGAATTGCAGAATTCAGTGAATCATCGAATCTTTGAACGCACATTGCGCCCGCCAGTATTCTGGCGGGCATGCCTGTTCGAGCGTCATTACAACCCTCGCGTCCCGTTACGCGGTGTTGGGGACTAGCTTTTACCGCTATCCCTTAAACTCAGTGGCAGCGTAACCGCCCCTTTCTCTGCGTAGTAACTACCTCGCCCTGAAAGACGGATGCGCCTCGCCGTAAAACCCCAACTTTTATGAGTTTGACCTCGGATCAGGTAGGAATACCCGCTGAACTTAA-----------------------------------------------------------------------------------------------------------------------------------------------------------------------------------------------------------------
>OTU_975
GTGCGATAAGTAGTGTGAATTGCAGAATCCGTGAATCATCGAATCTTTGAACGCAAATTGCACTCCCTGGTATTCCGGGGAGTATGCCTGTTTGAGGGTCGGTTTATATAAAATCGATGTATTGCTTTTTGCGATGTGTCGGGAATTGGGTTATCTTAATCACCCTTTCGGGTTTAAGAGGCCTGAAATTGATATTTTTGCGCATTTTTCTGACGTGTAAATCCTTATCTCGTCTTTCTAAATGCTATTTTATTATTTATTGGGTGTGGTCACGTCGCTGATCCCATGCCCATAATACTCGAGTTTCGACCTCAAATCAGGTAGGAATACCCGCTGAACTTAA------------------------------------------------------------------------------------------------------------------------------------------------------------------
>OTU_977
ATGCGATAAGTAATGTGAATTGCAGAATTCAGTGAATCATCGAATCTTTGAACGCACATTGCGCCCCTTGGTATTCCGAGGGGCATGCCTGTTCGAGCGTCATTATAACCAATCACGCCCTGTGCGTGGTCTTGGGGTTCGCGATTCCCGCGTCCCTTAAAACCAGTGGCGGTGCCGTTGGGCTCTAAGCGTAGTAATTCTTCTCGCTATAGGGTCTTGCAGTTACTTGCCATAACCCCAATTTTCTTAGGTTGACCTCGGATCAGGTAGGGATACCCGCTGAACTTAA------------------------------------------------------------------------------------------------------------------------------------------------------------------------------------------------------------------------
>OTU_979
GTGCGATAAGTATTGTGAATTGCAGAATTCCGTGAATCATCGAATCTTTGAACGCAAATTGCACTCTCTGGCATTCCGGAGAGTATGCCTATTTGAGGGTCTACAGAACAAAAATCGATGCGTCGCTTTTTTTAAGCGACGCGTCGGAATTGGGTCCTTCTTAAATCCTTTTTTTAAGTGACCTAAAATTTACGCGTTTCGGTATGATTGCGTACTTAAAAATCTTTCGTCGTTTGAGTACCGAACTCTATTAGATCGTGACCATCGTGATGGTATCGCGTCTATAATTTTTTTTGAATTTTGACCTCAAATTAGGTAAGAGTACCCGCTGAACTTAAA----------------------------------------------------------------------------------------------------------------------------------------------------------------------
>OTU_981
CTGCGATACGTGATGTGAATTGCAGAATTGTGAATCATCGAAACTTTGAACGCACATTGCGCCTGTTGGTATTCCGATGGGCACGTCTGATTGAGCGTTGTCAACTCTCGGATGGTCATGGGGGATGTCTTGGCACCTCTGAAATATCTCGGCACTGCGCCACGGCGCAACGTGAAGCAGTGCAGATTGACAAGCAATTACACCAACCTCAGTCAGACGAGAATACCCGCTGAACTTAA--------------------------------------------------------------------------------------------------------------------------------------------------------------------------------------------------------------------------------------------------------------------------
>OTU_983
ATGCGATACGTACTGGAAATTGCATACGTGAATCATCGAATTTTTGAACGCACATTGCACCTATTTGTATTCAGATAGGTATGCGTGGATGAGCATCATTTCAAGAAGTTGAAGAATTCTCTTGAACCTTCTAATTATATGAACCTGGTCTAGTGAAATTTATTTTCGATCAGAGATAATGAATAACTTTCTTGATCTCATCCTCGTAGGAGTACCCGCTGAACTTAA-------------------------------------------------------------------------------------------------------------------------------------------------------------------------------------------------------------------------------------------------------------------------------------
>OTU_985
ATGCGATAAGTAATGTGAATTGCAGAATTCAGTGAATCATCGAATCTTTGAACGCACCTTGCACCCTTTGGTATTCCGAAGGGTACGCCCGTTTGAGTGTCATTGTAATCTCACACCGATCACTTTTGGTGATTGGAGGTGGACTTGGGCCCTGTCGTGTCATTACGACTGGTCTGAAATGCGTGAGTGTACCCTGCCTTTGCAGCGTCTTCAGTGTGATAAGCATCTTCACTGGAACCAAGCTCCTTCGGGACACGTGAGCGTGGTGGGCTCTATGCTTCCAACCGTCCTCGGACACACTCTGACAATTTGACCTCAAATCGGGTGGGACTACCCGCTGAACTTAA--------------------------------------------------------------------------------------------------------------------------------------------------------------
>OTU_987
ATGCGATAAGTAATGTGAATTGCAGAATTCAGTGAATCATCGAATCTTTGAACGCACATTGCGCCCATCAGTATTCTGTTGGGCATGCCTGTTCGAGCGTCATTTCCACCCTCAAGCCCTAGCTGCTTGGTGTTGGGGTTACTACACTTTGTTGTAGGCCCCGAAAATCAGTGGCGGTCTCGCCGGGACCCCGAGCGCAGTAGATCTCTCTCGCTTAGGGGCGACCGGTGGGTTTCTAGCCGTTAAAACCCCCAAGTCTTAAAAGGTTGACCTCGGATCAGGTAGGAATACCCGCTGAACTTAA---------------------------------------------------------------------------------------------------------------------------------------------------------------------------------------------------------
>OTU_989
ATGCGATAAGTAATGTGAATTGCAGAATTTAGTGAATCATCGAATCTTTGAACGCACATTGCGCCTTCTGGTATTCCAGGGGGCATGCCTGTTCGAGCGTCATTACAACCCTCAAGCTCTGCTTGGTATTGGGTGTTACCTTGCTGGTACACCTTAAAATCAGTGGCAGTGCCATTCAGCTTCAAGCATAGTAATACTTCTTGCTTTGGAGGTTTGGGTGTTTGCTTGCCAGCAACCTCTAATTATCAAAGGTTGACCTCGGATCAGGTAGGGATACCCGCTGAACTTAA-----------------------------------------------------------------------------------------------------------------------------------------------------------------------------------------------------------------------
>OTU_991
ATGCGATAAGTAATGTGAATTGCAGAATTTCAGTGAATCATCGAATCTTTGAACGCACATTGCGCCCGCCAGTATTCTGGCGGGCATGCCTGTTCGAGCGTCATTTCAACCCTCAAGCTCCCAGTGGCTTGGTGTTGGGGACCGGCGCGCGCCGCCCCCGAAATGAATTGGCGGTCTCGTCGCGGCCTCCTCTGCGnAGTAGCACAAAACCTCGCAACAGGAGCGCGGCGCGGCCACTGCCGTAAAACGCACAACCCTTTTTAAAGAGTTGACCTCGAATCAGGTAGGAATACCCGCTGAACTTAA-------------------------------------------------------------------------------------------------------------------------------------------------------------------------------------------------------
>OTU_993
GTGCGATAAGTAATGTGAATTGCAGAATCCGTGAATCATCGAATTTTTGAACGCAAATTGCACTCTCTGGTATTCCGGGGAGTATGCCTGTTTGAGGGTTGGTTTAAATAACAATCGGTATGTTGCTTTCGTGACATTTCGGAGTTGGGTCATCTTTTTTGCTTTTTTAAGGGACCTAAAATTGATGTTCTCGCGCATTTTGACGTGTATAATTTTTTATCTCGTCATTGGATGCCGGGGTATTATTAGGTGTGACTATGCTAAGTAGTTTCATGCCTATAGGATTCTTGATTTCAACCTCAAATCAGGTAGGGATACCCGCTGAACTTAA------------------------------------------------------------------------------------------------------------------------------------------------------------------------------
>OTU_995
ATGCGAAAAGTAGTGTGAATTGCAGAATTCAGTGAATCATCGAATCTTTGAACGCACATTGCGCCCCTTGGTATTCCATGGGGCATGCCTGTTCGAGCGTCATTTGTACCCTCAAGCTCTGCTTGGTGTTGGGTGTTTGTCCCGCCTCCGCGCGTGGACTCGCCTTAAAGTGATTGGCAGCCGGAATAATTCTGGGGAACGCGGCACAACTGCAGCCTCCATGTTAGACTGAGCGTCCACAAGCCTTTTTTCAACGTTTGACCTCGGATCAGGTAGGGATACCCGCTGAACTTAA------------------------------------------------------------------------------------------------------------------------------------------------------------------------------------------------------------------
>OTU_997
ATGCGATACTTGGTGTGAATTGCAGAATCCCGTGAACCATCGAGTCTTTGAACGCAAGTTGCGCCCGAAGCCATTAGGTTGAGGGCACGTCTGCCTGGGCGTCACGCATCGCGTAGCCCCCCCAACCACGCACTACCTCATGGGAGTCGTGGCAGAGGGGCGGATATTGGCCTCCCGTGTCTCACCGCGCGGTTGGCCCAAATGTGAGTCATTGGCAACGGACGTCACGACAAGTGGTGGTTGTAAAAAGCCTTATTCTCCTGTCGTGCGTTGACCCGTCGCTGACAAAAGCTCTCGTTACCCTTTTGTGCCGTCCCTGACACGCACTCCGACCGCGACCCCAGGTCAGGCGGGACTACCCGCTGAGTTTAA-------------------------------------------------------------------------------------------------------------------------------------
>OTU_999
ATGCGATAAGTAATGTGAATTGCAGAATTCAGTGAATCATCGAATCTTTGAACGCACATTGCGCCCTCTGGTATTCCGGGGGGCATGCCTGTTCGAGCGTCATTACAACCCTCAAGCTCTGCTTGGTATTAAGCTTCACCTGAAAAGGCGGGCTCTAAAATCAGTGGCGGTGCCATTCGGCTTCAAGCGTAGTAATTTTTCTCGCTTTGGATGACCGGTTGCGTGCCTGCCATAACCCAAATTTTTTAAAGGTTGACCTCGGATCAGGTAGGGATACCCGCTGAACTTAA-----------------------------------------------------------------------------------------------------------------------------------------------------------------------------------------------------------------------
>OTU_1001
ATGCGATAAGTAATGTGAATTGCAGAATTCAGTGAATCATCGAATCTTTGAACGCACCTTGCGCTCCTTGGTATTCCTTGGAGCATGCCTGTTTGAGTATCATGAAATCTTCAAAGTAAACCTTTTGTTAATTCAATTGGTTCCACTTTGGTATTGGAGGTTATTGCAGCTTCACACCTGCTCCTCTTTGTGCATTAGCTGGATCTCAGTGTTATGCTTGGTTCCACTCAGCGTGATAAGTATCTATCGCTGAGGACACTGTAACAGGTGGCCAAGGTAAATGCAGATGAACCGCTTCCAACAGTCCATTTAATTGGACAATATTCTTATGATCTGATCTCAAATCAGGTAGGACTACCCGCTGAACTTAA--------------------------------------------------------------------------------------------------------------------------------------
>OTU_1003
AATGCGATAAGTAATGTGAATTGCAGAATTTAGTGAATCATCGAATCTTTGAACGCACATTGCGCCCGCTAGTATTCTGGCGGGCATGCCTGTTCGAGCGTCATTTCAACCCTCAAGCGCTGTTCGCTTGGTGTTGGGGCTATTTACAGATTGTATCTGTAAGCCCTGAAAATCAGTGGCGGGCTCGCTAGCATCCCGAGCGCAGTAATTTTACTTTCTCGCTTTGGGCGTGCGGCGGGTTTTTTTCCCCAGCCATTAAACACCCCTATTTTTAAAGGTTGACCTCGGATCAGGTAGGAATACCCGCTGAACTTAA---------------------------------------------------------------------------------------------------------------------------------------------------------------------------------------------
>OTU_1005
ATGCGATAAGTAATGTGAATTGCAGAATTCAGTGAATCATCGAATCTTTGAACGCACATTGCGCCCCTTGGCATTCCGAGGGGCATGCCCGTTCGAGCGTCATTAAATCCAATCAAGCCTGGCTTGGTATTGGGCGTCGGGGTCCCTCCGCGCCTCAATTTCACCGGCTGGCCGTCGCCCGTCTTAGCGTTGTGACACACTTCTCGCTACCGATGGGACCGGACCACGCCGTCAAAACTCCACGAATTTCAGTCGAAATTTGATTAAGGTTGACCTCGGATCGGGTAGGAATACCCGCTGAACTTAA------------------------------------------------------------------------------------------------------------------------------------------------------------------------------------------------------
>OTU_1007
ATGCGATACGTAATGTGAATTGCAGAATTCAGTGAATCATCGAATCTTTGAACGCACCTTGCGCCCCTTGGCATTCCGAGGGGCACACCCGTTTGAGTGTCGTGAAATTCTCAAAAAAACACTTTCTTTTAGGAAGGATTTTTTTTGGACTTGGAGGCCTTTTGCTGGTTTCACCTCGAAGCGAGCTCCTCCCAAATGTATTAGTGGGGTCTGCATTGTCGGTCCTTGGCGTGATAAGTTGTTTCTACGTCTCGGATTCTTGGCGCTGCATGCCCGCTTCTAACCGTCTCATTGACAACGATGGTGTTCCGGTCGCCGCCGATTTTTTCGGTGGGAGGCTTGACCCACGAAACAAACCTTGACCTCAAATCGGGTGAGACTACCCGCTGAAC-----------------------------------------------------------------------------------------------------------------
>OTU_1009
AATGCGATAAGTAATGTGAATTGCAGAATTCAGCGAATCATCGAATCTTTGAACGCACATTGCGCCCATTAGTATTCTAGTGGGCATGCCTGTTCGAGCGTCATTTCAACCCTCGGGCCTGTACGGGTCCGGTGTTGGGGCTCTTTGCTATATAGCAAGCCCTGAAAAATAGTGGCGGGCCCACTGGGACTCCGAGCGTAGTAGTTTACACCTCGCTAAGGAGCGTCCGGCGGGCGATACCAGCCGTTAAAAGCACTGGAAACAGTATCTTTACAAGGTTGACCTCGGATCAGGTAGGAATACCCGCTGAACTTAA---------------------------------------------------------------------------------------------------------------------------------------------------------------------------------------------
>OTU_1011
ATGCGATAAGTAATGTGAATTGCAGAATTCAGTGAATCATCGAATCTTTGAACGCACATTGCGCCCTCTGGTATTCCGGGGGGCATGCCTGTTCGAGCGTCATTACAACCCTCAAGCTCTGCTTGGTATTGGGCCCTCCACCCTATAGGGTGAGCCTTAAAAGCAGTGGCGGTGCCATCAGTCTTCAAGCGTAGTAAACACCTCGCTATGGAGTACTGGATGTTGCTTGCCAGGAAACTTCCAATTCATCAAAAGGTTGACCTCGGATCAGGTAGGGATACCCGCTGAACTTAA-------------------------------------------------------------------------------------------------------------------------------------------------------------------------------------------------------------------
>OTU_1013
GTGCGATAAGTAGTGTGAATTGCAGAATTCCGTGAATCATCAAATCTTTGAACGCAAATTGCACTCTCTGGTGTTCCGGTGAGTATGCCTGTTTGAGGGTCGGGTTAAATAATATCGATGTATTGCTTTTTGTTGCAAAGCTTTTGGAGTTGAGTTATCTTAATCTTTTTAGGTTTAAGAGACTTAAACTTTTTGATATCTTTTTTTTTGCGCATTTTAGACGTTATAAATCACCTGTCTGATATGCCAAAAATTTTTATACTAGGTACGATCCTTATATGGTTTTGTATCTATAATAAATAGTTTTCATTTTCTGACCTCAAATCAGGTAGGAGTACCCGCTGAACTTAA----------------------------------------------------------------------------------------------------------------------------------------------------------
>OTU_1015
ATGCGATAAGTAATGTGAATTGCAGAATTCAGTGAATCATCGAATCTTTGAACGCACATTGCGCCCCTTGGTATTCCGAGGGGCATGCCTGTTCGAGCGTCATTACAACCCTCAAGCACAGCTTGGTATTGGGCTCCGCTGTATCCCAGCGGGCCTTAAAATCAGTGGCGGCGCCACCGAGGCCCTGAGCGTAGTAAATCTCCTCGCTATAGGGACCCGGTGGACGCTGGCCAGCAACCCCCAACTTTTCTAAGTTTGACCTCGGATCAGGTAGGGATACCCGCTGAACTTAA--------------------------------------------------------------------------------------------------------------------------------------------------------------------------------------------------------------------
>OTU_1017
AATGCGATACGTAATGTGAATTGCAGATCTTCAGTGAATCATCGAATCTTTGAACGCACATAGCGCCCGCCAGCACTCTGGCGGGCATGCCCGTCCGAGCGTCGATTACACCCCTCAAGCCCTCGTGGCTTGGTGTTGGGGCACTAGGGAAACCTAGGCCCTCAAAAATATTGCGCGGTCCGCGCGTTCAGGACCCGAGCACGGTAACTTTGGTTAAAGCTGCTATGGGACACTGCGCGATGGTGCTAGCCGTAAAAACCCCGACATAGGCCCTTTGGGCCGCCTAATGTTGACCTCGGATCGGGTAGGAAGACCCGCTGAACTTAA----------------------------------------------------------------------------------------------------------------------------------------------------------------------------------
>OTU_1019
ATGCGATAAGTAATGTGAATTGCAGAATTCAGTGAATCATCGAATCTTTGAACGCACCTTGCGCTCCTTGGTATTCCTCGGAGCATGCCTGTTTGAGTATCATGAAATCTTCAAAATAAATCTTTTGTTCATTCGATTGATTTTTATTTTGGACTTGGAGGTCTGCAGATTCACGTCTGCTCCTCTTAAATTTATTAGCTGGATCTCAGTGAACTCGGTTCCACTCGGCGTGATAAGTATCACTCGCTGAGGACACTGTAAAAGGTGGCCGGGGTTGCAGACGAACCGCTTCTAATAGTCTATTCACTTGGACAATTTTATTTATGATCTGATCTCAAATCAGGTAGGACTACCCGCTGAACTTAA-------------------------------------------------------------------------------------------------------------------------------------------
>OTU_1021
ATTGCGATAAGTAGTGTGAATTGCAAATTCTGTGAATCATCGAATCTTTGAACGCATATTGCGCTCTCTGATATTCCGGAGAGCATGCCTGTTTGAGGGTAATAAAAAGAATCTTTGATCTTTTATAGGTCAAGGGAAAATGGGCATTCCGCATTTGAGCGGTAGCCTGAAATGTATGGTTTGTCTCATCTATTCGAGATGCGTAATAATATTATTTCGTAAAATCTTTGATGATGAGCTACCAAGTCTTGATATATACTGTCTAATGCTGTGTACAATCAATACAAATATTTTTGACATTACCTCAAATCAGGTAGGAATACCCGCTGAACTTAA-------------------------------------------------------------------------------------------------------------------------------------------------------------------------
>OTU_1023
ATGCGATAAGTAATGCGAATTGCAGAATCCGTGAGTCATCGAATCTTTGAACGCACATTGCGCCCCTTGGTTATTCCGAAGGGCATGCCTGTTCGAGCGTCATTATCACCCCTCAAGCCCTGGCTTGGTGTTGGACTTTAGTTATAGCTTTGCCTATCAACTGGTCTCAAAGATAGTGACGGCGCCCCAGAGGGAACCGGGTACGAGGAGCTTTTTACTAAGCATGTATCTGGGACGACTCTGATGGACGACGGTCTTGTTATACTTTTACCTAAGTGTTGACCTCGGATCAGGTAGGAATACCCGCTGAACTTAA---------------------------------------------------------------------------------------------------------------------------------------------------------------------------------------------
>OTU_1025
ATGCGATAAGTAATGTGAATTGCAGAATTCAGTGAATCATCGAATCTTTGAACGCACCTTGCGCTCCTTGGTATTCCGAGGAGCATGCCTGTTTGAGTGTCATGAAAATTTCAACCTTCATCTTTTGAAATAAAAGAAGATGGATTGGACTTTTGGAAGCTGCTGGATTTGACATATTTCAGCTCTTCTCAAATACATTAGCAGGATTGCCTCTTGACAATTCATTGGTATGATAACTATCTATACCTATCAGAATGTCTAGACTCATGGCATCGTGCTTATAACTGTCTACAAAGACATTTATTTGAACAATTTTGACCTCAAATCAGGTAGGACTACCCGCTGAACTTAA---------------------------------------------------------------------------------------------------------------------------------------------------------
>OTU_1027
GTGCGATAAGTAATGTGAATTGCAGAATTCCGTGAATCATCGAATTTTTGAACGCAAATTGCACTCTCTTCGGAGAGTATGCCTGTTTGAGGGTCTGTATAATTTAAATCGGTGTGTTGCTCTTGACACCTCCGGAGTTTGAGTCATCTTAACCTTTTTAGGTTAAGAGGCTTAAAATTGAATATCTTTTGCGCATTTTTTAGACGTACATAAAAATTTTTTTTTATTCGCCTATTTTTAATGCCAAAATTTATTAGATGCGACCACAATGTATATATGGTTACGTGTCTATAATTTTTTCATGATTTGACCTCAAATCAGGTAGGAGTACCCGCTGAACTTAA-----------------------------------------------------------------------------------------------------------------------------------------------------------------
>OTU_1029
ATGCGATAACTAGTGTGAATTGCAGACCTCATGAATCATCGAATCTTTGAACGCACATTGCGCCCGCCGGTACTCCGGCGGGCATGCCTGTCCGAGCGTCATTGACAACCCTCAGGCCCTGGTGCCTGGCGTTGGGGCACTACAGCTTGCTGTAGGCCCTGAAATTCAGTGGCGGGATCGCTGTAGACCCGGGCGTAGTAGCTTTTACGTCGTCTAGGGTGCTGTGGCGGACCCCGGCCGTTAAAACCACCATGTTTTATCATATTTGGCCTCGGATCAGGTAGGATTACCCGCTGAACTTAA----------------------------------------------------------------------------------------------------------------------------------------------------------------------------------------------------------
>OTU_1031
ATGCGATAACTGGTGTGAATTGCATCCAAGTAACTCTAATTTACGAATAACACCAAGTGAATCATCGAGTCTTTGAACGCAATTGCGCCCTCTCGGTCGCTTCCAATTGGGGGGTTGACTCATAGGGGGGTACATCTGTTCGAGGGTCATTTGAGTCTCTCAAAAGGGGTTTATCACTCCTTTGGGGTTTTGGGTCTTGCTGTGAAATTCATCTCGGCTTACCTTGAAAGTATTAGCAAGCATCTCAAGTCTTTTGTGATGAGGGCGTTCTAATTGGTCTTGACTGGTCTGTGTAGCCAGTGTAAAAGACGTCTAAACATCATTAGAAGCGATGCTAGCTTCCAATCATCCCAATGGCTCAATGCCTCCTTCAATGACCTCGAATCAGATGAGAATACCCGCTGAACTTAA----------------------------------------------------------------------------------------------
>OTU_1033
GTGCGATAAGTAATGTGAATTGCAGAACTCCGTGGATCATCGAATCTTTGAACGCAAATTGCACTTTCCGGTATTCCGGAGAGTATGCCTGTTTGAGGGTCGTTAAGATAAACGATCGTTTTCGTCTCTTTCGGGTGACGATTTCGGAATTGAGCCCCGTCTTTAAAGATTTTCTTTTTTAAAGAGGCTTAAAATTTTTTTGATCGGCATGATGAGACTTATGTTTAGATACGTTAGGTTCGCGTCATGCAATCTTTTTATTAGGTTATGACCATAAATCGATCAAGATGATGATCGATGGACGGTTTCACGACCCATAATTTCGTTTCATTTCATGACCTCAAATCAGGTAGGAATACCCGCTGAACTTAA-------------------------------------------------------------------------------------------------------------------------------------
>OTU_1035
ATGCGATAAGTAATGTGAATTGCAGAATTCAGTGAATCATCGAATCTTTGAACGCACCTTGCACCCTTTGGTATTCCGAAGGGTATGCTCGTTTGAGTGTCATTGTACTCTCACACTCTTGGATCCTTTGGATTCTGAGAGCGGTGGAGTTGGGTGTTTGCTGCTTTCCCTGTGGCTCACCTCAAATGCATCAGTGCACCTCTTGGTTGGACATAGTACGGCGTGATAAGTGTCTTCGCCGGCACCTCGCAAGAGGGTGGCCGATCAGGAGCTCTGTGCTTCAAACCGTCCTTGGACACTGTCTGACAACTTGACCTCAAATCGAGTAGGACTACCCGCTGAACTTAA-------------------------------------------------------------------------------------------------------------------------------------------------------------
>OTU_1037
ATGCGATAAGTAATGTGAATTGCAGAATTCAGTGAATCATCGAATCTTTGAACGCACATTGCGCCCATTAGTATTCTAGTGGGCATGCCTGTTCGAGCGTCATTTCAACCCTTAAGCCTAGCTTAGTGTTGGGAGTCTACGAAGTGGTAACTTGTTATCCTGTAGTTCCCTAAATCAAACGGCGGATCTGCAGTATCCTCTGAGCGTAGTAAATTTTTATCTCGCTTTTGTTAGGTGCTGTGGCTCTTGCCGCTAAACCCCCAATTTTTTAATGGTTGACCTCGGATCAGGTAGGAATACCCGCTGAACTTAA------------------------------------------------------------------------------------------------------------------------------------------------------------------------------------------------
>OTU_1039
ATGCGATAAGTAGTGTGAATTGCAGAATTCAGTGAATCATCGAATCTTTGAACGCACATTGCGCCCTTTGGTATTCCTTAGGGCATGCCTGTTCGAGCGTCATTTCAAACTTCAAGCTCCGCTTGGTGTTGGGCGTTTGTCCCCCCTGGGGGACTCGCCTCAAATGCATTGGCAGCCGGTACGTTGGCTTCGAGCGCAGCAGAAACGCGCCCGGCGTCTGACGGTGCCTGGCTCTCCAGGAAGCCTCACACCCAAGTTTGACCTCGGATCAGGTAGGGATACCCGCTGAACTTAA------------------------------------------------------------------------------------------------------------------------------------------------------------------------------------------------------------------
>OTU_1041
TTGCGATATGTAATGTGAATTGCAGAATTCAGTGAATCATCGAATCTTTGAACGCACCTTGCACCCTTTGGTTATTCCGAAGGGTATGCCTGTTTGAGAGTCATTATTAATCTCAAACTTTGGAGTGTTTTATCTCTCCAAAGCTTTTGGATTTTGGGGGTTGCCAGCAAATATTTGTTAGCTCCTCTTAAATGTATTAGCAAGGAAAACCAATTTTCAAGGATGAACTTGGCTCTGGTTTGATAAATTGATATCTATGCCATTGCTTTGAGAAGTCAGAAAAAACTGGTCTTTTCAGCTTACAATCTGTCCTTTGAGACACTTTTGAAACTTGACCTCAAATCAGGTAGGACTACCCGCTGAACTTAA----------------------------------------------------------------------------------------------------------------------------------------
>OTU_1043
ATGCGATAAGTAATGTGAATTGCAGAATTCAGTGAATCATCGAATCTTTGAACGCACCTTGCACTCCTTGGTATTCCGAGGAGTATGCCTGTTCGAGTGTCATGAAACTCTCAAACTACATCTTTATTGATGTTAGGTTTGGATTTGGACGTTGCTGGACGCGAGTTCGGCTCGTCTTGAATGCATTAGCTGTAGATTTCGATTTCAGTTAAACCGTGTGATAATACATCTACGCGGGCAGCCGTTAAGGCGCTGAATCGTTAGTTCGAAGGCTTCTAATCGTCCTTATAGGACCGCCTTTACTGGTGTTTCATTTCACATCTGGCCTCGAATCAGGTAGGACTACCCGCTGAACTTAA--------------------------------------------------------------------------------------------------------------------------------------------------
>OTU_1045
AATGCGATAAGTAATGTGAATTGCAGAATTCAGTGAATCATCGAATCTTTGAACGCACATTGCGCCCGTCAGTATTCTGGCGGGCATGCCTGTTCGAGCGTCATTTCAACCATCAAGCCCTAGGCTTGTGTTGGAGCACTGCGGCTGCCGCAGGCCCCCAAAAGCAGTGGCGGACTCGCTGTCATACCGAGCGCAGTAGCACATCTCGCTCAGGGCGTGGCGGTGGGCACTAGCCGTAAAACACACCAAAACTCAAGGTTGACCTCGGATCAGGTAGGAATACCCGCTGAACTTAA-----------------------------------------------------------------------------------------------------------------------------------------------------------------------------------------------------------------
>OTU_1047
ATGCGATAAGTAATGTGAATTGCAGAATTCAGTGAATCATCGAATCTTTGAACGCACATTGCGCTCCTTGGTATTCCGAGGAGCATGCCTGTTCGAGCGTCATTGCAACCCTCAAGCTCTGCTTGGTATTGGGCATCATCGGCCACGATGTGTCTTAAAGTCAGTGATGATGCTGCCTGGCTCCAAGCGTAGTGGATTCCTCGCTATGGATGTCAGGGAGACACTTATCATACCCTAAATTTATACGGTTGACCTCGGATCAGGTAGGGATACCCGCTGAACTTAA---------------------------------------------------------------------------------------------------------------------------------------------------------------------------------------------------------------------------
>OTU_1049
ATGCGATAAGTAATGCGAATTGCAGAATTCAGTGAGTCATCGAATCTTTGAACGCATATTGCGCCCTTTGGTATTCCGAAGGGCATGCCTGTTCGAGCGTCATTATCAAACCATCAAGCTTGGCTTGTTGTTGGGCCGTTTGTCACCTGGTGATAGGTCCAAAAGATAATGACCGGTGTCATAAAGACTCTATATGCAACGAGCTTCTAACAGCACGCATCTGGCAGTCATATGGCCCGGTTCTCACCCCTTTATTTCTCTAAGGTTGACCTCGGATCAGGTAGGAATACCCGCTGAACTTAA----------------------------------------------------------------------------------------------------------------------------------------------------------------------------------------------------------
>OTU_1051
ATGCGATAACTAGTGTGAATTGCAGATTTCAGTGAATCATCGAGTCTTTGAACGCACATTGCGCCTCTTGGTATTCCTCGAGGCATGCCTATTCGAGCGTCGTTTCTACCCTCAAGCGCAAGCTTGGTGTTGGGGAACGCCCCGCTAACGCGGCGGCGGCCCTTAAATCCATCGGCGGTGCCGGTGCGGCTTGGAGCGCAGCAGCAATGCAGCTTCCTGAGCCCGCCTGGAACCAGCCGGACAAATGAAACTTTTCTCACGTCGACCTCGAATTAGGTAGGGATACCCGCTGAACTTAA--------------------------------------------------------------------------------------------------------------------------------------------------------------------------------------------------------------
>OTU_1053
ATGCGATAAGTAATGCGAATTGCAGAATTCCAGTGAGTCATCGAATCTTTGAACGCACATTGCGCCCTTTGGCATTCCGAAGGGCATGCCTGTTCGAGCGTCATTATCACCCTTCAAGCCCTGCGCTTGGTGTTGGACGGCTTGGTCGCATATCTCGTTCGACCCCTCCTAAAGACAATGACGGCGGCCTGTGGTTCCCCCGGTACACTGAGCTTCTTAACTGAGCACGTATCGGACAAGGGCGCCCGGGTCACGGTCCTCTCCCGTAACGGGAAACACTTTTTACCAAGGTTGACCTCGGATCAGGTAGGAATACGCGCTGAACTTAA--------------------------------------------------------------------------------------------------------------------------------------------------------------------------------
>OTU_1055
ATGCGATAAGTAATGTGAATTGCAGAATTCTGGAATCATCGAATCTTTGAACGCACATTGCGCCCATAAGTATTCTTGTGGGCATGCCTGTTCGAGCGTCATTTCAACCTTTCAGTTCAAACTGATGTTGAGAATTGCAGTAAAAAGCAGTTTTCTAAAGAAATTAGCAAGCAAAATAATAAAGCCGAGTGTAGTATTTTTTTCTCACTTTGGATCTTATAATTTGACTTTCGAATCAAATACAAGTGTTGACCTCGAATCAGGTAGGAATACCCGCTGAACTTAA---------------------------------------------------------------------------------------------------------------------------------------------------------------------------------------------------------------------------
>OTU_1057
ATGCGATAAGTAATGTGAATTGCAGAATTCAGTGAATCATCGAATCTTTGAACGCACATTGCGCCCGCTAGTATTCTAGCAGGCATGCCTGTTCGAGCGTCATTTACAACCCTCAAGCTCTGCTTGGTGTTGGGGACCCGACTCTCCCTCTGCGGGAAGGGGCGGCCCCCTAAAGTGAGTGGCGGTCCCGCTGGTGCCTCCTCTGCGTAGTAGAATCTCATAATTTTTCTCGCATTTGGGACCCGGCGGCGATCCAGCCGTTAAACCCCCTAAACTTTTTAACGGTTGACCTCGGATCAGGTAGGAATACCCGCTGAACTTAAA-------------------------------------------------------------------------------------------------------------------------------------------------------------------------------------
>OTU_1059
GTGCGATAAGTAGTGTGAATTGCAGAATTCCGTGAATCATCGAATCTTTGAACGCAAATTGCACTCTCTGGTATTCCGGGGAGTATGCCTGTTTGAGGGTCGGTTTATATAAAATCGATGTGTTGCTTGTCGTGACATGTTGGAGTTGGGTGATCTTGATCCCTTGGGTTCAAGAGACCTGAAATTGATGTTCTCGCGCATCTTTAGACGTGTAAGCCTTACCTCGTCTCTTATGGATGTCGTGTTATCATTTACTGGGCGTGGTCACGTTGTTGAGCTCAGGCCCATAAGATTTCGAGTTTCGACCTCAAATCAGGTAGGAGTACCCGCTGAACTTAA----------------------------------------------------------------------------------------------------------------------------------------------------------------------
>OTU_1061
ATGCGATAAGTAATGTGAATTGCAGAATTCAGTGAATCATCGAATCTTTGAACGCACATTGCGCCCGCCAGTATTCTGGCGGGCATGCCTGTCCGAGCGTCATTTCAACCCTCGAACCCCTCCGGGGTCCGGCGTTGGGGATCGGCCCTTAACCGGCCGGCCCCGAAATACAGTGGCGGCCTCGCCGCAGCCTCTCATGCGCAGTAGTTTGCACACTCGCACCGGGAGCGCGGCGCGGCCACAGCCGTAAAACAAACCAAACTCTGAAATGTTGACCTCGGATCAGGTAGGAATACCCGCTGAACTTAA----------------------------------------------------------------------------------------------------------------------------------------------------------------------------------------------------
>OTU_1063
AATGCGATAAGTAATGTGAATTGCAGAATTCAGTGAATCATCGAATCTTTGAACGCACATTGCGCCCTTCGGTATTCCGAGGGGCATGCCTGTTCGAGCGTCATTTCAAACCTCAAGCTCTGCTTGGTATTGGGTCCGGCCCCCGCCTCAGGGAGGCCGTCCTGAAAGTCAGCGGCGAGGCTGTCTAGCTTCAGGCGTAGTAGAACCTTTCGTCTCGCCTTGCGAGCCTAGGCTGCCCTCGCCAGATAACCTTCATCCACAAGGTTGACCTCGGATCAGGTAGGGATACCCGCTGAACTTAA-----------------------------------------------------------------------------------------------------------------------------------------------------------------------------------------------------------
>OTU_1065
ATGCGATAAGTAATGTGAATTGCAGAATTCAGTGAATCATCGAATCTTTGAACGCACCTTGCGCCCTCTGGTATTCCGGAGGGCATGCCTGTTTGAGTGTCATTAAATTCTCAACTTCAATAGTTTGTAATGAACTTGTTGAAGCTTGGATGTGGAGGTTTGCTGGCGTCTTAGATGTTCGGCTCCTCTTAAATGCATTAGTGGATCCCGTTTGTTGGGCTACACTTTGGTGTGATAATTATCTACACTTTGGTTAGTTCAATAGGCTCTATGAGCATTTTTCAGAAACACTTTGTTTCTGGTTTGGGTTTTGCGCATTAGTGTGCTTTACCTGGTTCATTAGAGTAGGGCTTGTCTGCTTTCAAATCGTCTGTGTATGCGGACAATCTTTGACTATTTGACCTCAAATCAGGTAGGACTACCCGCTGAACTTAA----------------------------------------------------------------------
>OTU_1067
ATGCGATAAGTAATGTGAATTGCAGAATTCAGTGAATCATCGAATCTTTGAACGCAACTTGCGCCCCTTGGTATTCCGAGGGGCATGCCTGTTTGAGTGTCTTGAAATCATCAACCCCATTGATTTGCATCTTTGGGCTTGGACTTTGGGGGTCTTTTTTGCTGCCCGTGAGGGTGGCTCCCCTTAAATGCATCGGTTGGGCCAGTCGATGGCTTATGCTCTGGGCGTTGTATTACCCTCGCCGTTGGAGTTGCTGTTGCGGTGCCCCTCCTAGACCTGCCTCTGGAGTGGCGGTCAACCTTTTTGAAATCTGACCTCAAATCAGGTAGGACTACCCGCTGAACTTAA-------------------------------------------------------------------------------------------------------------------------------------------------------------
>OTU_1069
GCGCGAAATGTAGTGTGAATTGCAGAACTTAGTGAATCATCGAATCTTTGAACGCACATTGCGCCTCTCTTTACCGGGAGGCATGCCTGTCTGAGCGTCATATAAAACCCATAAGTCATCTTAGATTTGTATTGGGCTCTGCACTCGGGTGCATTGCCTCGAAGGGATAGGGTCTAGATTTGCGGACGAGCTCCTGTTGGACTTACCGTGAGTTTGGCCCATGTCAAAAGAGGCCCCTCTGGGCCTCTGAATCCTTGACCTCAGATCAGGTAGGAAGACCGCCTGAACTTAA---------------------------------------------------------------------------------------------------------------------------------------------------------------------------------------------------------------------
>OTU_1071
AATGCGATAAGTAATGCGAATTGCAGAATTCAGTGAGTCATCGAATCTTTGAACGCATATTGCGCCCTTTGGTATTCCGAAGGGCATGCCTGTTCGAGCGTCATTAACACACATCAAGCCTGGCTTGTAGTTGGACCCCCTTTGTAGCTGAGATACGCTACAGGTCCGAAAGATAATGACGGCGTCGTGTTTGACCCTAGATGCAACGAGCTTTTTCATAGCACGCATTGAAGTGGTCGGGCGACTTTGGTCTTTAACCATCATTTTTTCTAATGGTTGACCTCGGATCAGGTAGGAATACCCGCTGAACTTAA-----------------------------------------------------------------------------------------------------------------------------------------------------------------------------------------------
>OTU_1073
GCGCGAAATGTAGTGTGAATCGCAGAACATTGTGAATCATCGAATCTTTGAACGCACATTGCGCCTCCCTTAACCGGGGGGCATGCCTGTCTGAGCGTCATTTAAACCTATGGACCTAACTGGGTTCCGTATTGGGCCTCGCCTCTATTCTAACGGCGTTGCCTCGAAGGTATCGGCTTTACAGAGCGGACGAGATCCTTATGGACTGACCGTTTTGTAGTCGGAATTTTAACTCTGTCTTGACCTCAGATCAGGTAGGAATACCGCCTGAACTTAA------------------------------------------------------------------------------------------------------------------------------------------------------------------------------------------------------------------------------------
>OTU_1075
ATGCGATAAGTAATGTGAATTGCAGAATTCCGTGAATCATCAAATCTTTGAACGCAAATTGCACTCTTTGGTATTCCGAGGAGTATGCTTGCTTGAGGGTTGTTCCAATAAATCGTAAAAAAAATTTTACGGACCTGAGTTTTCCGAAGTTTTCAAATTTTGGTAACTTCAAATTTATCTTAACGATATAAAGTATCATGTTGGAAATGTTATATCTTGCATACTGCGAGTTCATTGACAATTAATGCTAATCGTTACTTCGTGTTATTTACCTAATTGATCAGGTTTAAGTGACACAATTTTTTTTTCAACACCTCAAGTCAAGTAAGAGTACCCGCTGAACTTAA--------------------------------------------------------------------------------------------------------------------------------------------------------------
>OTU_1077
ATGCGATAAGTAATGTGAATTGCAGAATCAGTGAATCATCGAATTTTTGAACGCATATTGCACTCCTTGGCATTCCTTGGAGTACACTTGTTCGAGCGCCGGTTGCGTCGTAAGGCCCAGCCTTGTGTTGAGGTTTCCCTCGCCGGGAACCCTCCAAACCGATTGGCGTCGTATCGTGCCTGACCGCAACACACTGCGACATCAGAAGCGAAACGGCCGCCGAATAACCGTCATGCATGGCCTCGAATCAAGTGGGGATACCCGCTAAACTTAA---------------------------------------------------------------------------------------------------------------------------------------------------------------------------------------------------------------------------------------
>OTU_1079
ATGTGATAAGTAATGTGAATTGCAGAATCCAGTGAATCATCGAATCTTTGAACGCATCTTGCGCTCCTTGGCATTCTGAGGAGCATGCCTGTTTGAGTGTCGTTAAAATATCAAAACACTTTTCTTGTGGGGGTGTTTTGGACTTTGGGAGTACATTTTTTGCTGGTCTTTGCCGGCTCTCCTAAAAAGCATCAGTTGGCAGACAATTCAGTGTGATAACTTTCTTACGCTGTCTCTGCTTGTCAAGGTTTTTTAAAAGAACCTATTTGACCTCAAATCAGGTAGGACTACCCGCTGAACTTAA---------------------------------------------------------------------------------------------------------------------------------------------------------------------------------------------------------
>OTU_1081
ATGCGAAAAGTAATGTGAATTGCAGAATTCCGTGAATCATTAAATCTTTGAACGCAAATTGCACTCCTTGGTATTCCGAGGAGTACACTTGCTTGAGGGTCAGTTAAAAAAACATCGTTACATCTTTTGGTGTTACGGATCTGGGTTATCCGGTTTTAAGTCGGTTACCTAAAATTAAGGATTATATAATGTGATACGTACTAAGATAAAGTCGTTAATCATTAAACTTTTTATTACATTATTACCAAATACATTTGGTTGGTGGTGTATAATTTCTGAAAATGACCTCAAGTCAAGTGAGAATACCCGCTGAACTTAA------------------------------------------------------------------------------------------------------------------------------------------------------------------------------------------
>OTU_1083
ACGCGAAAGGTAATGCGAATTGCAGAATCAGTGAGTCATCGAATCTTTGAACGCACATTGCGCCTCTCGGTATTCCGGGAGGCACGCCTGTTCGAGCGCCATTACACACTCCAAGCGAAGCTTGATGTTGGGCGAAGCGGTACCCACCGCCCGCCTGGAACGCGTGGGCGCCCGCTGCCGGACCGCGAACGTAGCAAGACAACTCGTCAAGTCGTTCTGCGGGCTCCGACGGGGGGCAGCCTCATAAACCATTTTATATCCAGTTTGGCCTCGGATCAGGCGGGGATACCCGCTGAACTTAA-----------------------------------------------------------------------------------------------------------------------------------------------------------------------------------------------------------
>OTU_1085
ATGCGATAAGTAATGTGAATTGCAGAATTCAGTGAATCATCGAATCTTTGAACGCACATTGCGCCCATTAGTATTCTATTGGGCATGCCTGTTCGAGCGTCATTTTGACCACTTAAGCCTGGCTTAGTGTTGGGAATCTACGTTTCGTAGTTCCTTAAATCTAGTGGCGGAGCCGCAGTGGCCTCTGAGCGTAGTAATTATCATCTCGCTTTGGAAGGTTCTGTAGTTTTTGCCGTTAAACCCCCAATTTTTTAAGGTTGACCTCGGATCAGGTAGGAATACCCGCTGAACTTAA------------------------------------------------------------------------------------------------------------------------------------------------------------------------------------------------------------------
>OTU_1087
GTGCGATATGTAGTGTGAATTGCAGAATTCCGTGAATCATCGAATTTTTGAACGCAAATTGCACTCTCCGGCTTTCCGGGAGAGTATGCCTGTTTGAGGGTCAGCCTAAAAAAAATCGACATTGTTGCTGTTTCATGGTGACTTTCGTCGGAGATTGGGTCATCTTAAACCCTTTCGGTTTAAGAGACTTAAAATTTTGTTTTACGATTCCACGAACGTTTCTAAGATGTTTTCTTTACACGTTTAAGGTGTCGAATGTCTTTATTAGACGTGACCGTCGCATCGGATCGCGTCCATAAATCTTTCGTTAACTGACCTCAGATAGGTAAGAGTACCCGCTGAACTTAA-------------------------------------------------------------------------------------------------------------------------------------------------------------
>OTU_1089
ATGCGATAAGTAATGTGAATTGCAGAATTTAGTGAATCATCGAATCTTTGAACGCACATTGCGCCTCCTGGTATTCCGGGAGGCACACCTGTTCGAGCGCCGTTTTCAAACTAAGGCTATGCCTTGTGTTGACAGCTCCCGTCTGGGATTGTCGAAACTCATAAACGCCTGTTGGCGAGAGCATACGCAGCGAATTGCAAGTGCCTCCCCAGCGGCGGTTTGTAACCCGAAATTTTGGCCTCGGATCAGGTGGGGATACCCGCTGAACTTAA-----------------------------------------------------------------------------------------------------------------------------------------------------------------------------------------------------------------------------------------
>OTU_1091
ATGCGATAAGTAATGTGAATTGCAGAATTCAGTGAATCATCGAATCTTTGAACGCACATTGCGCCCCTTGGTATTCCGAGGGGCATGCCTGTTCGAGCGTCATTTCAAACCCTCAAGCTTCTGCTTGGTGTTGGGTCCTCGTCCCTCACAGGACGTGCCCGAAACTCGTAGGCGGTGGCGCCCAGCTCCTCAGCGTAGTTAAACATTCCGCTCTGGATCAGTTGGGAGTTGCCCGCCGGACAACCACACTTTTTTCTTATGGTTTGACCTCGGATCAGGTAGGGATACCCGCTGAACTTAA------------------------------------------------------------------------------------------------------------------------------------------------------------------------------------------------------------
>OTU_1093
ATGCGATAAGTAATGTGAATTGCAGAATTCAGTGAATCATCGAATCTTTGAACGCACATTGCGCCCGCCAGCACTCTGGCGGGCATGCCTGTCCGAGCGTCATTTCAACCCTCAGGCCCCGCCTGGCGTTGGAGCCCTGCGCAGCGCAGGCTCCCAAAGACAGCGGCGGGCGCGCCCCGGAACCGAGCGCAGTAATGCTATCTCGTTCTGGTCCGGCGCGCGCTCCGGCCGTAAAACCCCCCGAACTTTAAGTGGTTGACCTCGGATCAGGTAGGAATACCCGCTGAACTTAA--------------------------------------------------------------------------------------------------------------------------------------------------------------------------------------------------------------------
>OTU_1095
ATGCGATAAGTAATGTGAATTGCAGAATTCAGTGAATCATCGAATCTTTGAACGCACCTTGCGCTCCTTGGCATTCCGAGGAGCATGCCTGTTTGAGTGTCATGTTAACTCTCAACCCCTCGGGGTTGGACTTTGGACGTTGCGGGAGCCGCTTCCGCTCGTCTCAAAAGCATTAGCGGGGTTCGGGCACCGACCCATTGCTGGCGTTTAGTAATGCTTGCGCCGCGCGGGGCTTCACCGCCTTTTCCCGCTCACCAGCGGACGCCACGGCGTCGAACTTGACTTCTGGCCTCAAATCAGGTAGGATTACCCGCCGAACTTAA--------------------------------------------------------------------------------------------------------------------------------------------------------------------------------------
>OTU_1097
ATGCGATACGTAATGTGAATTGCAGAATTCAGTGAATCATCGAATCTTTGAACGCACCTTGCGCCCCTTGGCATTCCGAGGGGCACACCCGTTTGAGTGTCGTGAAATCTTCAAAATCCTTTTTTCTTCTTAAAGGGTTTTGGACTTGGAGGTTTAATGCTCGCCCTTTCTTTTGAAAGTGAGCTCCTCTCAAAAGAATTAGTGGGGTCCGCTTTGCTGATCCTTGACGTGATAAAATGTTTCTACGTTTTGGGTTTAGCTCTGTTCCTTGGACGCCTGCTCCTAACCGTCTCACCGACAATGATGGTGCTCTGGTCACCGACCGTCTACATCGGCGGGAGGCTGGACCCACGAAAAGAAACCTTGACCTCAAATCGGGTGAGACTACCCGCTGAACTTAA--------------------------------------------------------------------------------------------------------
>OTU_1099
AATGCGATAAGTAATGTGAATTGCAGAATTCAGTGAATCATCGAATCTTTGAACGCACCTTGCACCCTTTGGCATTCCGAAGGGTATGCTCGTTTGAGTGTCATTGTACTCTCACACTCCCGATCATTTGGTTAGGAGCGGTGGACTTGGGTGTTGCTGCTTGACCGTGGCTCACCTTAAATGCAGTAGTGCAACTTTCGGTTGGACATAGTACGGCGTGATAAGTGTCTTCGCCGGCACCTCCTCACAGAGGGTGGCCGATCGGGAGCTCTGTGCTTCCAACCGTCTTCGGACAACAACTGACAACTTGACCTCAAATCGAGTAGGACTACCCGCTGAACTTAA----------------------------------------------------------------------------------------------------------------------------------------------------------------
>OTU_1101
ATGCGATAAGTAATGTGAATTGCAGAATTTAGTGAATCATCGAATCTTTGAACGCACATTGCGCCCTGTGGTATTCCGCGGGGCATGCCTGTTCGAGCGTCATTATAACCATCAAGCCTAGCTTGGTATTGGAGCCCGCGTCTGCGGCTCCCAAAAACAGTGGCAGTCTTTACAGACCCTAAGTGTAGTAACATATCTCGCTTTTGGACTCTGTAGCGGCTCGCCAGAACCTAAATTTTCAGGTTGACCTCGGATCAGGTAGGGATACCCGCTGAACTTAA--------------------------------------------------------------------------------------------------------------------------------------------------------------------------------------------------------------------------------
>OTU_1103
ATGCGATAAGTAATGTGAATTGCAGAATTCAGTGAATCATCGAATCTTTGAACGCACATTGCGCTCCCTGGTATTCCGGGGAGCATGCCTGTTCGAGCGTCATTACAACCCTCAAGCTCTGCTTGGTATTGGGCTCTGCTGGAAACGGCAGGCCTTAAAATCAGTGGCGGTGCCTCTCGGCTCCAAGCGTAGTAATTCTTCTCGCTTTGGATCACCGGGTGTGTGCTAGCCAGCAACCCCCAATTTTTTAAGGTTGACCTCGGATCAGGTAGGGATACCCGCTGAACTTAA----------------------------------------------------------------------------------------------------------------------------------------------------------------------------------------------------------------------
>OTU_1105
AGCGCGAAATGTAGTGTGAATCGCAGAACACTGTGAATCATCGAATCTTTGAACGCACATTGCGCCTCTCTCTCGAGGGGCATGCCTGTCTGAGCGTCATTTAACCAAATGGACCCAATGGGTTAATCCCAGTGGGTTCCGTGTTGGGCCTCGCCTAAGGGCGTCGCCTCAAGACCATCAGTCTAGAGCGGACGAGTTCCTTTAGGACAGACCGTTTGATGACTATATTTCTGAATTGACCTCAGATCAGGTAGGAATACCGCCTGAACTTAA----------------------------------------------------------------------------------------------------------------------------------------------------------------------------------------------------------------------------------------
>OTU_1107
AATGCGATACGTAATGTGAATTGCAGAATTCAGTGAATCATCGAATCTTTGAACGCACCTTGCGCCCCTTGGCATTCCGAGGGGCACACCCGTTTGAGTGTCGTGAAATCATCAAACACCTTTTTCTGTTTACCGAAAAGGGTTTTTGGACTTGGAGGTTCAATGCTCGCCTTTCACTTTTGAAAAGCAAGCTCCTCTCAAATGAATTAGTGGGGTTCTCTTTGCCGATCCTCGACGTGATAAGATGTTTCTACGTTTTGGATTTGGCACTGATGCCTGCTTCTAACTGTCCCCACGGACAACGATGGTGCTCTGGTCGCCACCGTCTACATTGGCGGAGGAAGGCTGGACCCACAAAAGAAAACCTTGACCTCAAATCGGGTGAGACTACCCGCTGAACTTAA-----------------------------------------------------------------------------------------------------
>OTU_1109
ATGCGATAAGTAATGTGAATTGCAGAATTCAGTGAATCATCGAATCTTTGAACGCACATTGCGCCCGCCGGTATCCCGGCGGGCATGCCTGTTCGAGCGTCATTACAACCCTCAGGCCACGCCTGGCGTTGGGGTCCTGCGCGGCAGGCCCCGAAAGACAGCGGCGGGTGCGTCCCACGACCGAACGCAGTAGTTTTCTCTCGTTCCGGGCGCGGGCGCATGCCGGCCGTAAAACACCCCCTTTCTAAGGTTGACCTCGGATCAGGTAGGAATACCCGCTGAACTTAA-------------------------------------------------------------------------------------------------------------------------------------------------------------------------------------------------------------------------
>OTU_1111
AATGCGATAAGTAATGCGAATTGCAGAATTCCAGTGAGTCATCGAATCTTTGAACGCACATTGCGCCCTTTGGTATTCCGAAGGGCATGCCTGTTCGAGCGTCATTATCACCCCTCAAGCCCCGTGCTTGGTGTTGGACGGCTCTGGTCGAGTAATGTCGACCCCTCCTAAAGACAATGACGGCGGCCTGTGGAACCCCCGGTACACTGAGCTTTTAACCGAGCACGTATCGGACGAGGGTGCCCGGGACACGGTCCATCCTCCCTTAAGTGGGAAAACTTTCAAGGTTGACCTCGGATCAGGTAGGAATACGCGCTGAACTTAA------------------------------------------------------------------------------------------------------------------------------------------------------------------------------------
>OTU_1113
AATGCGATACGTAATGTGAATTGCAGAATTCAGTGAATCATCGAATCTTTGAACGCACCTTGCGCCCCTTGGTATTCCGAGGGGCACACCCGTTTGAGTGTCGTGAATATTCTCAACCTTTCTTTGGTTTCTTGACCAAGGGAAGGCTTGGACTTTGGAGGTTTTTTATTTTTGCTGGCTTCCTCAGAAGTCAGCTCCTCCTAAATGAATTAGTAGGGTCTGCTTTGCTGATCCTTGACGTGATAATATATTTCTACGTCTTGGATCGTGCACAAGGCAGTTTTGGATTCTGCTTCTAACTGTCTTTGCAAAAGCAATGTTGCGAACCTTGACCTCAAATCGGGTGAGACTACCCGCTGAACTTAA-------------------------------------------------------------------------------------------------------------------------------------------
>OTU_1115
GCGCGAAATGTAGTGTGAATCGCAGAACATTGTGAATCATCGAATCTTTGAACGCACATTGCGCCTCCCGTAACAAGGAGGCATGCCTGTCTGAGCGTCATTTAAACCAATAAGCCCCAAGGGGTTTGTTTTGGGCCTCGTCGCTGTCGTCGTCGCCTTAAAGACATTGGTCTAGAGCGGACAAGATCCATTAGGACTGACCGTCGTGGGCCCCGATCCTCTGACTTGACCTCAGATCAGGTAGGACTACCGCCTGAACTTAA--------------------------------------------------------------------------------------------------------------------------------------------------------------------------------------------------------------------------------------------------
>OTU_1117
ATGCGATAAGTAATGTGAATTGCAGAATTCAGTGAATCATCGAATCTTTGAACGCACATTGCGCCCGCCAGTATTCTGGCGGGCATGCCTGTTCGAGCGTCATTTCAACCCTCAAGCCCCTCTGGCGGTTTGGCGTTGGGGATCGGCCCCGCTTCCGGCGGCCGGCCCCGAATACCATCGGCGGTCACGTCGTGCGACTCTGTGTAGTAGTTAACCACTCGCATTGGAACACGGTCGTGGCCACGCCGCAAACGATCTTCGGATCCTTCTCAAGGTTGACCTCGAATCAGGTAGGAATACCCGCTGAACTTAA------------------------------------------------------------------------------------------------------------------------------------------------------------------------------------------------
>OTU_1119
AGTGCGATAAGTAATGTGAATTGCAGAACTCCGTGGATCATCGAATCTTTGAACGCAAATTGCACTCTCCGGTATTCCGGAGAGTATGCCTGTTTGAGGGTCGTTAGGAAAAAAATGATCGTTTTCGTCTCCTTTCGGGTGACGATTTCGGAATTGAGCCCAGTCTTTAAAGAGCATATTATTTTTTTTTAAAGAGGCTTAAAATTTTCTCGATCGGCATGATGAGACTTATGTTTAGGTACGTTAGGTTCGCGTCATGCATTGCCCTGATATTATATTATTAGGTTATGACCATGAAATCGATGATGACGCGATGATCGATGGACGGTTTCACGACCCATAATTTCGTTTCATTTCATGACCTCAAATCAGGTAGGAATACCCGCGAACTTAA---------------------------------------------------------------------------------------------------------------
>OTU_1121
AATGCGATACGTAATGTGAATTGCAGAATTCAGTGAATCATCGAATCTTTGAACGCACCTTGCGCCCCTTGGCATTCCGAGGGGCACACCCGTTTGAGTGTCGTGAAATCCTCAAAGCCCCTCTTTCTTTGATGAGAAGAGGAGTTTTGGACTTGGAGGTTCAATGCTCGCTTCCGGAATCGAAAGCGAGCTCCTCTCAAATGAATCAGTGGGGTCCGCTTTGCCGGTCCTTGACGTGATAATGTGTTTCTACGTTTTGGATCTGGCACAGTCCCTTGGATGGCCTGCTTCTAACCGTCTCATAGAGACAATGATGGTGCTCCGGTCACCCCCACCTACACTGGCGGGGGAGGCTGGACCCACGACCAAAAAACCTTGACCTCAAATCGGGTGAGACTACCCGCTGAACTTAA--------------------------------------------------------------------------------------------
>OTU_1123
ATGCGATAAGTAATGTGAATTGCAGAATTCAGTGAATCATCGAATCTTTGAACGCACATTGCGCCCTTTGGTATTCCGAAGGGCATGCCTGTTCGAGCGTCATTATAACCACTCAAGCCTAGCTTGGTCTTGGGGTTCGCGGTCTCGCGGCCCCTAAAATCAGTGGCGGTGCTGCCTAGCTCTAAGTGTAGTAATTCTCTCGCTACAGGGTCTAGGTGGTTACTTGCCAGAAACCCCCCCTCTTACGGTTGACCTCGGATCAGGTAGGGATACCCGCTGAACTTAA---------------------------------------------------------------------------------------------------------------------------------------------------------------------------------------------------------------------------
>OTU_1125
AATGCGATAAGTAATGCGAATTGCAGAATTCCAGTGAGTCATCGAATCTTTGAACGCACATTGCGCCCTTTGGTATTCCGAAGGGCATGCCTGTTCGAGCGTCATTATCACCCTTCAAGCCCCCGGCTTGGTGTTGGACGGTTTGGTTTTGGTGACAAGACCCCTCCTAAAATCAATGACGGCGGCCTGTGCGACCCCCGGTACACTGAGCTTCTTAACTGAGCACGTATCGGTCTCAGGGTAGACAGGACCCGGTCTTCTTCCTTGACCGGAAAATTTTTTCCAAAGGTTGACCTCGGATCAGGTAGGGATACCCGCTGAACTTAA----------------------------------------------------------------------------------------------------------------------------------------------------------------------------------
>OTU_1127
ACGCGAAAGGTAATGCGAATTGCAGAATCAGTGAGTCATCGAATCTTTGAACGCACATTGCGCCTCTCGGTATTCCGGGAGGCACGCCTGTTCGAGCGCCATTACACACTCCAAGCGATGCTTGATGTTGGACGATGCGATGCCCTAGGTATCGCACGTCTGGAACGCGTGGGCGCCCGCCGCCGGAACGTGAACGTAGCAAGACGTCAGTCAAAATCGTTCAGTAAGTTCTGACGGAGGGCCGCCTCATCTTTTTCTATACCAGAAATTTGGCCTCGGATCAGGCGGGGATACCCGCTGAACTTAA------------------------------------------------------------------------------------------------------------------------------------------------------------------------------------------------------
>OTU_1129
ATGCGATACGTAATGCGAATTGCAGAATTCCGTGAATCATCAAATCTTTGAACGCAAATTGCGCTCTCGGGAATGCCCGTGAGCACGCCTCTTTGAGTATCGGTTCTATTAACTCTCAACAGCTTCCATGAAAATGGAAGTGTAGTTGGATACTGAGTGTTTCCATGCTTTCGAGCATCGAATCACTTTAAATAATAGAAAAACATAGGCATGAGATCTTTCTCAGTTCTGGCACTGTCGCTTTCGGGCGGGAGGGTCTAGTTCACACCTTGTCGGCTTTGAAATCGAAAAGCTGGTGACGTAGATAATTGCCTTGCGCAAATCAACGACATCAGCGAATGTAGATTTTAGATCCTGTGCGAATGAAGAGACTGCTGATTGTTCATCCTATCTCAATTCAAAAGAATGGGCAACTATTTCCTTTGGCTGATTTGAACTTC-----------------------------------------------------------------
>OTU_1131
AATGCGATAAGTAATGTGAATTGCAGAATTCAGTGAATCATCGAATCTTTGAACGCACCTTGCACCCTTTGGCATTCCGAAGGGTATGCTCGTTTGAGTGTCATTGTACTCTCACACTTCCGATCTTTGGATAGGGAGCGGTGGACTTGGGTGCTGCTGCTTCACTGTGGCTCACCTCAAATGGATTAGTGCAACTCTTGGTTGGACATAGTACGGCGTGATAAGTGTCTTCGCCGGCACCTCCTAATCGAGGGTGGCTGATTGAGAGCTCTGTGCTTCAAACCGTCTTCGGACAATGACTGACAACTTGACCTCAAATCGAGTAGGACCACCCGCTGAACTTAA----------------------------------------------------------------------------------------------------------------------------------------------------------------
>OTU_1133
GCGCGAAATGTAGTGTGAATCGCAGAACATTGTGAATCATCGAATCTTTGAACGCACATTGCGCCTCCCCTCGCGGGAGGCATGCCTGTCTGAGCGTCATTCAAGCCCATGGGCCCCGTGTGGGTCGCGTGTTGGGCCTCGCCCGTGGGCGTCGCCCGGAACGAATAGGTCGAAGGAGCGGACGCGATCCATTAGGACTGACCGCGCCGGGACCCTAAATCTCAGATCGGACCTCAGATCAGGTAGGGACACCGCCTGAACTTAA------------------------------------------------------------------------------------------------------------------------------------------------------------------------------------------------------------------------------------------------
>OTU_1135
AATGCGATAAGTAATGTGAATTGCAGAATTCAGTGAATCATCGAATCTTTGAACGCACCTTGCGCTCCTTGGTATTCCGAGGAGCATGCCTGTTTGAGTGTCATTAAATTCTCAACCTTTCCAGCTTTTATTAGTTTGGTCAGGCTTGGATGTGGGGGTTGCAGGCTTCATTTAGTCTGCTCTCCTTAAATGCATTAGCGGAACTTTTGTGGACCGTCTATTGGTGTGATAATTATCTACACCGTGGATGTAAAGCAGTTTTTATAAAAAGTTCAGCTCCTAACTGTCCATTGACTTGGACAATTTTGACAATTTGACCTCAAATCAGGTAGGACTACCCGCTGAACTTAA----------------------------------------------------------------------------------------------------------------------------------------------------------
>OTU_1137
ATGCGATAAGTAATGTGAATTGCAGAATTCAGTGAATCATCGAATCTTTGAACGCATCTTGCGCTCCTTGGTATTCCGAGGAGCATGCCTGTTTGAGTGTCATTTGAAAGCTTCTCAGCCACTCCAGAAAATGGATGTGGCTTGGGAGATTGTGGAGGGATTGTGCAGGCTCCTGTTTGTCTGCTCCTCTGAAACATATTAGTGGCGTCTGGTTCAGACCCACCAATGGGTGTGATAAACTATCAGTGCCCTTGGGTGGTGTGCTGCGTGTGGCTGCTTTTGATCGATTGTGACCAACTTGACCTCAAATCAGGTAGGACTACCCGCTGAACTTAA-------------------------------------------------------------------------------------------------------------------------------------------------------------------------
>OTU_1139
ATTGCGATAAGTAGTGTGAATTGCAGAATTCTGTGAATCATCGAATCTTTGAACGCATATTGCGCTCTCTGGTATTCCGGAGAGCATGCCTGTTTGAGGGTAATTAAATAAATCTTTGACTATTTTTTTAGTCAAGGGATATTGGGTTTTCCGCACTTTTAGCTAGCGGTAACCTGAAATATATGGTTAGTCTCATTTGGTTGAGATGCGTAATAATATTATTTCGCGAAATCATCAATGAGATGTTACCAAGTTTTGACGCATACAGTTCAAGCTGAATGTGGTTAATACAAATATTTTTGAACATTACCTCAAATCAGGTAGGAATACCCGCTGAACTTAA------------------------------------------------------------------------------------------------------------------------------------------------------------------
>OTU_1141
ATGCGATAAGTAATGTGAATTGCAGAATTCAGTGAATCATCGAATCTTTGAACGCACATTGCGCCCGCTAGTATTCTGGCGGGCATGCCTGTTCGAGCGTCATTACAACCCTCAAGCGCAGCTTGGTGTTGGGGACCTATGGTTACCATAGGCCCTGGAAATCAGTGGCGGGCTCGCTAATACCCCGAGCGTAGTAGAATCTCTCGCTTAGGGCGTATAGCGGGTTCCAGCCGTTAAAACCCCACTGTTTACAAAAGGTTGACCTCGGATCAGGTAGGAATACCCGCTGAACTTAA-----------------------------------------------------------------------------------------------------------------------------------------------------------------------------------------------------------------
>OTU_1143
ATGCGATAAGTAATGTGAATTGCAGAATTCAGTGAATCATCGAATCTTTGAACGCATCTTGCGCCTTTTGGCATTCCGAAAGGCACACCTGTTTGAGTGTCATGAACCTCTCAACATCTGTATTTTGTAATTGAAATGCGGATGGTTGGATGCTGAGCGTTGCTGTTATCCACAGCTCGTTTTAAACATATGAGCGATCTCTTTGCTACTCGGATTGACTCGGCGTAATAACATGTTCGTCGAGGACGCTTTTGGAGCGGCCGAACAGTAAATGGGTAGCTTCTAAACCGCGCCTCGGTGCACTCGTACTTTAGACCTCAAATCAGGTGGGACTACCCGCTGAACTTAA------------------------------------------------------------------------------------------------------------------------------------------------------------
>OTU_1145
ATGCGATAAGTAATGTGAATTGCAGAATTCAGTGAATCATCGAATCTTTGAACGCACCTTGCACCCTTTGGTATTCCGAAGGGTACACCCGTTTGAGTGTCATTGTAACCTCACCACATCAATCTATTGTTGATGTTGTGGACTTGGATGCTGCTGTGTTACAACGGCTCATCTGAAATCTATGAGTGCATCCTGATTTGTGGTGTGTTCGGTGTGATAAATCTTCACTGAGTCGACCTCTGGTCACACCCACTTGACATGGCTCTGTGCTTCCAACAGTCTCCCCTGTGAGACAACTCCTGACAATTTGACCTCAAATCGGGTGGGACTACCCGCTGAACTTAA----------------------------------------------------------------------------------------------------------------------------------------------------------------
>OTU_1147
ATGCGATACGTAATGTGAATTGCAGAATTCAGTGAATCATCGAATCTTTGAACGCACCTTGCGCCCCTTGGTATTCCGAGGGGCACACCCGTTTGAGTGTCGTGAAAATCTCAACCTCCTTGGTTTCTTCTGAACACCGAAGGAGGCTTGGACTTTGGAGGCCTTTGCTGGTACCTCTCTCTTTTGAAGGCCAGCTCCTCTTAAATGAATTAGCGGGGTCCTCTTTGCCAGTCCTCGACGTGTGATAAGATGTTTCCATGTCTTGGCTTCTGGCTCTGTTGCTTTTGGGACCTGCTTCTAACCGTCTCGACCTTGCATAGAGACAATGTTTGAGCGTGTTCTCCCTTCTCGGGAAACACTCTCGACCCCACGAACCCTTGACCTCAAATCGGGTGAGACTACCCGCTGAACTTAA------------------------------------------------------------------------------------------
>OTU_1149
AATGCGATAAGTAATGTGAATTGCAGAATTCAGTGAATCATCGAATCTTTGAACGCACATTGCGCCCCTTGGTATTCCGGGGGGCATGCCTGTTCGAGCGTCATTTCAACCCTCAAGCTTTGCTTGGTCTTGGGCACTGCCGGGAACGGCTTGCCTTAAAATCAGTGGCGGTGCCATTCGAGCTCTACGCGTAGTAATAAACCCCTCGCGATTGAGTCTTGGTGGATGCTTGCCAGCAACCCTCAATTTTTTATGGTTGACCTCGGATCAGGTAGGGATACCCGCTGAACTTAA-------------------------------------------------------------------------------------------------------------------------------------------------------------------------------------------------------------------
>OTU_1151
ATGCGATAAGTAATGTGAATTGCAGAATTCAGTGAATCATCGAATCTTTGAACGCACATTGCGCCCGTTAGTATTCTAGCGGGCATGCCTGTTCGAGCGTCATTACAACCCTCAAGCACTGCTTGGTGTTGGGGACCTATACTTATAATAGGCCCTGAAAATCAGTGGCAGGGCTCGCTAATACCCCGAGCGTAGTAGAAATCCTCGCTTAGGGCGTATGGCGGGTTTTCGCCGTTAAAACCCCTTATTATTTACAAGGTTGACCTCGGATCAGGTAGGAATACCCGCTGAACTTAA----------------------------------------------------------------------------------------------------------------------------------------------------------------------------------------------------------------
>OTU_1153
ATGCGATAAGTAATGCGAATTGCAGAATTCTACGAGTCATCGAATCTTTGAACGCACATTGCGCCCGCCAGCATTCTGGCGGGCATGCCTGTTCGAGCGTCATTTCAACCCCCAAGCCCTGGCCGCTTGGTGTTGGAGCCCTACGGCAGCACGCCGTAGGCTCCGAAAATCAGTGGCGGGCCCGCTGGAATCCCGAACGCAGTAGCTTAGTTCTCGTTCAGGGCGTCTCGGCGGGTCTCTAGCCGTAAAACCCCCACTACAGAAAGGTTGACCTCGGATCAGGTAGGAATACCCGCTGAACTTAA--------------------------------------------------------------------------------------------------------------------------------------------------------------------------------------------------------
>OTU_1155
ATGCGATAAGTAATGTGAATTGCAGAATTCAGTGAATCATCGAATCTTTGAACGCACCTTGCGCTCCTTGGTATTCCGAGGAGCATGCCTGTTTGAGTGTCACGTGAAACCCTCACCCCTGCGATGTCAAAGTCGTGGACGGTGGATTTGGACGCTGCCGTTGTTGGCTCGTCTCGAAATGCATTAGCCGTGCGCGTCGCGCCAGCGCCTCTCGGTGTGATAATTATCTACGCCGTTCAGAGTGCCAGTGCCCAAGACCGTGGCTCATAGCCGTCTTCGGACAATTCACTTTAACGCTCTGGCCTCAAATCAGGTAGGACTACCCGCTGAACTTAA-------------------------------------------------------------------------------------------------------------------------------------------------------------------------
>OTU_1157
GCGCGAAATGTAGTGTGAATCGCAGAACCTTGTGAATCATCGAATCTTTGAACGCACATTGCGCCTCCTTCACGGGGGGCATGCCTGTCTGAGTGTCATTTAAACCAAATGGACCTATATAGGTTCCGTGTTGGGCCTCGCTCTTCCAAGAGCGTCGCCTCGAGGCCATTGGTCTGATGTGCGGGCGAGTTCCTCTAGGACGGACCGCGCTGTGGACCGCGAGACTTTCTGATTTTGACCTCAGATCAGGTAGGGACACCGCCTGAACTTAA-----------------------------------------------------------------------------------------------------------------------------------------------------------------------------------------------------------------------------------------
>OTU_1159
AATGCGATACGTAATGTGAATTGCAGAATTCAGTGAATCATCGAATCTTTGAACGCACCTTGCGCCCCTTGGTATTCCGAGGGGCACACCCGTTTGAGTGTCGTGAACACCCTCAACCTTCTTGGTTTCTTGACCAGGAAGGCTTGGACTTTGGAGGTTGTCTTTGCTGGCCTCTCTTTGAAGCCAGCTCCTCCTAAACGAATTAGTGGGGTCCGCTTTGCCGATCCTTGACGTGATAAGTATCCTTCTACGTCTTGGGTTTTGCACTGTTGCCCTGGAACCCGCTTCCAACAGTCTTCGTTTTGAAGACAATGTTCGAGTTGCATTGTGACTTGACCTCAACGACCTTGACCTCAAATCGGGTGAGACTACCCGCTGAACTTAA------------------------------------------------------------------------------------------------------------------------
>OTU_1161
GTGCGATAAGTAATGTGAATTGCAGAATCCGTGAATCATCGAATTTTTGAACGCAAATTGCACTCTCTGGTATTCCGGGAGTATGCCTGTTTGAGGGTCGGTGTATACAAAATCGATGTATTGCTTTTTTTTGCAACACTTCGGAATTGAGTCATCTTTTTTAATCCTTTTAGGGGGTTTTTAAGAGACTTAAAAGTGATATTTTTGCGCATCTTTAGACGTAAGTAGTTTTTTATTTCGTCTTTTTTGGTGGGCTTTTATTAGGTGTAGGTCTTTGTTGAGCTCACGCCTATAAGAATTTCGAGTTTCGACCTCAAATCAGGTAAGAGTACCCGCTGAACTTAA----------------------------------------------------------------------------------------------------------------------------------------------------------------
>OTU_1163
ATGCGATAAGTAATGTGAATTGCAGAATTCAGTGAATCATCGAATCTTTGAACGCATATTGCGCCCTTTGGTATTCCGAAGGGCATACCTGTTCGAGCGTCATTACAACCCTCAATTATAATTATTTGATGTTGGGCATTGCCTCTTAGGCATGCCTTAAAATGAGTGACGGTGGCATGGTCAACCTCAAGCATACAGAAATGCGATGTAGGAAGAGTGTAGCCAGTCTGAACATATCTAGATGTTGACCTCGGATCAGGTAGGAATACCCGCTGAACTTAA-------------------------------------------------------------------------------------------------------------------------------------------------------------------------------------------------------------------------------
>OTU_1165
ATGCGATAAGTAATGTGAATTGCAGAATTCAGTGAATCATCGAATCTTTGAACGCACATTGCGCCCATCAGTATTCTGATGGGCATGCCTGTTCGAGCGTCATTTCAACCCTTAAGCCTAGCTTAGTGTTGGGAATCTACCCTGTAGCTACCCTGTAGCTACCCTGTAGTTCCTCAAATTTACCGGCGGAGACGTGGTATCCTCTGAGCGTAGTAGCTTCTATTCTCGCTTTTGTAGGTGCCTCGGCCCTTGCCGTAAAACCCCCCAATTTTTAATGGTTGACCTCGGATCAGGTAGGAATACCCGCTGAACTTAA---------------------------------------------------------------------------------------------------------------------------------------------------------------------------------------------
>OTU_1167
ATGCGATAAGTAATGTGAATTGCAGAATTCAGTGAATCATCGAATCTTTGAACGCACATTGCGCCCGCCAGTATTCTGGCGGGCATGCCTGTTCGAGCGTCATTTCAACCCTCAAGCCCCAGTGGCCTGGTGTTGGGGACCGGCGACCTCGCCCGGAGGACACCCTCGCGGTGCCCCCCGGTGCGTCCGCCGCCCCGAAATGAATTGGCGGCCCCGTCGCGGCCTCCTCTGCGTAGTAGCACAACCTCGCAGCGGGAGCGCGACGCGGCCACTGCCGTAAAACGCCCAACTTTTTTAGAGTTGACCTCGGATCAGGTAGGAATACCCGCTGAACTTAA-----------------------------------------------------------------------------------------------------------------------------------------------------------------------
>OTU_1169
ATGCGATAAGTAATGTGAATTGCAGAATTCAGTGAATCATCGAATCTTTGAACGCACATTGCGCCCATTAGTATTCTAGTGGGCAGGCTTGTTCGAGCGTCATTTCAACCCTCAAGTTTTTAATTAAGCTTGGTCTTGAGATTTAGCTTTTAAGAAGCTACTTCTTTAAAATGAATGACAAGACTTGTTTCCAACCTAGTGAAGTAAAAATATATCTATCGCTGTGGAACGATCAAGATCTTTGTCTTAAAAAAACTCATATTTTTTAAAGTTGACCTCGAATCAAGTCGGATTACCCGCTGAACTTAA----------------------------------------------------------------------------------------------------------------------------------------------------------------------------------------------------
>OTU_1171
ATGCGATAAGTAATGTGAATTGCAGAATTCAGTGAATCATCGAATCTTTGAACGCACATTGCGCCCATTAGTATTCTAGTGGGCATGCCTGTTCGAGCGTCATTAACACCACTTAAGCACAGCTTAGTGTTGGGAATCTACGCGGGGCAGCTACCCGGGACTTACCCTGTAGCTACCCTGTAGTTCCTTAAAGACAACGGCGGAGTTGTGGTATCCTCTGAGCTTAGTAGTAATATTCTAGCTTTCGAGTAGCCACTGCCCCTGCCGTTAAACCCCCATCTTTTAAATGGTTGACCTCGGATCAGGTAGGAATACCCGCTGAACTTAA---------------------------------------------------------------------------------------------------------------------------------------------------------------------------------
>OTU_1173
ATGCGATAAGTAATGTGAATTGCAGAATTTAGTGAATCATCGAATCTTTGAACGCACATTGCACCTTCTGGCATTCCGGGAGGTATGCCTGTTCGAGCGTCATTAGCAACCATCAAGCACTGCTTGGTATTGGGCGTCACCCGTGGGTGCGCCTTAAAACCAGCGGCGACGTCGCCCGGCTCCAAGCGCAGTAATGCTCTCGCTCATGGGGTTGGGGTGCGCGTCCGCCACAAAACCCCTCTATCACAAGGTTTGACCTCGGATCAGGTAGGGATACCCGCTGAACTTAA-----------------------------------------------------------------------------------------------------------------------------------------------------------------------------------------------------------------------
>OTU_1175
ATGCGATAAGTAATGTGAATTGCAGAATTCAGTGAATCATCGAATCTTTGAACGCACATTGCGCCCCTTGGTATTCCGAGGGGCATGCCTGTTCGAACGTCATCATAACCAATCCAGCCTGGCTGGGTCTTGGGTGCCGCCTTCGGGCGCGCCTCAAAAGTAGTGGCGGTGCCGTCGGGGCCTAAGCGTAGTAAAAATACCCTCGCTATAGGACCCCGGTGGATACCTGCCAGCAACCCCCCCATATATACAGGTTTGACTTCGGATCAGGTAGGGATACCCGCTGAACTTAA--------------------------------------------------------------------------------------------------------------------------------------------------------------------------------------------------------------------
>OTU_1177
GTGCGATAAGTAATGTGAATTGCAGAATTCCGTGGATCATCAAATTTTTGAACGCAAATTGCACTCTCTGGCATTCCGGAGAGTATGCCTGTTTGAGGGTCGTTAAAAATAAAATCGCATTTTGTTGCTTTCGGGTGACATTTTCGGAATTGAGCAATCTTTTTTTTAATCCTTAACGGGATTTGTTAAGAGGCTTAAAATTGATCATATTTTATGATAAGACTTAGTTTAATAATAAACGTAAGTTACGTCATAAGTGTTTTTTATTAGGCGTGGCTAAATTTGCAAAAGTTTTACTTATAATAGTTTCACGACCTATAATCCATTTCACGAAATGACCTCAAATCAGGTAGGAATACCCGCTGAACTTAA-------------------------------------------------------------------------------------------------------------------------------------
>OTU_1179
ATGCGATAAGTAATGTGAATTGCAGAATTTAGTGAATCATCGAATCTTTGAACGCACATTGCACCTCTTGGTAATCCTTGAGGTATATCTGTTCGAGCGCCGTTTAAATATTAAGGCTTTGCCTTTTGTTGATGTTTACCGCTCTCTCTAGTGGTTCATCCAAATATATTGGCGTCTATTAATAGCTATAAGAAACGCAGTGAAAATGTGATTCTAAACTATTTTGATGGACTGCCGGTTTTTCTATTATCCATGGCCTCGGATCAGATAGGGATACCCGCTGAACTTAA-----------------------------------------------------------------------------------------------------------------------------------------------------------------------------------------------------------------------
>OTU_1181
ATGCGATAAGTAATGTGAATTGCAGAATTCAGTGAATCATCGAATCTTTGAACGCACATTGCGCTCGCCAGCATTCTGGCGAGCATGCCTGTTCGAGCGTCATTTCAACCCTCAAGCACCGCTTGGTTTTGGGGCCCCACGGCACACGTGGGCCCTTAAAGGTAGTGGCGGACCCTCCCGGAGCCTCCTTTGCGTAGTAACTAACGTCTCGCACTGGGATCCGGAGGGACTCTTGCCGTAAAACCCCCAAATTCTTTACAGGTTGACCTCGGATCAGGTAGGAATACCCGCTGAACTTAA-------------------------------------------------------------------------------------------------------------------------------------------------------------------------------------------------------------
>OTU_1183
AATGCGATAAGTAATGCGAATTGCAGAATTCAGTGAGTCATCGAATCTTTGAACGCATATTGCGCCCTTTGGTATTCCGAAGGGCATGCCTGTTCGAGCGTCATTATCAATCATCAAGCTTGGCTTGTTATTGGACTCTTTTTATGATTGAAATATATCATAGGTCCGAAAGATAATGATGGGTATCATTTGACCCTAAATGCAACGAGCTTTTTATAGCACGCATTGAAGTGGTTAAGTGACCCGATCTTAACTATTATTTTCTAAGGTTGACCTCGGATCAGGTAGGAATACCCGCTGAACTTAA------------------------------------------------------------------------------------------------------------------------------------------------------------------------------------------------------
>OTU_1185
ATGCGATAAGTAATGTGAATTGCAGAATTCAGTGAATCATCGAATCTTTGAACGCACCTTGCACCCTTTGGTATTCCGAAGGGTACCCCTGTTTGAGTGTCATTATTATTCTCAAACTCACACTTGTTGTAACGACTTGTTGTGGGCTTTGGATGTGGGGACTACTGGACTCTATTAAGTTGGAGGTCGGTTTCCCTTAAATATATTAGTGGTTGGTCGGGCCCCAGCTCTTGGTGTATGTTTAGGTTTTTATCAGCTACACCTTATACAGTCTGGCTAGCCCATGCTATGGCTACTGCTCTCTAACCGTCTTTTCAAAGACAATTAGTAACAATTTGGCCTCAAATCAGGTGGGACTACCCGCTGAACTTAA------------------------------------------------------------------------------------------------------------------------------------
>OTU_1187
ATGCGATAAGTAATGTGAATTGCAGAATTCAGTGAATCATCGAATCTTTGAACGCACATTGCGCCCGCTGGTATTCCGGCGGGCATGCCCGTTCGAGCGTCATTTTAATCCCTTCCCGGGAGACTCTGTTTTGATTACTGGGTCTTGCGGGGCGTTGGCACTGGACGCCTTTTTTTTTAAGGTGGCCGGAGCTTAAATATAGTGGCGGACGCGTGGCGGCCCCTAGCGCAGTAGAACAAACCTTCTCGCTCAGGAGGCTCGCGGCGGCGGATCACAGCCCTATGCAAGCTTTAAAAAACTTGCAACTAAATAACAAACTTGACCTCGGATCGGGTAGGACTACCCGCTGAACTTAA-----------------------------------------------------------------------------------------------------------------------------------------------------
>OTU_1189
ATGCGATACGTAATGTGAATTGCAGAATTCAGTGAATCATCGAATCTTTGAACGCACCTTGCGCCCCTTGGCATTCCGAGGGGCACACCCGTTTGAGTGTCGTGAAATCCTCAAAACCCTTCCTTTTCTTTGATCAGGATAGGGCTTTTGGACTTGGAGGTTCGATGCCCGCTTTCGCCTTTGAAAGTGAGCTCCTCCCAAACGAATTAGTGGGGTCCGCTTTGCCGATCCTTGACGTGATAAAACATTTCTACGTTTTGGACCCGGCACTGTTCTTTTGGACATCTGCTCCTAACCGTCTCATGGACGACGATGGTGCTCCGGTCTTTGCCACCCATGTTGGCAGGAGGCTTGACCCACAAAAAAAACTATACCTTGACCTCAAATCGGGTGAGACTACCCGCTGAACTTAA--------------------------------------------------------------------------------------------
>OTU_1191
ATGCGATACGTAATGTGAATTGCAGAATTCAGTGAATCATCGAATCTTTGAACGCACCTTGCGCCCCTTGGCATTCCGAGGGGCACACCCGTTTGAGTGTCGTGAAATTCTCAAACCTTCTTGGTTTTTTGACCAAGATGGCTTTGGACTTTGGAGGTTTTTTGCTGGCTTTGCAGAAAGTCGGCTCCTCTTAAATGCATTAGTGGGGTCCCCTTTGCGAATCCCTGGACGTGATAAGATGTTTTCTACGTCTTGGGATTTGCTCTGTTCATTGGGAACCTGCTTCCAACCGTCTCGTGAGAGACATCGTTCGAGCTTGCTCGGCACACGAACCTTGACCTCAAATCGGGTGAGACTACCCGCTGAACTTAA-------------------------------------------------------------------------------------------------------------------------------------
>OTU_1193
ATGCGATAAGTAATGCGAATTGCAGAATTCAGTGAGTCATCGAATCTTTGAACGCATATTGCGCCCTTTGGTATTCCGAAGGGCATGCCTGTTCGAGCGTCATTATCACAGTCTCAAGCCTGGCTTGCTGTTGGGCCCATTGTCACTTGGTGACAGGCCCGAAAGACAATGACCGGTGTAACAGACTCCAGATGCAACGAGCTTATTACAGCAGGCATCCGGCAGTTGTGTGACCCGGTTTTTACCCTTTCTTTTTAAGGTTGACCTCGGATCAGGTAGGAATACCCGCTGAACTTAA---------------------------------------------------------------------------------------------------------------------------------------------------------------------------------------------------------------
>OTU_1195
GCGCGAAATGTAGTGTGAATCGCAGAACATTGTGAATCATCGAATCTTTGAACGCACATTGCGCCTCCCTCACAAGGGAGGCATGCCTGTCTGAGTCTCATTTACACTAAATCCATCCACTGGATTTGTGTTGGGTGCTTGCCCTTTTTGGCATCGCCTCAAAGTCGTCTGTCTAACGAGCGGATGGGATCCTTTTGGACTGACCGTTTGTGGGACAATAAATTTTCTCTGACTTTGAGCTCAGATCAGGTAGGACTACCGCCTGAACTTAA-----------------------------------------------------------------------------------------------------------------------------------------------------------------------------------------------------------------------------------------
>OTU_1197
ATGCGATAAGTAATGTGAATTGCAGAATTCAGTGAATCATCGAATCTTTGAACGCACATTGCGCCTACCAGTATTCTGGTAGGCATGCCTGTTCGAGCGTCATTTCAACCCCTCAAGCACTGCTTGGTGTTAGGGCCCTACGCGGACAGCGTACGCCCCCAAGACTAGTGGCGGGCCCTCTCGTGGCACCGAGCGTAGTAAATACTCGTCGCTCTGGTAGATCGGAGGGTTCCGGCCGTTAAACCCCCAAAATTCTGAAGGTTGACCTCGGATCAGGTAGGAATACCCGCTGAACTTAA--------------------------------------------------------------------------------------------------------------------------------------------------------------------------------------------------------------
>OTU_1199
ATGCGATAAGTAATGTGAATTGCAGAATTCAGTGAATCATCGAATCTTTGAACGCACATTGCGCCCGCCAGTATTCTGGCGGGCATGCCTGTTCGAGCGTCATTTCAACCATCAAGCCCCAGGCTTGTGTTGGAGCCCTGCGGCTGCCGCAGCCTTCTAAAATCAGTGGCGGGCTCGCTATCACACCGAGTGCAGTAGTTTACTCTTCGCTCAGGGCGTGTGGCGGGTGCTAGCCGTGAAACCCCCTACTTCTCAAGGTTGACCTCGGATCAGGTAGGAATACCCGCTGAACTTAA-----------------------------------------------------------------------------------------------------------------------------------------------------------------------------------------------------------------
>OTU_1201
AATGCGATAAGTAATGTGAATTGCAGAATTCAGTGAATCATCGAATCTTTGAACGCATCTTGCGCTCCTTGGTATTCCTTGGAGCATGCCTGTTTGAGTATCATGAGCAAATCTCAAAGTCAATTCCTTAATTGGTTTTGCTTTGGACTTGGAGGTCTTGCAGATTTCACAGTCTGCTCCTCTTAAATGCATTAGCTGGATCTCAGTAATTATGCTTGGTTCCACTCGGCGTGATAAGTATCACTCGCTGAGGACACTGTTAAAAAGGTGGCCAGGAAATTACTGATTGAACCGCTTCTAACGGTCTATTAAGTTAGACAATTGACCCCTTAAGTTTGATCTCAAATCAGGTAGGACTACCCGCTGAACTTAA------------------------------------------------------------------------------------------------------------------------------------
>OTU_1203
AATGCGATAAGTAATGTGAATTGCAGAATTCCGTGAATCATCGAATCTTTGAACGCACATTGCGCCCCTTGGTATTCCGAGGGGCATGCCTGTTCGAGCGTCATTAACACCCCTCAAGCTTGCTTGGTCTTGGGGCTCGCGTCTTCGCGGCCCTTAAAATCAGTGGCGGTGCCGTCCGGCTCTCAGCGTAGTAATTTTTCTCGCTCGTGGGTCGTCCGGTAACGCTGACAACTACTTTCATGTTTGACCTCGGATCAGGTAGGGATACCCGCTGAACTTAA--------------------------------------------------------------------------------------------------------------------------------------------------------------------------------------------------------------------------------
>OTU_1205
TTGCGATATGTAATGTGAATTGCAGAATTCAGTGAATCATCGAATCTTTGAACGCACCTTGCGCCCTTTGGTATTCCGAAGGGCATGCCTGTTTGAGTGTCATTAAATTCTCAACTTCATTACTTTTTGTATTGAAGCTTGGATGTTGGAGGTCATGCAGGCATAAATATGTCAGCTCCTCTTAAATGCATTAGCAGAACTTGTACGTTCGGCTCTGGTTTGATAATCCTATCTATGCCATTGCTGAAATGTCGATGCTCAGCTTCTAATGGTCCATTGAATGGACTGTCTCTTATGAGGCATACTTTTGACTTGACCTCAAATCAGGTAGGACTACCCGCTGAACTTAA-----------------------------------------------------------------------------------------------------------------------------------------------------------
>OTU_1207
ATGCGATAAGTAATGTGAATTGCAGAATTCAGTGAATCATCGAATCTTTGAACGCACCTTGCACCCTTTGGTATTCCGAAGGGTACACCCGTTTGAGTGTCATTGTAATCTCACCTTCCAACTCTTTGTTGGCATGTTGTGGATTTGGATGTTGCCGTGTTGCAATGGCTCATCTGAAATGCCTGAGTACATCCTGGATTGTGATGTGTTCGGTGTGATAAGCTTTCACCGTCATTGACCCCAGTGGTCACACTCACCCTTACCAAGGCTCTGTGCTTCCAATCGTCTTAATCAGACAATTTTGACAATTTGACCTCAAATCGGGTGGGACTACCCGCTGAACTTAA--------------------------------------------------------------------------------------------------------------------------------------------------------------
>OTU_1209
GTGCGATAAGTAGTGTGAATTGCAGAATTCCGTGAATCATCAAATCTTTGAACGCAAATTGCACTCTCTGGCATTCCAGAGAGTATGCCTGTTTGAGGGTCAGTTTAGTTAAGATCGATGCATTACTTGTTTGGGTGATGCATTGGAGTTGGGTCAATCTTCGCTTCGCGGTTGAAGAGACCTGAAATTGACGTTATCACGAGCATCTCAGACGTTGTTAGTGTGGGTGAAACTCTCCTCTCGTCTTTTTTTGATGCCGGGGCTTACTAGGTGTGGTCATGTCGCTGAGCTCACACCTATAAAGAATTTCGAGTTCTGACCTCAAATCAGGTAGGAGTACCCGCTGAACTTAA--------------------------------------------------------------------------------------------------------------------------------------------------------
>OTU_1211
AGTGCGATATGTAGTGTGAATTGCAGAATTCCGTGAATCATCGAATTTTTGAACGCAAATTGCACTCTCCTCGGAGAGTATGCCTGTTTGAGGGTCAGCCTAAAAAAAATCGACATAGTTGCTGTTTCGCGGTGACATTCGTCGGAAATTGGGTCATCTTAAACCTTTTGGTTTTAAGCGGCTTAAAATTTTCTTTACGATTCCACGAACGTTTCTAAGATTTATTTCTTACACGTTTAAGGTAATCGATCTTTATTAGACGTGGCCGTCGCATCGGATCGCGTCCATAAATATTTCGTTAACTGACCTCAGACAGGTAAGAGTACCCGCTGAACTTAA----------------------------------------------------------------------------------------------------------------------------------------------------------------------
>OTU_1213
ATGCGATAAGTAATGTGAATTGCAGAATTTAGTGAATCATCGAATCTTTGAACGCACATTGCACCTCTTGGTAATCCTTGAGGTATATTTGTTCGAGCGCCGTTTAAATATTAAGACATTGTCTTTTGTTGAATTACTACGTAACTGTAGTTTTTCTAAATATTTTGGCGTGTTTAATAGCATCAAAAACGCAGTGAAATGTGATTTTGATTTTGTTAGGCACTTGCCTTGTTTTTTACTATTGTTAAACATGGCCTCGGATCAAATAGGGATACCCGCTGAACTTAA-------------------------------------------------------------------------------------------------------------------------------------------------------------------------------------------------------------------------
>OTU_1215
ATGCGATAAGTAATGCGAATTGCAGAATTCCGTGAGTCATCGAATCTTTGAACGCACATTGCGCCCGCCAGCATTCTGGCGGGCATGCCTGTTCGAGCGTCATTTCAACCCTCAGGCCCTGCCTGGCGTTGGAGGACTGCGCATGCAGCCTCCCAAAGCAAGCGGCGGCGGCGCCCCAAAACCGAACGCAGTAGCAATATCTCGTTCTGGGTCTGGGTCGTTGTCCTGCCGGAAAACCCCCATCTTTTTAATGGTTGACCTCGAATCAGGTAGGAATACCCGCTGAACTTAA---------------------------------------------------------------------------------------------------------------------------------------------------------------------------------------------------------------------
>OTU_1217
ATGCGATAAGTAATGTGAATTGCAGAATTCAGTGAATCATCGAATCTTTGAACGCACCTTGCACTCCTTGGTATTCCGAGGAGTATGCCTGTTTGAGTGTCATTAACTTCTCAAATCTTTAATGGTTGTATTGGCTATTGAAGGCTTTGGATGTGGAGGCTTGCTGGCCTTTCAATAGATCAGCTCCTCTTAAAATCATTAGTGGTTACTGTTCTCCACTTTGGTGTGATAATTATCTACGCCTATAAGTGAAGATGTTAAGTGTAGCTGCTTTCAAACCGTCCATGTTAACTTGGACAATCTTGAACTGTTTGACCTCAAATCAGGTAGGACTACCCGCTGAACTTAA------------------------------------------------------------------------------------------------------------------------------------------------------------
>OTU_1219
ATGCGATAAGTAGTGTGAATTGCAGAATTCAGTGAATCATCGAATCTTTGAACGCACATTGCGCCCCTTGGTATCCCGAGGGGCATGCCTGTTCGAGCGTCATTTCACCCCTCAAGCCTGGCTTGGTGTTGGGCGACGTCCTCTTTGGGGACGCGCCTCAAAACGCTCGGCGGCGTGGCACCGGCTTTAAGCGTAGCAGAATCTTATCTTTCGCTTTGAAAGTCGGGGCCACATCTGCCGGAAGACCTACTCGCAAGGTTGACCTCGGATCAGGTAGGGATACCCGCTGAACTTAA-----------------------------------------------------------------------------------------------------------------------------------------------------------------------------------------------------------------
>OTU_1221
GTGCGATAAGTAATGTGAATTGCAGAATTCCGTGAATCATCGAATCTTTGAACGCATATTGCACCTTCTGGTATTCCGGAAGGTATGCCTGTTTGAGGGTCAGTTAAATAAAAATCGGTGTTGTTTGCCGCCTTTCGTGGTGACGCGTCGGAATTGAGTCGTCTTAACCGAACTTCGGTTAAGTGACTTAAAATCTTGCATGATTTTCGAACGTATTTAAATTTGCTTACGTACGTTTGGGATGTCGAATGTTTATTAGGTTCGGTCATCCTACATGACTCGCGCCCATAATTTTTTCATTAAATGACCTCAAATCAGGTAAGAATACCCGCTGAACTTAA--------------------------------------------------------------------------------------------------------------------------------------------------------------------
>OTU_1223
AGTGCGATAAGTAGTGTGAATTGCAGAATTCCGTGAATCATCGAATCTTTGAACGCAAATTGCACTCCCTGGCATTCCGGGGAGTATGCCTGTTTGAGGGTCAGTTTAGTTAAAGATCGATGCGTTGCTTGTGTTTTTTTGGGTGACGCATTGGAGTTGGGACAATCTTCGCCTCGCGGTGAAGAGACCTGAAATTGACGTTCTCCCGAGCATCTCAGACGTTGTTAGTGTGGGTGAAAACCTCCCCTCGTCTTCCTTTTGATGCCTGGGCCTTACTAGGTGTGGTCAGGTCGCTGAGCTTTTCACGCCTATAAAGAATTTCGAGTTCTGACCTCAAATCAGGTAGGAGTACCCGCTGAACTTAA--------------------------------------------------------------------------------------------------------------------------------------------
>OTU_1225
TTGCGATAAGTAGTGTGAATTGCAAAATCTGTGAATCATCGAATCTTTGAACGCATATTGCACTCTTTGGTATTCCGAAGAGAATGCCTGTTTGAGGGTAATTAAAAGAAATCTTTAATCTCTTTTTGAGGTTAAGGGATATGGGTATTCCGCTAATAATTTGTTGGCGGTAACCTGAAATAGATGGTAGTCTTCATCTAGTCGAGACGCGTAATAATATTATTTCGTGAAACGGCTAATGAGCGACCTAGTTTTGAATGCCTTTATAGAAGTCATTAAAACAAATAATTTTGACATTACCTCAAATCAGGTAGGATTACCCGCTGAACTTAA----------------------------------------------------------------------------------------------------------------------------------------------------------------------------
>OTU_1227
AGCGCGAAATGTAGTGTGAATCGCAGAACCTTGTGAATCATCGAATCTTTGAACGCACATTGCGCCTCCTTTAACGGGGAGGCATGCCTGTCTGAGCGTCATTTAAAGCAATGGATTTAATCCGTGTTGGGCTCTTCGCCTTTGGGCGTAGCCTCAAAGTAATCGGCTTTTATGTTAGCGGAGGAGATCCTTAAGGACTAACCGCAAATTCGGGAGCCAGATAAATATTTTTTGATTTGACCTCAGATCAGGTAGGGACACCGCCTGAACTTAA---------------------------------------------------------------------------------------------------------------------------------------------------------------------------------------------------------------------------------------
>OTU_1229
ATGCGATAAGTAATGTGAATTGCAGAATTCCGTGAATCATCGAATCTTTGAACGCACATTGCGCCCATCAGTACTCTGGTGGGCATGCCTGTTCGAGCGTCATTTCAACCCTCAGGCTCTGTACTGCCTGGCGTTGGGGCCTTCTGCGAAGCGTTAAGAAAAACTCTCGCAGGCCCCCAAGATCAGTGGCGGGCCCGCTGTGGCTCCGAGCGTAGTAGTTTACTTTCTCGCTTGGGAGACTCGGCGGTTCTCAGCCGTTAAACACCACTGTAATTTTTACAAGGTTGACCTCGGATCAGGTAGGAATACCCGCTGAACTTAA---------------------------------------------------------------------------------------------------------------------------------------------------------------------------------------
>OTU_1231
CTGCGATACGTGATGTGAATTGCAGAATTGTGAATCATCGAACCTTTGAACGCACATTGCGCCTGTTGGTATTCCGATGGGCACGTCTGATTGAGCGTTGTCTACTCTCGGATGGTCATGGGGGATGTCTAGACACCCCTGAAATGTCTCGGCACTGTGCCACGGCGCAACGTGAAGCAGTGCCGGCAAGATAACCATATACTCACCAACCTCAGTCAGACGAGAATACCCGCTGAACTTAA-----------------------------------------------------------------------------------------------------------------------------------------------------------------------------------------------------------------------------------------------------------------------
>OTU_1233
ATGCGATAAGTAATGTGAATTGCAGAATTCAGTGAATCATCGAATCTTTGAACGCACATTGCGCCCCTTGGTATTCCGGGGGGCATGCCTGTTCGAGCGTCATTTCAACCCTCAAGCCTAGCTTGGTCTTGGGCTCTGCCTACCACGGCTGGCCTTAAAATCAGTGGCGGTGCCATTGAGCTCTACGCGTAGTAATTAAACCATCGCGTGTGATCCTCGATGGATGCTTGCCAGCAACCTCTAATTTTCTATGGTTGACCTCGGATCAGGTAGGGATACCCGCTGAACTTAA---------------------------------------------------------------------------------------------------------------------------------------------------------------------------------------------------------------------
>OTU_1235
ATGCGATAAGTAATGTGAATTGCAGAATTCAGTGAATCATCGAATCTTTGAACGCACATTGCGCCCGCCAGCATTCTGGCGGGCATGCCTGTTCGAGCGTCATTTCAACCCTCGAGCTCCCTTTGGGGAGCCCGGCGTTGGGGACCGGCCTCTACCGCCGCCCCCGAAATACAGTGGCGGCCCCGTCCACGGCGACCTCTGCGTAGTAACTTAACCTCGCACCGGAAACCCGACGTGGCCACGCCGTAAAACACCCCACTTCTGAACGTTGACCTCGGATCAGGTAGGAATACCCGCTGAACTTAA-------------------------------------------------------------------------------------------------------------------------------------------------------------------------------------------------------
>OTU_1237
ATGCGATAAGTAATGTGAATTGCAGAATTTAGTGAATCATCGAATCTTTGAACGCACATTGCACCTCTTGGTAATCCTTGAGGTATATCTGTTCGAGCGCCGTTTAAATATTAAGACTTTGTCTTTTGTTGAATTATCATGATTAATGATTTTTCTAAATATATTGGCGTCTGTTTAATAGCTTCAAGAAACGCAGTGAAAATGCGATTTTTGGCTATAnGAAAAAACTGCCTTGTTTTTACACTCACAAACATGGCCTCGAATCAGATAGGGATACCCGCTGAACTTAA-----------------------------------------------------------------------------------------------------------------------------------------------------------------------------------------------------------------------
>OTU_1239
ATGCGATAAGTAATGTGAATTGCAGAATTCAGnGAATCATCGAATCTTTGAACGCACATTGCGCCTCCGGGTATTCCTGGAGGCATGCTTGTTCGAGCGTCGTTTAAGACCATGAGGCTCTGCCTTGCGCTGAGCTGCCGACTCTGGTTGGTGGCTTCAAACGGATTGGCGTCTGGAGTTTAGCCGAAGCACAGCAACATGTGGCAGAGGCGGCGACGGATTGCCTGTTGTTCTATACAGGTCGACCTCGGATCAAGCAAGACTACCCGCTGAACTTAA----------------------------------------------------------------------------------------------------------------------------------------------------------------------------------------------------------------------------------
>OTU_1241
ATGCGATAAGTAATGTGAATTGCAGAATTCAGTGAATCATCGAATCTTTGAACGCACATTGCGCCCTTTGGTATTCCGAAGGGCATGCCTGTTCGAGCGTCATTTCAAACCTCAAGCAACTGCTTGGTATTGAGCGTTCGTCTTTTGTTAGACGTGCTCGAAACTCGTGGGCGGTGCTGTCCAGCATCTTTGCGTAGTCATATCATTCCGCATCTGATAACACTGGCACAGCTACTCGCCGAACAAACGGTCGTCTCCTTCACCGGATGCACCATTTTTCTCAGGTTTGACCTCGGATCAGGTAGGGATACCCGCTGAACTTAA-------------------------------------------------------------------------------------------------------------------------------------------------------------------------------------
>OTU_1243
GTGCGATAAGTAATGTGAATTGCAGAATTCCGTGAATCATCGAATCTTTGAACGCAAATTGCACTCTCTGGTAACCCGGGGAGTATGCCTGTTTGAGGGTCAGTGTTAATAAAATCGGTGCGTTGCATTTTGTGACGTTCCGGAGTTTGGGTCATCTTATAATAACACCCTTTCAAGGTGCTTTTAAGAGGCTTAAAATTGAGATTTTTTTTTTGTATTTTTAGACGTACATAAATTATTTTTATTCGTTTATCCTAATGCCAAAATCTATTAGATGCGACCATGTCTTATGGTTTCGTGTCTATAAATTTTTCATGATCTGACCTCAAATCAGGTAGGAACACCCGCTGAACTTAA----------------------------------------------------------------------------------------------------------------------------------------------------
>OTU_1245
ATGCGATAAGTAATGTGAATTGCAGAATTCAGTGAATCATCGAATCTTTGAACGCACCTTGCGCTCCTTGGTATTCCGAGGAGCATGCCTGTTTGAGTGTCATTAATATATCAACCTCTTCAGCTTTTTGCATGTTGAGTGTTGGATGTGGGGGTATTTTTTGCTGGACTCTATCTGAGGTCAGCTCCCCTAAAATGCATCAGCGAAACAATTTGTTTACCGCTCATTGGTGTGATAACTATCTACGCTATTGACGGTGACGCATGTTTAGCTTCTAACAGTCCATTAACTTGGACAACCTTTTTATTAATGTGACCTCAAATCAGGTAGGACTACCCGCTGAACTTAA------------------------------------------------------------------------------------------------------------------------------------------------------------
>OTU_1247
ATGCGATAAGTAATGTGAATTGCAGAATTCAGTGAATCATCGAATCTTTGAACGCACATTGCGCCCTCTGGTATTCCGGAGGGCATGCCTGTTCGAGCGTCATTACAACCCTCAAGCTCTGCTTGGCCTTGGGCGTCACCGGTAACGGTGGGCCTCAAACTCAGTGGCGGTGCCGTCTGGCTCTAAGCGTAGTAATTCTTCTCGCTATAGACGTCTGGTGGATGCTTGCCAACAACCCCCAACTTCTTAAGGTTGACCTCGGATCAGGTAGGGATACCCGCTGAACTTAA-----------------------------------------------------------------------------------------------------------------------------------------------------------------------------------------------------------------------
>OTU_1249
ATGCGATAAGTAATGTGAATTGCAGAATTCAGTGAATCATCGAATCTTTGAACGCACATTGCGCCCTTTGGTATTCCGAAGGGCATGCCTGTTCGAGCGTCATTATAACCACTCAAGCCTGGCTTGGTATTGGAGTTCGCTATCGGCGGCCCCTAAAATCAGTGGCGGTGCCTGTAGGCTCTACGCGTAGTAATACTTCTCGCTATAGGGTCCTGCGGGTGACTTGCCAACAACACCTAATTTTTTAAGGTTGACCTCGGATCAGGTAGGGATACCCGCTGAACTTAA-------------------------------------------------------------------------------------------------------------------------------------------------------------------------------------------------------------------------
>OTU_1251
ATGCGATAAGTAATGTGAATTGCAGAATTCAGTGAATCATCGAATCTTTGAACGCACATTGCGCTCGCTAGTATTCTGGCGAGCATGCCTGTTCGAGCGTCATTTCAACCCCTCAAGCGTTATTATTTAATAATAAAAGCTTAGTGTTAGGCCCTATAATTCTAAAGGTTTTTATAGGCCTGAAATCCATCGGCGAACCCCTCTGCGAGGCCGAGCGTAGTAGATTTCTCTCGCTATGACTTCCAGTGGCGGACCTGCCTTATTTAATTATTTTATACAAGGTTGACCTCGAATCAGGTAGGAATACCCGCTGAACTTAA-----------------------------------------------------------------------------------------------------------------------------------------------------------------------------------------
>OTU_1253
ATGCGATAAGTAATGTGAATTGCAGAATTCAGTGAATCATCGAATCTTTGAACGCACATTGCACCCGGTGGTATTCCGCCGGGTATGCTTGTTCGAGCGTCATTATAACCACTCAAGCCTGTCTTGGTGTTGGGGATTGCGAATTTTGCAGCCCTAGAGTCCAGTAGCGTCACCTGCGGGTTCTAAGCGTAGTAATTTCTCCTCGCTACAGAGCCTGCTGGTGGATAGTGTAAATCCAGTTAATTCTGCGTGTCCTGCTATTAAACCCCCAATTTTTAAAGGTTGACCTCGGATCAAGTAGGGATACCCGCTGAACTTAA-----------------------------------------------------------------------------------------------------------------------------------------------------------------------------------------
>OTU_1255
ATGCGATAAGTAATGTGAATTGCAGAATTCAGTGAATCATCGAATCTTTGAACGCACATTGCGCCCTGTGGTATTCCGCAGGGCATGCCTGTTCGAGCGTCATTTCAACCCATCAAGCTTACGCTTGGTATTGGGGCCTGCGGTTTCGCAGCCTCTAAACTCAGTGGCGGTGCAACTGAGCTCTGAGCGTAGTAATTTTTCTCGCTATAGGGTCTCGGTTGTGACTTGCCAGCAACCCCCAATTTTTATCAGGTTGACCTCGGATCAGGTAGGGATACCCGCTGAACTTAA----------------------------------------------------------------------------------------------------------------------------------------------------------------------------------------------------------------------
>OTU_1257
ATGCGATAAGTAATGTGAATTGCAGAATTCCAGTGAATCATCGAATCTTTGAACGCACATTGCGCCCATTGGCATTCTAATGGGCATGCCTGTCCGAGCGTCATTTCAGTCACTCAGGCCTATACAGCCTGGCGTTGGGGCATCTACAGTTGAGTGTAGGCCCTGAAAGATAGTGGCGGTGTCCGCTAGCACTCCGGGCGCAGTACATTTCCTTCTCGCCTAGGACGTCTTGCGGGCTGCCGGCCGTAAAACAGCCTGAAGCTCAGAAGGTTGACCTCGGATCAGGTAGGACTAACCCGCTGAACTTAA----------------------------------------------------------------------------------------------------------------------------------------------------------------------------------------------------
>OTU_1259
ATGCGATAAGTAATGTGAATTGCAGAATTCAGTGAATCATCGAATCTTTGAACGCATATTGCACCCTCTGGTATTCCGGGGGGTACACCTGTTCGAGCGCCATTTTGACCCTCAAGCATAGCTTGGTGTTGGGTAAAGTCCCTAGGGGGACCTACTCTTAACTTGTAGGCGGTCATCGCTAGCTCCCCCAAGCGTAGCAGGCTCACGCACTCGCTCGGGGACGGGCGGTTTGACCCGCTAAACTAAAAACTTTTTTTCAAAGGTTTGGCCTCGAATCAGGTGGGGATACCCGCTGAACTTAA-----------------------------------------------------------------------------------------------------------------------------------------------------------------------------------------------------------
>OTU_1261
ATGCGATAAGTAATGTGAATTGCAGAATTCAGTGAATCATCGAATTTTTGAACGCATATTGCACCCATGAGTATTCTCATAGGTATACCTGTTTGAGCGTCGTTTATCATAATAAAGCAATGCTTTTTGTTAGATTTTGGTTATATCAAGCTTTCGCAGTGATGTGGAAAAAAGATTACCAATTTCTTAAACTCATTGGCGTTAGATCATATTTGCCGATTCGCAGTGTTTATGCGTACTCGTCAAGCTGAATAATTGCCAGTTTTTGCGCTTCGCGCTTTTAATGTTCGACCTCAAATCAAGTAAGACTACCCGCTGAACTTAA------------------------------------------------------------------------------------------------------------------------------------------------------------------------------------
>OTU_1263
ATGCGATAGGTAATGTGAATTGCAGAATTCCGTGAATCATCAAATCTTTGAACGCAAATTGCACTCTCTGGTATTCCGGAGAGTATGCTTGCTTGAGGGTTAGATAATAAAAATCGTAAAAAAATTTTTTTTTACGGATCTGGGTTTTCCAAAGTTTTTACTTTGGTAATCTAAAATTTATCTTAACAAAAGTAATATTGGAAATGTTTATCTTTGATTCGTTAACAATTATTACTAATTTGTTACGTCGTATTATTTTTCTAATTTTTTAATTAGTTTATTGTAATACAATTTTCTTGAATTCTGACCTCAAGTCAAGTAAGAATACCCGCTGAACTTAA--------------------------------------------------------------------------------------------------------------------------------------------------------------------
>OTU_1265
ATGCGATACGTAATGTGAATTGCAGAATTCAGTGAATCATCGAATCTTTGAACGCACCTTGCGCCCCTTGGCATTCCGAGGGGCACACCCGTTTGAGTGTCGTGAAATCTTCAAAACCCTCTTTCTTTGATCCATTTTGGTCGGGAAAAGGGATTTTTGGACTTGGAGGTTCAATGCTCGCCTTTTCTTTCGAAAGTGAGCTCCTCTTAAACAAATTAGTGGGGTTCGCTTTGCTGATCCTTGACGTGATAAGATGTTTCTACGTTTTGGGTTTAGCATCGTCCCTTGGATGCCCGCTCCTAACTGTCCCACGGACAACGATGGTGCTCTGGTCACCGCCGGTCCACATCGGCGGAAGGCTGGACCCACAAAAGAAACATTGACCTCAAATCGGGTGAGACTACCCGCTGAACTTAA----------------------------------------------------------------------------------------
>OTU_1267
ATGCGATAAGTAATGTGAATTGCAGAATTCAGTGAATCATCGAATCTTTGAACGCATATTGCACCCTCTGGTATTCCGGGGGGTACACCTGTTCGAGCGCCATTTCGACCCTCAAGTATAACTTGGTGTTGGGTAAAGTCCCTTTATTAGGGGACCCACCCTTAACTCGTAGGCGGTCATCGCCTTTTTCCCCCAACGTAGCAAGCTAACGCACTCGTTCGGGGATAGGCGGTTTGACTCGCTAAATAAAAACCCTTTTTAAAGGTTTGGCCTCGGATCAGGTGGGGATACCCGCTGAACTTAA---------------------------------------------------------------------------------------------------------------------------------------------------------------------------------------------------------
>OTU_1269
GCGCGAAATGTAGTGTGAATTGCAGAACATTGTGAATCATCGAATCTTTGAACGCACATTGCGCCTCTCTCGGGAGGCATGCCTGTCTGAGCGTCTTTTAAACCGAATGGGGCCCCACGGGGTCCCGTGCTGGGCGGTCGTCCCCCCCTCGGGGCGGCGTCGCCTCGAATGCATCGGTCTCACGAGCGGGCGAGTTCCTCTAGGACGAACCGCTTCGACGGGACCGTGTCTATCTCCGATAGGACCTCAGATCAGGTAGGGACACCGCCTGAACTTAA-----------------------------------------------------------------------------------------------------------------------------------------------------------------------------------------------------------------------------------
>OTU_1271
GCGCGAAATGTAGTGTGAATCGCAGAACATTGTGAATCATCGAATCTTTGAACGCACATTGCGCCTCCCGTAACAGGGAGGCATGCCTGTCTGAGCGTCGTTTGAACCCATAACTCCGTGAGGGGCTTGTGTTGGGCCCTTCGTCGAGCCGTCCGTCGGCGCGACGTGGCCTCAAAGAGATCGGTCTAGTTGAGCGGACGAGATCCATTAGGACAAATGATCGTTCGACCGACCTTAAAGGCAATCTTAGTTTGACCTCAGATCAGGTAGGGCTACCGCCTGAACTTAA------------------------------------------------------------------------------------------------------------------------------------------------------------------------------------------------------------------------
>OTU_1273
ATGCGATAAGTAATGTGAATTGCAGAATTCAGTGAATCATCGAATCTTTGAACGCACCTTGCGCCCTTTGGTATTCCGAAGGGCATGCCTGTTTGAGTGTCATTAAATTATCAACCTTGCTCGCTTTTACCGGCTTGAGTGAGGCTTGGATGTGAGGGCTTGCTGGCTTCCTTCAGTGGACGGTCTGCTCCCTTTAAATGCATTAGTGGAATCCCTTGTGGACCGTCACTTGGTGTGATAATTATCTATGCCATCTTGACTTTGAAGCAAAACTTATGGGAATCTGCTTATAACCGTCTTCGGACAATCTTTGACATTTTGACCTCAAATCAGGTAGGACTACCCGCTGAACTTAA-----------------------------------------------------------------------------------------------------------------------------------------------------
>OTU_1275
ATGCGATAAGTAATGTGAATTGCAGAATTCAGTGAATCATCGAATCTTTGAACGCACATTGCGCCCGCTAGTATTCTGGCGGGCATGCCTGTTCGAGCGTCATTTCAACCATCAAGCCCTAGGCTTGTGTTGGGGTCCCTGCGGCCGCTCGCAGCCCTCTAAATTTAGTGGCGGTCTCGCTATCATACCGAGCGCAGTAGCGTAATCTCTTCGCTCCGGGCGTGGTGGCGGGCACCCTGCCGTAAAACGCACCTATTTCTCAAGGTTGACCTCGGATCAGGTAGGAATACCCGCTGAACTTAA----------------------------------------------------------------------------------------------------------------------------------------------------------------------------------------------------------
>OTU_1277
ATGCGATAAGTAATGTGAATTGCAGAATTCAGTGAATCATCGAATCTTTGAACGCACCTTGCGCCCTTTGGTATTCCGAAGGGCATGCTTGTTTGAGTGTCATTATATTCTCAAACCTTGATAGCTTTGCGGCTACTCGAGGCTTTGGATGTGAGGGCTTGCTGGCTTCCTTAAGTGGCGGTCTGCTCCCTTTAAATGCATTAGTGGGATCCTTTGTGGATCGGTCACTTGGTGTGATAATCTATCTACGCCGCCTGGCTGAGAAGCATATAATTGGGAACCTGCTCATAACCGTCTGCTTGCAGACAACGTTCTTAATGTTTGACCTCAAATCAAGTAGGACTACCCGCTGAACTTAA--------------------------------------------------------------------------------------------------------------------------------------------------
>OTU_1279
ATGCGATAAGTAATGTGAATTGCAGAATTCAGTGAATCATCGAATCTTTGAACGCGCCTTGCGCCCTTTGGTATTCCGAAGGGCACACCTGTTTGAGTGTCGTGAAATTCTCAACCCTCTTCGCTTTTTTGCGAATGTAGGGATTGGACTTGGAGGCTTTGCCGGGCTTCACAGCTCGGCTCCTCTCAAATGCATTAGTGCGTCTTGTTGCGACGTGCGCCTCGGTGTGATAATTATCTACGCTGTGGTGGGCTCGCTTCTGTAGAGACACGCTTTCTAACCGTCCGAAAGGACAGCTTTCATCGAACTTTGACCTCAAATCAGGTGGGACTACCCGCTGAACTTAA--------------------------------------------------------------------------------------------------------------------------------------------------------------
>OTU_1281
ATGCGATAAGTAATGTGAATTGCAGAATTCAGTGAATCATCGAATCTTTGAACGCACATTGCGCCCTTTGGTATTCCGAGGGGCATGCCTGTTCGAGCGTCATTTTACCGATCAAGCCTGGCTTGGTATTGAGTCCCGCCTTTCAGCGGCCTCTAAACTCAGTGGCGGTGCCGTTCGGCTCTCAGCGTAGTAATTTTATCTCGCTACAGGGTCTCGCGGTTGCTTGCCATAACCCCAATTTCTTAAGGTTGACCTCGGATCAGGTAGGGATACCCGCTGAACTTAA---------------------------------------------------------------------------------------------------------------------------------------------------------------------------------------------------------------------------
>OTU_1283
ATGCGATAAGTAATGTGAATTGCAGAATTCAGTGAATCATCGAATCTTTGAACGCAACTTGCGCTCTCTGGTATTCCGGAGAGCATGCCTGTTTGAGTGTCATGAAATCTCAACCATTAGGGTTTCTTAATGGCTTGGATTTGGGTGTTGCCAGTCTCTGGCTCGCCTTAAAGGAGTTAGCGAGTTTAACAATGTCGTCTGGCGTAATAAGTTTCGCTGGTAAGACTTGTGAAGTTTGCTTCTAATCGTCTTCGGACAATTACTTTGACTCTGGCCTCAAATCAGGTAGGACTACCCGCTGAACTTAA-----------------------------------------------------------------------------------------------------------------------------------------------------------------------------------------------------
>OTU_1285
ATGCGATAAGTAATGTGAATTGCAGAATTCAGTGAATCATCGAATCTTTGAACGCACATTGCGCCCGCCGGTATCCCGGCGGGCATGCCTGTTCGAGCGTCATTTCTATCTTCAGGCCTCGCCTGGTGTTGGGGCGCCACCGACGGTGGGCTCCCAAAGCCAGTGGCGGGCTCGTCTAGGACCCGAGCGTAGTAGCCTGTATACATCTCGCTCAGGGAGCCTGGCGTGCTCTAGCCATCAAGCAACCCCTTCTAAAAGTTGACCTCGGATCAGGTAGGAATACCCGCTGAACTTAA-----------------------------------------------------------------------------------------------------------------------------------------------------------------------------------------------------------------
>OTU_1287
GCGCGAAATGTAATGTGAATCGCAGAACATTGTGAATCATCGAATCTTTGAACGCACATTGCGCCTCCTGTTACAGGGAGGCATGCCTGTCTGAGCGTCATTTAAACCCATGCCAGGGCGAGCTTTCGTCGTCGGCGTGTTGGGCCCTCGTCGACCCCCTCGGGTCGACGTGGCCTCGAATCCATCGGTCGAGTTGAGCGGACGAGATCCTCTGGGACATGGACCGTTCACGCGACCCTAAATATTTGATATCTTGACCTCAGATCAGGTAGGGACACCGCCTGAACTTAA----------------------------------------------------------------------------------------------------------------------------------------------------------------------------------------------------------------------
>OTU_1289
ATGCGATAAGTAATGTGAATTGCAGAATTCAGTGAATCATCGAATCTTTGAACGCACATTGCGCCCCTGGGCATTCCTAGGGGCATGCCTGTTCGAGCGTCATTGTAAAAATCTCAAGCTCAGCTTGGTGTTGGGTGTTTGCCCCTCCCTGTTACGGGGGGTCGGGGCATGCCTGAAAATCAATGGCGGTGCCATGATGGCCTCAAGCGTAGTAGACTCTCTCTCGCTTTGGATGGTTCGTCGTGTGGTTCACCGATCTAACATAAAATCTTAGAAAGGTTTTGACCTCGGATCAGGTAGGGATACCCGCTGAACTTAA------------------------------------------------------------------------------------------------------------------------------------------------------------------------------------------
>OTU_1291
ATGCGATAAGTAATGTGAATTGCAGAATTCAGTGAATCATCGAATCTTTGAACGCACCTTGCGCTCCTTGGTATTCCGAGGAGCATGCCTGTTTGAGTGTCATTAAATTCTCAACCTCACCCGTTTTGTAATGAGACAGGTGAAGGCTTGGATGTGGGGGTTTTGCAGGCTGCCTCAGTGCTGGTCTGCTCCCCTGAAATGCATTAGCGAGCTCATATGAGCTTCCGTCTATTGGTGTGATAATTATCTACGCCGTGGATTGGACTCATGCTTGCTTCTAACCGTCCGCAAGGACAATTTACTTGACCAATTTGACCTCAAATCAGGTAGGACTACCCGCTGAACTTAA------------------------------------------------------------------------------------------------------------------------------------------------------------
>OTU_1293
ATGCGAGACGTAATGCGAATTGCAGATCAACGCGAGTCATTGAATCTTTGAACGCACATTGCGCCCCCTGGTATTCCGGGGGGCACGCCCGTCCGAGTGTCATTTCTGCCTCGAGCTTTAGGCTTGTTGTTGGGTACCGCCCGGGAGGGCGCACCTCAAATCTATTGGCGCCTCTGAGAGGCCTCCAAACGTATAGAGCTTAACCGCCCGCGTTTAGGGGCCTGATAAGGGGCGGCCTGCATGCATCTTCCTAGCACATGGCCTCGGATCGGGCGGGGTTACCCGCTGAACTTAA------------------------------------------------------------------------------------------------------------------------------------------------------------------------------------------------------------------
>OTU_1295
AATGCGATAAGTAATGTGAATTGCAGAATTCAGTGAATCATCGAATCTTTGAACGCACCTTGCACTCCTTGGTATTCCGAGGAGTATGCCTGTTTGAGTGTCATTAAATTCTCAAAACCTATTGTTCTTGAATAGTGGGCTTTGGATGTGAGGGCTTTGCTGGCCTTTTGATAGGTTCAGCTTCCTTCAAATGCATTAGTGGTTGCTGATCCGCTTTCAATTGGTGTGATAGTTATCTACGTCTTTTGAAGTGGAATCGCTTGCTTATCCGCTTCTAACCGTCTTGATATGTTGGACAACTCTTGACCATTTGACCTCAAATCAGGTAGGACTACCCGCTGAACTTAA-------------------------------------------------------------------------------------------------------------------------------------------------------------
>OTU_1297
ACGCGATAGTTAATGTGAATTGCAGAATTCAGTGAATCATCGAGTCTTTGAACGCACATTGCGCCTTCCGGCATTCCGGGAGGCACGTCCGTTTGAGCGTCAGCTTAATCCCTCCGGGTAGTGGTTTTTGTGCCGCCGCCGGGGCCTTTGGCGCTGGGAAGTGGCCGCGGTGCTTTGACGCTTCCGGTTTCCCTCGCTTAAACGTGGAGAAAGCTAGCCGGCAATGCCCCAACTGCAACGACTTGTAGAATTTCTAGTGTCGTGATGCGTTTGGAGTTCCCGGCCTCTAAACAAAGGGGGACTCCAGCTCCCCAAGATGTTTGACCTCAAATCGGACGAGGATACCCGCTGAACTTAA---------------------------------------------------------------------------------------------------------------------------------------------------
>OTU_1299
ATGCGATAAGTAATGTGAATTGCAGAATTCAGTGAATCATCGAATCTTTGAACGCACATTGCACCTTCCGGCATTCTGGGAGGTATGCCTGTTCGAGCGTCATTGCAACCATCAAGCTTTGCTTGGTATTGGGTGCCACTACTTGGTGCATCCCAAAATTAGTGGCGGTGCCATACAGCTTCAAGTGTAGTAATTTCTCGCTCCTGGAGTTTGTGTTGTGCTTGCTAGAACCCCTAATTTATCAAAGTTTGACCTCGGATCAGGTAGGGATACCCGCTGAACTTAA---------------------------------------------------------------------------------------------------------------------------------------------------------------------------------------------------------------------------
>OTU_1301
ATGCGATAAGTAATGTGAATTGCAGAATCAGTGAATCATCGAATTTTTGAACGCATATTGCACTCCTTGGCATTCCTTGGAGTACACTTGTTCGAGCGCCGGTTGCGTCGTAAGGCCCAGCCTTGTGTTGAGATTTCCTTCGCCAGGAACTCTCCAAACCCATCGGCGACGTCAGTGCCCGCATCGCAACACACTGCGACCACAGCATCGGGCGTCGCCAAAAACCGTCATGCATGGCCTCGGATCAAGTGGGGATACCCGCTAAACTTAA------------------------------------------------------------------------------------------------------------------------------------------------------------------------------------------------------------------------------------------
>OTU_1303
ACGCGAAAGGTAATGCGAATTGCAGAATCAGTGAGTCATCGAATCTTTGAACGCACATTGCGCCTCTCGGTATTCCGGGAGGCACGCCTGTTCGAGCGCCATTACACACTCCAAGCGATGCTTGATGTTGGACGATGCGATACTCTAGGTGTTGCACGTCTGGAACGCGTGGGCGCCCGTCGTCGAAACGTGAACGTAGCAAGACTCTTGTCAACATCGTTCAGTATGTTCCGGCGGAGGGCAGCCTTATTTTTTCTATACTAGAAGTTTGGCCTCGGATCAGGCGGGGATACCCGCTGAACTTAA-------------------------------------------------------------------------------------------------------------------------------------------------------------------------------------------------------
>OTU_1305
ATGCGATAAGTAATGTGAATTGCAGAATTCAGTGAATCATCGAATCTTTGAACGCATCTTGCGCTCCTTGGTATTCCGAGGAGCATGCCTGTTTGAGTGTCATTTAAACCTTCTCAACCGCTCCAAAAGTGGCTTGGAAATGGAGGGAGTGTGGGCTTTTTATGAAAAGTCTGCTCCTCTGAAACGTATTAGTGGTGTCTGGGCTGACTGCCACAGGTGTGATAACTATCAATGCCTTGGTTATGAACCCGCTGCTTCCAATCTTCTTGAATGACCAACTTGACCTCAAATCAGGTAGGATTACCCGCTGAACTTAA--------------------------------------------------------------------------------------------------------------------------------------------------------------------------------------------
>OTU_1307
GAGCGAAATGTAGTGTGAATCGCAGAACATTGTGAATCATCGAATCTTTGAACGCACATTGCGCCTCTTGGAAACGGGAGGCATGCCTGTCTGAGTCTCGTTTAATCTAATAAACCCGATGGGGTTTGTGTCTGGGTATTCGCCTTTGGGCGTGGCCTCAAAGTCATCTGTCTTATGAGCGGACGTGATCCTCTTGGACTTGACCGTTTGTTTGACCATTTCATCTCTGATTCGAGCTCAGATCAGGTAGGACTACCGCCTGAACTTAA--------------------------------------------------------------------------------------------------------------------------------------------------------------------------------------------------------------------------------------------
>OTU_1309
ATGCGATAAGTAATGTGAATTGCAGAATTCAGTGAATCATCGAATCTTTGAACGCACATTGCGCCCATTAGTATTCTAGTGGGCATGCCTGTTCGAGCGTCATTAAGTCCACTTAAGCCCTGCTTAGTGTTGGGAATCTACTCGAGAGGAGCTACCCTGTAGCTACCCTGTAGTTCCTCAAAGACAACGGCGGAGTTGTGTTTTCCTCTGAGCTTAGTAATTACTTCCTAGCTTTCGAGTCGACGCAGCCCCTGCCGTAAAACCCCCTTCTTCTGAATGGTTGACCTCGGATCAGGTAGGAATACCCGCTGAACTTAA-------------------------------------------------------------------------------------------------------------------------------------------------------------------------------------------
>OTU_1311
ATGCGATACTTGGTGTGAATTGCAGAATCCCGTGAACCATCGAGTTTTTGAACGCAAGTTGCGCCCGAGGCCACCTGGCCAAGGGCACGCCTGCCTGGGCGTCACGCTTTGCGTCGCTCCCCTCCCTCCCATTCTCCTCTTTGGGCGTATGGTGTTTGCGAGGAGCGGATATTGGCTGTCCGTGCCACGTTTGTGCGGTCGGCTGAAAGACGGGCCCCTGGTGTGTTGCGACACGACGAGTGGTGGTCAAATGCCCTTCTCACCGTGTGGGACGTCGAGTTGCATTCCTTGTGGCTCTTGGGACTCTTGGAGCCGCTTCGCGGCAACCTGCATCGCGACCCCAGGTCAGGCGGGGCCACCCGCTGAGTTTAA-------------------------------------------------------------------------------------------------------------------------------------
>OTU_1313
AATGCGAGACGTAATGCGAATTGCAGATCAACGCGAGTCATTGAATCTTTGAACGCACATTGCGCCCCCTGGTATTCCGGGGGGCACGCCCGTCCGAGTGTCATTTCTACCTCGAGCTTTAGGCTTGTTGCTGGGTACCGCCCGGGAGGGCGCGCCTCAAATCCATTGGCGCCTCTGAGGGGCACCCAAACGCATAGAGCTTAACCGCCCGCGTTTGAGGGCCTCGTAGGGGGCGGCCTCTTTGCCTGCATGCGTGCAGCTTCCTAGCATATGGCCTCGGATCGGGCGGGGTTACCCGCTGAACTTAA-----------------------------------------------------------------------------------------------------------------------------------------------------------------------------------------------------
>OTU_1315
ATGCGATAAGTAGTGTGAATTGCAGAATTCAGTGAATCATCGAATCTTTGAACGCACATTGCGCCCTTCGGTATTCCGTTGGGCATGCCTGTTCGAGCGTCATTTTAACCTTCAAGCATAGCTTGGTGTTGGGTGCTTGTCCCCCCTAGTGGTGGACTCACCTCAAATGCATTGGCGGCCGGTATGTTGGCTTCGAGCGCAGTACAACGCGCCTGGTGTCTAGACGTGCTGGTCCTCCACAAGACCTTCTTTAATCTTGACCTCGGATCAGGTAGGGATACCCGCTGAACTTAA-------------------------------------------------------------------------------------------------------------------------------------------------------------------------------------------------------------------
>OTU_1317
ATGCGATAAGTAATGTGAATTGCAGAATTCAGTGAATCATCGAATCTTTGAACGCACATTGCGCCCATTAGTATTCTAGTGGGCATGCCTGTTCGAGCGTCATTACAACCCTCAAGTGCTGTAGTGCTTGGTGTTGGGGCTTTTCTGCTGGCAACAGCAGGCCCTGAAAGCAAGTGGCGGGCTCGCCGTGACCCTGAGCGTAGTAGCTTACACATCGCTTCTGCGGCTCGCGGCGGGTTCCCAGCCGTGAAAACCCCCTAATTTTCACAAGGTTGACCTCGGATCAGGTAGGAATACCCGCTGAACTTAA---------------------------------------------------------------------------------------------------------------------------------------------------------------------------------------------------
>OTU_1319
ATGCGATAAGTAATGTGAATTGCAGAATTCAGCGAATCATCGAATCTTTGAACGCACATTGCGCCTCCGGGTATTCCTGGAGGCATGCCTGTTCGAGCGTCGTTAAAGACCATAAGGCTTTGCCTTGCGATGAGTTTCTGGCAAGTCTCTCTAGGAGAAGCCGGTTGCTTCAAACTGATTGGCGTCAAGTTAGCCCCAAAGCACAGCAAAATGTGTTCTGGGTTTGGCGAACGATTGCCCGTACCCAAATCATTTATTGGTCGACCTCGGATCAGGCAAGATTACCCGCTGAACTTAA---------------------------------------------------------------------------------------------------------------------------------------------------------------------------------------------------------------
>OTU_1321
ATGCGATAAGTAATGTGAATTGCAGAATTCAGTGAATCATCGAATCTTTGAACGCACCTTGCGCTCCTTGGTATTCCGAGGAGCATGCCTGTTTGAGTGTCATTAATATATCAACCTCTATTGCTTTTGCTTGTTGAGTGTTGGATGTGGGGGCTTTTTGCTGGTCTCTTTGAGGTCAGCTCCCCTAAAATATATTAGCAGAACAAATGTGTTGACTGTTCATTGGTGTGATAATTATCTACGCTATTGACATGAAGCAGGTTCAGCTTATAGCCAGTCCATTAAATGTGGATAAAATATTATTAGTGTGACCTCAAATCAGGTAGGATTACCCGCTGAACTTAA----------------------------------------------------------------------------------------------------------------------------------------------------------------
>OTU_1323
CTGCGATACGTGATGTGAATTGCAGAAGTGAATCATCGAATTTTTGAACGCACATTGCGCCTGTCGGTATTCCGATGGGCATGTTTGGTTGAGCGTTAGCTAATCTCGGATGGATTTGGGGCCTGTCTGGAACAGCTCCGAAATATCTCGGCATCGTGCCACGGCGAAACGTAGCACTGTGCAGGAAGCTCCTGAACCTCAAACAATTCAACCTCAGCCAAACAGGGATACCCGCTGAACTTAA---------------------------------------------------------------------------------------------------------------------------------------------------------------------------------------------------------------------------------------------------------------------
>OTU_1325
TTGCGATATGTAATGTGAATTGCAGAATTCAGTGAATCATCGAATCTTTGAACGCATCTTGCGCCCTTTGGTTACTCCGAAGGGCATGCCTGTTTGAGAGTCATTATTATTCTCAACTTTAGAGTTTGTTATGAACTTTGAAGCTTGGATATGGGGGACATTTGCTGGCATTTGTTATGTTAGCTCCCCTCAAATGCATTAGCAGAACTGTCAAGGGATGTCTTGGCTCTGGTTTGATAAGTGAAATATCTATGCCGTTGCTGAGAGCTTTCATGGTTCAGCTTCTAACCTTTGTATTTGAAAACTTGACCTCAAATCAGGTAGGACTACCCGCTGAACTTAA------------------------------------------------------------------------------------------------------------------------------------------------------------------
>OTU_1327
ATGCGATAAGTAATGTGAATTGCAGAATTCAGTGAATCATCGAATCTTTGAACGCATATTGCACCCTCTGGTATTCCGGGGGGTACACCTGTTCGAGCGCCATTTCGACCCTCAAGTTTTAACTTGGTGTTGGGTGAAGTCCCTTAGGGGGGACCCACCCTTAACTTGTAGGCGGTCATGGCCCTTTTCCTTCAGCGTAGCAGGCTAACGCACTCGCTCAAGGTTAGGCGGTTTGACTCGCTAAATAAAAACCTATTTTAAAGGTTTGGCCTCGGATCAGGTGGGGATACCCGCTGAACTTAA----------------------------------------------------------------------------------------------------------------------------------------------------------------------------------------------------------
>OTU_1329
ATGCGATAAGTAATGTGAATTGCAGAATTCAGTGAATCATCGAATCTTTGAACGCACATTGCGCCCCTTGGTATTCCGGGGGGCATGCCTGTTCGAGCGTCATTATAACCCTCAAGCTCAGCTTGGTGTTGGGGCCTGCCTTCTGGCAGCCCTTAAAATCAGTGGCGGTGCCGTCTGGCTCTAAGCGTAGTAATTCTTCTCGCTACAGAGTTCCGGTGGATACTTGCCAATAACCCCTAATTTTTATGGTTTGACCTCGGATCAGGTAGGGATACCCGCTGAACTTAA-------------------------------------------------------------------------------------------------------------------------------------------------------------------------------------------------------------------------
>OTU_1331
ATGCGATAAGTAATGCGAATTGCAGAATTCAGTGAGTCATCGAATCTTTGAACGCATATTGCGCCCTTTGGTATTCCGAAGGGCATGCCTGTTCGAGCGTCATTATCAAAGCATCAAGCTTGGCTTGTAGTTGGGCCCTTTATCACATCGTGATAGGTCCAAAAGATAATGAGCGGTGTTGTAAGGACCCCGTATGCAACGAGCTTTTAACAGCATGCATCGAGTGGTTGTACGGCCCGGTCTACCCCCCTATTTCTCAAGGTTGACCTCGGATCAGGTAGGAATACCCGCTGAACTTAA-------------------------------------------------------------------------------------------------------------------------------------------------------------------------------------------------------------
>OTU_1333
ATGCGATAAGTAATGTGAATTGCAGAATTCAGTGAATCATCGAATCTTTGAACGCATATTGCGCCCCTTGGTATTCCGGGGGGCACACCTGTTCGAGCGCCATTTGAACCCTCAAGCATAGCTTGGTGTTGGGTGAGGTCCCCCTTTAGGGGACCCTCCCGTAACTCGTAGGCGGTCACCGTCCGTACTCCCCCGGCGTAGCAGGCTCACGCACTCGCTCGGGGATAGGACGAGACCATGCCTTTATAAAACCCTTTCAAAAAGGTTTGGCCTCGGATCAGGTGGGGATACCCGCTGAACTTAA---------------------------------------------------------------------------------------------------------------------------------------------------------------------------------------------------------
>OTU_1335
GCGCGAAATGTAATGTGAATTGCAGAATTTTGTGAATCATCGAATCTTTGAACGCACATTGCGCCTCCTGTAAATGGGAGGCATGCCTGTCTGAGCGTCATTTAAAACCATAACCTTTGGGTTGTATTGGGAATCGCTGTGAGGCGTCTCCTCAAAGTCATCGTGTCTACAAGCGTACGAGCTCCTCTAGGACAGAACGTTTGAGGACCCTAAAATCTCTGATTTGACCTCAGATCAGGTAGGACTACCGCCTGAACTTAA----------------------------------------------------------------------------------------------------------------------------------------------------------------------------------------------------------------------------------------------------
>OTU_1337
AATGCGATAAGTAATGTGAATTGCAGAATTCAGTGAATCATCGAATCTTTGAACGCACCTTGCGCCCTTTGGCTATTCCGAAGGGCATGCCTGTTTGAGTATCATGAACACCTCAACTCTCATGGCTTGCCATGATGAGCTTGGACTTTGGGGGTTTTGCTGGCCCTGTGGTCAGCTCCTCCTAAATGCATCAGCTTGCCAGTGTTTGGTGGCATCACGGGTGTGATAACATCTACGCTTGTGGTTGCCTGCCAAGTAACCTTCAGCGATGAAGGTTTGCTGGGGCTCCAAAACGTCTCGACAGAGACAGCTTATTGAACGTTCGATCTCAAATCAGGTAGGATTACCCGCTGAACTTAA-------------------------------------------------------------------------------------------------------------------------------------------------
>OTU_1339
GTGCGATATGTAATGTGAATTGCAGAATTCCGTGAATCATCGAATCTTTGAACGCAAATTGCACTCTCCGGTTTTCCGGGAGAGTATGCCTGTTTGAGGGTCAGCCTAAAATACATCGACATTGTTGCTGGTTGCTGTTGCTTCATGGTGACTTTTGTCGGAGATTGGGTCATCTTAAACCTCTCTTTTTGGTTTAAGCGACTTAAAATTTTCTTTTACGATTCCGTGAACGTTTCTAAGATTTTCATTTTCTTATACGTTTAAGGTCATCGATCAATAATTATATTAGACGTGGCCGTCGAATCGGATCGCGTCCATAATAACTTTTCGTTAACTGACCTCAGACAGGTAAGAACACCCGCTGAACTTAA--------------------------------------------------------------------------------------------------------------------------------------
>OTU_1341
ATGCGATAAGTAATGTGAATTGCAGAATTCAGTGAATCATCGAATCTTTGAACGCATATTGCGCCCCTTGGTATTCCGGGGGGCACACCTGTTCGAGCGCCATTTCAACCCTCAAGCATTGCTTGGTGTTGGGTAAGGTCCTTTAAAAAAAGGGACCCTCCCATAACTTGTAGGCGACCATTTGTGGTACCCCTAGCGTAGCAGGCTTAATGCACTCGCTTAGGGGGTGACCCTTATGATCAGCCCAAAAATTATTTTAAAGGTTTGGCCTCGGATCAGGTGGGGATACCCGCTGAACTTAA-----------------------------------------------------------------------------------------------------------------------------------------------------------------------------------------------------------
>OTU_1343
ATGCGATACGTAATGTGAATTGCAGAATTCAGTGAATCATCGAATCTTTGAACGCACCTTGCGCCCCTTGGCATTCCGAGGGGCACACCCGTTTGAGTGTCGTGAAATCTTCAAAGTCCCCTTTTCTTTTATCGGAATCGGGATTTTGGACTTGGAGGTTCAATGCTCGCTTTTGCTTTCGAAAGCGAGCTCCTCTTAAACAAATTAGTGGGGTCCGCTTTGTCGATCCTTGACGTGATAAGATGTTTCTACGTTTTGGATTCGGCACTGTTTTCTCTGCTCCTAACCGTCCCATGGACAATGATGGTGCTCTGGTGTCCCCGTCACCTACGTTGGCGGGAGGCTGGACCCACAAAAAAACCCTTGACCTCAAATCGGGTGAGACTACCCGCTGAACTTAA--------------------------------------------------------------------------------------------------------
>OTU_1345
ATGCGATAAGTAATGTGAATTGCAGAATTCAGTGAATCATCGAATCTTTGAACGCACATTGCGCTCGCTAGTATTCTGGCGAGCATGCCTGTTCGAGCGTCATTTCAACCCCTCAAGCCTTTTTATTATCAAAAAGCTTGGTGTTAGGCCCTATAAATTACCTTTTTAAGGAAATTTATAGGCCTCAAATCCATCGGCGAACCCCTCTGCGAGGCCGAGCGTAGTAGATTTCTCTCGCTATGACTTCCAGTGGTGGACCTGCCCCATATTATAATTTTATATAAAGGTTGACCTCGAATCAGGTAGGAATACCCGCTGAACTTAA------------------------------------------------------------------------------------------------------------------------------------------------------------------------------------
>OTU_1347
AATGCGATAAGTAATGTGAATTGCAGAATTCAGTGAATCATCGAATCTTTGAACGCACCTTGCGCTCCTTGGTATTCCGAGGAGCATGCCTGTTTGAGTGTCTTGAAATCGTCAAGCCCTCGGTTCTCATGACCTTGGGCCTGGAGTTGGGGGCCTGCTGCGGCGACGCGGCTCCCCTTAAATGCATCGGTCGGACCCTCGGGGCTCCCTTTCCTGGGCGTTGTAGCATCCTCGTCTGACGGGAGGGCCCCTTGCCGACCCCGACCTGCCTATGGAGTGGCGGTCAATCCAAATTGAAATCTGACCTCAAATCAGGTAGGACTACCCGCTGAACTTAA-----------------------------------------------------------------------------------------------------------------------------------------------------------------------
>OTU_1349
ATGCGATAAGTAATGTGAATTGCAGAATTCAGTGAATCATCGAATCTTTGAACGCACCTTGCGCCCCTTGGTATTCCGAGGGGCATGCCTGTTTGAGTGTCTTGAAATCATCAAACCTAACCGGTCTTGTTGCCGGCGCGGTTTGGACTTGGGGGTTCATTGCTGCCGCTCGCGGTGGCTCCCCTTAAATGCATCGGTCGGGCTTTCGTGCGGCTCTGTCCCTTGGCGTTGTATTACCCTCGTCGCTGGATGGCTCGCGATTCTGTGCCCTTCCCTGACTTGCCTCTGGAGTGGCGGTCTTCAACATTTGTGATCTGACCTCAAATCAGGTAGGACTACCCGCTGAACTTAA---------------------------------------------------------------------------------------------------------------------------------------------------------
>OTU_1351
AATGTGATAAGTAATGTGAATTGCAGAATTCAGTGAATCATCGAATCTTTGAACGCACCTTGTGCCCCTTGGACATCCAAGGGGCATGCCTGTTTGAGTGTCTTGAAGCTCTCAAACCAGCCCACCTTGTTGGGATGGTCTGGACTTGGATGCCCTTTTGCTGGACTTGTAATGAGATCAGCTCATCCGAAATGCATTTGCAGCTTGCCGGTCTGTGAAACTCGGCGTGATAAGCATCGCTCGTTGGGGTGTTGATGGACCTTGAAAGGCTGCCTAGCTGCCCTCCGTGTCCGGAGGGACAAGTTGATCTGACCTCAAATCAGGTAGGACTACCCGCTGAACTTAA---------------------------------------------------------------------------------------------------------------------------------------------------------------
>OTU_1353
ATGCGATAAGTAATGTGAATTGCAGAATTCAGTGAATCATCGAATCTTTGAACGCACATTGCGCCCCTTGGTATTCCGGGGGGCATGCCTGTTCGAGCGTCATTACAACCCTCAAGCTCTGCTTGGCCTTGGGCGTCACCGGTCCCCGGTGTGCCTCAAAACTAGTGGCGGCGCCCTCCGGCTCTAAGCGTAGTACACACTCTCGCTATGGATGCCCGGTAGGTGCTGGCCAGCAACCCCCACTTCTCCAGGTTGACCTCGGATCAGGTAGGGATACCCGCTGAACTTAA-----------------------------------------------------------------------------------------------------------------------------------------------------------------------------------------------------------------------
>OTU_1355
ATGCGATACGCAATGCGAATTGCAGAACCGCGAGTCATCAGATTTTTGAACGCAAGTGGCAATGGTTAAAACCATTATGCTCGTTTCAGTGTGCCCGGTTAATTGCATCATATAAATTTAATGTGATTGAAAATATTTCTCTCACTTAATATGAGGCAGTGTCGGAATTTGACATCAACCGAAATAGTCACTAAAAGGTGATAATCGATTGAATGTAAGATACCGATAAATCACTGCTTGAATAATTTTCATATCCAATTATGACACCTGAAATGAACAAGATTACCCGCTGAACTTAA--------------------------------------------------------------------------------------------------------------------------------------------------------------------------------------------------------------
>OTU_1357
AATGCGATAAGTAATGTGAATTGCAGAATTCAGTGAATCATCGAATCTTTGAACGCACCTTGCACTCCTTGGTATTCCGAGGAGTATGCCTGTTTGAGTGTCATTAAATTCTCAAACCTTCATTGGTTTTGTAAACTTTTGAAGGCTTTGGATGTGGGGGCTGCCGGAATCTAACGAATTCAGCTCTCCTTAAATGCATTAGTGGTTACTGTTCCCCACTTTGATGTGATAATTATCTACATCTTGTAAGTCGGGGATGTTAAGTGTAGCTGCTTTCTAACCGTCCGAATTGCTTTGGACAATTTGAACCATTTGACCTCAAATCAGGTAGGACTACCCGCTGAACTTAA-----------------------------------------------------------------------------------------------------------------------------------------------------------
>OTU_1359
ATGCGATACGTAATGTGAATTGCAGAATTCAGTGAATCATCGAATCTTTGAACGCACATTGCGCCCATTAGTATTCTAGTGGGCATGCCTGTTCGAGCGTCATTTCAACCCTTAAGCCTAGCTTAGTGTTGGGAATCTACTTTGAGCGGTGGCTGCCCTGTAGCTACCCTGTAGTTCCCCAAATTGAACGGCGGATCTGCAGTATCCTCTGAGCGTAGTAAATCTTTATCTCGCTTTTGAAAGGTGCTGTAACTCTTGCCGTAAAACCCCCAATTTTCAATGGTTGACCTCGGATCAGGTAGGAATACCCGCTGAACTTAA----------------------------------------------------------------------------------------------------------------------------------------------------------------------------------------
>OTU_1361
TTGCGATAAGTAGTATGAATTGCAAATTCTGTGAATCATCGAATCTTTGAACGCATATTGCGCTCTCTGGTACTCCGGAGAGCATGCCTGTTTGAGGGTAATTAATAAAATCTCTAACCTTTTTCTTGGTTAAAGGATATGGGCATTCCGCGATTAGCGGTGGCCTAAAATATATGGTCAGTCTCATCGAGTTGAGATGCGTAATAATTATTATTTCGCAAAAACATTTGATGAACTACCAAGTTTTGATTCATTCAACTATGTTGGGTGCGGTTAAAACAAATATTTTTGACATTACCTCAAATCAGGTAGGAATACCCGCTGAACTTAA------------------------------------------------------------------------------------------------------------------------------------------------------------------------------
>OTU_1363
ATGCGATACGTAATGTGAATTGCAGAATTCCGTGAATCATTGAATCTTTGAACGCACCTTGCACCTCTTGGTATCCCGAGGGGCATGCCTGTTTGAGTGTCATTGAAATATCAAAGGCATAAGTTTTTTTGTGCTCTTTGGATTTTGGGGGCTTTGCTGGCTTAGGTCGGCTCCTCTTAAATAGATTAGCAAATGGGTCTTTTCAGTCCACACTTTGCTCTGACATTGATACAATTATTTCTCATGTCTGAGCTTTAGTTGGATACTTGAAGAGGTTGCTCAATGCTTAGAATGGTCCTTTTGGACACACTTTTCTTTGACAATCTTGACCTCAAATCAGGTAGGACTACCTGCTGAACTTAA----------------------------------------------------------------------------------------------------------------------------------------------
>OTU_1365
ATGCGATAAGTAATGTGAATTGCAGAATTTAGTGAATCATCGAATCTTTGAACGCACATTGCGCCCCTTGGTATTCCTTGGGGCATGCCTGTTCGAGCGCCGTTTGCATCCTAAAGCTTTGCTTTGTGTTGAGCATTCCGAATCGGAAGCTTCAAATTCAGATGCCAATGACGGCTTGCGTGATGCAGTGAAAGTGCTGAACGTCTGTCCGGCTGCGGCAAGTCAACGACCGCATGGCCTCGGATCAGGTAGGGCTACCCGCTGAACTTAA------------------------------------------------------------------------------------------------------------------------------------------------------------------------------------------------------------------------------------------
>OTU_1367
ATGCGATAAGTAATGTGAATTGCAGAATTCAGTGAATCATCGAATCTTTGAACGCACATTGCGCCCCTTGGTATTCCGGGGGGCATGCCTGTTCGAGCGTCATTACAACCCTCAAGCTCTGCTTGGTCTTGGGCGTCACCGGTCCCCGGTGTGCCCTAAAATCAGTGGCGGCGCCATCTGGCTCTAAGCGTAGTACATCTTCTCGCTACAGACGCCCGGTGGATGCTGGCCAGCAACCCCCATCTTACAAGGTTGACCTCGGATCAGGTAGGGATACCCGCTGAACTTAA-----------------------------------------------------------------------------------------------------------------------------------------------------------------------------------------------------------------------
>OTU_1369
ATGCGATAAGTAATGTGAATTGCAGAATTCAGTGAATCATCGAATCTTTGAACGCACATTGCGCCCTTTGGTATTCCGAAGGGCATGCCTGTTCGAGCGTCATTTAAACTCTCAAGCTTTGCTTGGTTTTGAAGATTGACTTTATTGTCATCTTTCCAACAAGTTGTGCAAGATCATCAAACTTCAAGCGTAGCAATGTTATCGTTTAGTTGTAAGATGACTCTTCGTCAATCAACTTTAATCTCTCCAAGTTTGACCTCGGATCAGGTAGGGATACCCGCTGAACTTAA-----------------------------------------------------------------------------------------------------------------------------------------------------------------------------------------------------------------------
>OTU_1371
ATGCGATAGGTAATGTGAATTGCAGAATTCCGTGAATCATCAAATCTTTGAACGCAAATTGCACTCTCTGGTATTCCGGGGAGTATGCTTGCTTGAGGGTTAGTGATTACAAATCGTGAAAAGAAATTTTTACGGATCTGGATTTTCCAAAGTTCTTTTTTGGTAATCTAAAATTTATCTTAACAATAGGTGATATTGGAAATGTTTATCTTTTAATTCATTAACAATTATTGCCAATTTGTTACGTCGTGTTATTTTCCTAATTTCTTAATTAGGTAAAAGTAATACAATTTTCTTTTGAAATCTGACCTCAAGTCAAGTAAGAATACCCGCTGAACTTAA-------------------------------------------------------------------------------------------------------------------------------------------------------------------
>OTU_1373
ATGCGATAGGTAATGTGAATTGCAGACTTCCAGTGAATCATCGAATCTTTGAACGCACATTGCGCCCCTTAGCATTCTAATGGGCATGCCTGTCCGAGCGTCATTTCAACCACTCAGGCCTCTACGGCCTGGCGTTGGGGCATCTACGGCCTGAAGCCGTAGGCCCTGAAAGACAGTGGCGGCATCCGCTAGCACTCCGGGCGCAGTAGAATCTCCTTCTCGTCCAGGACGTCCTGCGGGCTGCCGGCCGTAAAACAGCCCCAAAGATTACAAGGTTGACCTCGGATCAGGTAGGATTACCCGCTGAACTTAA------------------------------------------------------------------------------------------------------------------------------------------------------------------------------------------------
>OTU_1375
GTGCGATAAGTAGTGTGAATTGCAATATTCCGTGAATCATCAAATTTTTGAACGCAAATTGCACTCTCTGGTATTCTGGAGAGTATGCCTGTTTGAGGGTCGTTTTAAATAAAAATCGATATGTTATTATTAACTTATGTTAACATGTCGGAATTGAGTTATCTTTAACCTCTTTTTGGGGTGAAGTGACCTAAAATTAACCATTTTTACTTCGGTATTTATAGTAATTAATTTTTATCATAATTCCGAAGTGTTTTTTTTTATTAGATGTAACTATTTAATAGTTTTTACGTCTATAATTTTTCAATTAATGACCTCAAATCAGGTAAGAATACCCGCTGAACTTAA-------------------------------------------------------------------------------------------------------------------------------------------------------------
>OTU_1377
ATGCGATAAGTAATGTGAATTGCAGAATTCAGTGAATCATCGAATCTTTGAACGCACATTGCGCCCCTTGGTATTCCGAGGGGCATGCCTGTTCGAGCGTCATTGCACAATCTCTCAAGCCTGGCTTGGTGTTGGGTCTTCGTCCATCCCTCCCTCCCTTCTCCCTACTGTTCGGGTAGGGGGGAAGAGGACCCGGACGTACCTAAAAATTAGTGGCGGTGCCCCATGTTGGTCTCAAGCGTAGCAGACTCTCTCTCGCTTTGGATGACCTGTCATGTTAGCTCACCAGCCCCTGCATGTATGCATGCATCTTTAACCAATGTTTGACCTCGGATCAGGTAGGGATACCCGCTGAACTTAA------------------------------------------------------------------------------------------------------------------------------------------------
>OTU_1379
ATGCGATAAGTAATGTGAATTGCAGAATTCAGTGAATCATCGAATCTTTGAACGCACATTGCACCCGGTGGTATTCCGCCGGGTATGCCTGTTCGAGCGTCATTATAACCACTCAAGCCTAGCTTGTTGTTGGGGACTGCAAATATTGCAGCCCTAAAGTCCAGTGGCGGCCCCTCTGGGTTCTAAGCGTAGTAATTTCTCCTCGCTATAGAGTCCTTGGGTGTTAGACTAATTGCCTGTCGCGCTTGTAAAAACCCCCAATTTTAAAGGTTGACCTCGGATCAAGTAGGGATACCCGCTGAACTTAA-----------------------------------------------------------------------------------------------------------------------------------------------------------------------------------------------------
>OTU_1381
GTGCGATAAGTAATGTGAATTGCAGAATTCCGTGAATCATCGAATCTTTGAACGCAAATTGCACTCTCTTCGGAGAGTATGCCTGTTTGAGGGTCAGTAAAATTTAAATCGGTGTGTTGTTTTGGTGACGCTCCGGAGTTTGAGTTATCTTAACCCTTCAGGTTTTAAGAGACTTAAAATTGACGTTTTTTTGCGCATTTTAGACGTACATAAATTTTTTTTATTCGTCTATAGTATAATGCCAGATCTTATTAGGTGCAGTCATTATAATATGTTCACGTACCTATAATTTTCATGATTTGACCTCAAATCAGGTAAGAGTACCCGCTGAACTTAA------------------------------------------------------------------------------------------------------------------------------------------------------------------------
>OTU_1383
GCGCGAAATGTAATGTGAATCGCAGGAAACCGTGAATCATCGAATCTTTGAACGCACATTGCGCCTCCCGTTGCAGGGAGGCATGCCCGTCTGAGCGTCGTTTGGTCTAGGTCGAGACTACGGTTTTGTCGGCCTGTTTTGGGCTTCGCCCTTGGCGTGGTCTGAATGTGATTCAGTGTTTTTTGGCGGATTAGCCACAGTGGTTGGCCGTCGAAAAGCTCCATTTTTTTCTTTGACCTCAGATCAGGTAGGACCACCGCCTGAACTTAA-------------------------------------------------------------------------------------------------------------------------------------------------------------------------------------------------------------------------------------------
>OTU_1385
ATGCGATACTTGGTGTGAATTGCAGAATCCCGTGAGCCATCGAGTTTTTGAATGCAAGTTGCGCCCAAAGCCATTAGGCTGAGGGCACGTCTGCCTGGGCGTCTCACAATGCGTCGCTGTCCCACTCACCCTCGGGTGTCGTGTAAGGTGTGGATATTGGCTCCCCGTGTGCAATTGCCCGCGGTCAGCCTAAAAGAGAATCCCGACGATCACCGTCGCGGCAAGTGGTGGTTGCCAAACCGTTGCATGTTGTCGTGCACGCTTCGATCATCCTCGGAGACTCTTTGACCCTGAAGCTCCGTTAGAATGGTGCCACGATCGAGACCCTAGGTCAGGCGGGATTACCCGGCTGAGTTTAA--------------------------------------------------------------------------------------------------------------------------------------------------
>OTU_1387
ATGCGATAAGTAATGTGAATTGCAGAATTCAGTGAATCATCGAATCTTTGAACGCACATTGCGCCCCTTGGTATTCCGAGGGGCATGCCTGTTCGAGCGTCATTATAACCACTCAAGCCTAGCTTGGTATTGGGGTTCGCGTGCTCGCGGCCCTTAAAATCAGTGGCGGTGCCGTCTGGCTCTAAGCGTAGTAATTCTCTCGCTATAGAGTCCCGGCGGTTACTTGCCAGAACTCCCCACTTTAAGGTTGACCTCGGATCAGGTAGGGATACCCGCTGAACTTAA----------------------------------------------------------------------------------------------------------------------------------------------------------------------------------------------------------------------------
>OTU_1389
AATGCGATAAGTAATGTGAATTGCAGAATTCAGTGAATCATCGAATCTTCGAACGCACCTTGCACCCTTTGGTATTCCGAAGGGTACACCCGTTTGAGTGTCATTGTAATCTCACCCCGGAAATTTTGGTTTTCGGGTGTGGACTTGGACGCTGCCGTGTCTCGGCTCGTCTCGAATGTCTCAGTGTACCCCGCCCGTCGGCGTCGACAGTGTGATAGGTATCTTCACTGTGAAGTCTCTTCGGAGGCGCGCTCTTGGACGTGGGCTTTACGCTTACAACCGTCTTCGGACAACCTTTGACAATTTGACCTCAAATCGGGTGGGATTACCCGCTGAACTTAA-------------------------------------------------------------------------------------------------------------------------------------------------------------------
>OTU_1391
ATGCGATAAGTAATGTGAATTGCAGAATTCAGTGAATCATCGAATCTTTGAACGCACCTTGCGCCCTTTGGTATTCCGAAGGGCATGCCTGTTTGAGTGTCATTAAATTATCAACCTTGCTCGCTTTTACTAGCTTGAGTTAGGCTTGGATGTGAGGGTTTTTGCAGGCTTTTGTGGTCTGCTCCCTTTAAATGCATTAGTGGGATCTATTGTGGACCGTCACTTGGTGTGATAATTATCTATGCCTTGAGACTTTGAAACAAACTTATTAGAACCTGCTCATAACCGTCCTTCACGGGACAACTTTTGACAATTTGACCTCAAATCAGGTAGGACTACCCGCTGAACTTAA---------------------------------------------------------------------------------------------------------------------------------------------------------
>OTU_1393
ATGCGATAAGTAGTGTGAATTGCAGAATTCAGTGAATCATCGAATCTTTGAACGCACATTGCGCCCCTTGGTATTCCATGGGGCATGCCTGTTCGAGCGTCATTTGTACCTTCAAGCTCTGCTTGGTGTTGGGTGTTTGTTCCGCTGCGCGCGTGAACTCGCCTCAAATTAATTGGCAGCCGGCAATCTGGTGTTTGAGCGCAGCACATCTTGCGCTCTTCTCTTTATTGCGGCGTCCATGAAGCCTACAACTTTACGCTTGACCTCGGATCAGGTAGGGATACCCGCTGAACTTAA----------------------------------------------------------------------------------------------------------------------------------------------------------------------------------------------------------------
>OTU_1395
ATGCGATAAGTAATGTGAATTGCAGAATTCAGTGAATCATCGAATCTTTGAACGCACATTGCGCCCTCTGGTATTCCGGAGGGCATGCCTGTTCGAGCGTCATTTCACCACTCAAGCCTGGCTTGGTATTGGGCGCCGCGGTGTTCCGCGCGCCTCAAAGTCTCCGGCTGAGCTGTCCGTCTCCAAGCGTTGTGATTTCATTAATCGCTTCGGGGTGCGGGCGGCCGCGGCCGTTAAATCTTTCACAAGGTTGACCTCGGATCAGGTAGGGATACCCGCTGAACTTAA-------------------------------------------------------------------------------------------------------------------------------------------------------------------------------------------------------------------------
>OTU_1397
AATGCGATAAGTAATGTGAATTGCAGAATTCAGTGAATCATCGAATCTTTGAACGCACATTGCGCCCTCTGGTATTCCGGGGGGCATGCCTGTTCGAGCGTCATTATAACCACTCAAGCTCTCGCTTGGTATTGGGGTTCGCGGTTTCGCGGCCCCTAAAATCAGTGGCGGTGCCTGTCGGCTCTACGCGTAGTAATACTCCTCGCGATTGAGTCCGGTAGGTTTACTTGCCAGCAACCCCTAATTTTTTTAAGGTTGACCTCGGATCAGGTAGGGATACCCGCTGAACTTAA--------------------------------------------------------------------------------------------------------------------------------------------------------------------------------------------------------------------
>OTU_1399
GTGCGATAAGTAATGTGAATTGCAGAATTCCGTGAATCATCGAATCTTTGAACGCAAATTGCACTCTCTGGTAACCCGGGGAGTATGCCTGTTTGAGGGTCAGTGTTAATAAAAATCGGTGCGTTGCATTTTGTGACGTTCCGGAGTTTGAGTTATCTTAACTTTTTGGGTTTAAGAGGCTTAAAATTGACATCTTTTTTGTGCATTTTAGACGTACATAAATTTTGTTTTTATTCGTTTATTCTAATGCCAAAAATCTATTAGATGCGACCATGTCTTATGGTTTCGTGCCTATAAATTTTTCATGATCTGACCTCAAATCAGGTAGGAATACCCGCTGAACTTAA--------------------------------------------------------------------------------------------------------------------------------------------------------------
>OTU_1401
ATGCGATAAGTAATGTGAATTGCAGAATTCTGGAATCATCGAATCTTTGAACGCACATTGCGCCCATAAGTATTCTTGTGGGCATGCCTGTTCGAGCGTCATTTCATTATTCAGTTTTAAACTGATGTTGAGAATTGCAAGCTTTTTAGACTTGCATTTTTCTAAAGAAATTAGCAAGCAAATGTAAAGCCGAGTGTAGTAAATCTCTCTCACTTTGGATCTTTACTTTTGACTTTTGATATTCCAAGTGTTGACCTCGAATCAGGTAGGAATACCCGCTGAACTTAA-------------------------------------------------------------------------------------------------------------------------------------------------------------------------------------------------------------------------
>OTU_1403
ATGCGATAAGTAATGTGAATTGCAGAATTCAGTGAATCATCGAATCTTTGAACGCACCTTGCGCCCTCTGGTATTCCGGAGGGCATGCCTGTTTGAGTGTCATGTAGACTCAATCCCTCGGGTTTCCGAGGAGATTGGACTTGGGTGTTGCCGCTCTGCCGGCTCGCCTTAAAAGACTTAGCGGGATAGCACCGTAGTCGGCGTAATAAGTTTCGTCGGTGAAGGTTGTGATGACTGCTTACAATCGCCCTCGGGCAATTTTTGACTCTGACCTCAAATCAGGTAGGACTACCCGCTGAACTTAA--------------------------------------------------------------------------------------------------------------------------------------------------------------------------------------------------------
>OTU_1405
ATGCGATAAGTAATGCGAATTGCAGAATTCAGTGAGTCATCGAATCTTTGAACGCACATTGCGCCCTGTGGTATTCCGCAGGGCATGCCTGTTCGAGCGTCATTTCAACCCTCAAGCCCCGCTTGGTGTTGGGCCCCGCCCGCGTGGCCGGCCCAAAAGATAGTGGCGGCGCCGCCTAGCCCTAAGCGCAGTACAGCTCTCGCTCTAGGGCCTAGCGGTGGCCTGCCAGAACCCCCCAACTCTGTGGTTGACCTCGGATCAGGTAGGGATACCCGCTGAACTTAA----------------------------------------------------------------------------------------------------------------------------------------------------------------------------------------------------------------------------
>OTU_1407
ATGCGATAAGTAATGCGAATTGCAGAATTCCGTGAGTCATCGAATCTTTGAACGCACATTGCGCCCGCCAGTATTCTGGCGGGCATGCCTGTTCGAGCGTCATTGCAACCCTCAGGCCCTGCCTGGCGTTGGAGGACTGCACTGCAGCCTCCCAAAGCAAGCGGCGGCGGCGCCCCAAAACCGAACGCAGTAGTTACTTCTCGTTCTGGGTGTGGGACGTTGACCTGCCGGAAAACCCCATCTTTTTAGTGGTTGACCTCGAATCAGGTAGGAATACCCGCTGAACTTAA-----------------------------------------------------------------------------------------------------------------------------------------------------------------------------------------------------------------------
>OTU_1409
ATGCGATAAGTAATGCGAATTGCAGAGTTTAGTGAATCATCGAATCTTTGAACGCACATTGCGCCTACTAGTATTCTGGTAGGCATGCCTGTTCGAGCGTCATTTCAACCCTCAAGCCCTGGTTGCTTGGTGTTGGGGCAACTGCAGCACTGCCGCAGCCCTGAAGACAAATGGCGGACCCCTAAGGCAACCCCAGCGTAGTACTTTTTCTAGCTGAGGGCTCTCTGTGGGCGTCGTGCTATAAATACAACGTGGTTGACCTCGGATCAGGTAGGAATACCCGCTGAACTTAA--------------------------------------------------------------------------------------------------------------------------------------------------------------------------------------------------------------------
>OTU_1411
AATGCGATACGTAATGTGAATTGCAGAATTCAGTGAATCATCGAATCTTTGAACGCACCTTGCGCCCTTTGGTATTCCGAGGGGCACACCCGTTTGAGTGTCGTGACATTCTCAAACCTTCTCGGTTTCTCGACCGGGAAGGCTTTGGACTTTGGAGGCTTTTGCTGACCTTCCTTTGTTGGAACCAGCTCCTCTGAAATGAATTAGTAGGGTCTACTTTGCCGATCCTTGACGTGATATAATATTTTCTACGTCTCGGGTTTTGCACTGTTTTGTCCTGGATCTTGCTTCTAACCGTCTCTCAGAAGACACATGGTCGAGTGATCGTCACTCGACCCACGAACCTTGACCTCAAATCGGGTGAGACTACCCGCTGAACTTAA--------------------------------------------------------------------------------------------------------------------------
>OTU_1413
ATGCGATAAGTAATGTGAATTGCAGAATTCAGTGAATCATCGAATCTTTGAACGCACCTTGCGCCCCTTGGCTATTCCGAAGGGCATGCCTGTTTGAGTATCATGAACACCTTCAACCCTCGTGGTTTTCCACGATCGGCTTGGACTTTGGAGGTTTTGCTGGCTCCCCTGTGGTCGGCTCCTCTCAAACGAATCAGCTTACCAGCGTTTGGTGGCGTCTCAGGTGTGATAACTATCTACGCTTGCGGCCGTCCGCCACGCGACCTTCGGCGATGAGGGTTCGCTGGAGCTCACAGATGTCTCTCCCGAGCGAAGACAGCTTTTTTGACGTTCGATCTCAAATCAGGTAGGACTACCCGCTGAACTTAA----------------------------------------------------------------------------------------------------------------------------------------
>OTU_1415
AGCGCGAAATGTAGTGTGAATCGCAGAACATTGTGAATCATCGAATCTTTGAACGCACATTGCGCCTCCCTTAACCGGGGGGCATGCCTGTCTGAGCGTCATTTAAACCTATGGACCTGAATGGGTTCCGTGTTGGGCCTCGCCTCTCCGAGGGGCGTCGCCTTGAAGGCATCGGCTTTACAGAGCGGACGGGATCCTTATGGACTGACCGTTTCGTGGCCGGAGTTTGACTCTGATTTGACCTCAGATCAGGTAGGGATACCGCCTGAACTTAA--------------------------------------------------------------------------------------------------------------------------------------------------------------------------------------------------------------------------------------
>OTU_1417
ATGCGATAAGTAGTGTGAATTGCAGAATTCAGTGAATCATCGAATCTTTGAACGCACCTTGCGCCCTTTGGCTATTCCGAAGGGCATGCCTGTTTGAGTATCATGAACACCTCAACTCTCATGGTTTACCATGATGAGCTTGGACTTTGGGGGTCTTGCTGGCCTATGGTCAGCTCCTCTTAAACAAATCAGCTTGCCAGTGTTTGGTGGCGTCACAGGTGTGATAACTATCTACGCTTGTGGTTTCCCATCAGGTGACCTTCAGTGATGGAGGTTCACGCTGGGGCTCATAAAGGTCTCTCCTCAGTGAGGACAGCTTTTTGAACGTTTGATCTCAAATCAGGTAGGACTACCCGCTGAACTTAA-------------------------------------------------------------------------------------------------------------------------------------------
>OTU_1419
AATGCGATACGTAATGTGAATTGCAGAATTCAGTGAATCATCGAATCTTTGAACGCACCTTGCGCCCCTTGGCATTCCGAGGGGCACACCCGTTTGAGTGTCGTGAAATTCTCAAGGCCCTTTTCTTTGACCCTTTTTTTTTCGGTCGAGAAGAGAGGATTTTGGACTTGGAGGTTTGATGCTTGCTTTTGGGTCTCAAAAGTGAGCTCCTCTCAAATGAATTAGTGGGGTCTGCTTTGCTGGTCCTTGACGTGATAAGATGTTTTGACGTTTTGGACTTGGCACGGTCTATTGGACACCTGCTTCCAACTGTCCATCTTGTGGACAAATGATGGTGCTCTGGTCTCCTCTGTCCATGTTGGCGGGAGGCTGGACCCACAAAGAAAACCTTGACCTCAAATCGGGTGAGACTACCCGCTGAACTTAA------------------------------------------------------------------------------
>OTU_1421
ATGCGATAnGTAATGTGAATTGCAGAATTCAGTGAATCATCGAATCTTTGAACGCACATTGCGCCCCTTGGnATTCCGAGGGGCATGCCTGTTCGAGCGTCATTACAACCCTCAAGCAnTGCTTGGTATTGGGCTCCGCTGnTCTTCAGCGGGCCTTAAAATCAGTGGCGGCGCCATCTGGCTCTAAGCGTAGTACATACTCTCGCTACAGACGTCCGGTGGATGCTGGCCAGCAACCCCCAACTTATCAAGGTTGACCTCGGATCAGGTAGGGATACCCGCTGAACTTAA----------------------------------------------------------------------------------------------------------------------------------------------------------------------------------------------------------------------
>OTU_1423
ATGCGATACGTATCATGAATTGCAGAACTCTGAATGATAAATGTTTGAACGCACATTGCGCCACTCTCTGGGTGGCATGTCTGTCTGAGAATCTTGAAGTTCCCTCAACACAGCACGTGTTGGCAGCTGGCGGCTCAATTCAATTCATTTTTTGAAGTGGCTGCTGAAAGTGAGAGCATTATTTTATACAGACTTGATGCTTTTGACAAACTCAAGAGCACCGACAGTCAAAGCAAACTTGGTCTCAGATCAGACAGGAGGACCCGCTGAACTTAA-------------------------------------------------------------------------------------------------------------------------------------------------------------------------------------------------------------------------------------
>OTU_1425
ATGCGATAAGTAGTGTGAATTGCAGAATTCAGTGAATCATCGAATCTTTGAACGCACATTGCGCCCTTCGGTATTCCGTTGGGCATGCCTGTTCGAGCGTCATTTAATCATTCAAGCTCTGCTTGGTGTTGGGTGTTTGTTCCGCCTCAGCGCGTGGACTCGCCTTAAATTCATTGGCAGCCGGTATGTTGGCTTCGTGCGCAGCACATTGCGTCGCGATTCTGGCAGGCCTCCTCCCATTAAGCTTCTTTTAAGTTTGACCTCGGATCAGGTAGGGATACCCGCTGAACTTAA-------------------------------------------------------------------------------------------------------------------------------------------------------------------------------------------------------------------
>OTU_1427
TTGCGATAAGTAATGTGAATTGCAGAATTCAGTGAATCATCGAATCTTTGAACGCACCTTGCACTCTCTGGTATTCCGGAGAGTATGCCTGTTCGAGTGTCGTGAAGTACTCAACTTGCAGCTTTGTTGCTTGCAAGCTTGGAATTGGGACCTGTCGGCGCAAGTCGACTGTCCTGAAATGCATTAGCCCTGAATGCGATCGTCGCAACTAAGCGTGATAAACTTTGTCTTCGCTGAAAGCGTTCGTTCGGACGGGCTCACAGAAACCCATACTTTTTCACCTTTGACCTCGAATCAGGTAGGATTACCCGCTGAACTTAA----------------------------------------------------------------------------------------------------------------------------------------------------------------------------------------
>OTU_1429
ATGTGATAAGTAATGTGAATTGCAGAATCTCGTGAATCATCAAATCTTTGAACGCATATTGCACCCTATAGTACTCTATAGGGTATATCTGTCTGAGTGTTAGCAAGCTATTTGTTTCAAGTCTTTGTGAAAATCAAAGAGTTGAAGATTTTTAGGGAAGTAATATTTTTTTTTCTGAGATATTATTCCTTATAAATGCTTTCACAGTATTATTTTTCAATTTTAAAATGTAATATAATAACAAAAATCATTTAAAAATTTAAATAATACTTGTGATTAAAAAAAAACTATAACCTCAATAACTTGTGGGAAAAACTAGCACAACCTCAGATCAGGTAGGGATACCCGCTGAACTTAA---------------------------------------------------------------------------------------------------------------------------------------------------
>OTU_1431
ATGCGATAAGTAATGTGAATTGCAGAATTCAGTGAATCATCGAATCTTTGAACGCACATTGCGCCCCCTGGCATTCCGGGGGGCATGCCCGTTCGAGCGTCATTAAATCCAATCAAGCCTGGCTTGGTATTGGGCGCCGGGACACTCCCGCGCCCCAATTTCACCGGCTGGCCGTCGCCTGTCTTCTAGCGTTGTGACACACTTTTCGCTGAAGGGCAGGGCGGGCACGCCGTTAAACCACACGAATTTCAATCGGAATTCGATTAGGTTGACCTCGGATCGGGTAGGAATACCCGCTGAACTTAA-------------------------------------------------------------------------------------------------------------------------------------------------------------------------------------------------------
>OTU_1433
GCGCGAAATGTAGTGTGAATCGCAGAACATTGTGAATCATCGAATCTTTGAACGCACATTGCGCCTCTCGTGAGGGAGGCATGCCTGTCTGAGTCTCATTTAAACTATAAATCCATCTGGATTTGTGTTGGGTGTTTGCCCATTTTGGCATCACCTCAAAGTCATGTGTCTAATGAGCGGATGAGATCCTTTTGGACTGACCGTTTGTATGACAATAAATTATCTCTTGACTTGAGCTCAGATCAGGTAGGACTACCGCCTGAACTTAA--------------------------------------------------------------------------------------------------------------------------------------------------------------------------------------------------------------------------------------------
>OTU_1435
ATGCGATAAGTAATGTGAATTGCAGAATTCAGTGAACCATCGAATCTTTGAACGCACCTTGCGCCTCTTGGTACTCCGAGAGGCATGCCTGTTTGAGTGTCTTATGAAATCAATCCCCATGGGTTTTGTTACCTCGTGGTGGACTTGGACTTGGGTGTCTGCCGTCTGGCTCGCCTGAAAGATGTTAGTGGGACAAGCTGCCTACGGCTCGACGTGATAAGTTTCGTCTGGCCTGGCTCCTTATGCCCGCTCATAACCTGCCCCTCGGGCGACGCTTTATGTTAGACCTCAAATCAGGTAGGACTACCCGCTGAACTTAA-----------------------------------------------------------------------------------------------------------------------------------------------------------------------------------------
>OTU_1437
AATGCGATAAGTAATGTGAATTGCAGAATTCAGTGAATCATCGAATCTTTGAACGCACATTGCGCCCCTTGGCATTCCGAGGGGCATGCCTGTTCGAGCGTCATTACAACCCTCAAGCACTGCTTGGCATTGGGCCCCGCTGCTGACGCCGCGGGCCTTAAAAACAGTGGCAGCGCCGCTAGGCTCTGAGCGTAGTAAATCTCCTCGCTACAGAGACCTGGCAGTGGTGGCCATTAACCTCACCAGCTTTCTAAGTTTGACCTCGGATCAGGTAGGAATACCCGCTGAACTTAA-------------------------------------------------------------------------------------------------------------------------------------------------------------------------------------------------------------------
>OTU_1439
GTGCGATAAGTAGTGTGAATTGCAGAATTCCGTGAnTCATCGAATTTTTGAACGCAAATTGCACTCCCTGGCATTCCGGGGAGTATGCCTGTTTGAGGGTCGGTATAAATAACATCGAGGGTGTTGCTTTTTTGTAACATTTTCGGAGCTGGGTTGTCTTAGGTTTTTTAAGAGACCTGAAATTGAnCTTTCTTGCGnATCTTAGACGTATAATCTTGTCTTTGGATGTCAGGAACAAACCTATATATTAGGAGTGAACCTGTCATGGATCTCACGCCTATATGTATCATCTTTTGACCTCAGATCAGGTAGGAACACCCGCTGAACTTAA------------------------------------------------------------------------------------------------------------------------------------------------------------------------------
>OTU_1441
GCGCGAAATGTAATGTGAACCGCAGTACCTTGTGGATCATCCAGTCTTTGAACGCACATTGCGCCCCCTCCGGGGGCATGCCCGTCTGAGCGTCACTTTTCCCATGGGCCCGAAGGGCTCGTGTTGGGCTTCGCCCCGGCGTCGCCCGGAAAGACCGGTCCGTCGGGGCCGTCTTCGGCCCCCCCTTCACCGGGGGGGTACCGGTATAATTGAAATTCTTCCGTACGACCTCAGATGGGTAGGACCACCGCCTGAACTTAA----------------------------------------------------------------------------------------------------------------------------------------------------------------------------------------------------------------------------------------------------
>OTU_1443
ATGCGAAAAGTAATGTGAATTGCAGAATTCCGTGAATCATTAAATCTTTGAACGCAAATTGCACTnCTTGGTATTCCGAGGAGTACACTTGCTTGAGGGTCAGTTAGAAAAAAAACATCGTTACATCTTTTGGTGTTACGGATCTGGGTTATCCGGTTTTAAGTCGGTTACCTAAAATTAAGGATTATATAnTGTGATACGTACTAAGATAAAGTCGTTAATCATTAAGCTTATTACATTATCAACTAATATGTTTAGTAAGGTAGTGTATAATTTCTGAGAATGACCTCAAGTCAAGTGAGAATACCCGCTGAACTTAA-----------------------------------------------------------------------------------------------------------------------------------------------------------------------------------------
>OTU_1445
ATGCGATAAGTAATGTGAATTGCAGAATTCAGTGAATCATCGAATCTTTGAACGCACATTGCGCCCGCCGGCATCCCGGCGGGCATGCCTGTTCGAGCGTCATTTCAACCCTCAGGCTCCGCCTGGCGTTGGGGACCTGCGCACGCAGCCCCCGAAAGACAGCGGCGGGTGCGCCCTGGAATCGAACGCAGTAGCTTCTTCTCGTTCTGGTTCGGGGCGCTCTCCGGCCGTAAAACACCCCCTCAAGGTTGACCTCGGATCAGGTAGGAATACCCGCTGAACTTAA---------------------------------------------------------------------------------------------------------------------------------------------------------------------------------------------------------------------------
>OTU_1447
ATGCGATAAGTAATGTGAATTGCAGAATTCAGTGAATCATCGAATTTTTGAACGCATATTGCGCCCTTTGGTATTCCGAAGGGCATGCCTGTTCGAGCGTCATTACACCCCTCAGACCCCCCGGGTTTGATGTTGGGCGTTTGCCGATTGGGGCACGCCTGAAAAGCAGCGATGGTGACCGTGATACCTCCAAGCGCACAGATGTCGCTGGGCAGGACCGCGGGGGCCAGGCTTCTAATGAATTTTCTAAATGTTGACCTCGGATCAGGTAGGGATACCCGCTGAACTTAA----------------------------------------------------------------------------------------------------------------------------------------------------------------------------------------------------------------------
>OTU_1449
ATGCGATAAGTAATGTGAATTGCAGAATTCAGTGAATCATCGAATCTTTGAACGCACATTGCGCCCGCCAGTATTCTGGCGGGCATGCCTGTTCGAGCGTCATTACAACCCTCAGGCCCCCGGGCCTGGCGTTGGGGATCGGCGGAGCCCCCCGTGGGCACACGCCGTCCCCCAAATACAGTGGCGGTCCCGCCGCAGCTTCCATCGCGTAGTAGCTAACACCTCGCGACTGGAGAGCGGCGCGGCCACGCCGTAAAACACCCAACTCTTCTGAAGTTGACCTCGAATCAGGTAGGAATACCCGCTGAACTTAA-----------------------------------------------------------------------------------------------------------------------------------------------------------------------------------------------
>OTU_1451
ATGCGATAAGTAGTGTGAATTGCAGAATTCAGTGAATCATCGAATCTTTGAACGCACATTGCGCCCTTTGGTAGCCCAAAGGGCATATCTGTTCGAGTGTCATTTACCTCTTCAAGCTCTGCTTGGTGTTGGGTGCTTGCCTTGCTAGGCTCACCTTAAAGAGATGAGTGCTTGCGAAGCCCGTAAGTAGCGGAGTAGAATCTGCTTCCTGGGGGCTGTTCGGGGCACTGTAAACCTATTTTCACCTTTTGACCTCGGATCAGATAGGGATACCCGCTGAACTTAA---------------------------------------------------------------------------------------------------------------------------------------------------------------------------------------------------------------------------
>OTU_1453
ATGCGATAAGTAATGTGAATTGCAGAATTCAGTGAATCATCGAATCTTTGAACGCACATTGCGCCCGCCAGTATTCTGGCGGGCATGCCTGTTCGAGCGTCATTTCAACCCTCAAGCCCCCGGGCTTGGTGTTGGAGGTCGGCACAAGCGTCCCTCGGGTCGCCGCCGTCTCCCAAATATAGTGGCGGTCTCGCTGTAGCCTCCTCTGCGTAGTAACTCACCTCGCACTGGAACGCGGCGCGGCCAAGCCGTTAAACCCCCCACTTCTGAAGGTTGACCTCGGATCAGGTAGGACTACCCGCTGAACTTAA--------------------------------------------------------------------------------------------------------------------------------------------------------------------------------------------------
>OTU_1455
AGTGCGATATGTAATGTGAATTGCAGAATTCCGTGAATCATCGAATTTTTGAACGCAAATTGCACTCTCCGGTATTCCGGAGAGTATGCCTGTTTGAGGGTCAGTAAAATAAAAATCGATGTTGTTGTCACCTTCGTGGTAACGCGTCGGAATTGAGTCATCTTACCTTCGGTTAAGTGACTTAAAATTTTTACGCGAATTCGAAACGTATTTAACGTTTATGGTACGTTTGCGATATTCCAATAATATTAGATGCGGTCATTCCTATGATTCGCGTCTATAACTTTTCATTTCTTGACCTCAAATCAGGTAAGAGTACCCGCTGAACTTAA-----------------------------------------------------------------------------------------------------------------------------------------------------------------------------
>OTU_1457
ATGTGATAAGTAATGTGAATTGCAGAATTTAGTGAATCATCGAATTTTTGAACGCATATTGCACCTTTTTAAGGTATACTTGGATGAGTGTTGTTTAATCATCACCAATCTCGGTGGTATTGGGAGCCTGGTGTCTCAACCCTCCTCAAAGACAACCCGATGAAATCGATACAATGAGCTTCGGCAGGTATTGAAATCGTCGACAACCTCACTTTGGACCTGGTCTTCCAGATTCGAACTGTATTTTATATGGTTCAACCTCATCTCAAGTAAGATTACCCGCTGAACTTAA---------------------------------------------------------------------------------------------------------------------------------------------------------------------------------------------------------------------
>OTU_1459
GCGCGAAATGTAGTGTGAATCGCAGAACACTGTGAATCATCGAATCTTTGAACGCACATTGCGCCTCTCTCTCGAGGGGCATGCCTGTCTGAGCGTCATTTAAACCAATGGACCAAGGGTGTCGTGTTGGGCCTCGCCTTAAAGGCGTCGCCTCAAGGTCATTGGTCTAAGAGCGGACGAGTTCCTTTAGGACAGACCGTTCGATGACCCGAGTATTTCTGAATTGACCTCAGATCAGGTAGGAATACCGCCTGAACTTAA----------------------------------------------------------------------------------------------------------------------------------------------------------------------------------------------------------------------------------------------------
>OTU_1461
ATGCGATAAGTAATGTGAATTGCAGAATTCAGTGAATCATCGAATCTTTGAACGCACATTGCGCCCCTTGGTATTCCGAGGGGCATGCCTGTTCGAGCGTCATTACAACCCTCAAGCATTGCTTGGTATTAGGCTCCGCTGCTCACCCAGCGGGCCTTAAAATCAGTGGCGGTGCCGTCGGGCCCTGAGCGTAGTAAATCTCCTCGCTATAGGGACCCGGTGGACGCTGGCCATCAACCCCCCGTTACTTTCTAAGTTTGACCTCGGATCAGGTAGGGATACCCGCTGAACTTAA------------------------------------------------------------------------------------------------------------------------------------------------------------------------------------------------------------------
>OTU_1463
ATGCGATAAATAATGTGAATTGCAGAATTCCGTGAATCATCGAATCTTTGAACGCATCTTGCGCCTATTAGTATTCTAGTAGGCATGCCTATTCGAGCGTCGTTTCTAnCTTCAACTAATTTATAGTTGGTGTTAGAAGCTAGGCTAACACCAGCTTCTTAAATTTAATGGCTATTGTATCTGGCGTTCTTCTACAAAGTAAATCTTGTCTGTTTAAGAACACATTTATATTAGCATTAATTGTTATTATTTTAGTTGACCTCGAATTAGGTAGGAATACCCGCTGAACTTAA--------------------------------------------------------------------------------------------------------------------------------------------------------------------------------------------------------------------
>OTU_1465
ACGCGAAATGTAATGTGAATTGCAGAATCTCTAGTGAATCATCGAATCTTTGAACGCAACTTGCGCCCTATGGTATTCCGTTGGGCATGCCTGTCTGAGTGTCCTTAATATTATCAATATCCTATATTTGTCATGAATGTAGGCGTATTGGAGATTGAGTGTAGAGTGTGATGCATTCTCACTTGAAACACAGCCGGCCCATAAGTTATTCACGGCTTGACTCAATGTTGTAAATAAATCGCCTCATTGGGAACGTGAAGATTTTGGGAAAGTAGATTTTTAAGCGATATTGACCTCAGATCAGGTAGGATTACCCGCTGAACTTAA----------------------------------------------------------------------------------------------------------------------------------------------------------------------------------
>OTU_1467
ATGCGATAAGTAATGTGAATTGCAGAATTCAGTGAATCATCGAATCTTTGAACGCACATTGCGCCCGCTAGTATTCTGGCGGGCATGCCTGTTCGAGCGTCATTTCAACCCTCAAGCACTGCTTGGTGTTGGGGCGCTGCGGCCnTCACGGTCGCAGGCCCTAAAATTTAGTGGCGGGTCTGCTGTAATCCCGAGCGTAGTACATTTCTCGCTTAGGGCGTTGTGGCGGGCGCTTGCCGTTAAACCCCCATTTTTTAACATGTTGACCTCGGATCAGGTAGGAATACCCGCTGAACTTAA-------------------------------------------------------------------------------------------------------------------------------------------------------------------------------------------------------------
>OTU_1469
ATGCGATAAGTAATGTGAATTGCAGAATTCAGTGAATCATCGAATCTTTGAACGCACATTGCGCCCCTTGGTATTCCGAGGGGCATGCCTGTTCGAGCGTCATTGTCAAAACCTCAAGCCTGGCTTGGTATTGGGCTCTCGCTCCTCTCCCACAAGTGTAGGGAGTTATGGGGAGCGTGCCTGAAAATCATCGGCGGTGCCTCGATGGCCTCAAGCGTAGTGGACTACTCTCGCTTTGGAGCGTCCATCGTGGGCTCACTAGCCTGGATGTGTCATTATATTTAAAAGAAGCTTGACCTCGGATCAGGTAGGGATACCCGCTGAACTTAA-------------------------------------------------------------------------------------------------------------------------------------------------------------------------------
>OTU_1471
GCGCGAAATGTAGTGTGAATCGCAGAACATTGTGAATCATCGAATCTTTGAACGCACATTGCGCCTCTTGTTACAAGGAGGCATGCCTGTCTGAGCGTCATTTATATCTAAACCCCCCCGGCCTTTTGAGGGGGGTTGTTTTGGGCATCGCATTCGTGCGTAGCCTGAAAGCCATAGGTCTAGAGCGGACGAGATCCATTTGGACTGACCGTTTATTGACCCTAAGCCTCTCTGACTTGGCCTCAGATCAGGTAGGACTACCGCCTGAACTTAA---------------------------------------------------------------------------------------------------------------------------------------------------------------------------------------------------------------------------------------
>OTU_1473
ATGCGATAAGTAATGTGAATTGCAGAATTCAGTGAATCATCGAATCTTTGAACGCATATTGCACCCTCTGGTATTCCGGGGGGTACACCTGTTCGAGCGCCATTTCGACCCTCAAGTATAACTTGGTGTTGGGTGAAGTCCCTTAAAAAGGGACTCACCCCTAACTTGTAGGCGGTCATCACCTTTTTTCTCTCAGCGTAGCAGGCTTACGCACTCGCTCAGAGATAGGTGATTTGACTCGCTAAATAAAAACCCTTTTTAAAGGTTTGGCCTCGGATCAGGTGAGGATACCCGCTGAACTTAA---------------------------------------------------------------------------------------------------------------------------------------------------------------------------------------------------------
>OTU_1475
ATGCGATAAGTAATGTGAATTGCAGAATTTAGTGAATCATCGAATCTTTGAACGCACATTGCACCTCTTGGTAATCCTTGAGGTATATTTGTTCGAGCGCCGTTTAAATATTAAGACATTGTCTTTGTGTTGATATTCTCACGTTATTGTGATTTATTTAAATATTTTGGCGTGTTTAATAGCTTGAAAAACGCAGTGAAAATGTGTTTTATAAAACTATTAAAGACTTGCCTTGTTTTCTTCTCAAAACATGGCCTCGGATCAAATAGGGATACCCGCTGAACTTAA-------------------------------------------------------------------------------------------------------------------------------------------------------------------------------------------------------------------------
>OTU_1477
GTGCGATAAGTAATGTGAATTGCAGAATTCCGTGAATCATCGAATCTTTGAACGCAAATTGCACTTTCTGGTATTCCGGAGAGTATGCCTATTTGAGGGTCGATTAAATAAACATCGATATATTGCTTACGTTAATATGTCGGAATTGGGTTATCTTAAATTTTTAAGTAACTTTAAATTTACATATATTTCGGTATGATTACGTATATTTTTGTCGTTTGAATACTGTACTTTTGTTTATTATTTGTAACCATTTAATGGTCTTACATTTATAATTTTTTTTTGAATTTGACCTCAAATTAGGTAAGAGTACCCGCTGAACTTAA-----------------------------------------------------------------------------------------------------------------------------------------------------------------------------------
>OTU_1479
ATGCGATAAGTAATGTGAATTGCAGAATTCAGTGAATCATCGAATCTTTGAACGCATATTGCGCCCCTTGGTATTCCGGGGGGTACACCTGTTCGAGCGCCATTTCGACCCTCAAGCATAGCTTGGTGTTGGGTGGGGTCCCTTGGAGGACCCCCCCGTAACCCGTAGGCGGTTATCACCCGCACCCCCTAGCGTAGCAAGCTCACGCACTCGCTCGGGGATGGGGTGTGACCACGCCCTGATATGAACCCACTAAAGGTTTGGCCTCGGATCAGGTGGGGATACCCGCTGAACTTAA---------------------------------------------------------------------------------------------------------------------------------------------------------------------------------------------------------------
>OTU_1481
ATGCGATAAGTAATGCGAATTGCAGAATTTCCGTGAGTCATCGAATCTTTGAACGCACATTGCGCCCATTGGTATTCCGATGGGCATGCCTGTTCGAGCGTCATTATCCTCCCTCAAACCTCGTGTTTGGTGTTGGACCGCGTTGGCCGAGCGACCAACTGGTCTCAAAGACAATGACGGCGTCCGTGGGACCCTCGGTGCAACGAGCTTCTAAGGAGCACGCGTCGAGTTTCAAGGACCCTCCGGGCCGGTCTTAACCTCTATCTTCTCAGGTTGACCTCGGATCAGGTAGGAATACCCGCTGAACTTAA--------------------------------------------------------------------------------------------------------------------------------------------------------------------------------------------------
>OTU_1483
GTGCGATAAGTAGTGTGAATTGCAGAATTCCGTGAATCATCGAATCTTTGAACGCAAATTGCACTCCCTGGCATTCCGGGGAGTATGCCTGTTTGAGGGTCGGTATAAGTAATGATCGATGTGTTGCTTTCTTGTTGGTGACATTTCGGAGTTGGGCCATCTTAGCCTTTTTTTTGGTTTAAGAGACCTGAAATTGATGTTGTCTTGCGCATCATTGACGTTGTAATCTTTTATGTCGTCTTCTGATGTCAGGTTTTTATTAGGTGTGGTCATGTCTCTGAACTCGCGCCTATAAGATTCATTTTTTGACCTCAAATCAGGTAGGAACACCCGCTGAACTTAA------------------------------------------------------------------------------------------------------------------------------------------------------------------
>OTU_1485
GTGCGATAAGTAGTGTGAATTGCAGAATTCCGTGAATCATCGAATTTTTGAACGCAAATTGCACTCCCTGGTATTCTGGGGAGTATGCCTGTTTGAGGGTCAGTCCAAGTAAAATCGATTTGTCGCTTTTGTTGACTTTTCGGAATTGGGTTGTCTTAGCCTTTCGGGTTAAGAGACCTGAAATTGACGCTCCTTTGCGCATCCTGGACGTGTATAATTTTATTTATCCGTTTTCGATGTCAATATCTTATTAGGTATGATCATGTCGTGTGGCTTCGTACCTATAATTTTTCATATTTTGACCTCAAATCAGGTAGGAACACCCGCTGAACTTAA-------------------------------------------------------------------------------------------------------------------------------------------------------------------------
>OTU_1487
GCGCGAnAnGTAnTGTGAATnGCAGAAnnnnGTGAATCATCGAATCTTTGAACGCACATTGCGCCTACTGGTATTCCGGTAGGCATATCTGTCTGAGCGTCAGCAAAACATTCTTCGGCCGTTCCTTTTCTGGTTCGTGCCGGTCATGGGTTCGGAGGAACGAGCTACAACTCCCCTCCCGCCTTAAAGATGCTGTGCGACCGCAGGCTATTTCCGGCCGGGCTAATGGAGTGGTGTTTTCAATGTCTTCCATCTACCGTCGGGTTCGGCCTCAGCGGCACTAAATCAGAGGGTTACCCCTGCGGTAACTGTGGTTTGACCTCAGATCAGATAAGGATACCCGCTGAACTTAA--------------------------------------------------------------------------------------------------------------------------------------------------------
>OTU_1489
ATGCGATAAGTAATGCGAATTGCAGAATTCAGTGAGTCATCGAATCTTTGAACGCATATTGCGCCCTTTGGTATTCCGAAGGGCATGCCTGTTCGAGCGTCATTATCAATCATTAAGCTTGGCTTGTTATTGAACTTTTTATGATTGAAATATATCATAAGTTCGAAAGATAATGACAGTGTCATTTGACCCTAAATGCAACGAGCTTTTTATAGCACGCATTAAAAGTGGTTAGGTGACATGGTCTTAACCATTATTTTCTAAGGTTGACCTCGGATCAGGTAGGAATACCCGCTGAACTTAA---------------------------------------------------------------------------------------------------------------------------------------------------------------------------------------------------------
>OTU_1491
ATGCGATAAGTAATGTGAATTGCAGAATTCAGTGAATCATCGAATCTTTGAACGCACATTGCGCCCCTCGGTACTCCGGGGGGCATGCCTGTCCGAGCGTCATTGTAAACCATCAAGCCTGGCTTGGTCTTGGGCGAGGTCTGGGGACCCGCCCGCAACCCGTCGGCGGTGCCGGTTCGGCCCTGAGCGTAGCAGAAATACTCGTTCTGGGGCAGCTGCGGCGCCCGCCAGCAAGACTTTACACTTCTTAGTTTGACCTCGGATCAGGTAGGGATACCCGCTGAACTTAA-----------------------------------------------------------------------------------------------------------------------------------------------------------------------------------------------------------------------
>OTU_1493
ATGCGATAAGTAATGCGAATTGCAGAATTCTGTGAGTCATCGAATCTTTGAACGCACATTGCGCCCCCTAGCACTCTAGAGGGCATGCCTGTCCGAGCGTCATTTCAACCCTCAAGCGCTATTTCGCTTGGAGTTGGGGCTCTTGCAGCGAGCACTTGTTGCCCAGCAAGCCCTAAAATTCAGCGGCGGGCCCGCCGGCACACCGAGCGCAGTAATACTACTTCTCGCTCAGGGCGTGCGGCGCGGCGCAGCCGAACTCTAAATTTTTTTTTAAAGTTGACCTCGGATCAGGTAGGACTACCCGCTGAACTTAA-----------------------------------------------------------------------------------------------------------------------------------------------------------------------------------------------
>OTU_1495
ATGCGATACGTAATGTGAATTGCAGAATTCCGTGAATCATCGAATCTTTGAACGCATATTGCACCTCTCCGGAGGTATGCCTGTTTGAGAATCTATAGTATCTTTTCTCTGGTTTTTCTGGGGAAGATTTGGGGCGTCTCTTCCGAGTGCCCTTAAAGCTATAGCTTGACACTGAACGAGTGCGAGAGCGTATGTATTTGAAGCTCTTTGAGTACCTGTACGAAACTCTGGCGnAAGCTCGGGCTGGGCCAAGTCCACCACGGAGGTTTGAAAAACGAACCCGAACCATGGTCTCAAATCAGGTAGGAGGACCCGCTGAACTTAA------------------------------------------------------------------------------------------------------------------------------------------------------------------------------------
>OTU_1497
ATGCGATAAGTAATGTGAATTGCAGAATTCAGTGAATCATCGAATCTTTGAACGCACATTGCGCCCTTTGGCATTCCGAAGGGCATGCCTGTTCGAGCGTCATGATAAAATCTCAAGCCTTGCTTGGTATTGGGTTTTCGTCTTCTCTGTCCCTGTACAGGTAGTGACGTGCCTGAAAATCAATGGCAGTGCCTCAGTAGACTCAAGCGTAGCAGACTGACTCGCTTTGGAGAAACTGTTGCAGGTCCTGCAAATAAAATAACAAGTTGGACCTCGGATCAGGTAGGGATACCCGCTGAACTTAA--------------------------------------------------------------------------------------------------------------------------------------------------------------------------------------------------------
>OTU_1499
ATGCGATAAGTAATGTGAATTGCAGAATTCAGTGAATCATCGAATCTTTGAACGCACATTGCGCCCGCCAGTATTCTGGCGGGCATGCCTGTTCGAGCGTCATTTCAACCCTCAAGCCCAGCTTGGTGTTGGGGCATTGCGGCCTGCCGCAAGCCCTGAAAATCATTGGCGGGCTCGCTATAACTCCGAGCGTAGTAATACATCTCGCTAAGGAAGAGTGGCGGGCGCTTGCCGTAAAACCCCCTATTTTTATAAGGTTGACCTCGGATCAGGTAGGAATACCCGCTGAACTTAA------------------------------------------------------------------------------------------------------------------------------------------------------------------------------------------------------------------
>OTU_1501
ATGCGATAAGTAATGTGAATTGCAGAATTCAGTGAATCATCGAATCTTTGAACGCACATTGCACCTTCTGGTATTCTGGGAGGTATGCCTGTTCGAGCGTCATTGCAACCATCAAGCCTGGGCTTGGTATTGGATGCCACCGCTTGGTGCATCTCAAAATTAGTGGCAGTGCCATTCAGCTTCAAGCGTAGTAAATTTCTCGCTCCTGGAGTTTGTGTGCTGTACCTGCTAGAACCCCCTAATTTATCAAGGTTTGACCTCGGATCAGGTAGGAATACCCGCTGAACTTAA----------------------------------------------------------------------------------------------------------------------------------------------------------------------------------------------------------------------
>OTU_1503
ATGCGATACGTAATGTGAATTGCAGAATTCAGTGAATCATCGAATCTTTGAACGCACCTTGCGCCCCTTGGCATTCCGAGGGGCACACCCGTTTGAGTGTCGTGAAAATTATCAAAAAGCCCTTTTGGTGGGGTTTTTTTGGACTTGGAGGTCTCATTGCTTGCTTTTGCTTTTTTAAAGTAAGCTCCTCTTAAATAAATTAGTGGGGGTCTGCTTTGCTGGTCCTTAATGTGATAAGATGTTTCTACATTTTGGATTCAGCACTGTCACTTGGATGCCTGCTTCCAACTGTCCCTTGGACAATGATGGTGCTCCTGGTCTTCGTCATTTACATTGGCAGGAGGCTGGACCCACAAAAGGAACCTTGACCTCAAATCGGGTGAGACTACCCGCTGAACTTAA-------------------------------------------------------------------------------------------------------
>OTU_1505
ATGCGATAAGTAATGTGAATTGCAGAATTCAGTGAATCATCGAATCTTTGAACGCACATTGCGCCCCTTGGTATTCCGAGGGGCATGCCTGTTCGAGCGTCATTACAACCCTCAAGCTCTGCTTGGTATTGGGCTCCGCGGCTCACCCCGCGGGCCTTAAAATCAGTGGCGGCGTCTTCAGGCTCTGAACGTAGTAAATATTCCTCGTTACGGAGTCCTGGCGGCGGTAGTCATCAACCCCCCCAACTTTCTAAGTTTGACCTCGGATCAGGTAGGGATACCCGCTGAACTTAA-------------------------------------------------------------------------------------------------------------------------------------------------------------------------------------------------------------------
>OTU_1507
ATGCGATAAGTAATGTGAATTGCAGAATTCAGTGAATCATCGAATCTTTGAACGCACATTGCGCCCTCTGGTATTCCGGGGGGCATGCCTGTCCGAGCGTCATTACAAAATTCAAGCTCTGCTTGGTGTTGGGTGCCATCCCCCTTGAGGTGCACCTGAAAATTAGTGGCAGTACGGCCGGTGGTCAAGCGTAGTAATTACTTTCCCGCTTCTAGACACTCCGGGCTTGCTAGCCAGCAACCTCCAAATTTCTTCCATAGTTGACCTCGGATCAGGTAGGGATACCCGCTGAACTTAA---------------------------------------------------------------------------------------------------------------------------------------------------------------------------------------------------------------
>OTU_1509
ATGCGATAAGTAATGTGAATTGCAGAATTCAGTGAATCATCGAATCTTTGAACGCACATTGCGCCTTAGGGTATTCCTTGAGGCATGCCTGTTCGAGCGTCGTTTAACTTCACAAAGCTTTGCTTTGCGTTGGATGTTTGTCTTTGTAACAAAAGACACGTCCTAAAACGATTGGCATCCGATTTGGCCCAAAAACACATCGAATTGTGTCAATGAGTCTCAACGGATTGTTTGACTTTATTTTACAAGTCGACCTCGGATCAGGCAAGACTACCCGCTGAACTTAA--------------------------------------------------------------------------------------------------------------------------------------------------------------------------------------------------------------------------
>OTU_1511
GTGCGATAAGTAATGTGAATTGCAGAATTCCGTGGATCATCGAATCTTTGAACGCAAATTGCACTTTCCGGTATTCCGGGAAGTATGCCTGTTTGAGGGTCATTTAAATTAAAGGATCGATTCGTTTCCCTCGTGGTAAACGTTTCGGAATTGGGTCACCTTAAATCGTGAGGTTTAAGTTACTTAAAATTGATTTTTTTTTGGTATGATTTCGAGCGTACTTAAGATTTCCTTATTACGTTTTAATAATGAATCATATCGGACGTTTATTAGGCGTGACCATCTATCATGGTTTCGTGCCCATAATTGTTTCATAAAATATGACCTCAAATCAGGTAAGAATACCCGCTGAACTTAA---------------------------------------------------------------------------------------------------------------------------------------------------
>OTU_1513
ATGCGATAAGTAATGCGAATTGCAGAATTCAGTGAGTCATCGAATCTTTGAACGCATATTGCGCCCTTTGGTATTCCGAAGGGCATGCCTGTTCGAGCGTCATTATCACCGTATCAAGCCTGGCTTGTTGTTGGGCCCCTTGTCACTTGGTGACAGGTCCGAAAGACAATGACCGGTGTCGTACCGACTCTAGATGCAACGAGCTTATTACAGCACGCATCTGGCAGTCGTGTGGCCCGGCCTACACCCTTATCACATTAATTCTCCAGGTTGACCTCGGATCAGGTAGGAATACCCGCTGAACTTAA-----------------------------------------------------------------------------------------------------------------------------------------------------------------------------------------------------
>OTU_1515
GTGCGAAAAGTGGTGGGAGATGCATGAAACTGAGATTCATTGAGTATTTGAACGCAACTTGCGCTCTGGAAGGAGCATGTGTGTTTGAGGGTTGGAAAATAATGTAAAGCTGACAATGGTCGATGGTCGATGGTGATTGACATTGTTGAAAAGAATGATGGTAAATTGGAGATTGGAAGGGTGGTAAGGACAAGTGTGTGTAACAGCAGCAAGTTCTGCTCTTCCGATTTTCCAACTCTTTAATCAACCTCAAATCAGACAAGATTACCCGCTGAACTTAA--------------------------------------------------------------------------------------------------------------------------------------------------------------------------------------------------------------------------------
>OTU_1517
ATGCGATAGGTAATATGAATTGCAGAATTCCGTGAATCATCAAATTTTTGAACGCAAATTGCACTTCTTGGTATTCTGAGGAGTACACATGCTTGAGGGTCAGTTAAAAAAATATCGCACATCTATGATGTTGTGGATCTGGGTTATCCGATCTTATCGGTTACCTAAAATTTAAGATATAGATATnTAATATGAAGCGTACTAAATTAGTCGCTAATCATTTATAATACTTATTACATTACCTCTAAATATTTAGTTGGTAGTGTATAAATTATAAAAAATGGCCTCAAGTTATGTGAGAGTACCCGCTGAACTTAA-------------------------------------------------------------------------------------------------------------------------------------------------------------------------------------------
>OTU_1519
TTGCGATATGTAATGTGAATTGCAGAATTCAGTGAATCATCGAATCTTTGAACGCACATTGCACCCTCTGGTATTCCGGAGGGTATGCCTGTTTGAGTGTCATTAATCTATCAACACAGACTAGTTTTACCACTTGTTCTGATGCTTGGATGTTGAAGGCTTGCCGGCATTCATTGCCAGCTCCTTTTAAATGCATTAGCAGAAACTTACAAAGCTGGCTTCAGTTTGATAATAATATTTTATCTGTATTGCTGTTGCTAGTGATGGTTAATTGTTTCAGCTTCCAATTGTCCTTATGGGGACTGTCTCTCTAGAGGCATAATACTTGACAGTTGACCTCAAATCAGGTGGGACTACCCGCTGAACTTAA---------------------------------------------------------------------------------------------------------------------------------------
>OTU_1521
ATGCGATAAGTATTGTGAATTGCAGATTTGTGAATCATCGAATTTTTGAACGCACATTGCGCCCTCTGGTATTCCGGGGGGCATGCCTGTTCGAGCGTCATTGCTTTCTCAAACCCTCTGGTTTGGTGTTGAATTTATTATGTAGCAATACATATGATTCGAAAAGCATTGGCAGGGCTATTTGAGCTTTTCTTACAACGTATTAGGTTTTACCAACTCGTTGGCTACAGTAAGTTTGAAATAAAGCCTGGCTTTAGAACTCTCTAAAGCTTGACCTCGGATCAGGTAGGATTACCCGCTGAACTTAA-----------------------------------------------------------------------------------------------------------------------------------------------------------------------------------------------------
>OTU_1523
ATGCGATAAGTAATGTGAATTGCAGAATTCAGTGAATCATCGAATCTTTGAACGCACATTGCGCCCGCCAGTATTCTGGCGGGCATGCCTGTTCGAGCGTCATTTCAACCCTCAAGCCCCCGGGTTTGGTGTTGGGGATCGGCAAGCCTTCTGGCGAGCCGCCCCCTAAATCTAGTGGCGGTCTCACTGCAGCCTCCATTGCGTAGTAGCTAACACCTCGCAACTGGAACGCGGTGCGGCCATGCCGTTAAACCCCCAACTTCTGAATGTTGACCTCGGATCAGGTAGGAATACCCGCTGAACTTAA------------------------------------------------------------------------------------------------------------------------------------------------------------------------------------------------------
>OTU_1525
ATGCGATAAGTAATGTGAATTGCAGAATTCAGTGAATCATCGAATCTTTGAACGCACCTTGCACCCTTTGGTATTCCGAGGGGTACACCCGTTTGAGTGTCATTGTAATCTCACTCCGACGACTTTTTTGTTGTCTGGAGGTGGACTTGGACCTTGCCGTGTCACAACGGCTGGTCTGAAATGCATGAGTGCACCCTGCTGTAGCAGCGTCTTCAGTGTGATAAGTATCTTCACTGATTCAAGTTCCCCTCGTGGGACACGCCGCCTGGTGGGCTCTGCGCTTCTAACCGTCCGCATGGACAACTCTTGACAATTTGACCTCAAATCGGGTGGGATTACCCGCTGAACTTAA---------------------------------------------------------------------------------------------------------------------------------------------------------
>OTU_1527
GTGCGATATGTAGTGTGAATTGCAGAATTCCGTGAATCATCGAATTTTTGAACGCAAATTGCACTCTCCTCGGAGAGTATGCCTGTTTGAGGGTCAGCCTAAAAAAATCGACATCGTTGCTGTTCTGCGGTGACGTTCGTCGGAAATTGGGTTATCTTAAACTTTTAGGTTTAAGCGACTTAAAATTTTCTTTACGATTCCATGAACGTTTCTAAGATTTATTTCTTATACGTTTTTTAAGGTATCGATCTTATTAGACGTGGCCGTCACATCGGATCGCGTCCATAATCTTTCATTAACTGACCTCAGACAGGTAAGAGTACCCGCTGAACTTAA-------------------------------------------------------------------------------------------------------------------------------------------------------------------------
>OTU_1529
ATGCGATAAGTAATGTGAATTGCAGAATTCAACGAATCATCGAATCTTTGAACGCACATTGCGCCCATTAGTATTCTAGTGGGCATGCCTGTTCGAGCGTCATTACAACCCTCAAGCCTGTGCTTGGTGTTGAGGCATTCTGTACTGTACAAGTACAGGCCTCAAAAGACATCGGCGGGCTCGCTGTAAACCCGAGCGTAGTAGATTTTTTAAATTCTCGCTTAGGGGCGTACAACGAGTTTTACCAGCCTCTAAACTCTTTTATTACAAGGTTGACCTCGGATCAGGTAGGAATACCCGCTGAACTTAA---------------------------------------------------------------------------------------------------------------------------------------------------------------------------------------------------
>OTU_1531
TTGCGATATGTAATGTGAATTGCAGAATTCAGTGAATCATCGAATCTTTGAACGCACCTTGCGCCCTTTGGTTACTCCGAAGGGCATGTCTGTTTGAGAGTCATTATTAATCTCAACTTTCAGAGTTGTCTTTCTCTTGAAAGCTTGGATGTGGAGATATGCTGGCATTGTGTCAGCTTCTCTGAAATGCATTAGCATGAACCTTGTTTTCTTTGGACTCTGGCTTGATAAATGATATTGTCTATGCCACTGTTAAAGAACTGGATTCAGCTTCTAAACAAACATCTGAAAACTTGACCTCAAATCAGATAGGACTACCCGCTGAACTTAA------------------------------------------------------------------------------------------------------------------------------------------------------------------------------
>OTU_1533
ATGCGATAAGTAATGTGAATTGCAGAATTCAGTGAATCATCGAATCTTTGAACGCACATTGCGCCCGCCAGCATTCTGGCGGGCATGCCTGTCCGAGCGTCATTTCAACCCTCAGGGCCCCCCTTCGCGGGGGGGACCTGGTGTTGGGGCCGGCCGCCCTGCGCGCGCCGCCCCCGAAATGCAGTGGCGACCTCGCCGCAGCCTCCCCTGCGTAGTAGCACAACCTCGCACCGGAGCGCGGAGACGGTCACGCCGTAAAACGCCCAACTTTCAAGAGTTGACCTCGGATCAGGTAGGAATACCCGCTGAACTTAA----------------------------------------------------------------------------------------------------------------------------------------------------------------------------------------------
>OTU_1535
ATGCGATAnGTAATGTGAATTGCAGAATTCAGTGAATCATCGAATCTTTGAACGCAACTTGCACTCCCTGGTATTCCGGGGAGTATGCCTGTTCGAGTGTCGTAAAATTCTCAAGCTTGGGGATTGTTTGCGCTCTCCCTAGTTTGGGAATGCAGCn------------------------------------------------------------------------------------------------------------------------------------------------------------------------------------------------------------------------------------------------------------------------------------------------------------------------------------------------------------
>OTU_1537
AATGCGATAGTTAATGTGAATTGCAGAGTnTAGTGAATCATCGAATCTTTGAACGCACATTGCGCCCGCCGTTCTGCGGCGGGCATGCCTGTCCGAGCGTCATTAGTCCACTCAGGCCCCGCCTGGTGTTAGGGCACGCCTGTTGGCGGCCCCTAAATCTAGTGGCAGAGTGCCCTGGCCTCCCAGCGTCGTGACTGTTCAGCGCTGAGGGTGGTCGGGGACCTCGGTCTCAACCAATCTCTTTTCTGGTTGACCTCGGATCAGGTAGGAATACCCGCTGAACTTAA--------------------------------------------------------------------------------------------------------------------------------------------------------------------------------------------------------------------------
>OTU_1539
ATGCGATAAGTAATGTGAATTGCAGAATTCAGTGAATCATCGAATCTTTGAACGCAACTTGCGCTCCTTGGTCCAATCGAGGAGTATGCCTGTTTGAGTGCCGTGTATCTCTCAACCCCACAAGGTTGGACTTGAGGCGTGCGGTTGGACCTGAGGTCCATCGCTCCCTTTAAATGCATGACCAGCTTTTGAGACGTGATAGTTCACCGTCGACGAGCAGCGGTCACGAGCTTTCCCATCTGGGATCGCCCAACACACACTTTATTGTTTGACTGGCCTCAAATCAGGTAGGATTACCCGCTGAACTTAA---------------------------------------------------------------------------------------------------------------------------------------------------------------------------------------------------
>OTU_1541
GTGCGATAAGTAATGTGAATTGCAGAATTCCGTGAATCATCGAATCTTTGAACGCATATTGCACTnTCTGGTATTCCGGGGAGTATGCCTGTTTGAGGGTTGGTTTAAATAACAATCGGTATGTTGCTTTCGTGACATTTCGGAGTTGGGTCATCTTTTTTTGCTTCTTTnAAGGGACCTAAAATTGATGTTCTCGCGCATTTTGACGTGTATAATTTTTTTTATCTCGTCGCCTGATGCCAAATATTACTAGGTGTGnCTATGTTTAAGTGGTTTCATGCCTATAGAATTCTTGATTTCAACCTCAAATCAGGTAGGGATACCCGCTGAACTTAA-------------------------------------------------------------------------------------------------------------------------------------------------------------------------
>OTU_1543
ATGCGATAAGTAATGTGAATTGCAGAATTCAGTGAACCATCGAATCTTTGAACGCACATTGCGCCCGCCGGTATTCCGGCGGGCATGCCTGTCCGAGCGTCATTGCAACCCTCAGGTCCCGCGCCTGGTGTTGGGGCCCTGCGCGGCAGGCCCCGAAAGACAGCGGCGGGTGCGTCCCGGAACCGAACGCAGTAGCTATACCTCGTTCCGGCCCGGTGGCGTACGCCAGCCGTAAAACGCTCTCCAGCTTTTTACCAAAGTTGACCTCGGATCAGGTAGGAATACCCGCTGAACTTAA---------------------------------------------------------------------------------------------------------------------------------------------------------------------------------------------------------------
>OTU_1545
ATGCGATAAGTAATGTGAATTGCAGAATTCAGTGAATCATCGAATCTTTGAACGCACATTGCGCCCATTAGTATTCTAGTGGGCATGCCTGTTCGAGCGTCATTTCAACCTTTAAGATTTATTCTTAATGTTAAGAGTTGTAGACAGAAATGTCTATATTCTTCAAATACAGTGGCAGAAACATGCAGTAAAACTAAGTGTAGTAATCTCTCTCGCTTTGGTTAACTCTTGTTTTTCTATGCCTTTTAAACCCAAATTTACAGGTTGACCTCGAATCAGGTAGGAATACCCGCTGAACTTAA-----------------------------------------------------------------------------------------------------------------------------------------------------------------------------------------------------------
>OTU_1547
ATGCGATACGTGATGTGAATTGCAGATATGTGAATCATCGAAATTTTGAACGCACATTGCACCTATTGGCATTCCGATAGGTATGTTTGTTTGAGCGTTGTCAATTCTCGGTATCCGGTATTGGGAGATGCTTGCACTCCCCAAAGTTTCGACAGTGTCCACGGTGATACGTGAAAGCTGGTTCTCCACTCAACCTCAAATCAAACAAGAATACCCGCTGAACTTAA--------------------------------------------------------------------------------------------------------------------------------------------------------------------------------------------------------------------------------------------------------------------------------------
>OTU_1549
ATGCGATAAGTAATGTGAATTGCAGAATTCAGTGAATCATCGAATCTTTGAACGCACCTTGCACTCCTTGGTATTCCGAGGAGTATGCCTGTTTGAGTGTCATGAAATCATCAACCTCATAGTTTTGTTACTTTGAGGCTTGGATTTGGAAGCTGCTGGCTGATGTCGGCTCTTCTTAAATATATTAGCTGCTTGTCCGTGAGTTGGCTCAGAGTGTGATAAGTATCTACACTTGGTGGCTGCCCACATTGGATGTGGCTTCTAATCGTCTTCGGACAACTTTTTAAGATCTGACCTCAAATCAGGTAGGACTACCCGCTGAACTTAA---------------------------------------------------------------------------------------------------------------------------------------------------------------------------------
>OTU_1551
GCGCGAAATGTAGTGTGAATCGCAGnACATTGTGAATCATCGAATCTTTGAACGCACATTGCGCCTCnCTTTACGGGGAGGCATGCCTGTCTGAGCGTCATTTAAACCGATAGGCCCGnAnGGGTCnGTGTTGGGCGTCGCCCTCGGGCGTCGCCTCGAATCGATCGGTCGAGCGGGACGGACGTGATCCTATAGGACTGACCGTCTCGGGACCCTAAATCTCAGATTTGACCTCAGATCAGGTAGGGACACCGCCTGAACTTAA------------------------------------------------------------------------------------------------------------------------------------------------------------------------------------------------------------------------------------------------
>OTU_1553
[truncated: 590,447 more chars]
