# Supplementary material for: Diversity and Spatial Structure of Belowground Plant–Fungal Symbiosis in a Mixed Subtropical Forest of Ectomycorrhizal and Arbuscular Mycorrhizal Plants
Source: PLoS One. 2014 Jan 28;9(1):e86566. doi: 10.1371/journal.pone.0086566 (PMC3904951; doi:10.1371/journal.pone.0086566)
Supplement: Data S2 — Fungal OTU sequences in FASTA format (97% cutoff similarity). (TXT) [file pone.0086566.s010.txt]

>OTU_1
ATGCGATAAGTAATGTGAATTGCAGAATTCAGTGAATCATCGAATCTTTGAACGCACATTGCGCCCCTTGGTATTCCGAGGGGCATGCCTGTTCGAGCGTCATTATAACCACTCAAGCCTCGGCTTGGTATTGGGGTTTCGCGGTCTCGCGGCCCTTAAAATCAGTGGCGGTGCCGTCTGGCTCTAAGCGTAGTAATACTCTCGCTATAGGGTTCCGGCGGTTGCTTGCCAAAACCCCCCACTTCTATGGTTGACCTCGGATCAGGTAGGGATACCCGCTGAACTTAA
>OTU_3
ATGCGATACGTAATGTGAATTGCAGAATTCAGTGAATCATCGAATCTTTGAACGCACCTTGCGCCCCTTGGTATTCCGAGGGGCACACCCGTTTGAGTGTCGTGAAAACCTCAACCTTCTCGGTTTCTTCTGGACGCCGAAGGAGGCTTGGACTTTGGAGGCCTTTTGCTGGCGTCTCTCACGCCAGCTCCTCTTAAATGTATTAGCGGGGTCCTCTTTGCCGATCCTCGACGTGTGATAAGATGTTTTCCATGTCTTGGTTTCTGGCTCTGTCGCTTTTGGGACCCGCTTCTAACCGTCTTGACCTCGCGTCGAGACAACGTTTGGGTGCGTCTCCCTTCTCGGGAAACGCTCTCGACCACGCCGAACCCCTTGACCTCAAATCGGGTGAGACTACCCGCTGAACTTAA
>OTU_5
ATGCGATAAGTAATGTGAATTGCAGAATTCAGTGAATCATCGAATCTTTGAACGCACATTGCGCCCCTTGGTATTCCGAGGGGCATGCCTATTCGAGCGTCATTATCACCCCTCAAGCCTAGCTTGGTGTTGAGGCCTGCTGTAAGGGCAGCCTCTAAAATCAGTGGCAGTGCTGTCAGGCTCTAAGCGTAGTAAAATTCATCGCTATAGACACCTGGTGGACACTCGCCAGAACCCCCCCATTTTTTAATGATTGACCTCGGATTAGGTAGGGATACCCGCTGAACTTAA
>OTU_7
ATGCGATAAGTAATGCGAATTGCAGAATTTCAGTGAGTCATCGAATCTTTGAACGCACATTGCGCCCTTTGGTATTCCGAAGGGCATGCCTGTTCGAGCGTCATTATCACCCCTCAAGCCTGGCTTGGTGTTGGACGGCTGGTCGCGGACCCCGCGACCCCTCCCAAAGTTAATGACGGCGGCCTGTCGACCCCCGGTACACTGAGCTTCTTCACAGGGCACGTATCGGTTTCAAGGGCGGTGGGACCCGGTCTTCTTCCTTCACAGGAAAAACTTCTCAAGGTTGACCTCGGATCAGGTAGGAATACCCGCTGAACTTAA
>OTU_9
ATGCGATAAGTAATGTGAATTGCAGAATnCAGTGAATCATCGAATCTTTGAACGCACATTGCGCCCTCTGGTATTCCGGAGGGCATGCCTGTTCGAGCGTCATTACAACCCTCAAGCCTGGCTTGGTGTTGGGCCTCCGTCCACTGGACGGGCCTGAAAATCAGTGGCGATGCCCTTCCAACTTCAAGCGTAGTAGATCTAnCTTCGTCTTGAGTGGTTGGATGGTGTGATTTGCCAAAACCAAACCTTCTGGTTTTATCATCTGGTTGACCTCGGATCAGGTAGGAATACCCGCTGAACTTAA
>OTU_11
ATGCGATACGTAATGTGAATTGCAGAATTCCGTGAAnCATCGAATCTTTGAACGCACCTTGCGCCCCTTGGTATCCCGAGGGGCATGCCnGTTTGAGTGTCATTGTATTCATCTCAACTTTGATTTTGGGACTGATTGTTTTGAAGTCAAAGCTTTGGATGGTGGAGGTTGTGCTGGCTGCTTGTCGGTCAGCTCCTCTGAAAGAAATAGCAAAGGGAAATGCCTGTTCCTTGCATTTTTTTTGCTATTTGGCATTGATAGTCTTCTATGCCTTCTTGGAGCTTAGATGCATCTTGGGACTGTAATTGTCTCCTTTGCTACCAATTGTCCTCCAAAGGACACCTTTTGATCAATCACCTCAAGTCAGGTAGGACT
>OTU_13
ATGCGATACGTCATGCGAATTGCAAAATCCAGTGAGTCATCAAAACTTTGAACGCACCTTGCACTTCCTCGGAAGTATGTCTGTTGGAGTGTCTGTTACCCCAACCCATATCCTTATGGATTATGAAAGTCGGTTGCCATTTCTTGAAAAAGAACTGGTGTACTCAGATGAAATCATCAATTGTAGTAAATAATAAATGATTTTACTTACATTATACTACTGTTCCAATGATCATTGTTATTACTAATAATGATGATCCTTTGGACACGACGTAAAACAACGTGTCGAAAGAGGATCCGTAGTAAGTAAGCAAACACCATCCTTATTTACATCCAATCTGACCTCCAATCAGTCAAGAGTACCCGCTGAATTTAA
>OTU_15
ATGCGATAAGTAATGTGAATTGCAGAATTCAGTGAATCATCGAATCTTTGAACGCATCTTGCGCTCCTTGGTATTCTGAGGAGCATGCCTGTTTGAGTGTCATTAAATTCTCAAACCACACACCTTTTGGTGTTGTGGCTTGGATAGTTGGGTGnTGCCTGATTTAAACAATTAGGCTCTCCTCAAATATATAAGTGGTGTATTTAGAAACTTGTTAGGTGTTGTAAATTTATTAATACATCTATATTTCTGAAATATGCTGCTTCTAACCCACTTTATTGTTGATAATTTTGACCTCAAATCAAGTAGGACTACCCGCTGAACTTAA
>OTU_17
ATGCGATAAGTAATGTGAATTGCAGAATTCAGTGAATCATCGAATCTTTGAACGCACCTTGCGCCCTTTGGTATTCCGAAGGGCATGCCTGTTTGAGTGTCATTAAATTCTCAACTTTAAAGGTCTTTATTGACTTTTAAAGCTTGGACTATGAGGGTTTTGCTGGCTTCCTTAAGTGGATTTGGTCTGCTCCCTTTAAAAGCATTAGTGGGATCCTTTGTGGATTTTGTGATACCACCTTGGTTGTGATAATTATCTACGATCGAGCTCTGGTGTTACTTGATGAAGCAAAACCTATGGGAACCTGCTTATAACCGTCTCTTCGGGGACAAAATTATTTATTGACTTGGCCTCAAATCAGGTAGGACTACCCGCTGAACTTAA
>OTU_19
ATGCGATAAGTAATGTGAATTGCAGAATTCAGTGAATCATCGAATCTTTGAACGCACCTTGCACCCTTTGGCAATCCAAAGGGTATGCTCGTTTGAGTGTCATTGTACTCTCACACTCTCGAATCCTGTGGGTTCTGGGAGCGGTGGACTTGGGTGTTTGCTGCTTTTCATTGTGGCTCACCTTAAATGTGTTAGTGCACCTCTTGGTTGGACATAGTACGGCGTGATAAGTGTCTTCGCCGGCACCTCGCAAGGGGGTGGCCAACGAGAGAGCTCTGTGCTTTCAAATCGTCTTCGGACAATCTCTGACAACTTGACCTCAAATCGAGTAGGACTACCCGCTGAACTTAA
>OTU_21
ATGCGATAAGTAATGTGAATTGCAGAATTCAGTGAATCATCGAATCTTTGAACGCACCTTGCGCCCTTTGGCTATTCCGAAGGGCATGCCTGTTTGAGTATCATGAACACCTCAACTCTCACGGTTCTGCCGTGATGAGCTTGGACTTTGGGGGTCTTGCTGGCCTGCGGTCGGCTCCTCTCAAACGAATCAGCTTGCCAGTGTTTGGTGGCGTCACGAGTGTGATAACTATCTGCGCTTGTGGTTTTCCACCAGTTAACCTCCAGCGATGGAGGTTCGCTGGGGCTCATAAACGTCCCTCTCTGTGAGGACAACTTTTTGAATGTTTGATCTCAAATCAGGTAGGACTACCCGCTGAACTTAA
>OTU_23
ATGCGATAAGTAATGTGAATTGCAGAATTCAGTGAATCATCGAATCTTTGAACGCACATTGCGCCCCTTGGTATTCCGAGGGGCATGCCTGTTCGAGCGTCATTATAACCACTCAAGCCTGGCTTGGTATTGGGGTTCGCGGGTTCGCGGCCCTTAAAATCAGTGGCGGTGCCGTCTGGCTCTAAGCGTAGTACATACTCTCGCTATGGACGCCTGGCGGATGCTTGCCAGCAAACCCCTAATTTATCAAGGTTGACCTCGGATCAGGTAGGGATACCCGCTGAACTTAA
>OTU_25
ATGCGATAAGTAATGTGAATTGCAGAATTCAGTGAATCATCGAATCTTTGAACGCACCTTGCACCCTTTGGTATTCCAAAGGGTACACCTGTTTGAGTGTCATTGTAATCTCACCTCTTCAACTTGACTGTTGATCTGTGTGGATTTGGATGCTGCTGTGGAATGTCATCAGCTCATCTGAAATGCTTGAGTGTACCCCATTTTTGTGGTGTATCTGGTGTGATAATTCTTCATCAGAGAATGGGTCCTTTGGGACCACATTGCTTTTGCTGGGTGTATGCTTCCAACTGTCTTTACAAGCAACATTCTGACTATTTGACCTCAAATCAGGTGGGATCACCCGCTGAACTTAA
>OTU_27
ATGCGATACGTATCATGAATTGCAGAACTCTGAATGATAAATGTTTGAACGCACATTGCGCCAGCCTCTGGTTGGCATGTCTGTCTGAGAATCTTCAAGTTTTTTCCATGAACAGTGTGTTCATGTGGACATGACAGCACTACTTTTGCTAGGCTGTTGAAATTTCAACCCAGCTTTTGCATGCTGAGGACTGGCGAATTTGACCAAATCAATTTTGTCCATCCTCCTCAGGTCAAGCATACTTGGTCTCAGATCAGACAGGAAGACCCGCTGAACTTAA
>OTU_29
GTGCGATAAGTAATGTGAATTGCAGAATTCCGTGAATCATCGAATCTTTGAACGCATATTGCACTnTCTGGTATTCCGGGGAGTATGCCTGTTTGAGGGTCAGTTAAATAAAAATCGnTGGTGTTGCTGTCTTTCGTAGTAACGCGTCGGAGTTGAGTCGTCTTTACCTTCGGTTAAGTGACTTAAAATTTTATGTGATTTTTAAACGTATTTAAACTCTATTTACTTACGTTTGAATCGATTGAnTAGGTTCGnTCATCCTCATGAATCGCGCCTATAATTTTTCATTAAATGACCTCAAATCAGGTAAGAATACCCGCTGAACTTAA
>OTU_31
GTGCGATAAGTAATGTGAATTGCAGAATCCGTGAATCATCGAATTTTTGAACGCAGATTGCACTCTCTGGTATTCCGGGGAGTATGCCTGTTCGAGCGTCATTACAACCCTCAAGCACTGCTTGGTATTGGGCCCCGCTGCTAACACCGCGGGCCTTAAAATCAGTGGCGGCGCCGCTGGGCTCTGAGCGTAGTAAATTTCCTCGCTACGGAGACCTGGCGGTGGTGGCCATTAACCCCCAACTTTCTAAGTTTGACCTCGGATCAGGTAGGGATACCCGCTGAACTTAA
>OTU_33
ATGCGATAAGTAATGTGAATTGCAGAATTCAGTGAATCATCGAATCTTTGAACGCACCTTGCGCTCCTTGGTATTCCGAGGAGCATGCCTGTTTGAGTGTCATGAAATCATCAACCTATGAGCTTTTGCGGTTTGTAGGCTTGGACTTGGAGGCTTGTCGGCGTAAGTCGGCTCCTCTTAAATGCATTAGCTTGGTTCTTTGCGGATCGGCTCTCGGTGTGATAGTCATCTACGCCGCGACTGTGAAGCGTTTTGGCCGGCTTCTAATGGTCTTGTAAAGAGACAATGTAATTGACCTCTGACCTCAAATCAGGTAGGACTACCCGCTGAACTTAA
>OTU_35
GTGCGATAAGTAGTGTGAATTGCAGAACTCCGTGGATCATCGAATCTTTGAACGCAAATTGCATTCCCTGGTATTCCGGGGAATATGCCTTTTTGAGGGTCTACATGCGGAGTCGAACCTGTCGCTTTCGGGAGACATCTTCGGAATTTGAGCGTTCTTTTAAAAAAAAGAGGCTTAAAATTGAATCGTCATGATGCGCGTGACTTATGTTTAAACACGTTAGGTTTCGTCGTCATGCATTTTTTTTATTAGGTCGTGTGGCCGGAAGGATCGAACGATGATATCGTTTGATGACGGAAGGTTTCGACGACCCATAATTTCTTTTGCGCGACCTCAGATTAGGTAGGAATACCCGCTGAACTTAA
>OTU_37
ATGCGATAAGTAATGTGAATTGCAGAATTCAGTGAATCATCGAATCTTTGAACGCATCTTGCGCTCCTTGGTATTCTGAGGAGCATGCCTGTTTGAGTGTCATTAAAACTTCTCAAAAACCATGATCAAGAATATTTTGATGTGTGGCTTTTTGGATGATGGGGGTTTTTGCAGGCTTTTGAAAAAACAAGTCAGCTCTCCTGAAATGTATTAGTGGTATCTGAGGGACTACTTTGGGCATGATAAATTTGTCTATGCCTTTTCTTGAGTGGTCTCAATACGAAACGCTTTGTTGGCAACTTTTTTTTGACTTGACCTCAAATCAGGTAGGACTACCCGCTGAACTTAA
>OTU_39
ATGCGATAAGTAATGTGAATTGCAGAATTCAGTGAATCATCGAATCTTTGAACGCACATTGCGCCCCTTGGTATTCCGGGGGGCATGCCTGTTCGAGCGTCATTTATACCAATCTAGCCTGGCTAGGTGTTGGGCTCCGCCACCGGGCGGGCCTTAAAACTAGTGGCGGTGCTCTCAAGCTCTACGCGTAGTAATCTTCTCGCTATAGGGTCTTGGGAGATGCTGGCCAGCAACCCTAAATTTTTCTAGGTTGACCTCGGATCAGGTAGGGATACCCGCTGAACTTAA
>OTU_41
ATGCGATAAGTAATGTGAATTGCAGAATTCAGTGAATCATCGAATCTTTGAACGCACATTGCGCCCGCCAGCATTCTGGCGGGCATGCCTGTTCGAGCGTCATTTCAACCCTCAAGCACTGCTTGGCGTTGGGGCGCCGCGGAGACGCGGGCCCCCAAATACAGTGGCGGACGCTCCCGGAGCCTCCTTTTGCGTAGTAACCAAACCTCGCACTGGGACCCGGGGCGCACCGGCCGTAAAACCCCCGAACTATCCAAAGGTTGACCTCGGATCAGGTAGGAATACCCGCTGAACTTAA
>OTU_43
GTGCGAAAAGTAATGCGATTTGCATGCTCnGTGAGTCATCGAATATTTGAACGCATATGGCACCTATCTAATTATTTTAATTAGAAGGTATGCCTGTTTGAGAATCATTTTATCATTTATTTATTCCATTGATTGATTCATATCATCAATAGAATAATTGATTTGGACTTTTATCATTAATTGTCTATGTAGAATTGTTTTGATTGTTGTGATATAAATCTATTCGACAATCAAATTAATATCTAATTGATGATCTCAAATCAGGCAAGATTACCCGCTGAACTTAA
>OTU_45
ATGCGATAAGTAATGTGAATTGCAGAATTCAGTGAATCATCGAATCTTTGAACGCACCTTGCGCTCCTTGGTATTCCGAGGAGCATGCCTGTTTGAGTGTCGTGAAATTCTCAAACCTTTCAAGTTTTTGTTTAAGAAGCTTTTGAAGGGCTTGGATTTGGGAGTTTGCTGGTTTTTATCGAATCAGCTCTCCTTAAATTTATTAGCAAGATAATCGCTGAATCATCTTTGATATGATAATTATCTATATCATTGACGAAACGGTGCTTTCCCTTCACGGGGAAGGATCTGGCTTCTAACTGTCTCTCTCGACAACCCTTTGACACATTAGACCTCAAATCAAGTAGGACTACCCGCTGAACTTAA
>OTU_47
ATGCGATAAGTAATGTGAATTGCAGAATTCAGTGAATCATCGAATCTTTGAACGCACCTTGCGCTCCTTGGTATTCCTTGGAGCATGCCTGTTTGAGTATCATGAAATCTTCAAAGTAAACCTTTTGTTAATTCAATGGGTTCTTTACTTTGGTATTGGAGGTCTTTGCAGTCTCACAACTGCTCCTCTTTGTTCATTAGCTGGATCTCAGTGTTATGCTTGGTTCCACTCAGCGTGATAAGTATCTATCGCTGAGGACACTTGTAAAAAGGTGGCCAAGGTAAATGCAGATGAACCGCTTCTAACAGTCCATTCACTTGGACAAAATAAATATTTATGATCTGATCTCAAATCAGGTAGGACTACCCGCTGAACTTAA
>OTU_49
AGCGCGAAATGTAATGTGAATCGCAGAACATTGTGAATCATCGAATCTTTGAACGCACATTGCGCCTCTTGTAACAGAGAGGCATGCCTGTCTGAGCGTCATTTAAATCCAAAGCCCTTCAATCTTATGAGGGAGCTGTCTTGGGCGTCGCATTGTTGCGTAGCCTGAAAGCCATAGGTCTTGAGCGGACGAGATCCATTTGGACTGACCGTTTGATGACCCTAAACTTCTCTGAATTGACCTCAGATCAGGCAGGACTACCGCCTGAACTTAA
>OTU_51
ATGCGATAAGTAGTGTGAATTGCAGAATTTAGTGAATCATCGAATCTTTGAACGCACATTGCGCCCTTCGGTATTCCGTTGGGCATGCCTGTTCGAGCGTCATTTAACCCTTCAAGCTCTGCTTGGTGTTGGGCGTTTGTCTCTTGTGGACTCGCCTCAAATTCATTGGCAGCCGGTAAGTTGGCTTCGTGCGCAGCACATTGCGTCGCGACTCCAGCGTGCCTCCTCCCATCAAGACCTTCTATCACTTTGACCTCGGATCAGGTAGGGATACCCGCTGAACTTAA
>OTU_53
GTGCGATAAGTAATGTGAATTGCAGAACTCCGTGGATCATCGAATCTTTGAACGCAAATTGCACTCTCCGGTATTCCGGAGAGTATGCCTGTTTGAGGGTCGTTAGGAAAAAAATGATCGTTTTCGTCTCCTTTCGGGTGACGATTTCGGAATTGAGCCCAGTCTTTAAAGAGCATATTATTTTTTTTTAAAGAGGGTTAAAATTTTCTCGACCGGCATGATGAGACTTATGTTTAGGTACGTTAGGTTCGCGTCATGCATTGTATGTATTATTAGGTTATGACCATGAAATCGATCAATCGATGGACGGTTTCACGACCCATAATTTCGTTTCATTTCATGACCTCAAATCAGGTAGGAATACCCGCTGAACTTAA
>OTU_55
ATGCGATAAGTAGTGTGAATTGCAGAATTCAGTGAATCATCGAATCTTTGAACGCACATTGCGCCCTTTGGTAGCCCAAAGGGCATATCTGTTCGAGTGTCATTTACCTCTTCAAGCTCTGCTTGGTGTTGGGTGCTTGCCTTGCTAGGCTCACCTTAAAGAGATGAGTGCTTGCGAAGCCCGTAAGTAGCGGAGTAGAATCTGCTTCCTGGGGGCTGTTCGGGGCACTGTAAACCTATTTTCACCTTTTGACCTCGGATCAGATAGGGATACCCGCTGAACTTAA
>OTU_57
ATGCGATAAGTAATGTGAATTGCAGAATTCAGTGAATCATCGAATCTTTGAACGCACCTTGCGCTCCCTGGTATTCCGGGGAGCATGCCTGTTTGAGTGTCATGGTATCCTCATCCTTCATAACTTTTTGTTATCGAAGGCATGGACTTGGAGGTCGTGCTGGTTCCTCGTTGAATCGGCTCCTCTTAAATGTATTAGCGTGAGTGTAACGGATCGCTTCGGTGTGATAATTATCTGCGCCGTGGTCGTGAAGGAACATAAGCTTGCGCTTCTAACCGTCCTTAAGTTGGACAACTTACTTTGACATCTGACCTCAAATCAGGTAGGACTACCCGCTGAACTTAA
>OTU_59
ATGCGATAAGTAATGTGAATTGCAGAATTCAGTGAATCATCGAATCTTTGAACGCACATTGCGCCCTTTGGTATTCCGAGGGGCATGCCCGTTCGAGCGTCATGAGTCCAAATCAAGCTCGCTTGGTGTTGGGTCCCGGGGGCGACCCGGACCTCAAAACGTTTCCGGCTGAGACATCTTCAAACCAGCGTTGTGGCTTTCAAGTCGCGGGTGGAAGGGGTGTCTACGCCGTCAAAACAACTCAAATTAGGTTGACCTCGGATCGGGTAGGGATACCCGCTGAACTTAA
>OTU_61
ATGCGATAAGTAATGTGAATTGCAGAATTTAGTGAATCATCGAATCTTTGAACGCACATTGCACCTCTTGGTAATCCTTGAGGTATATCTGTTCGAGCGCCGTTTAAATATTAAAGACTTGTCTTTGTGTTGATATTCTCACGTAACTGTGATTTATCTAAATATTTTGGCGTATTTTAATAGCTTTCAAAAAACGCAGTGAAAATGTGTTTATTGACTATTATAAAAACTTGCCTTGTTTACCCCATCAAAACATGGCCTCGGATCAGATAGGGATACCCGCTGAACTTAA
>OTU_63
TTGCGATAAGTAATGTGAATTGCAGAATTCAGTGAATCATCGAATCTTTGAACGCACCTTGCACTCTCTGGTATTCCGGAGAGTATGCCTGTTCGAGTGTCGTGAAGTACTCAACTTGCAGCTTTGTTGCTTGCAAGCTTGGAATTGGGACCTGTCGGCGCAAGTCGACTGTCCTGAAATGCATTAGCCCTGAATGCGATCGTCGCAACTAAGCGTGATAAACTTTGTCTTCGCTGAAAGCGTTCGTTCGGACGGGCTCACAGAAACCCATACTTTTTCACCTTTGACCTCGAATCAGGTAGGATTACCCGCTGAACTTAA
>OTU_65
GTGCGATAAGTAATGTGAATTGCAGAATCCGTGAATCATCGTAATTTTTGAACGCAAATTGCACTCTCTGGTATTCCGGGGAGTGTGCCTGTTTGAGGGTTGGTTTAAATAACAATCGGTGTGTTGTTGCTTTCCTGTGACATTTCCGGAGTTGGGTCATCTTAATCTTTTAAGGGACCTAAAATTGATGTTCTTGAGCATCTTGACGTGTATTAATTTTTTTTATCTCGTCACCGAATGCCATGTTTTTATTATATTAGGTGTGACTATGTTAAGTGGTGTTTCATATCTATAGAATTCTTGATTTCAACCTCAAATCAGGTGAGGATACCCGCTGAACTTAA
>OTU_67
AATGCGATAAGTAATGTGAATTGCAGAATTCAGTGAATCATCGAATCTTTGAACGCACCTTGCACCCTTTGGTATTCCGAAGGGTATGCTCGTTTGAGTGTCATTGTACTCTCACACTTCCGATCTTTGGATTGGGCGTGGTGGACTTGGGTGTTGCTGCTTAACTGTGGCTCGCCTCAAATGGGTTAGTGCAACTCTTGGTTGGACATAGTACGGCGTGATAAGTGTCTTCGCCGGCACCTCGTAATAGAGGGTGGCTGATCGGGAGCTCTGTGCTTTCAAACCGTCTTCGGACAACAACTGACAACTTGACCTCAAATCGAGTAGGACCACCCGCTGAACTTAA
>OTU_69
ATGCGATAGGTAATGTGAATTGCAGAATTCCGTGAATCATAAAATCTTTGAACGCAAATTGCACTCTCTGGTATTCCGGGGAGTATGCTTGCTTGAGGGTTAGTAATTACAAATCGTGAAAAGAAATTTTTATGGATCTGGATTTTCCGAAAGTTCTTTTTTGGTAATCTAAAATTTATCTTGACAATAGGTGGTATTGGAAATGTTTATCTTTTAATTCATTAACAATTATTGCCAATTTGTTACGCGTGTTATTTTCCTAATTTCTTAATTAGGTAAAAGTAATACAATTTTTCTTTTGAAATCTGACCTCAAGTCAAGTAAGAATACCCGCTGAACTTAA
>OTU_71
AATGCGATACGTAATGTGAATTGCAGAATTCAGTGAATCATCGAATCTTTGAACGCACCTTGCGCCCCTTGGCATTCCGAGGGGCACACCCGTTTGAGTGTCGTGAAATCCTCAAAACCCGTTCTTCAATTGGGGAAAGGGTTTTGGACTTGGAGGATCGATGCTTGCCCTCACTTTGAAGGCGAGCTCCTCTCAAATAAATTAGTGGGGTTTGCTTTGCTGATCCTTGACGGTGATAAGACATCTCTACGTTTTGGATTTGGCGACTGTCCCTTGCTTCTAACCGTCCTATGGACAATGATGGGTGCACCGGTCCACCGCCTTACATTGGTGGGGGGCTGGACCCACAATAAAAAGGACCTTGACCTCAAATCGGGTGAGACTACCCGCTGAACTTAA
>OTU_73
ATGCGATAAGTAATGTGAATTGCAGAATTCAGTGAATCATCGAATCTTTGAACGCACATTGCGCCCCTTGGTATTCCGAGGGGCATGCCTGTTCGAGCGTCATTACAATACCTCTCAAGCTTTCTTGCTTGGTGTGTTGGGTCTTCGTCCTTTCCCCCTCCCTGCTGCCTAAGCTGCTGGGTGGAGGGACCCTGGATGTACCTGAAAGTCAGTGGCGGTGCCATGATAGCCTCAAGCGTAGCAGGCTCCCTCTCGCTTTGGATGGCCTTGTCATGCAGCTTGCCGGCCTTTGCATGTTTTATCTTCTCTAGGTGTTTGACCTCGGATCAGGTAGGGATACCCGCTGAACTTAA
>OTU_75
ATGCGATAAGTAATGTGAATTGCAGAATTCAGTGAATCATCGAATCTTTGAACGCACCTTGCGCTCCTTGGTATTCCGAGGAGCATGCCTGTTTGAGTGTCATTAATATATCAACCTCTATTGCTTTTGCTTGTTGAGTGTTGGATGTGGGGGCTTTTTGCTGGTCTCTTTGAGGTCAGCTCCCCTAAAATATATTAGCAGAACAAATGTGTTGACTGTTCATTGGTGTGATAATTATCTACGCTATTGACATGAAGCAGGTTCAGCTTATAGCCAGTCCATTAAATGTGGATAAAATATTATTAGTGTGACCTCAAATCAGGTAGGATTACCCGCTGAACTTAA
>OTU_77
GTGCGATAAGTAATGnGAATTGCAGAATTnnGTGAATCATCGAATCTTTGAACGCACATTGCACCTCTTGGTAATCCTTGAGGTATATCTGTTCGAGCGCCGTTTAAATATTAAGACTTTGTCTTTTGTTGAATTATCATGATTAATGATTTTTCTAAATATATTGGCGTATTTTTAATAGCTTCAAGAAACGCAGTGAAAATGTGTTTTATGACTTTTAAACAACTGCCTTGTTTTTTACTCACAAACATGGCCTCGnATCAGATAGGGATACCCGCTGAACTTAA
>OTU_79
GTGCGATAAGTAGTGTGAATTGCAGAATTCCGTGAATCATCGAATTTTTGAACGCAAATTGCACTCCCTGGTATTCTGGGGAGTATGCCTGTTTGAGGGTCAGTCCAAGTAAAATCGATTTGTCGCTTTTGTTGACTTTTCGGAATTGGGTTGTCTTAGCCTTTCGGGTTAAGAGACCTGAAATTGACGCTCCTTTGCGCATCCTGGACGTGTATAATTTTATTTATCCGTTTTCGATGTCAATATCTTATTAGGTATGATCATGTCGTGTGGCTTCGTACCTATAATTTTTCATATTTTGACCTCAAATCAGGTAGGAACACCCGCTGAACTTAA
>OTU_81
GTGCGATAAGCAATGCGAATTGCAGAATTCCGCGAATCATCAGATCCTTGAACGCAACTGGCGCTAAGTGGCTCTCCATTTAGCATGTCTGTTTCAGTGTCTGAAAACATCACATCTAACTTAATGTGGTTGACAGAGGTGGAGTCTTTTGATTTCATCCGAGTCTTCCATTAAAGATGTACGTGTGGGTTTTTGAACCCCTCATCGAATTGGTCACTATTTCTAGTGATTTCGATAGGGATTGTCTCAATTTCTCCGAATACACGTAGAAAACCAAAACTAACATCAAACTCTGCATCTGAAATCAGGCAAGACTACCCGCTGAACTTAA
>OTU_83
GCGCGAAATGTAGTGTGAATCGCAGAACATTGTGAATCATCGAATCTTTGAACGCACATTGCnCCCTCTGGTATTCCAGCGGGCATGCCnGTTCGAGCGTCATTACAACCCTCAAGCCTGGCTTGGTATTGGGTGTCATCAGTTTTGGTGCTCCCTAAAATTAGTGGCGGTGCCAATTCGGCCTCAAGCGTAGTAGTAGCATTTCTCGCTTTGGAAGCTGGGTTGTGTATTTGCCAGCAATCACCAATATTTAAAAGGTTGACCTCGGATCAGGTAGGAATACGCGCTGAACTTAA
>OTU_85
ATGCGATAAGTAATGTGAATTGCAGAATTCAGTGAATCATCGAATCTTTGAACGCACCTTGCGCTCCTTGGTATTCCGAGGAGCATGCCTGTTTGAGTGTCATGAAATCATCAACCTATAAGCCTTTGTGGGTTTGTAGGCTTGGATTTGGAGGCTTGTCGGCCTAACAGTCGGCTCCTCTTAAATGCATTAGCTTGATTCCTTGCGGATCGGCTCTCGGTGTGATAATTGTCTACGCCGCGACCGTGAAGCGTTTGGCGAGCTTCTAATCGTCTTGTATGAGACAACTTATTGACCTCTGACCTCAAATCAGGTAGGACTACCCGCTGAACTTAA
>OTU_87
GTGCGATAACTAGTGTGAATTGCATATTCAGTGAATCATCGAGTCTTTGAACGCAACTTGCACTCATTGGTATTCCAATGAGTACGCCTGTTTCAGTATCAAAAAAATCTCCTTATTCAAGCATTTTGTTTGAATAGAGTTGAGTGTAGTACGTATAGCGTAGGACACTTTCAATATACTATGGCTTGATACTTTTTCACTGCCTATATTTTTTTTAATTTAAAAAAGATAGAAGCTTAGAAGATGGTAGCTAAGGCCTCCCAAAACTTTTTAAACTTGATCTGAAATCAGGCGGGATTACCCGCTGAACTTAA
>OTU_89
ATGCGATAnGTAATGnGAATTGCAGAATTCCAGTGAnTCATCGAATCTTTGAACGCACATTGCGCCTCCCTGAGAGGGGAGGCATGCCTGTCTGAGCGTCGTTTGAATCCAATGCAAAAGGGGCCTTGCTTCCCTTTTGCGTCTTGGGCCCCCACCCGTCGTCGACCCGTCATCCGGGACGACGTGGCCTCGAATCGATAGCTCCnGTGTAGAACGGACGAGATCCTGTGGGACTACGGACCGTTCGAAGGGCTTACGTGTAGGGGATGGCTTCCGGCCATCCTCTGAATTTTCGACCTCAGATCAGGCAGGACGACCGCCTGAACTTAA
>OTU_91
ATGCGATACGTAATGTGAATTGCAGAATTCAGTGAATCATCGAATCTTTGAACGCACATTGCGCCCATTAGTATTCTAGTGGGCATGCCTGTTCGAGCGTCATTTCAACCCTTAAGCCTAGCTTAGTGTTGGGAATCTACGTTGCGGTGCTACCCTGTAGCTACCCTGTAGTTCCCCAAATTGAACGGCGGATTTTCAGTATCCTCTGAGCGTAGTAAATTTTTATCTCGCTTTTGAAAGGTGCTGGAACTCTTGCCGTAAAACCCCCAATTTTCAATGGTTGACCTCGGATCAGGTAGGAATACCCGCTGAACTTAA
>OTU_93
ATGCGATAAGTAATGTGAATTGCAGAATTCAGCGAATCATCGAATCTTTGAACGCACATTGCGCCCATTAGTATTCTAGTGGGCATGCCTGTTCGAGCGTCATTTCAACCCTCGGGCCTGTATGGGTCCGGCGTTGGGGTCGTTGCTGTCTAGCAAACCCTGAAAAACAGTGGCGGGCCTGTTGGGACTCTAAGCGTAGTAATTTACACCTCGTTAAGGAGTGTCCAGCAGGCGATACCAGCCGTTAAAAGCACTGGAAACAGTATATTTACAAGGTTGACCTCGGATCAGGTAGGAATACCCGCTGAACTTAA
>OTU_95
ATGCGATAAGTAATGTGAATTGCAGAATTTAGTGAATCATCGAATCTTTGAACGCACATTGCACCTCTTGGTAATCCTTGAGGTATATCTGTTCGAGCGCCGTTTAAATATTAAGGCTTTGCCTTTTGTTGATGTTACCACTCTCTAGTGGTTCATCCAAATATATTGGCGTCTATTAATAGCTATAAGAAACGCAGTGAAAATGTGATTCTAAACTATTTGATAGATTTGCCTGTCGTCTATAAAATCATGGCCTCGGATCAGATAGGGATACCCGCTGAACTTAA
>OTU_97
ATGCGATAAGTAATGCGAATTGCAGAATTCAGTGAGTCATCGAATCTTTGAACGCATATTGCGCCCTTTGGTATTCCGAAGGGCATGCCTGTTCGAGCGTCATTATCAACACCATCAAGCTTGGCTTGCAGTTGGGCCGTTTGTCACCTCGTGACAGGTCTGAAAGACAATGACTGGTGTCATTCTGACTCCATATGCAACGAGCTGATCACAGCACGCATCTGGCAGTCAGGTGGTCCAGTTCTCACCCCTTTTTTTTTCCAAGGTTGACCTCGGATCAGGTAGGAATACCCGCTGAACTTAA
>OTU_99
AATGCGATAAGTAATGTGAATTGCAGAATTCAGTGAATCATCGAATCTTTGAACGCACATTGCGCCCTCTGGTATTCCGGGGGGCATGCCTGTTCGAGCGTCATTACAACCCTCACGCCCAGCGTGGTATTGGACTCGCCCTATACGTGGGCTGTCTCAAAATTAGTGGCGGCTTCGTAGAACCCCTAAGCTCAGTAATATCACGCGGCTTCTGGTGCTCTGCGCAGCCTGCCAGCCAACCCCCATCACACACTAGGTTGACCTCGGATCAGGTAGGGATACCCGCTGAACTTAA
>OTU_101
GCGCGAAATGTAATGTGAATTGCAGAACTTTGTGAATCATCGAATCTTTGAACGCACATTGCGCCTCCCCTCATCAGGGAGGCATGCCTGTCTGAGCGTCATGAAAACCAAATGAACTGATCCTCAGTTCGTGTTGGGCCTCGCCCGTTGACGGCGTCGCCTCAAATGAATTGACACTGGGAGCGGACGAGATCCATCTGGACAGACCGATCCCGGAGGAATGAAAGGGACTTTCAAGACTTGACCTCAGATCAGGCAAGACCACCGCCTGAACTTAA
>OTU_103
GTGCGATAAGTAATGTGAATTGCAGAACTCCGTGAGTCATCAAATTTTTGAACGCAAATTGCACTTTCTGGCATTCCAGAAAGTATGCCTGTTTGAGGGTCGTTAAAAAATAAAATCGTTTATTGTTGCTTTCGGGTGACATTTTCGGAATTGAGCCATCTTTTTTGAACATATTGGTTTGCTTAAGAGGCTTAAAATTGATCATTTATGACAAGACTTAGTTTAATAATAAAACGCAAGTTACGTCATACGAGTTTTACTAGGCGTGAGTAATGTAACAGTTTACGATAATAGTTTCACGACCTATAATCCCATTTTACGAAATGACCTCAAATCAGGTAGGAATACCCGCTGAACTTAA
>OTU_105
ATGCGATAACTAGTGTGAATTGCAGACCTCATGAATCATCGAATCTTTGAACGCACATTGCGCCTCTCTCTCGAGGGGCATGCCTGTCTGAGCGTCATTTAACCAAATGGACCAGTTCCGTGTTGGGCCTCGCCTAAGGGCGTCGCCTCAAGACCATCAGTCTAAGAGCGGACGAGTTCCTTTAGGACAGACCGTTnGATGACTATATTTCTGAATTGGCCTCAGATCAGGTAGGAATACCGCCTGAACTTAA
>OTU_107
ATGCGATAAGTAATGTGAATTGCAGAATTCAGTGAATCATCGAATCTTTGAACGCACATTGCGCCCCTTGGTATTCCGAGGGGCATGCCTGTTCGAGCGTCATTTTACCGATCAAGCCTGGCTTGGTATTGGGGCACGCCTACCAGCGGCCTCCAAACTCAGTGGCGGTGCCGTTGGGCTCTCAGCGTAGTAATTCTTCTCGCTACAGGGTCTTGCGGTTGCTTGCCATAACCCCAATTTTTTAAGGTTGACCTCGGATCAGGTAGGGATACCCGCTGAACTTAA
>OTU_109
GCGCGAAATGTAGTGTGAATCGCAGAACATTGTGAATCATCGAATCTTTGAACGCACATTGCACCCTCTGGTATTCCGGGGGGTATGCCTGTTCGAGCGTCATTACAACCCTCAAGCCCAGCTTGGTATTGGGTGTCCGCCAATTTTTGGTGCTCCCTAAAATTAGTGGCGGCGCCAATTCGGCCTCAAGCGTAGTAGCATTTTTCTCGCTTTGGAGGCTGGGTTGTGTGCTTGCCAGCAAATCACCAAATATTCAAAGGTTGACCTCGGATCAGGTAGGGATACCCGCTGAACTTAA
>OTU_111
ATGCGATAAGTAATGTGAATTGCAGAATTCAGTGAATCATCGAATCTTTGAACGCACATTGCGCCCGCCAGTATTCTGGCGGGCATGCCTGTTCGAGCGTCATTACAACCCTCAGGCCCCCGGGCCTGGCGTTGGGGATCGGCGGAGCCCCCCGTGGGCACACGCCGTCCCCCAAATACAGTGGCGGTCCCGCCGCAGCTTCCATCGCGTAGTAGCTAACACCTCGCGACTGGAGAGCGGCGCGGCCACGCCGTAAAACACCCAACTCTTCTGAAGTTGACCTCGAATCAGGTAGGAATACCCGCTGAACTTAA
>OTU_113
ATGCGATAAGTAATGCGAATTGCAGAATTCCAGTGAGTCATCGAATCTTTGAACGCATATTGCGCCCTTTGGTATTCCGAAGGGCATGCCTGTTCGAGCGTCATTATCACCCCTCAAGCCCCCGGCTTGGTGTTGGATGGTTCGGTTTTGGTGACAAGACCCCTCCTAAAGCTAATGACGGCGGCCTGTGCGACCCCCGGTACACTGAGCTTCTTAAACTGAGCACGTACCGGTTTCAGGGTTAGCGGGACCCGGTCTTCTCCCCTTACGCGGGAACCACTTCTCCAAAnGGTTGACCTCGGATCAGGTAGGGATACCCGCTGAACTTAA
>OTU_115
ATGCGATAAGTAATGTGAATTGCAGAATTCAGTGAATCATCGAATCTTTGAACGCACCTTGCGCTCCTTGGTATTCCTTGGAGCATGCCTGTTTGAGTATCATGAAATCTTCAAAGTAAACCTTTTGTTAATTCAATTGGTTCCACTTTGGTATTGGAGGTTATTGCAGCTTCACACCTGCTCCTCTTTGTGCATTAGCTGGATCTCAGTGTTATGCTTGGTTCCACTCAGCGTGATAAGTATCTATCGCTGAGGACACTGTAACAGGTGGCCAAGGTAAATGCAGATGAACCGCTTCCAACAGTCCATTTAATTGGACAATATTCTTATGATCTGATCTCAAATCAGGTAGGACTACCCGCTGAACTTAA
>OTU_117
ATGCGATACGTAATGGAAATTGCATATGCGAGTCATTGAATCTTTGAACGCACATTGCGCCCAGTGGAATTCCGCAGGGCATGTGGGGTTGAGCGTTTTTTCAGAACAATATTTTGTGTCTCTATCGATTCACTAATTACATGCGACTTGTTTTTGAAAGTGAGCAAGTTCTAAGCAAACTCTTAAACCTCAGCCCCACAGGATTACCCGCTGAACTTAA
>OTU_119
ATGCGATAAGTAATGCGAATTGCAGAATTCTGTGAGTCATCGAATCTTTGAACGCACATTGCGCCCCCTAGCATTCTAGAGGGCATGCCTGTCCGAGCGTCATTTCACCCCTCAAGCGCTGCTTCGCTTGGAGTTGGGGCTCTTGCAGCGAGCACTTGGTGCCCCGCAAGCCCTGAAATTTAGCGGCGAGCCCGCCGGCACACCGAGCGCAGTAGAACTACTTCTCGCTCAGGGCGTGCGGCGCGGCGCTGCCGACCCCTAAACTTTTTGAAAAGTTGACCTCGGATCAGGTAGGACTACCCGCTGAACTTAA
>OTU_121
AATGCGATAAGTAATGTGAATTGCAGAATTCAGTGAATCATCGAATCTTTGAACGCACCTTGCGCCCTTTGGTATTCCGAAGGGCATGCCTGTTTGAGTGTCATTGAATTATCAACCTTGCTCGCTTTCATTAGCTTGAGTTAGGCTTGGATGTGAGGGTTTTTGCCGGCTTCCTTCAGTGGATGGTCTGCTCCCTTTAAATTCATTAGTGGGATCTATTGTGGACCGTCACTTGGTGTGATAATTATCTACGCCTTGAGACTTTGAAGCAAAACTTATTAGAACCTGCTTATAACCGTCCTTAACAAGACAACCTATATGACAATTTGACCTCAAATCAGGTAGGACTACCCGCTGAACTTAA
>OTU_123
ATGCGATAAGTAATGTGAATTGCAGAATTCAGTGAATCATCGAATCTTTGAACGCACATTGCGCCCATTAGTATTCTAGTGGGCATGCCTGTTCGAGCGTCATTAAATCCATTAAGCCTAGTTGCTTAGCGTTGGGAGCATTACCGTACGGTAACTCCTCAAAGTTAGTGGCAGGGTTACGGTACACTCTAAGCGTAGTAGATTTCTTTCTCGCTTCTGTTGTGGCCGCGGCCGTTGCCATAAACCTCTATATTTCTTGGTTGACCTCGGATCAGGTAGGAATACCCGCTGAACTTAA
>OTU_125
ATGCGATACGTAATGTGAATTGCAGAATTCAGTGAATCATCGAATCTTTGAACGCACCTTGCGCCCCTTGGAATTCCGAGGGGCACACCCGTTTGAGTGTCGTGAACATCCTTCAACCTTTCTTAGTTTCTTGACTAAGAAAGGCTTGGACTTTGGGGGCTTTTCATTGCTGGCCTCTTTTGAAGCCAGCTCCTCCTAAATGAATTAGTGGGGTCTGCTTTGCGGATCCTTGACGTGATAAGATGTTTCTACGTCTTGGGTTTCGCACTGTCGCTTTAGACCTTGCTTCTAACCATTAGAGTTATGAACCTTGACCTCAAATCGGGTGAGACTACCCGCTGAACTTAA
>OTU_127
ATGCGATAGGTAATGTGAATTGCAGAATTCCGTGAATCATCAAATCTTTGAACGCAAATTGCACTCTCTGGTATTCCGGGGAGTATGCTTGCTTGAGGGTTAGTGGTTACAAATCGTAAAAAGAAATTTTTACGGATCTGGATTTTCCAAAGTTCTTTTTTTGGTAATCTGAAATTTATCTTGACAATAGGTGATATTGGAAATGTTTATCTTTAATTCATTAACAATTATTACCAATTTGTTATGTCGTGTTATTTTTCTAAATTCTTAATTAGGTTAAGTAATACACTTTTTCTTTGAAATCTGACCTCAAGTCAAGTAAGAATACCCGCTGAACTTAA
>OTU_129
GTGCGATAAGTATTGTGAATTGCAGAATTCCGTGAATCATCGAATCTTTGAACGCAAATTGCACTCTCTGGCAATCCGGGGAGTATGCCTGTTTGAGGGTCAAGTATAATTAAAAATCGGAGTGCGTTGCATTTTTTGTGACCTTCCGGAGTTTGAGTTATCTTAACCTCTTTAGGTTAAGAGACTTAAAATTGATATCTTTTGCGCATTTTTAGTCGTACATAAATTTTTTTATTCGCCTATTTTTAATGCCAAATTTTACTAGATGCAGCCACAATATGATGGTACGCGTCTATAATTTTTTCATGATTGACCTCAAATCAGGTAGGAGTACCCGCTGAACTTAA
>OTU_131
ATGCGATAAGTAAnGCGAATTGCAGAATTCCAGTGAGTCATCGAATCTTTGAACGCACATTGCGCCCTTTGGTATTCCGAAGGGCATGCCTGTTCGAGCGTCATTATCACCCCTCAAGCCCTCGGCTTGGTGTTGGACGGCTTGGTCGTGGAAATCCCGACCCCGTCCTAAAGACAATGACGGCGGCCTGTGGCACCCCCGGTACACTGAGCTTTTTACTGAGCACGTATCGGACAAGGGTGCCCGGGACACGGTCCTCTCCTTTCACTAGGAAACTTTTCTTAGGTTGACCTCGGATCAGGTAGGAATACGCGCTGAACTTAA
>OTU_133
ATGCGATAAGTAATGTGAATTGCAGAATTCAGTGAATCATCGAATCTTTGAACGCACATTGCGCTCCTTGGTATTCTAAGGAGCATGCCTGTTCGAGCGTCATTACAACCCTCAAGCTCTGCTTGGTATTGGGCGTCATCGGTAACGATGCACCnTAAAGACAGTGGTGGTGCTCCCTAGCTCTGAGCGTAGTAGAGTTCTCGCTACAGATGCCTGGGAGACACTTGCTAAGCCCTTAAATTTCTATGGTTGACCTCGGATCAGGTAGGGATACCCGCTGAACTTAA
>OTU_135
ATGCGATAAGTAATGTGAATTGCAGAATTCAGTGAATCATCGAATCTTTGAACGCACATTGCGCCCTCTGGCATTCCGGGGGGCATGCCCGTTCGAGCGTCATTAAATCCAATCAAGCCTGGCTTGGTATTGGGCTCCGGGACGTCCCCGCGCCCCAATTTCACCGGCTGGCCGTCGCCCGTCTTAGCGTTCACGACTTAGTTCCGCTAGCGATGGGAGGGGGACCACGCCGTTAAAACCCATGAATTTCCATCGAAATTCGATTAGGTTGACCTCGGATCGGGTAGGAATACCCGCTGAACTTAA
>OTU_137
AATGCGATAAGTAATGTGAATTGCAGAATTCAGTGAATCATCGAATCTTTGAACGCACCTTGCGCTCCCCGGTATTCCAGGGAGCACACCTGTTCGAGTGTCGTGAAATTCTCAAGCTTATAGATTGTTTTTCATCTTAGGCTTGGTTGTTGGGCTTTGCCGTGCCCCTCTTTATTGAGGGAACGGCTGGCCTTAAAAGCATTAGCTGACTCTCGTGTAGGATTGGTTCTACTCAGCGTGATAATAATTCTGACCGCCGAGGACATCTTTCGGGATGGCCAATTCTTGCTTGGGTTGCTTCAAACTCTGGTTTACAGATCTCTATATCTGTTCCACTATCAAGTTTGACCTCGAATCAGGTGGGACTACCCGCTGAACTTAA
>OTU_139
ATGCGATAAGTAATGCGAATTGCAGAATTCAGTGAGTCATCGAATCTTTGAACGCATATTGCGCCCTTTGGTATTCCGAAGGGCATGCCTGTTCGAGCGTCATTATCACGGTATCAAGCnTGGCTTGTTGTTGGGCCCTTTGTCACCGGGTGACAGGTCCGAAAGACAATGACCGGTGGGAACAGACTCCACATGCAACGAGCTGACAACAGCACGCATCTGGCAGTTGTGTGACCCGGTGTGACACCCCTTCTTTCTCCAGGTTGACCTCGGATCAGGTAGGAATACCCGCTGAACTTAA
>OTU_141
ATGCGATAAGTAATGTGAATTGCAGAATTCAGTGAATCATCGAATCTTTGAACGCACATTGCACCCGCCAGTACTCTGGCGGGTATGCCTGTTCGAGCGTCATCTCAAACCTCAAGCTTTGCTTGCTGTTGGGGCACTCCGGTTTGCCGGAGGCCCCTAATCGTAGTGGCGGAGCGCTGTTGTCTCTGAGCGTAGTACTGTTCTCGCTGCTGAGCTTCGGCGTCACCTGCCGTAAAACCCGTTTTACTCAAGGTTTGACCTCGGATCAGGTAGGGATACCCGCTGAACTTAA
>OTU_143
ATGCGATAAGTAATGCGAATTGCAGAATTCCAGTGAGTCATCGAATCTTTGAACGCACATTGCGCCCTTTGGTATTCCGAAGGGCATGCCTGTTCGAGCGTCATTATCACCCCTCGGGCCCTGTGCTCGGTGTTGGATGGCTGGTTCGGGCGACCGAACCCCTCCTAAAGACAATGACGGCGGCCTGTGGTTCCCCCGGTACACTGAGCTTTTCACGAGGCACGTACCGGACGAGGGCGCCCAGGACCCGGTCCTCTCCTCTCAGCAGGAAACTTCTCAATGGTTGACCTCGGATCAGGTAGGAATACGCGCTGAACTTAA
>OTU_145
ATGCGATAACTAATGTGAATTGCAGAATTCAGTGAATCATCGAGTCTTTGAACGCACCTTGCGCCCTTTGGTATTCCGAAGGGCATGCCTGTTTGAGTGTCATTAAATTCTCAACCTTGAAAGCTTTTTTGTTTTCAAGGCTTGGATGTGAGGGTTTTGCTGGCTTCCTTCAGTGGATGGTCTGCTCCCTTTAAATGCATTAGTGGGATCCTTTTGTGGACCGACGGTGTGATAATTATCTACGCCGCTCTGTGAAGCAAAGTCTTATGGGAACCTGCTCATAACCGTCCGCAAGGACAATTTAATTGACGATTTGACCTCAAATCAGGTAGGACTACCCGCTGAACTTAA
>OTU_147
ATGCGATAAGTAATGTGAATTGCAGAATTCAGTGAATCATCGAATCTTTGAACGCACCTTGCGCTCCTTGGTATTCTGAGGAGCATGCTTGTTTGAGTGTCATGGTATTCTCAACCCTTCAGGATTTTTTTTGTGTTCTTTTGGAAACCAAAAGGGATACTGTTGGGCTTGGATTTGGAGGCTTTCTTTTTTTTTGCTGGTTTGAAAAAAAAAAACCTGGCTCCTCTGAAATGAATCTGCTCGGATGAGAACACCACCAAAGTGTTGAATCAGTGTGATAGGTATCTACGCTGTTTATTTGGATGACGTTCAAGTATTCAAGCATTCAATTCTGTCACTTGTGACAGAATGTCTGAACATTTGACCTCAAATCAAGTAGGACTACCCGCTGAACTT
>OTU_149
ATGCGATAAGTAATGTGAATTGCAGAATTCAGTGAATCATCGAATCTTTGAACGCACCTTGCACTCTTTGGTATTCCGAAGAGTACGCCCGTTTGAGTGTCATTGTAATCTCACCTCTACAACTTTTGTTGTGGAAAGTGGACTTGGGCCTTGTCGTGTGACAACGACTGGCTTGAAATGGATGAGTGTACCCTGCTGCTGCAGCGTCTTCAGTGTGATAAGCATCTTCACTGATCAAAGTTCCTTTGGGACACGTTTGTATGGCAGGCTCTGTGCTTCCAACCGTCTATTAGACAACCTTGACAATTTGGCCTCAAATCGGGTGGGACTACCCGCTGAACTT
>OTU_151
GCGCGAAATGTAGTGTGAATCGCAGAACATTGTGAATCATCGAATCTTTGAACGCACCTTGCACCTTCTGGTATTCCGGAAGGTACATCTGTTTGAGTGTCATTAAATTCTCAACCATTCAGGCTTATGTCTGTATGGCTTGGTTGTGAGGGATGCGGGCTTTTGTTAGTCGGCTCTCTTGAAATACATTAGCTGGGAACTAGTATTTGGTTCAAGTGCATTGATGCTTGAAGGCCTCCTGGTGTGATAATTATCTACGCCGTTGGCTTAGTCTTTGCTTGTATTGGCCTTAGAATGTGTCCTGCTTCTAATTGTCTACTTGTAGACTAGTCCTTATGGATTACTATTTGACTATTGTGACCTCAAATCAGGTGGGACTACCCGCTGAACTTAA
>OTU_153
ATGCGATAGGTAATGTGAATTGCAGAATTCCGTGAATCATCAAATCTTTGAACGCAAATTGCACTCTCTGGTATTCCGGGGAGTATACTTGCTTGAGGGTTAGTTTATTACAAATCGTAAAAAGAAATTTTTACGGATCTGGATTTTCCAAAGTTCTTTTTTTGGTAATCTAAAATTTATCATAACAATAGGTGATATTGGAAATGTTTATTTTAATTCATTAACAATTATTATTAATTTGTTACGTCGTGTTATTTTCCTAATTTCTTAATTAGGTAAAATAATACAGTTTCTCTTTTGAAATCTGACCTCAAGTCAAGTAAGAATACCCGCTG
>OTU_155
ATGCGATAAGTAATGTGAATTGCAGAATTCAGTGAATCATCGAATCTTTGAACGCACCTTGCGCTCCTTGGTATTCCGAGGAGCATGCCTGTTTGAGTGTCACGAATATCTTCAACCTCGTGATTTGATTGTCGTCGAGGCTTGGACCATGGAGGTTTAGCTTGGTTTTTTTTTTTTAAAAAAAAACGTCAGCTCCTCTGAAATGCATCAGCGAACCTTCTTTGACCTATTTTCTTGCTGGCTTTGGTTTGATAATTGATGTCTATGCCATCGCCATCTGTTGATGAAAATGGGTCAGATCATGTTGTTTGCTCACAACTAGTTCTTTTTGTGGTAACACTTTTGACACTTTGACCTCAAATCAGGTAGGACTACCCGCTGAACTTAA
>OTU_157
GCGCGAAATGTAGTGTGAATCGCAGAACATTGTGAATCATCGAATCTTTGAACGCACATTGCACCCTCTGGTATTCCGGGGAGTATGCCTGTTCGAGCGTCATTACAACCCTCAAGCCTAGCTTGGTATTGGGTGnCAnCAnTTTTTGGTGCTCCCTAAAATTAGTGGCGGTGCCAATTCGGCCTCAAGCGTAGTAGCATTTTTCTCGCTTTGGAGGCTGGGTTGTATGCTTGCCAGCAATCACCAAATATTCAAAGGTTGACCTCGGATCAGGTAGGGATACCCGCTGAACTTAA
>OTU_159
GCGCGAAATGTAGTGTGAATTGCAGAACATTGTGAATCATCGAATCTTTGAACGCACATTGCGCCTCTCTCGGGAGGCATGCCTGTCTGAGCGTCTTTTAAACCGAATGGGGCCCCACGGGGTCCCGTGCTGGGCGGTCGTCCCCCCCTCGGGGCGGCGTCGCCTCGAATGCATCGGTCTCACGAGCGGGCGAGTTCCTCTAGGACGAACCGCTTCGACGGGACCGTGTCTATCTCCGATAGGACCTCAGATCAGGTAGGGACACCGCCTGAACTTAA
>OTU_161
AATGCGATAAGTAATGTGAATTGCAGAATTCAGTGAATCATCGAATCTTTGAACGCACCTTGCGCTCCTTGGTATTCCGAGGAGCATGCCTGTTTGAGTGTCATTAAATTCTCAACCTCAAAGCCTTGTTGTAATGACTCGGCCTTGGGGCTTGGACTTGGAGTGTGCGGGTTCCTTTTATTGGAACCGGCTCCTCTTGAAATGCATTAGCTGGAACCTCTTCGTGGACCAGCCATCGGTGTGATAATTATCTACGTCGTTGGTTCTTTAGGTCTGCGCTTCGTAACAGAGGTTCTGCTTCTAACCGTCTTCGGACAACCGTCTTAACGACTTCCTTCGGGGGGATCGATAGGATTGACCATTTGACCTCAAATCAGGTAGGACTACCCGCTGAACTTAA
>OTU_163
ATGCGATAAGTAGTGTGAATTGCAGAATTCAGTGAATCATCGAATCTTTGAACGCACATTGCGCCCCTCGGTATTCCGTGGGGCATGCCTGTTCGAGCGTCATTTAAACCTATGGACCCGACTGGGTTCCGTATTGGGCCTCGCCTCTCTCTAAGCGGCGTCGCCTTGAAGGCATCGGCCTCATGGAGCGGACGGGATCCTTATGGACTGACCGTTTCATGACCGGAGTTTGACCCTGACTTGACCTCAGATCAGGTAGGGACACCGCCTGAACTTAA
>OTU_165
ATGCGATACGTAATGTGAATTGCAGAATTCCGTGAATCATCGAATCTTTGAACGCACCTTGCGCCTCTTGGTATTCCGAGGGGCATGCCTGTTTGAGTGTCATTGAAACCCTCAAAAGAAAAGCTTTTGCTAGCTTCTCTTTTGGAATTGGAGTGTGCTGGCCTGTTCCTCCTTGGAAAAGCCCAGCTCCTCTGAAATACATTAGCGATGTGACATCCTCGTGCCATCACGCTTCTCCAGCATTGATAGTCTCTTTCATGCTTGAGTGTGTTGCGCAGCGGTGGAAAGTTTCACTTGCTCACAGACCCATTGGGGGACTTGTCCCTCATGCTTTGACCAAATTAACCTCAAATCAGGTAGGATTACCCGCTGAACTTAA
>OTU_167
GTGCGATAnGTAATGTGAATTGCAGAATTCnGTGAATCATCGAATCTTTGAACGCAACTTGCGCCCnATGGTATTCCGTTGGGCATGCCTGTCTGAGTGTCCTTAATATTATCAATATCCTATATTTGTCATGAATGTAGGCGTATTGGAGATTGAGTGTAGAGTGTGATGCATTCTCACTTGAAACACAGCCGGCCCATAAGTTATTCACGGCTTGACTCAATGTTGTAAATAAATCGCCTCATTGGGAACGTGAAGATTTTGGGAAAGTAGATTTTTAAGCGATATTGACCTCAGATCAGGTAGGATTACCCGCTGAACTTAA
>OTU_169
ATGCGATAAGTAATGTGAATTGCAGAATTCAGTGAATCATCGAATCTTTGAACGCAAATTGCGCTCTTTGGTATTCCGAAGAGCATGCCTGTTTGAGTGTCATATACACCTCACCTTGACGGTTTATGATCGGTCAATGGTGGATTGGACGTCCTGCCAGCTTCACGGCTGGCTCGTCTTAAATGCCTCAGTGGATGTGTAGCGTGATAAGTCTTCGCAACCGCCCCACTTTAAATCTTTCAAATCTGACCTCAAATCAGGTAGGACTACCCGCTGAACTTAA
>OTU_171
ATGCGATAAGTAATGTGAATTGCAGAATTCAGTGAATCATCGAATCTTTGAACGCACATTGCGCCCTTTGGTATTCCGAAGGGCATGCCTGTTCGAGCGTCATTATGACCAATCACGCCTAGCGTGGTCTTGGGGTTCGCATCTTGCGGCCCTTAAAATCAGTGGCGGTGTCCGTTGGGCTCTAAGCGTAGTAATTTTTCTCGCTTTTGGACTCTACGGGTGCTTGCCATAACCCCAACTTTCTTAGGTTGACCTCGGATCAGGTAGGGATACCCGCTGAACTTAA
>OTU_173
TTGCGATAAGTAGTGTGAATTGCAAATTCTGTGAATCATCGAATCTTTGAACGCATATTGCGCTCTCTGGTATTCCGGAGAGCATGCCTGTTTGAGGGTAATAAAGAGAATCTTTGATCTTTTATAGGTCAAGGGAAAATGGGCATTCCGCATTTAGCGGTAGCCTGAAATGTATGGTTTGTCTCATCTATTCGAGATGCGTGATAATATTATTTCGTAAAATCTTTGATATGACGAGCTACCAAGTCTTGATGTATACCATCTTGCTGTGTACGATCAATACAAATATTTTTGACATTACCTCAAATCAGGTAAGAATACCCGCTGAACTTAA
>OTU_175
ATGCGATAAGTAATGTGAATTGCAGAATTCAGTGAATCATCGAATCTTTGAACGCACCTTGCGCTCCTTGGTATTCCGAGGAGCACGCCTGTTCGAGTGTCATGAAGCTCTCAAGCGAGTCTTTCTTCTTTGCAAAGAGAAGAGGCGAGTTTGGATTTGAACTTTGCTGTGTAACAAGCGGCTGGTTCTAAAAGTATTAGCTGATCCTAGTAAGGCTTGGTTCTACTTGGCGTGATAATTATCTAACGTCAAGGACATTGTTTCTTCATTGAAAGAATGGCCAGGCTCTGATTAGGATTGCTTCTAATCGTCTTCAGTGACAATTTATTTCAAATCTGACCTCGAATCAGGTGGGACTACCCGCTGAACTTAA
>OTU_177
ATGCGATAAGTAATGTGAATTGCAGAATTCAGTGAATCATCGAATCTTTGAACGCACATTGCGCCCTCTGGCATTCCGGGGGGCATGCCCGTTCGAGCGTCATTAAATCCAATCAAGCCTGGCTTGGTATTGGGCGCCGGGACTCTCCCGCGCCTCAATTTCACCGGCTGGCCGTCGCCCGTCTTAAGCGTTGTGACACACTTCTCGCTAGCGATGGGAGCGGACCACGCCGTCAGAACCCCAACGAATTTCGGTCGAAATTTGATCAAGGTTGACCTCGGATCGGGTAGGAATACCCGCTGAACTTAA
>OTU_179
ATGCGATACGTAATGTGAATTGCAGAATTCAGTGAATCATCGAATCTTTGAACGCACATTGCGCCTCCCTTAACCGGGGGGCATGCCTGTCTGAGCGTCATTTCAGTCACTCAGGCCTATACAGCCTGGCGTTGGGGCATCTACAGTTGAGTGTAGGCCCTGAAAGATAGTGGCGGTGTCCGCTAGCACTCCGGGCGCAGTACATTTCCTCTCGCCTAGGACGTCTTGCGGGCTGCCGGCCGTAAAACAGCCTGAAGCTCAGAAGGTTGACCTCGGATCAGGTAGGACTACCCGCTGAACTTAA
>OTU_181
ATGCGATAAGTAATGCGAATTGCAGAATTCCAGTGAGTCATCGAATCTTTGAACGCACATTGCGCCCTTTGGTATTCCGAAGGGCATGCCTGTTCGAGCGTCATTATCACCCCTCAAGCCCCGTGCTTGGTGTTGGACGGCCTGGTCGAGGTGCCCTCGACCCCTCCTAAAGACAATGACGGCGGCCTGTGGTTCCCCCGGTACACTGAGCTTTTAACTGAGCACGTATCGGACAAGGGCGCCCGGGACCCGGTCCTCTCCTTTCACAAGGAAACTTTTTCAAGGTTGACCTCGGATCAGGTAGGAATACGCGCTGAACTTAA
>OTU_183
ATGCGATAAGTAATGTGAATTGCAGAATTCAGTGAATCATCGAATCTTTGAACGCACATTGCGCCCTCTGGTATTCCGGGGGGCATGCCTGTTCGAGCGTCATTATAACCACTCAAGCTCTCGCTTGGTATTGGGGTTCGCGGTTTCGCGGCCCCTAAAATCAGTGGCAGTGCTGTCAGGCTCTAAGCGTAGTAAAATTCATCGCTATAGACACCTGGTGGACACTCGCCAGAACCCCCCCATTTTTTAATGATTGACCTCGGATTAGGTAGGGATACCCGCTGAACTTAA
>OTU_185
ATGCGATAAGTAATGTGAATTGCAGAATnCAGTGAATCATCGAATCTTTGAACGCATATTGCGCCCCTTGGTATTCCGGGGGGGCACACCTGTTCGAGCGCCATTTGAACCCTCAAGCATAGCTTGGnGTTGGGTGAGGTCCCCCTTTAGGGGACCCTCCCGTAACTCGTAGGCGGTCACCGTCCGTACTCCCCCGGTGTAGCAGGCTCACGCACTCGCTCGGGGATAGGACGAGACCATGCCTTTATAAAACCCTTTCAAAAGGTTCGGCCTCGGATCAGGTGGGGATACCCGCTGAACTTAA
>OTU_187
ATGCGATAAGTAATGTGAATTGCAGAATTCAGTGAATCATCGAATCTTTGAACGCACATTGCGCCCCTTGGTATTCCGAGGGGCATGCCTGTTCGAGCGTCATTAAAACAACTCAAGCTTGGCTTGGTCTTGGGGTCCGCGGTCTCGCGGCCCTTAAAATCAGTGGCGGTGCCGTCTGGCTCTAAGCGTAGTAATGCTCTCGCTATAGGGTCTTTCGGTCTCCTGCCAGAACCCCCCATTTCTATGTTTGACCTCGGATCAGGTAGGGATACCCGCTGAACTTAA
>OTU_189
ATGCGATAAGTAATGTGnATTGCAGAATTCAGTGAATCATCGAATCTTTGAACGCACATTGCGCCCGCCAGTATTCTGGCGGGCATGCCTGTCTGAGCGTCATTTCAACCCTCAAGCAACCTTCTGCTTGGTGTTGGGGACCGGCCGTCAAACGCCGCCCCCCAAATCTATTGGCGATCTCGCTGTAGCTTCCTATGCGTAGTAGTAACATTCTCGCATCTGGAGAGCGGCGCGGTCATGCCGTAAAACACCCAACTTTTTTCAGGTTGACCTCAGATCAGGTAGGAATACCCGCTGAACTTAA
>OTU_191
ATGCGATAAGTAATGTGAATTGCAGAATTCAGTGAATCATCGAATCTTTGAACGCACATTGCGCCCCTTGGCATTCCGAGGGGCATGCCTGTTCGAGCGTCATTACAACCCTCAAGCACTGCTTGGTATTGGGCTCCGCTAGCTTCAGCGGGCCTTAAAATCAGTGGCGGTGCCGCCAGGCCCTGAGCGCAGTAAATATCCTCGCTACAGGGACTTGGTGGACGCTGGCCATCAACTCCTACTCTCTAAGTTTGACCTCGGATCAGGTAGGGATACCCGCTGAACTTAA
>OTU_193
ATGCGATAAGTAATGTGAATTGCAGAATTCAGTGAACCATCGAATCTTTGAACGCACATTGCGCCCGCCGGTATTCCGGCGGGCATGCCTGTCCGAGCGTCATTGCAACCCTCAGGTCCCGCGCCTGGTGTTGGGGCCCTGCGCGGCAGGCCCCGAAAGACAGCGGCGGGTGCGTCCCGGAACCGAACGCAGTAGCTATACCTCGTTCCGGCCCGGTGGCGTACGCCAGCCGTAAAACGCTCTCCAGCTTTTTACCAAAGTTGACCTCGGATCAGGTAGGAATACCCGCTGAACTTAA
>OTU_195
ATGCGATAAGTAATGTGAATTGCAGAATTCAGTGAACCATCGAATCTTTGAACGCACATTGCGCCCGCCAGTATTCTGGCGGGCATGCCTGCTCGAGCGTCATTTCAACCCTCAAGCCCAGCTTGGTGTTGGGGCATTGCGGCTCGTCCGCAAGCCCTGAAAATCAGTGGCGGGCTCGCCGTAACTCCGAGCGCAGTAGTTTATTCTCGTTCTGGAAGAGTGGCGGGTGCCGGCCGTTAAAACCCCCGAAATTTTTAAACGGTTGACCTCGGATCAGGTAGGAATACCCGCTGAACTTAA
>OTU_197
ATGCGATAAGTAATGTGAATTGCAGAATTCAGTGAATCATCGAATCTTTGAACGCACATTGCGCCCGCCAGTATTCTGGCGGGCATGCCTGTTCGAGCGTCATTTCAACCCTCAAGTCCCCTGTGGACTTGGTGTTGGGGACCGGCGACACACAGCTGTTTACAGTTGGTCGCCGCCCCTAAATGACTTGGCGGCCTCGTCGCGGCCCTCCTCTGCGTAGTAGCACACACCTCGCAACAGGAGCCCGGCGAATGGCCACTGCCGTAAAACCCCCAACTTCTTTTAGAGTTGACCTCGAGTCAGGTAGGAATACCCGCTGAACTTAA
>OTU_199
ATGTGATAAGTAATGTGAATTGCAGAATCTCGTGAATCATCGAATCTTTGAACGCACATTGCGCCCAATGGTATTCCATTGGGCATACCTGTTTGAGTGTCAGAATCCTTCCAATTATCAAACTTTTATATATCTATATATGTAAAGATGTTTGGACTTTTAATTGAGAAGAGTAGTATTATTATAATATTACTTTCTTAAAAACCAGAAATATTTTGTTTTGGTTTTCTTCCAACACATTTTGTATTTAATATAACAAATGAGTGTGAGTGTTGAAACAAACAAACAATAATCAATACCTTTGGATGACCTCAAATCAGGTAGGGATACCCGCTGAACTTAA
>OTU_201
ATGCGATAAGTAATGTGAATTGCAGAATTCAGTGAATCATCGAATCTTTGAACGCACCTTGCACTCCTTGGTATTCCGAGGAGTATGCCTGTTTGAGTGTCATTAAATTCTCAAGCTTCAACCTTGTTGTGATGACTTGGATTGTTGTTTGGACTTGAGGGTTGCTGCGAGTCTTTGGACTTTTGAACGGCTCCCTTTAAATGCATTAGTGGTGACTTGGACCCACTATCAAATGTGTTGATAGTTATCTACACTTTGAAGTGACCGAATGTCTTTCCGCTTCTAACCGTCTTTCGAGACAATATCTTGAAATTTGACCTCAAATCAGGTAGGACTACCCGCTGAACTTAA
>OTU_203
ATGCGATAAGTAATGTGAATTGCAGAATTCAGTGAATCATCGAATCTTTGAACGCACCTTGCGCCCTTTGGCTATTCCGAAGGGCATGCCTGTTTGAGTATCATGAACACCTCAACTCTCATGGCTTGCCGTGATGAGCTTGGACTTTGGGGGTCTTGCTGGCCTGTGGTCAGCTCCTCTCAAATGAATTAGCCTGCCGGTGTTTGGTGGGATCACAGGTGTGATAACTATCTACGCTTGTGGTTTTCCACCAGGTAACCCTCAGCAATGGAGGTTCACTGGAGCTTATAGACGTCTCTCCTCAGCGAGGACAGGTTTTGACCATTTGATCTCAAATCAGGTAGGACTACCCGCTGAACTTAA
>OTU_205
ATGCGATAAGTAATGTGAATTGCAGAATTTAGTGAATCATCGAATCTTTGAACGCACATTGCGCCTCCTGGTATTCCGGGAGGCACACCTGTTCGAGCGCCGTTTTCAAACTAAGGCTATGCCTTGTGTTGACAGCTCCCGTCTGGGATTGTCGAAACTCATAAACGCCTGTTGGCGAGAGCATACGCAGCGAATTGCAAGTGCCTCCCCAGCGGCGGTTTGTAACCCGAAATTTTGGCCTCGGATCAGGTGGGGATACCCGCTGAACTTAA
>OTU_207
ATGCGATAAGTAATGTGAATTGCAGAATTCAGTGAATCATCGAATCTTTGAACGCACCTTGCGCTCCTTGGTATTCCGAGGAGCATGCCTGTTTGAGTGTCATGGTATTCTCAATCTCTACTGCTTTGCTGCGGTTGAGATTGGACTTGGAGGCTTGCAGGCAGATTTAGTTCTGTCTGCTCCTCTGAAATGCATTAGTTTGGACTGTCTCCGAGCATGCTTCAGCGTGATAATTGTCTGCGCTGCTGCACTTGGTACAAAATGTCCCTGCTTACAACCGTCCCTTTGTGGACAACCTTTACACTTCTGACCTCAAATCAGGTAGGACTACCCGCTGAACTTAA
>OTU_209
ATGCGATAAGTAATGTGAATTGCAGAATTCAGTGAATCATCGAATCTTTGAACGCACATTGCGCCCTTTGGTATTCCGAAGGGCATGCCTGTTCGAGCGTCATTTCAAACCTCAAGCAACTGCTTGGTATTGAGCGTTCGTCTTTTGTTAGACGTGCTCGAAACTCGTGGGCGGTGCTGTCCAGCATCTTTGCGTAGTCATATCATTCCGCATCTGATAACACTGGCACAGCTACTCGCCGAACAAACGGTCGTCTCCTTCACCGGATGCACCATTTTTCTCAGGTTTGACCTCGGATCAGGTAGGGATACCCGCTGAACTTAA
>OTU_211
ATGCGATAAGTAATGTGAATTGCAGAATTCAGTGAATCATCGAATCTTTGAACGCACATTGCGCCCGCCAGCACTCTGGCGGGCATGCCTGTCCGAGCGTCATTTCAACCCCCCGGGCCCTGTCCGGCGTTGGGGCCAGCCATCTTGCCCTCTCTCGAGGCGGTGGCAGCCCCTAAGGCGAGTGGCGGGACCACTGGAACCCCTGGCGTAGTAACATTCACCGCCTAGGGCAGCTTCCAGTGTTCGTCCCTGCCTCTTTTTTTATTTCAAAAGGTTGACCTCGGGTCAGGTAGGAATACCCGCTGAACTTAA
>OTU_213
GTGCGATAAGTAnTGTGAAnTGCAGAATTCCGTGAATCATCGAATCTTTGAACGCATATTGCACnTTCTGGTATTCCGGAAnGTATGCCTGTTTGAGGGTCAGTTAAATAAAAATCGGTGTCGTCGCTGCCTTTCGTGGTGACGCGTCGGAATTGAGTCGTCTTATCTTCGGCTAAGTAACTTAAAATTTTGCATGATTTTCGAACGTATTTAAATTGCTTACGTACGTTTGnGATATCGAATGTTTATTAGGTTCGGTCATCCTCATGACTCGCGCCTATAATTTCTTCATTAAATGACCTCAAATCAGGTAAGAATACCCGCTGAACTTAA
>OTU_215
ATGCGATACGTAATGTGAATTGCAGAATTCAGTGAATCATCGAATCTTTGAACGCACCTTGCGCCCTTTGGTATTCCGAGGGGCACACCCGTTTGAGTGTCGTGAACACCCTCAACCTTCTCGGTTTCTTGACTGGGAAGGCTTTGGACTTTGGAGGCTTTTGCTGACCTTCCTTTGTTGGAACCAGCTCCTCTGAAATGAATTAGTAGGGTCTACTTTGCCGATCCTTGACGTGATAAAATGTTTTCTATGTCTCGGGTTTCGCACTGTTTTGTCCTGGATCCTGCTTCTAACCGTCTCTCAGAAGACAGATGGTCGAGTGATCGTCGCTCGACCCACGAACCTTGGCCTCAAATCGGGTGAGACTACCCGCTGAACTTAA
>OTU_217
ATGCGATAAGTAATGTGAATTGCAGAATTCAGTGAATCATCGAATCTTTGAACGCATATTGCACCCTCTGGTATTCCGGGGGGTACACCTGTTCGAGCGCCATTTTGACCCTCAAGTATAACTTGGTGTTGGGTGAAGTCCTTATGGGGACCCACCCCTAACTTATAGGCGGTCATCGCCCGCTTTTCCCCCAGCGTAGCAGGCTTACGCATTCGCTTGGGGGACAGGCGATTTGACTTGCTCAAAAACCCTTTTCTCAAAAGGTTTGGCCTCGAATCAGGTGGGGATACCCGCTGAACTTAA
>OTU_219
GCGCGAAATGTAGTGTGAATCGCAGAACATTGTGAATCATCGAATCTTTGAACGCACATTGCGCCTCCTGTCACAGGGAGGCATGCCTGTCTGAGCGTCATTTAAATCCATAACCCCTCACCTTTTGGGTGGCGGTGGTTGTATTGGGCGTCACATGTATGTGTAGCCTGAAAGCCATAGGTCTTGAGCGGACGAGATCCATTTTGGACTGACCGTTTGATGACCCTAAACACTTCTGACTTGACCTCAGATCAGGTAGGACTACCGCCTGAACTTAA
>OTU_221
ATGCGAAAAGTAATGTGAATTGCAGAATTCCGTGAATCATTAAATCTTTGAACGCAAATTGCACTTCTTGGTATTCCGAGAAGTACACTTGCTTGAGGGTCAGTTAAAATATATATCGTTACATCTTTTGGTGTTGCGGATCTGGGTTATCCGGTTTTAAGTCGGTTACCTAAAATTAAGGATTATATAATGTGATACGTACTAAGATAAAGTCGTTAATCATTAAATTTTTATTACATTATTACCAAATATATTTGGTTGGTGATGTATAATTTCTGAAAATGACCTCAAGTCAAGTGAGAATACCCGCTGAACTTAA
>OTU_223
ATGCGATAAGTAATGTGAATTGCAGAATTCAGTGAATCATCGAATCTTTGAACGCACATTGCGCCCATTAGTATTCTAGTGGGCATGCCTGTTCGAGCGTCATTTCAAACCCTTAAGCCCTGTTGCTTAGCGTTGGGAGCCCGCCGGCCTCTGGCCCGCAGCTCCTCAAAGTTAGTGGCGGAGTTAGTGCATACTCTAGGCGTAGTAATTTTATCTCGTCTCTGTGGTTGCGCTGGCGCCTGCCGTAAAACACCCAACTTTTACAGGTTTGACCTCGGATCAGGTAGGAATACCCGCTGAACTTAA
>OTU_225
ATGCGATAAGTAATGCGAATTGCAGAATTCTACGAGTCATCGAATCTTTGAACGCACATTGCGCCCGCCAGCATTCTGGCGGGCATGCCTGTTCGAGCGTCATTTCAACCCCCAAGCCCTGGCAGCTTGGTGTTGGGGTCCTACGGCCGCGCGCCGTACGCCCCGAAAATCAGTGGCGGGCCCGCTGGAATCCCGAACGCAGTAGCTTAGAATCTCGTTCAGGGCATCCACGGCGGGTCTCCGGCCGTAAAACCCCCACTACAAACAAGGTTGACCTCGGATCAGGTAGGAATACCCGCTGAACTTAA
>OTU_227
AATGCGATACGTAATGTGAATTGCAGAATTCAGTGAATCATCGAATCTTTGAACGCACCTTGCGCCCCTTGGCATTCCGAGGGGCACACCCGTTTGAGTGTCGTGAAATTCTCAAACCTTCTTGGTTTTTGGACCAAGATGGCTTTGGACTTTGGAGGCGTTTTGCTGGCTTTGTGAAAAGCCAGCTCCTCTCAAATGCATTAGTGGGGTCCACTTTGCCGATCCCCAGGCGTGATAAGATGCTTTCTACGTCTTGGGATTTGCTCTGTTCCTCGGGAACCTGCTTTCAAACCGTCTCGTGAGAGACACCGTTCGAGTTTGCTCGGCGCACGAACCTTGACCTCAAATCGGGTGAGACTACCCGCTGAACTTAA
>OTU_229
ATGCGATAAGTAATGTGAATTGCAGAATTCAGTGAATCATCGAATCTTTGAACGCACATTGCGCCCTTTGGTATTCCGAGGGGCATGCCTGTTCGAGCGTCATTTAAACTATCAAGCACTGCTTGGCTTTGGAACCCGGCCTTAAGGAGCGCCTCGTCTGAAACCCAACAAGTGGCGTTCCCGTCGAGCCTTAAGCGTAGCAAGAACTACTCCCTCGCTTTAAAGGCTTCAGGCGGGACCAGCCCTGAAAGTTACCCCCAAAGTTTGACCTCGGATCAGGTAGGGATACCCGCTGAACTTAA
>OTU_231
ATGCGATAAGTAATGTGAATTGCAGAATTTAGTGAATCATCGAATCTTTGAACGCACATTGCGCCTTTTGGTATTCCAGGAGGCATATTTGTTCGAGCGTCGTTTTCATACTTCAAGCTTTGCTTGGTGTTGAACAATATCGTTTTTTTGGCGATAAGTTCAAAACTCTTTGGCACTTGAGCTTCAAGTCATAGCATGACAGAATTTCTTGTTATTACGTGAAGATTATAAGTCTTGCCAGTCAAAAAATACTTTTTAGTTGATGACCTCGAATCAAATAGGGATACTCGCTGAACTTAA
>OTU_233
ATGCGATAAGTAATGTGAATTGCAGAATTCAGTGAATCATCGAATCTTTGAACGCACATTGCACCTTCCGGTATTCTGGGAGGTATGCCTGTTCGAGCGTCATTGCAACCATCAAGCCTAGGCTTGGTATTGGATGCCACCACTTGGTGCATCTCAAAATTAGTGGCGGTGCCATTCAGCTTCAAGCGTAGTAAATTTCTCGCTCCTGGAGTTTGTGTGCTGTGCCTGCTAGAACCCCTAATTATCAAGGTTTGACCTCGAATCAGGTGGGACTACCCGCTGAACTTAA
>OTU_235
GCGCGATATGTAGTGTGAATCGCAGAACATTGTGAATCATCGAATCTTTGAACGCACATTGCGCCTTCTGTAACAGGGAGGCATGCCTGTCTGAGCGTCATTTAAACCAAATAGACTAAAAGTCTGTGTTGGGTAGTCGCCTTCAATGGCGTCGCCTTAAAGACATTAGCCCTATGAGCGGATGAGATCCATTAGGACCGGCCGCTTTGAAGAGGCTCTCATTTTCTTTGATTTGACCTCAGATCAGGTAGGGTTACCGCCTGAACTTAA
>OTU_237
ACGCGAAAGGTAATGCGAATTGCAGAATCAGTGAGTCATCGAATCTTTGAACGCACATTGCGCCTCTCGGTATTCCGGGAGGCACGCCTGTTCGAGCGCCATTACACACTCCAAGCGTAGCTTGATGTTGGATGATGCGACCTCTTCGGGGATCGCACGTCTGGAACGCGTGGGCGTCCGCCGCCGGATCACGAGCGTAGCAAGACACTTCGTCAATTCGTTCTGTGAATTCGTGGTGGGGGATGGCCTCATATAGATTTCTATCTTAGAAGTTTGGCCTCGGATCAGGCGGGGATACCCGCTGAACTTAA
>OTU_239
ACGCGATAGGTAATGTGAATTGCAGAATTCCGTGAATCATCGAATCTTTGAACGCACCTTGCGCTCTATGGCAATCCGTAGAGCATGCCTGTTTGAGTGCCATGAAATCTCCCACCCCAAGCGGTTTTTAAATGAAACGGCTTGGCGGATGGGGTCTGGATGGGTGCCTCTGCCTGCGCTACCTAGCACAGGCTCGCCCGAAATGCATGAGCGCCTTGAGACACTTTGCATCCGCCTCTCTGTTTGGGAGGAGGCGGCCAAGCAGTGTTTTTCTCCTGGCATGGCATGATACGTCATTTGCTATGTCGCCTAAAGGAGGAATGTTTGGTTGTGTCTGCGTGTGCTTCGAACTTGCCTCTGTGGCACATCCCAATTTCACTTCTGGTCTCAAATCAGGTAGGACTCACCCGCTG
>OTU_241
GTGCGATAAGTAATGTGAATTGCAGAATCCGTGAATCATCGAATTTTTGAACGCAAATTGCACTCTGGTATTCCAGGGAGTATGCCTGTTTGAGGGTTGGTTTAAATAACAATCGATATGTTGCTTTTGTGGCATCTCGGAGTTGGGTCATCTTAATCTTCTTAAGGGACCTAAAATTAAAGTACTTGCGCATTTCGACGTGTATAATTTTTTTTATCCCGTCACCGAATGCCATGTTTTTATTAGGTGTGACTATGTCAGGTGGTTTCATACCTATAGAATTCTTGATTTCAACCTCAAATCAGGTAAGGATACCCGCTGAACTTAA
>OTU_243
ATGCGATAAGTAATGTGAATTGCAGAATTCAGTGAATCATCGAATCTTTGAACGCACATTGCGCCCCCTGGCATTCCGGGGGGCACGCCCGTCCGAGTGTCATTTCTACCTCGAGCTTCAGGCTTGTTGTTGGGTACCGCCCGTGAGGGCGCACCTCAAATCCATTGGCGCCTCTGAGGGCCCCCAAACGCATAGAGCTTAACCGCCCCGCGTTCAGAGGGCTGATAGGGGGTGGCCTCTTTGCCTGTGTGCAGCTTCCTAGCGTATGGCCTCGGATCGGGCGGGGTTACCCGCTGAACTTAA
>OTU_245
ATGCGATAAGTAATGTGAATTGCAGAATTCAGTGAATCATCGAATCTTTGAACGCACCTTGCACCCTTTGGCATTCCGAAGGGTATGCTCGTTTGAGTGTCATTGTACTCTCACACTCCCAATCGTTTGGTTGGGAGCGGTGGACTTGGGTGTTGCTGCTTGACCGTGGCTCACCTTAAATGCATTAGTGCACCTTTCGGTTGGACATAGTACGGCGTGATAAGTGTCTTCGCCGGCACCTCTCTGAGGGTGGCCGATCGGGAGCTCTGTGCTTCAAACCGTCTTCGGACAACAGCTGACAACTTGACCTCAAATCGAGTAGGACTACCCGCTGAACTTAA
>OTU_247
ATGCGATAAGTAATGTGAATTGCAGAATTCAGTGAATCATCGAATCTTTGAACGCACATTGCGCCCGCCAGCATTCTGGCGGGCATGCCTGTTCGAGCGTCATTTCAACCCTCGAGCCCGACTCTTTTGAGGACGGCTCGGCGTTGGGGGACGGCAGACTCCCCCCGGCATCTCGCCGGGGACGCCGCCCCCGAAATCTAGTGGCGGCCCTCCGAGGCGACCTCTGCGTAGTAACTTGTTCTCGCACCGGAAAGCTCAGAGCGGCCACGCCGTAAAACCCCAACTTTTTTCAGGTTGACCTCGAATCAGGTAGGACTACCCGCTGAACTTAA
>OTU_249
ATGCGATAAGTAATGTGAATTGCAGAATTCAGTGAATCATCGAATCTTTGAACGCACCTTGCGCCCTCTGGTATTCCGGAGGGCATGCCTGTTTGAGTGTCATGTAGACTCAATCCCTCGGGTTTCCGAGGAGATTGGACTTGGGTGTTGCCGCTCTGCCGGCTCGCCTTAAAAGACTTAGCGGGATAGCACCGTAGTCGGCGTAATAAGTTTCGTCGGTGAAGGTTGTGATGACTGCTTACAATCGCCCTCGGGCAATTTTTGACTCTGACCTCAAATCAGGTAGGACTACCCGCTGAACTTAA
>OTU_251
ATGCGATAAGTAATGTGAATTGCAGAATTCAGTGAATCATCGAATCTTTGAACGCACATTGCGCCCCTTGGTATTCCGAGGGGCATGCCTGTTCGAGCGTCATTTCAAACCCTCAAGCTTCTGCTTGGTGTTGGGTCCTCGTCCCTCACAGGACGTGCCCGAAACTCGTAGGCGGTGGCGCCCAGCTCCTCAGCGTAGTTATACATTCCGCTCCGGATCGTTGGGTGTTGCCCGCCGAACAACCACACTTTTTTCTATGGTTTGACCTCGGATCAGGTAGGGATACCCGCTGAACTTAA
>OTU_253
ATGCGATAAGTAGTGTGAATTGCAGAnTTCAGTGAATCATCGAATCTTTGAACGCACATTGCGCCCTTTGGTATTCCTTAGGGCATGCCTGTTCGAGCGTCATTTCAAACTTCAAGCCCCCTCATGGCTTGGTGTTGGGCGTCTGTCCTCCCCCGGGACTCGCCTCAAATGCATTGGCAGCCGGCACGTTGGCTTCGAGCGCAGCAGAAACGCGCGCGGCGTCTGACGGTGCCTGGCTATCCAGGAAGCCTCCACCCCCAAGTTTGACCTCGGATCAGGTAGGGATACCCGCTGAACTTAA
>OTU_255
ATGCGATAAGTAATGTGAATTGCAGAATTCAACGAATCATCGAATCTTTGAACGCATATTGCGCCCATTGGTATTCCGATGGGCATGCCTGTTCGAGCGTCATTTCAACCCTCAAGCTACCGTTGCTTGGTGTTGGAGCTCTATATTTTTTTTTTAAATTATAGGCTCTGAAAGACCTTGGCGGGACTTCTGTAAACCCGAGCGTAGTAATTACTTTTCGTTCAGGGAGATATAGAGGTTTTTAGCCGTTAAACCCCCTAAATTTTATAAGTTTGACCTCGGATCAGGTAGGAATACCCGCTGAACTTAA
>OTU_257
GCGCGAAATGTAGTGTGAATTGCAGAACATTGTGAATCATCGAATCTTTGAACGCACATTGCGCCTCTCTTTACCGGGAGGCATGCCTGTCTGAGCGTCATATAAAACCATAAACGACTGTTTGTGTTGGGCCCTGCACCGCTGTGCATCGCCTGAAACCGATTGGTCTTGTCTGTGGACGAGCTCCTTGTGGACTTACCATGGCCGACCCCTTGAACGATTGACCTCAGATCAGGTAGGGAGACCGCCTGAACTTAA
>OTU_259
ATGCGATAnGTAATGTGAnTTGCAGAATTCAGTGAATCATCGAATCTTTGAACGCACATTGCGCCCCTTGGCATTCCGAGGGGCATGCCTnTTCGAGCGTCATTACAACCCTCAAGCACTGCTTGGTATTGGGCTCCGCTAGCTnCAGCGGGCCTTAAAATCAGTGGCAGCGCCGCCTGAGCTCTGAGCGTAGTAAATACCCTCGCTATAGAGACCGGGTGAGCTCTCGTCATCAACCCCCAACTTTCTAAGTTTGACCTCGGATCAGGTAGGACTACCCGCTGAACTTAA
>OTU_261
GCGCGAAATGTAGTGTGAATCGCAGAACATTGTGAATCATCGAATCTTTGAACGCACATTGCGCCTCCCGTGAGGGAGGCATGCCTGTCTGAGTCTCATTTATACTAAATCCATCCTGTTGGATTTGTGTTGGGTGCTTGCCAGTTTGGCATCGCCTCAAAGTCATCTGTCTAACGAGCGGATAAGATCCTTTTGGACCGACCGTTCGTTTGACAATAAATTATCTCTGATTTGAGCTCAGATCAGGTAGGACTACCGCCTGAACTTAA
>OTU_263
ATGCGATAAGTAATGTGAATTGCAGAATCAGTGAATCATCGAATTTTTGAACGCATATTGCACTCCTTGGCATTCCTTGGAGTACACTTGTTCGAGCGCCGGTTGCGTCGTAAGGCCCAGCCTTGTGTTGAGGTTTCCCTCGCCGGGAACCCTCCAAACCGATTGGCGTCGTATCGTGCCTGACCGCAACACACTGCGACATCAGAAGCGAAACGGCCGCCGAATAACCGTCATGCATGGCCTCGAATCAAGTGGGGATACCCGCTAAACTTAA
>OTU_265
ATGCGATAAGTAATGTGAATTGCAGAATCAGTGAATCATCGAATTTTTGAACGCATATTGCGCTCCTTGGCATTCCTTGGAGCACACTTGTTCGAGCGCCGGTTGCGTCGTAAGGCCCAGCCTTGTGTTGAGATCTCCTTCGCCAGGAGTTCTCCAAACCCATCGGCGACGTCAGTGTCGGAACCGCAGCACAATGTGTCTACGGCATCTGGCGCCGCCCAAAATCGTCATGCATGGCCTCGGATCAAGTGGGGATACCCGCTAAACTTAA
>OTU_267
ATGCGATAnGTAATGTGAATTGCAGAATTCAGTGAATCATCGAATCTTTGAACGCAnATTGCGCTCTTTGGTATTCCGGGGGGCACGCCCGTCCGAGTGTCATTTCTACCTCGAGCTTCAGGCTTGTTGTTGGGTACCGCCCGTGAGGGCGCACCTCAAATCTATTGGCGCCTCTGAGGGCCCCCAAACGCATAGAGCTTAACCGCCCGTGTTTGGAGGCCTGATAGGGGGTGGCCTCTTTGCCTGCGTGCAGCTTCCTAGCGTATGGCCTCGGATCGGGCGGGGTTACCCGCTGAACTTAA
>OTU_269
ATGCGATAAGTAATGTGAATTGCAGAATTCCGTGAATCATCGAATCTTTGAACGCACATTGCGCCCACCAGTACTCTGGTGGGCATGCCTGTCCGAGCGTCATTTCGACCCTCGAGCCTCCCTGTGGTGGTTCGGTGCTGGGACGCTACAGCGCTAGCAAGCGCTGnAGGTCCCGAAATACAGTGGCGGCCTCGCCGAGACCCCGAGCGCAGTAAACCGTGCCCTAGCACAGCGCCTCGTTCAGGGTGTCCGGCGGGTGCCCCGGCCGTTAAACCCCCCGAATTTACAAGGTTGACCTCGGATCAGGTAGGAATACCCGCTGAACTTAA
>OTU_271
ATGCGATAAGTAATGTGAATTGCAGAATTCAGTGAATCATCGAATCTTTGAACGCACCTTGCGCTCCATGGTATTCCGTGGAGCATGCCTGTTTGAGTGTCACGTAAACCCTCACCCTTGTGATGTTAAAGTCACAAACGGTGGTATTGGATTGTGCCGTAGTTGGCTCATCCTGAAATGCATTAGCTTGCGCCTTTTAGAGTGCTCGGCATGGTGTGATAATTATCTGCGCCGTCGCCTCAGGCCTCTTCTGTGAGCGCTGCTTATAGTCGTCCCCCGTGGACAACATTTAAAGCTTTGGCCTCAAATCAGGTAGGACTACCCGCTGAACTTAA
>OTU_273
ATGCGATAAGTAATGTGAATTGCAGAATTCAGTGAATCATCGAATCTTTGAACGCACATTGCGCCCACTAGTATTCTGGTGGGCATGCCTGTTCGAGCGTCATTTCAACCCTTAAGCCCCTGTTGCTTAGCGTTGGGAGCCTACTGGAACTCTCCCGTAGCTCTCCAAAGTCAGTGGCGGAGCCGGTTCGCACTCCAGACGTAGTAGCTTTTACACATCGCCTGTAGCGTGGACCCGGTCCCTGCCGTAAAACACACCAACTCTTATAGTTTGACCTCGGATCAGGTAGGAATACCCGCTGAACTTAA
>OTU_275
ATGCGATACTTGGTGTGAATTGCAGAATCCCGTGAACCATCGAGTTTTTGAACACAAGTTGGGCCCGAAGCCATTAGGCCnAGGGCACGTCTGCCTGGGCGTCTCACAATGCGTCGTTCCCCCACTCACCCTCGGGTGTCGTGTGAGGTGCAGATATTGGCTCCCCGTGTGCAATCGAACGCGGTCAGCCTAAAAGTAAATCCCGATGATTGCCATCGTGGCAAGTGGTGGTTGCCAAACCATTGCATGTTGTCGTGCATGCTTCGATCGTCCTCGGTGACTCTTTGACCCTGAAGCTCCATTAGAATGGGGCCACGATCAAGACCCCAGGTCAGGCGGGATTACCCGCTGAGTTTAA
>OTU_277
ATGCGATAAGTAATGTGAATTGCAGAATTCAGTGAATCATCGAATCTTTGAACGCACATTGCGCCCGCCAGCATTCTGGCGGGCATGCCTGTTCGAGCGTCATTTCAACCCTCGAGCCCGACTTCCTCGCGGAGGACGGCTCGGCGTTGGGGGACGGCACGCTCCCCCCGGTTCGCCGGGGACGCCGCCCCCGAAATTCAGTGGCGGCCCTCGGAGGCGACCTCTGCGTAGTAACTCAACCTCGCAAAGGGAAGCTCCGTGCGGCCACGCCGTGAAACCCCAACTCTTCAAGGTTGACCTCGAATCAGGTAGGACTACCCGCTGAACTTAA
>OTU_279
ATGCGATAAGTAATGTGAATTGCAGAATTCAGTGAATCATCGAATCTTTGAACGCACATTGCGCCCGTCAGTATTCTGACGGGCATGCCTGTTCGAGCGTCATTTCAAACCTCAAGCTCTTATGTAGCTTGGTTTTGGGGCATCTGCTTGGCTTTAGGTCATGCAGGCCCTGAATATCGACGGCGGACCTGTTAGGCCTCTAAGCGCAGTAACTTTTCTCGCTTCTGAGTCATAACTAGCTCTTGCCTCACCTATAAACTTTCTCAAGTTTGACCTCGGATCAGGTAGGAATACCCGCTGAACTTAA
>OTU_281
GCGCGAAATGTAGTGTGAATTGCAGAACTCAGTGAATCATCGAATCTTTGAACGCACATTGCGCCTCCCCCTACCGGGAGGCATGCCTGTCTGAGCGTCATTACAACCCTCAAGCACTGCTTGGCATTGGGCCCCGCTGCTGACGCCGCGGGCCTTAAAAACAGTGGCAGCGCCGCTAGGCTCTGAGCGTAGTAAATCTCCTCGCTACAGAGACCTGGCAGTGGTGGCCATTAACCTCACCAGCTTTCTAAGTTTGACCTCGGATCAGGTAGGAATACCCGCTGAACTTAA
>OTU_283
ATGCGATAAGTAATGTGAATTGCAGAATTCAGTGAATCATCGAATCTTTGAACGCACCTTGCACTCCTTGGTATTCCGAGGAGTATGCCTGTTCGAGTGTCATGAAACTCTCAAACTACATCTTTATTGATGTTAGGTTTGGATTTGGACGTTGCTGGACGCGAGTTCGGCTCGTCTTGAATGCATTAGCTGTAGATTTCGATTTCAGTTAAACCGTGTGATAATACATCTACGCGGGCAGCCGTTAAGGCGCTGAATCGTTAGTTCGAAGGCTTCTAATCGTCCTTATAGGACCGCCTTTACTGGTGTTTCATTTCACATCTGGCCTCGAATCAGGTAGGACTACCCGCTGAACTTAA
>OTU_285
TTGCGATAAGTAGTATGAATTGCAAATTCTGTGAATCATCGAATCTTTGAACGCATATTGCGCTCTCTGGTACTCCGGAGAGCATGCCTGTTTGAGGGTAATTAACAGAATCTTTAACCTTGGTTAAGGGATATGGGCAGTCCGCGATTAGCGGTGGCCTAAAATATATGGTTAGTCTCACGAGTTGAGATGCGTAATAATTATTATTTCGCAAAAACATTTGATGAACTACCAAGTTTTGATTCATTCAACTATGTTGGGTGCGGTTAAAACAAATATTTTTGACATTACCTCAAATCAGGTAGGAATACCCGCTGAACTTAA
>OTU_287
ATGCGATACGTAATGTGAATTGCAGAATTCAGTGAATCATCGAATCTTTGAACGCACCTTGCGCCCCTTGGAATTCCGAGGGGCACACCCGTTTGAGTGTCGTGAACATCCTTCAACCTTTCTTGGTTTCTCGACCGAGAAAGGCTTGGACTTTGGGGGTTTTAATTGCTGGCCTCCCTTGAAGCCAGCTCCTCCTAAATGGATTAGTGGGGTCCGCTTTGCCGATCCTTGACGTGATAAGATGTTTCTACGTCTTGGGTTTTGCACTGTTGCCCTGCTTCTAATCGTCTTGCATTCAAGACAGAGTCATGAACCTTGACCTCAAATCGGGTGAGACTACCCGCTGAACTTAA
>OTU_289
ATGCGATAAGTAATGTGAATTGCAGAATTCAGTGAATCATCGAATCTTTGAACGCACCTTGCGCTCCTTGGTATTCCGAGGAGCATGCCTGTTTGAGTGTCATTAAATTCTCAACTCCTCTAGTTTTCTAGTTGGAGCTTGGATGTGGGAGTTTGCGGGTCCTTTATCAATAAGGTCGGCTCTCCTGAAATACATTAGCGGAACGGTTTGCAGTCGCGGTCACTAGTGTGATAATTATCTACACTGTGAATAGATTGCTCTCTGACGAGTTCAGCTGCTAATCGTCCAGTACGGACAATGTTGAATGAACCTGTTGACCTCAAATCAGGTAGGACTACCCGCTGAACTTAA
>OTU_291
GTGCGAAAAGTAATGCGATTTGCATGTTCTGTGAGTCATCGAATATTTGAACGCATATGGCACCnATTTGGTTATTATCAAAAGGTATGCCTGTTTGAGAATCATTTTATATTTTATTTCTGAATATATTTCAGAAGACATGGGCATTATTATTCATCCTTTGATTGCCTTGAATTGATTCAAATGATTGTGTTGTGATAATCATCAATGTACATTGTTTATTGATCAACCAATCATTGTTGTTTTTATCCATGATCTCAAATCAGGTAGGATTACCCGCTGAACTTAA
>OTU_293
ATGCGATAAGTAATGTGAATTGCAGAATTCAGTGAATCATCGAATCTTTGAACGCACATTGCGCCCCTTGGTATTCCGAGGGGCATGCCTGTTCGAGCGTCATTATAACCACTCAAGCCTGGCTTGGTATTGGGGTTCGCGGGTTCGCGGCCCTTAAAATCAGTGGCGGTGCCGTCTGGCTCTAAGCGTAGTAAATCTCTCGCTATAGGGTCCTGGCGGTTGCTTGCCAAAACCCCCCGTATTTTCTCAGGTTGACCTCGGATCAGGTAGGGATACCCGCTGAACTTAA
>OTU_295
ATGCGATAAGTAATGTGAATTGCAGAATTCAGTGAATCATCGAATCTTTGAACGCACCTTGCGCTCCTTGGTATTCCGAGGAGCATGCCTGTTTGAGTGTCGCGAACTTCTCAACCTCTGCAATTTTAGTTTTGCTTGAGGCTTGGATCATGGAGGTTCTGCCGGACTTGTTAATAACGAGTTGGGCTCCTCTGAAATGCATCAGCAGACTTCTTTTAAATTGCTGGCTTTGGTTTGATAATTTATCTATGTCATCGCCATCTGTTGAAGGGTCGGCTTACAATCGTCCTCTCGGACAACGCTTGACGCTTTGACCTCAAATCAGGTAGGACTACCCGCTGAACTTAA
>OTU_297
GTGCGATAAGTAATGTGAATTGCAGAATTCCGTGAATCATCGAATCTTTGAACGCAAATTGCACTCTCTTCGGAGAGTATGCCTGTTTGAGGGTCAGTATTAATAAAAATCGGTGTGTTGCGCATCTTTGTGACGCTCCGGAGTTTGGGTCGTCTTAACATCCTTCAGGTTTTTTAAGAGGCTTAAAATTGACATCTTTTTTTGCGCATTTTTTTTTTAGACGTACATAAATTATTTTTTATTCGTCTGTATCAATGCCAAAATCCTATTAGATGCAACCATATCGTGTGGTTTCGTGTCTATAAATTTTTCATGATTTGACCTCAAATCAGGTAGGAGTACCCGCTGAACTTAA
>OTU_299
ATGCGATAAGTAATGCGAATTGCAGAATTCAGTGAGTCATCGAATCTTTGAACGCATATTGCGCCCTTTGGTATTCCGAAGGGCATGCCTGTTCGAGCGTCATTATCAAAGTATCAAGCTTGGCTTGTTGTTGGGCCCTTTATCACTTGGTGATAGGTCCAAAAGATAATGAGCGGTGTCGTAAGGACTCTATATGCAACGAGCTTATAATAGCACGCATTTAGCGGTCGTATGGCCCGTTTCACCCCTCTATTTCTCAAGGTTGACCTCGGATCAGGTAGGAATACCCGCTGAACTTAA
>OTU_301
ATGCGATAAGTAATGTGAATTGCAGAATTCAGTGAATCATCGAGTCTTTGAACGCAATTGCGCCCTCTCGGTCGCTTCCAATTGGGGGTTGACTCATAGGGGGGTACGTCTGTTCGAGGGTCATTTGAACCTCTCAAAGGGGTTTTAACTAAACCCCCTTTGGATTTGGGTCTTGCCnTGAAATTCTATCTTGGCTCACCTTGAAAGCATTAGCAAAGCTTTTTCAGCACTTGAAAGTCTTTTTGATTGAGGGCGTTGTTAATTTGGTCAGGCCTCCTTGAGAGGATTCTCTCATACGTCTCAAGTCATGAAAAGTCTCAGTGATTTTGAAACTTTGCTTCCAATGATCCTTATAAGGATAGGCCCCCTCCTGGGCCCTTTTTCAATGTATCAATGACCTCGAATCAGATGAGAATACCCGCTGAACTTAA
>OTU_303
ATGCGATAAGTAATGTGAATTGCAGAATTCAGTGAATCATCGAATCTTTGAACGCACATTGCGCCCCTTGGTATTCTGGCGGGCATGCCTGTnCGAGCGTCATTTCAACCCTCGAACCCCTCCGGGGGGTCGGCGTTGGGGATCGGCCCTCCCTTAGCGGGTGGCCGTCTCCGAAATACAGTGGCGGTCTCGCCGCAGCCTCTCCTGCGCAGTAGTTTGCACACTCGCATCGGGAGCGCGGCGCGTCCACAGCCGTTAAACACCCAACTTTCTGAAATGTTGACCTCGGATCAGGTAGGAATACCCGCTGAACTTAA
>OTU_305
ATGCGATAAGTAATGTGAATTGCAGAATTCAGTGAATCATCGAATCTTTGAACGCACCTTGCGCCCTCTGGTATTCCGGAGGGCATGCCTGTTTGAGTGTCATTATATTCTCAACTTCAATAGTTTCTTTATTGTTGAAGTATGGATGTGGAGGCCTTTGCTGGCATCACTTAGATGTTCAGCTCCTCTTAAATACATTAGTGGAATTCCCATTTCGTTGGGCTATTCTTGGTGTGATAATTATCTACACTTTGGATCAGTTCnAACAAGCTCTCAGTAGTCAGTGTACTTTTATAGTATATTGGTTTTGGGTAAATGCATTTGCTTGCTTTATCTGGTTTACTAGAGTTAAAGGGAAACTAGACCGCTTTCAAACCGTCTGTATATGCGGACAATTTTGACTATTTGACCTCAAATCAGGTAGGACTACCCGCTGAACTT
>OTU_307
ATGCGATACTTGGTGTAAATTGCAGAATCCCGTGACCATCAAGTTTTTGAAAGCAAGTTGCGCTCAAAGCCATTAGGCCGAGGGCAGGTTTGCCTGGGCATCTCGCATCGCGTCAATCCCCACCCCGTGCCCCACTCGTGGCACGGGTGCTCGGGGGAGGATATTGGCCCCCCGTGCACGCCAGTGTGTGGTCGGCCTAAAAAATGAGTCTTCGGTGATGGACGTCACGACAAGTGGTGGTTGAAGAACCGTTGCGTCCTGTCGTTAACATCCCTGTTGCAATTGGTTGGCTCGTGTGACCCTGAAAGCATCGTTTCCACGGTGCCTCGACCGTGACCCCAGGTCAGGCAGGATTACCCGCTGAGTTTAA
>OTU_309
ATGCGATAAGTAATGTGAATTGCAGAATTCAGTGAATCATCGAATCTTTGAACGCACCTTGCACCCTTTGGCATTCCGAAGGGTATGCTCGTTTGAGTGTCATTGTACTCTCACACTTCCGATCTTTGGATTGGGAGCGGTGGACTTGGGTGTTGCGGCTTTACTGTGGCTCACCTCAAATGGATTAGTGCAACTCCTGGTTGGACATAGTACGGCGTGATAAGTGTCTTCGCCGGCACCTCGTAATAGAGGGTGATCGATCGAGAGCTCTGTGCTTCAAACCGTCTTCGGACAATGACTGACAACTTGACCTCAAATCGAGTAGGACCACCCGCTGAACTTAA
>OTU_311
GTGCGATAAGTAGTGTGAATTGCAGAATTCCGTGGATCATCGAATTTTTGAACGCAAATTGCACTCTCCGGTTTTCCGGGGAGTATGCCTGTTTGAGGGTTGCGAAATTAAATAATCGATTCGTnACCCCGGTGACGTnTCGGAATTGAGCCATCTTTTTTATTTCATCCnTGGGATGTGTATCAAGAGGCTTAAAATTGATCACCTTCGGTATGATTTGAGCGTACTTAATTATCGCGCTCGACGAATGTCGAACACTTAGTGGGCGTGACCATCGTCGTGGCATCGTGCCCATATTCATCTCATGAATGTGACCTCAAATCAGGTAGGATTACCCGCTGAACTTAA
>OTU_313
ATGCGATAAGTAATGTGAATTGCAGAATTCAGTGAATCATCGAATCTTTGAACGCACCTTGCGCTCCTTGGTATTCCGAGGAGCATGCCTGTTTGAGTGTCTTGAAGTCATCAACCCGCACCGTTTTGCGACGGGGCGCGGTTGGAGCTGGGGCGTGCTGCCGCGAGGCTGCTCCCCTCAAATGCTTCGGTCCGACTCGGTCGAACTCGAAAGGGCGTTGTACCATCCTCGCTCCCCCGAGACGACCGCTTTGCGTCGGGTCCCGACCTGCCCGTGGGGTGGTGGTCAACACACTTTGAAATCTGACCTCAAATCAGGTAGGACTACCCGCTGAACTTAA
>OTU_315
GCGCGAAATGTAATGTGAATCGCAGGAAACCGTGAATCATCGAATCTTTGAACGCACATTGCGCCTCCCGTTGCAGGGAGGCATGCCCGTCTGAGCGTCGCGCGTCTTAGTAGGCCGTTTTCCATGATGGCCTGTGTTGGGCCCCGTCGCGGCAGCGTCGTGGCCTGAATTGGATGGTGTCCTGGCGGATGAGCCCTCGGGTTGGGCCGCCTAAGGATCCTATGAATCTCGGACCTCAGATCGGGTAGGACCACCGCCTGAACTTAA
>OTU_317
ATGCGATACGTAATGTGAATTGCAGAATTCAGTGAATCATCGAATCTTTGAACGCACCTTGCGCCCCTTGGTATTCCGAGGGGCACACCCGTTTGAGTGTCGTGAACACCCTCAACCTTCTTGGTTTCTTGACCAGGAAGGCTTGGACTTTGGAGGTTGTCTTTGCTGGCCTCTCTTTGAAGCCAGCTCCTCCTAAACGAATTAGTGGGGTCTGCTTTGCTGATCCTTGACGTGATAAGATAATTCTACTACGTCTTGGGTTTGGCACGGTTTGCTCTAGATCCTGCTTCTAACCGTCTTGTAGAAGACAAAAGGTCGACTTGACCGACAAACCTTGACCTCAAATCGGGTGAGACTACCCGCTGAACTTAA
>OTU_319
ATGCAATACTTGGTGTGAATTGCAGAATCCGGCGAATCATTGAGTTTTTGAACGCATGTTATGCCCGAAGCCACTCGGCCGAGGTCACGTCTGCCTGGGTGTTATGCACCCTTACCCCCCCTCCCCAAACTCCAAGTTCGGGCGAGGCGGAAGCTGGCCTCCCGTGTGCACCCGCGCGCTTGGTTAGCCCAAAAGCGAGTCCTCGACGACGAGCGCCATGACAATCGGTGGGTTTTTTACCCTCATTTGCCGTCTTGCGCACCCCGCCGCCTGATCTCATGGCCCTCACGCGTCACCCCGACGGTGCTCACAATGCGACCCTAGGTCAGGTAGGACTACCCGCTGAGTTTAA
>OTU_321
AnGCGATAAGTAATGTGAATTGCAGAATTCAGTGAATCATCGAATCTTTGAACGCACCTTGCGCTCCCTGGTATTCCGGGGAGCACGCCTGTTCGAGTGTCGCGAAATTTCTCAAGCTTGGATGGCTTTTTTGTCCGTCCTTAGCCTTGGTTGTTGGGCTTTGCCGTGTCCTTCATTGGGTACGGCTGGCCTTAAAAGCATTAGCTGATCCTCATGTGGCACTGGTTCTACTCAGCGTGATAATAGTCTGATCGCTGAGGACATCTCTTGGGATGGCCAGTTCTCATTTGGGGGATCGCTTCTAAATTTGGTTCAACAGATTGTTCAATCTGTTTCCACTTTTCAGCTTTGACCTCGAATCAGGTGGGACTACCCGCTG
>OTU_323
ATGCGATAAGTAATGTGAATTGCAGAATTCAGTGAATCATCGAATCTTTGAACGCACATTGCGCCCCGTGGTATTCCGCGGGGCATGCCTGTTCGAGCGTCAGTACAACACTCAAGCTCTGCTTGGTCTTGGACCGCATCAGTTCTGATCGGTCTTAAAATCAGTGGCGGTGCCATCGTGCTCTAAGCGTAGTAATACTCCTCGCTACAGAGTCCGCGGTGCGTGCTTGCCAGCAACCCCCAACTTTCAAGTTTGACCTCGGATCAGGTAGGGATACCCGCTGAACTTAA
>OTU_325
ATGCGATAAGTAATGTGAATTGCAGAATTCAGTGAATCATCGAATCTTTGAACGCACATTGCGCTCCTTGGTATTCCGAGGAGCATGCCTGTTCGAGCGTCATTACAACCCTCAAGCTATGCTTGGTATTGGGCCTCATTGGTAACGATGGGCCTTAAAGTGAGTGGCAGTGCTATCTTGCTCTAAGTGTAGTAAATTTCTCGCTATAGATGCCTGGTAGTTGCTTGCCAATAACCCCCAACATCTCAGGTTGACCTCGGATCAGGTAGGGATACCCGCTGAACTTAA
>OTU_327
ATGCGATACTTGGTGTGAATTGCAGAATCCCGTGAACCATCGAGTCTTTGAACGCAAGTTGCGCCCGAGACCTCTTGGTTGCGGGCACGCCTGCCTGGGCATCACGCTATATGTTGCTCCATCCAACCAGTCCATGTGATGTGTTAGATGGAAGCGAAGATTGGCTCACCGTGCTTTATAGTTGTGGTGAGCTAAAGTATGAGATGACGATGGAGCATGAGTACACAACATGTGGTGGGCAGAAGAATGTTTCTGATGTTTCCGATGTTGTTCTCTCCTTGTCATATGCTCCCACCAAGCGTGTTGAAGGGACCCTTGAATGCTGCTCGTGTGGTGTTTTCCCTTGTATTGTGATCCCAGGTCAGACGGGACTACCCGCTGAGTTTAA
>OTU_329
ATGCGATAAGTAATGTGAATTGCAGAATTCAGTGAATCATCGAATCTTTGAACGCACCTTGCGCTCCTTGGTATTCCATGGAGCATGCCTGTTTGAGTGTCACGTTAACCCTCACCCCTGGGATGTCAAAGTCTCGGAAGGTGGACTTGGACGCTGCCGTGAATGGCTCGTCCTGAAATGCATTAGCTGGTGCCAGTTAGAGTGCTGGGCGTGGTGTGATAATTATCTGCTCCGTTGCCTTTGGCCTCTTCTGTGTGCGCCGCTCATGCCGTCCCGCCGCGGACAACGTTTTAAAGCTTTGGCCTCAAATCAGGTAGGACTACCCGCTGAACTTAA
>OTU_331
ATGCGATAAGTAATGTGAATTGCAGAATTCTGGAATCATCGAATCTTTGAACGCACATTGCGCCCATAAGTATTCTTGTGGGCATGCCTGTTCGAGCGTCATTTCATTCTTCAGTTTACTGATGTTGAGAATTGTAACTGTATCGTCACAGTTTTCTAAAGAAATTGGCAAGCAAATTTAAAGCCGAGTGTAGTAAATCTCTCACTTTTGGTTCTTTACTTTTGACTTTCGAAGTGTTTAACACAAGTGTTGACCTCGAATCAGGTAGGAATACCCGCTGAAC
>OTU_333
ACGCGATAAGTAATGTGAATTGCAGAATTCAGTGAATCATCGAATCTTTGAACGCACATTGCGCCCGCCAGTATTCTGGCGGGCATGCCTGTTCGAGCGTCATTTCAAACCTCAAGCTCTGCTTGGTGTTGGAGACGTACGGTCTTCCGTACGCTCCCAATAACAGTGGCGGATTCTCCGAGACTCCGGGCGTAGTAGAGATGCTTAGCCTTTGGATCGTCAGGAGGGCTCCAGCCGTTAAACCCCCTACTTCTAAAGTTTGACCTCGGATCAGGTAGGAATACCCGCTGAACTTAA
>OTU_335
GTGCGATAAGTAATGTGAATTGCAGAATCCGTGAATCATCGAATTTTTGAACGCAAATTGCACTCTCTGGTATTCCGGGGAGTATGCCTGTTTGAGGGTTGGTTTAAATAACAATCGGTGTGTTGCTTTCCTGTGACATTTTCGGAGTTGGGTCATCTTAATCTTTTAAGGGACCTAAAATTGATGTTCTCGCGCATCTTGACGTGTATAATTTTTTTATCTCGTCACCGAATGCCATGTTTTATTAGGTGTGACTATGTTAAAGTGGTTTCATGCCTATAGAATTCTCGATTTCAACCTCAAATCAGGTAAGGACACCCGCTGAACTTAA
>OTU_337
ATGCGATAAGTAATGTGAATTGCAGAATTCAGTGAATCATCGAATCTTTGAACGCACCTTGCGCCCTTTGGTATTCCGAAGGGCATGCCTGTTTGAGTGTCATTAAATTATCAACCTTGCTCGCTTTTACTAGCTTGAGTTAGGCTTGGATGTGAGGGTTTTTGCAGGCTTTTGTGGTCTGCTCCCTTTAAATGCATTAGTGGGATCTATTGTGGACCGTCACTTGGTGTGATAATTATCTATGCCTTGAGACTTTGAAACAAACTTATTAGAACCTGCTCATAACCGTCCTTCACGGGACAACTTTTGACAATTTGACCTCAAATCAGGTAGGACTACCCGCTGAACTTAA
>OTU_339
GTGCGATAAGTAGCGTGAATTGCAGAATTCCGTGGATCATCGAATTTTTGAACGCAAATTGCACTCTCCGGTTTTCCGGGGAGTATGCCTGTTTGAGGGTTGCGAAATTAAATAATCGATTCGTCACCCCGGTGACGTCTCGGAATTGAGCCATCTTTTTTTTCATCCCTGGGATGTGTGTATCAAGAGGCTTAAAATTGATCACCTTCGGTATGATTTGAGCGTACTTAAGATTTTCTTTATCGCGCTCGACGAATGTCGAACACTTAGTAGGCGTGACCATCGTCATGGCATCGTGCCCATATTCATCTCATGAATGTGACCTCAAATCAGGTAGGATTACCCGCTGAACTTAA
>OTU_341
ATGCGATAAGTAATGTGAATTGCAGAATTCAGTGAATCATCGAATCTTTGAACGCACATTGCGCCCTCCGGTATTCCGGAGGGCATGCCTGTTCGAGCGTCATTTCAACCCTCAAGCACTGCTTGGTGTTGGGGCACTGCTCCTCTCGCGGGGAGCAGGCCCTGAAATTCAGTGGCGAGCTCGCCAGGACTCCGAGCGTAGTAGTTTACAACCTCGCTTAGGAAGGACTGGTGGTGCCCTGCCGTAAAACTCCCTAATTTCTGAAAAGTTGACCTCGGATCAGGTAGGAATACCCGCTGAACTTAA
>OTU_343
ATGCGATAGGTAATGTGAATTGCAGAATTCCGTGAATCATCAAATTTTTGAACGCAAATTGCACTCTCTGGTATTCCGGGGAGTATACTTGCTTGAGGGTTAGTGATTACAAATCGTGAAAAGAAATTTTTACGGATCTGGATTTTCCAAAAAAAGCTTTTTGGTAATCTAAAATTTATCTTAACAATGGGTGATATTGGAAATGTTTATCTTTTAATTCATTAACAATTATTACCAATTTGTTACGTCGTGTTATTTTCCTAATTCCTTGATTAGGTAATAACACAATTTTTCCTTTGAAATCTGACCTCAAGTCAAGTAAGAATACCCGCTGAACTTAA
>OTU_345
ATGCGATACGTAATGTGAATTGCAGAATTCAGTGAATCATCGAATCTTTGAACGCACCTTGCGCCCTTTGGTATTCCGAGGGGCACACCCGTTTGAGCGTCGTGACATTCTCAAACCTTCTCGGTTTCTTGACTGGGAAGGCTTTGGACTTTGGAGGCTTTTGCTGACCTTCCTTTGTTGGAACCAGCTCCTCTGAAATGAATTAGTAGGGTCTACTTTGCCGATCCTTGACGTGATAAAATGTTTTCTACGTCTCGGGTTTCGCACTGTTTTGTCCTGGATCCTGCTTCTAACCGTCTCATGGACAATGATGGTGCTCCGGTCTTTGCCACCCATGTTTGGCAGGAGGCTTGAACCCACAAAAAAAAAACTTACCTTGACCTCAAATCGGGTGAGACTACCCGCTGAAC
>OTU_347
AATGCGATAAGTAATGTGAATTGCAGAATTCAGTGAATCATCGAATCTTTGAACGCACCTTGCACTCCTTGGTATTCCGAGGAGTATGCCTGTTTGAGTGTCATTAAATTCTCAAATCTTGAATTGTTGTAATGGCAAGTCAAGATTTTGGATGTGGAGTTTGCAGACTTTCATTGCTTTGCTTCTCTTAAAAGAATTAGTGGCGACTGTTCTCCACATTGGCGTGATAGTTATCTATGCCTGTATGTGTGAGATGTTAAGTGTAGCTGCTTTCAAACAGTCTAGGATAACTGGACAATTATTTGAACTGTTTGACCTCAAATCAGGTAGGATTACCCGCTGAACTTAA
>OTU_349
CTGCGATACGTGATGTGAATTGCAGAATTGTGAATCATCGAAACTTTGAACGCACATTGCGCCTGTTGGTACTCCGTCAGGCATGTCTGTTTGAGCGTTGTCAAACCCTCAGTTTTCTGGTTGTGGAGGAGGCAGCCGCCCCTCTGAAAGATCTCAGCATTGTGCAGCGGCGAAACGTGAAGCATTGCTGCACTACTCTTTACTCTCAACCTCAAATCAGACAGGAATACCCGCTGAACTTAA
>OTU_351
ATGCGATACGTAATGTGAATTGCAGAATCAGTGAATCATCGAATCTTTGAACGCATATTGCACTCCTTGGTATTCCTTGGAGTACACTTGTTCGTGCGCCGTTTGCATCGTAAGGCTCCGCCTTGTGTTGAGATTCCCTGGCAAGGGACTCTCCAAGCAGATGGGCGTCTGTCGTGCCTGAACCGCAACACACTGCGTGCGAGGGAACGTCGGCAGGCGCCAAGCAAACCCGTCTAGCATGGCCTCGGATCAAGTGGGGATAC
>OTU_353
ATGCGATAAGTAATGTGAATTGCAGAATTTAGTGAATCATCGAATTTTTGAACGCATATTGCGCCCCTAGGCATTCCTAGGGGCACACCTGTTCGAGCGCCGTTTAATCACTAAGGCTATGCCTTGCGATGGCGATGCCCCTGAGGGGGCTCGCCGAAACGCGCCGGCGCCGCCCCGCGGTGAGCAACGTAGCGATATACGCAGCGAACCGACGGTGGAGGCCGCCTGTCAAACCCAGAGTTTGGCCTCGGATCAGGTGGGGATACCCGCTGAACTTAA
>OTU_355
ATGCGATAAGTAATGTGAATTGCAGAATTCAGTGAATCATCGAATCTTTGAACGCACATTGCGCCCGCCAGTATTCTGGCGGGCATGCCTGTCCGAGCGTCATTTCAACCATCAAGCCCCGGGCTTGTGTTGGGGCCCTGCGGCTGCCGCAGGCCCTGAAAACCAGTGGCGGGCTCGCTAGTCACTCCGAGCGTAGTAGTTTACACCTCGCTCAGGGCGTGCTGCGGGTTCCGGCCGTTAAAAGCCTTATTTTACCCAAGGTTGACCTCGGATCAGGTAGGAAGACCCGCTGAACTTAA
>OTU_357
ATGCGATAAGTAATGTGAATTGCAGAATTCAGTGAATCATCGAATCTTTGAACGCACATTGCGCCCGCTGGTATTCTGGCGGGCATGCCTGTTCGAGCGTCATTTCAACCCTCAAGCCCAGCTTGGTGTTGGGGCATTGCGGCTTGTCCGCAAGCCCTGAAAAGCAGTGGCGGGCTCGCCGTAACTCCGAGCGCAGTAGTTTATTCTCGTTCTGGTCGCGCGGGCGTGCTCCGGCCGTTAAACCCCCCTTTTTTTCGTGGTTGACCTCGGATCAGGTAGGAATACCCGCTGAACTTAA
>OTU_359
ATGCGATAAGTAATGTGAATTGCAGAATTCAGTGAATCATCGAATCTTTGAACGCACCTTGCGCTCCTTGGTATTCCGAGGAGCATGCCTGTTTGAGTGTCTTGAAATCATCAAGCCTTTTGGTTTTCGTGACCTGAGGGCTTGGACTTGGGGGCTTGCTGCGGTGACGTGGCTCCTCTCAAATGCATCGGTCGGACCCCTCGGGACCCCTTCCTGGACGTTGTAGCATCCTCGTCCTATGGAGTGTCCCTTGCCGACCTTGACCTGCCTCTGGAGTGGCGGTCGATCCAATTGAAATCTGACCTCAAATCAGGTAGGACTACCCGCTGAACTTAA
>OTU_361
ATGCGATAAGTAATGTGAATTGCAGAATTCAGTGAATCATCGAATCTTTGAACGCACATTGCGCCTATTAGTATTCTAGTAGGCATGCCTATTCGAGCGTCATTTCAACCCTTAAGCCTAGCTTAGTGTTGGGAGATTACCGCCCCTCCCGGCGGCAACTCCCTAAAACCATTGGCAGAGACAGTACACCTCTGAGCGTAGTAACTTATCACCTCGCTTTCGCGGCCCGTGCTGGCTATCGCCACAAGCCTATAATTTTTTTCAATGGTTGACCTCGGATTAGGTAGGAATACCCGCTGAACTTAA
>OTU_363
ATGCGATAAGTAATGTGAATTGCAGAATTCAGTGAATCATCGAATCTTTGAACGCACCTTGCGCCCTTTGGCTATTCCGAAGGGCATGCCTGTTTGAGTATCATGAACACCTCAACTCTCATAGCTTTTGCCATGATGAGCTTGGACTTTGGGGGTCTTGCTGGCCTGCGGTCGGCTCCTCTCAAATAGATCAGCTTGCCAGTGTTTGGTGGCATCGCAGGTGTGATAACTATCTACGCTTGTGGTTTTCCACCAGGTAACCTTCGGCGATGAAGGTTCGCTGGGGCTCATAAACAGCGTCTCTCCTCAGCGTGAGGACAGCTCTTTGAACGTTTGATCTCAAATCAGGTAGGACTACCCGCTGAACTTAA
>OTU_365
GTGCGATAAGTAATGTGAATTGCAGAACTCCGTGGATCATCGAATCTTTGAACGCAAATTGCACTCTCCGGTATTCCGGAGAGTATGCCTGTTTGAGGGTCGTTAGGAAAAAAATGATCGTTTTCGTCTCCTTTCGGGTGACGATTTCGGAATTGAGCCCAGTCTTTAAAGAGCATATTATTTTTTTTTAAAGAGGCTTAAAATTTTCTCGATCGGCATGATGAGACTTATGTTTAGGTACGTTAGGTTCGCGTCATGCATTGCCCTGATATTATATTATTAGGTTATGACCATGAAATCGATGATGACGCGATGATCGATGGACGGTTTCACGACCCATAATTTCGTTTCATTTCATGACCTCAAATCAGGTAGGAATACCCGCGAACTTAA
>OTU_367
ATGCGATAAGTAATGTGAATTGCAGATTTCAGTGAATCATCGAATCTTTGAACGCATCTTGCGCTCCTCGGTCTTCCGAGGAGCATGCCTGTTTGAGTGCCCAGAAGTAATCTCAACTAACACCTTGTGTGTGAGTTGGATCTGGGGGGTCTGCCGTTGACTTGTTCATGGCTCCTCCTAAATGTGTTAGCTAGTTGGTGATGAACCACTGTTGGCTTGATATTATGTCTACGCCGCGGTTGTACATGTGCCATTGCTGATAATCGTCTTCGGACAACTTTTGACCTCGGGCCTCAAATCAGGTAGGATTACCCGCTGAACTTAA
>OTU_369
GCGCGAAATGTAGTGTGAATCGCAGAnCATTGTGAATCATCGAATCTTTGAACGCACATTGCGCCTCTTGGTATnCnGAGAGGCATGCCTGTTCGAGCGTCATTACAACCCTCAAGCACTGCTTGGTATTGGGCTCCGCTGGTTTCAGCGGGCCTTAAAATCAGTGGCAGCGCCGCCTGAGCTCTGAGCGTAGTAAATATCCTCGCTATAGAGGCCAGGTAGCCCTCGCCATCAACCCCTAAATTTCTAAGTTTGACCTCGGATCAGGTAGGGATACCCGCTGAACTTAA
>OTU_371
GCGCGAAATGTAGTGTGAAnCGCAGAACATTGTGAATCATCGAATCTTTGAACGCATATTGCGCCTCCCTTAACCGGGGGGCATGCCTGTCTGAGCGTCATTTAAACCTATGGGCCCAAnTGGGTTCCGTnTTGGGCCTCGCCTCTnTnAGnGGCGTCGCCTTGAAGGTATCGGCCTCATGGAGTGGACGGGATCCTTATGGACTGACCATTTCATAGCCGGATTTTGACTCTGATTTGACCTCAGATCAGGTAGGGACACCGCCTGAACTTAA
>OTU_373
ATGCGATAAGTAATGTGAATTGCAGAATTCAGTGAATCATCGAATCTTTGAACGCACATTGCGCCCTCTGGTATTCCGGAGGGCATGCCTGTTCGAGCGTCATTACAACCCTCAAGCTCTGCTTGGTATTGGGCTTCGGGCGTCAGCCCGGGCCTTAAAATCAGTGGCGGTGCCACCTGGCTCTGAGCGTAGTAAATCTCTCGCTATAGACGTCTGGTGGATGCTTGCCATAACCCCTAATTTTTTATGGTTGACCTCGAATCAGGTGGGACTACCCGCTGAACTTAA
>OTU_375
GCGCGAAATGTAGTGTGAATCGCAGAACATTGTGAATCATCGAATCnTTGAACGCACATTGCGCCCCTTGGTATTCCGAGGGGCATGCCTGTTCGAGCGTCATTACAACCCTCAAGCACAGCTTGGTATTGGGCTCCGCTGTATCCCAGCGGGCCTTAAAATCAGTGGCGGCGCCACCGAGGCCCTGAGCGTAGTAAATCTCCTCGCTATAGGGACCCGGTGGACGCTGGCCAGCAACCCCCAACTTTTCTAAGTTTGACCTCGGATCAGGTAGGGAnACCCGCTGAACTTAA
>OTU_377
ATGCGATAAGTAATGCGAATTGCAGAATTCCGTGAGTCATCGAATCTTTGAACGCACATTGCGCCCGCCAGCATTCTGGCGGGCATGCCTGTTCGAGCGTCATTTCAACCCTCAGGCCCTGCCTGGTGTTGGAGGACTGCGCACCGCAGCCTCCCAAAGCAAGCGGCGGCGGCGCCCCATAACCGAACGCAGTAGTTACTTCTCGTTCTGGGTCTGGGTCGTTGTCCTGCCGGAAAACCCCCATCTTTTTTAATGGTTGACCTCGAATCAGGTAGGAATACCCGCTGAACTTAA
>OTU_379
ATGCGATAAGTAGTGTGAATTGCAGAATTCAGTGAATCATCGAATCTTTGAACGCACATTGCGCCCCTTGGTATCCCGAGGGGCATGCCTGTTCGAGCGTCATTTCACCCCTCAAGCCTGGCTTGGTGTTGGGCGACGTCCTCTTTGGGGACGCGCCTCAAAACGCTCGGCGGCGTGGCACCGGCTTTAAGCGTAGCAGAATCTTATCTTTCGCTTTGAAAGTCGGGGCCACATCTGCCGGAAGACCTACTCGCAAGGTTGACCTCGGATCAGGTAGGGATACCCGCTGAACTTAA
>OTU_381
ATGCGATACTTGGTGTGAATTGCAGAATCCCGTGAACCATTGAGTCTTTGAACGCAAGTTGCGCCCTAGGCCCTACGGTCGAGGGCACGCCTGCCTGGGCGTCACGCATTGCGATGCTCTCCCAAATTTCCCCAAGGGACATAAGGTAAATGAGCAGATACTGGCTTCCCATGCACTTGTGGTGTGGTTGGCCTAAATTATTGCCTTTGGTAGCGAGCCTCACAGCGTGTGGTGGTTTTTAATAACTAACCCCTTCTCCATTGTTGGACACTGTGCCATCGTTTGCCCAAGGACATCGAATACCCTATTAGAGTACCTTATTAAGGTGTTCTCATGCGACCCCAGGTCAGGCGGGATTACCCGCTGAGTTTAA
>OTU_383
ATGCGATAAGTAATGTGAATTGCAGAATTCAGTGAATCATCGAATCTTTGAACGCACATTGCGCCCGTTAGTATTCTAGCGGGCATGCCTGTTCGAGCGTCATTACAACCCTCAAGCACTGCTTGGTGTTGGGGACCTATACTTATAATAGGCCCTGAAAATCAGTGGCAGGGCTCGCTAATACCCCGAGCGTAGTAGAATCTCTCGCTTAGGGCGTATAGCGGGTTCCAGCCGTTAAAACCCCACTGTTTACAAAAGGTTGACCTCGGATCAGGTAGGAATACCCGCTGAACTTAA
>OTU_385
ATGCGATAAGTAATGTGAATTGCAGAATTCAGTGAATCATCGAATCTTTGAACGCACCTTGCGCCCTCTGGTATTCCGGAGGGCATGCCTGTTTGAGTGTCATTAAATTCTCAACTTCAATAGTTTGTAATGAACTCATTGAAGCTTGGACGTGGAGGCTTGCTGGCGTCTCAGATGTTCGGCTCCTCTTAAATGCATTAGTGGATCCCGTTAGTTGGACTACAACTTTGGTGTGATAATTATCTACACTTTAGTTCGTTCAACAGCTCTGTGAACACTTTTTCAGAGGCACTAGTGTTTCTGGTTTGGGTTTTGCATCAGTAATGATGCTTTACCTGGTTCATTAGAGTAGGGTTTATCCGCTTTCAAACCGTCTGTGAATGCGGACAATACTTTGACTATTTGACCTCAAATCAGGTAGGACTACCCGCTGAACTTAA
>OTU_387
ATGCGATAAGTAATGTGAATTGCAGAATTCAGTGAATCATCGAATCTTTGAACGCACCTTGCACCCTTTGGTATTCCGAAGGGTACACCCGTTTGAGTGTCATTGTAATCTCACCTTCCAACTCTTTGTTGGCATGTTGTGGATTTGGATGTTGCCGTGTTGCAATGGCTCATCTGAAATGCCTGAGTACATCCTGGATTGTGATGTGTTCGGTGTGATAAGCTTTCACCGTCATTGACCCCAGTGGTCACACTCACCCTTACCAAGGCTCTGTGCTTCCAATCGTCTTAATCAGACAATTTTGACAATTTGACCTCAAATCGGGTGGGACTACCCGCTGAACTTAA
>OTU_389
ATGCGATAAGTAATGCGAATTGCAGAATTCCAGTGAGTCATCGAATCTTTGAACGCACATTGCGCCCTTTGGTATTCCGAAGGGCATGCCTGTTCGAGCGTCATTATCACCCCTCAAGCCCCCGGCTTGGTGTTGGATGGTTTGGTGACTGAGCCCTCTGGGGCACCGGTCACCCCTCCCAAAGACAATGACGGCGGCCTCGTTGGACCCCCGGTACACTGAGTTCCTCACCGAACACGTACTGGATCAAGGGCTCACGGAGCATGGTCTGCCTCCCCTCAGGGAGAACTTTTTTCTCAAGGTTGACCTCGGATCAGGTAGGAATACCCGCTGAACTTAA
>OTU_391
ATGCGATAAGTAATGTGAATTGCAGAATTCAGTGAATCATCGAATCTTTGAACGCACCTTGCGCCCTCTGGTATTCCGGAGGGCATGCCTGTTTGAGTGTCATTAAATTCTCAACTTCAATAGTTTTTATTAACTTATTGAAGCTTGGACGTGGAGGTTTGCTGGCGTCTTAGATGTTCGGCTCCTCTTAAATGCATTAGTGGACCCGTTTGTTGGACCATCCTTGGTGTGATAATTATCTACGCTTTGGTTAGTTCAACGGACTCTGTATGGGCTTTATCAGACTCGTTCTGGAGTGGGTTTTGCGCACTAGTGTGCTTTACCTGGCTCATTATAGAGTAGGGATTATCTGCTCTCTAGCCGTCTGTGTATACGGACAATACTTTGACTATTTGACCTCAAATCAGGTAGGACTACCCGCTGAACTTAA
>OTU_393
GCGCGAAATGTAGTGTGAATCGCAGAACATTGTGAATCATCGAATCTTTGAACGCACATTGCGCCTCCGTTAACCGGCGGGCATGCCTGTCCGAGCGTCATTGACAACCCTCAGGCCCTGGTGCCTGGTGTTGGGGCACTACAGCATGCTGTAGGCCCTGAAATCCAGTGGCGGGACCGCTGTAAACCCGGGCGTAGTAACTTTACGTCGTCCAGGGTGTTCCGGCGCGCCCCAGCCGTTAAACCCACCATATTATCAATTTTGGCCTCGGATCAGGTAGGATTACCCGCTGAACTTAA
>OTU_395
GCGCGAAATGTAGTGTGAATCGCAGAACACTGTGAATCATCGAATCTTTGAACGCACATTGCGCCTCTCTCTCGAGGGGCATGCCTGTCTGAGCGTCATTTAAACCAATGGACCTAAAGGTTCGTGTTGGGCCTCGCCCTTGGGCGTCGCCTCAAGGCTATCGGTCTAAGAGCGGACGAGTTCCTTTAGGACAGACCGTTCGATGACCCGAGTATATCTGAATTGACCTCAGATCAGGTAGGAATACCGCCTGAACTTAA
>OTU_397
ATGCGATAAGTAATGTGAATTGCAGAATTCAGTGAnTCATCGAATCTTTGAACGCACATTGCGCCCCTTGGTATTCCGAGGGGCATGCCTGTTCGAGCGTCATTGTCAAAATCTCAAGCCTGGCTTGGTGTTGGGCTCTCGCTCCTCTCCCACAAGTGTAGGGAGTTATGGGGGGCGTGCCTGAAAATCATCGGCGGTGCCTCGATGGCCTCAAGCGTAGTGGACTACTCGCGCTTTGGAGCGTCCGTCGTAGGCTTACTAGCCTGGATGTGTCATTATAAAACGAAGCTTGACCTCGGATCAGGTAGGGATACCCGCTGAACTTAA
>OTU_399
ATGCGATATGTAATGTGAATTGCAGAATTCAGTGAATCATCGAATCTTTGAACGCACCTTGCGCTCCTTGGTATTCCGAGGAGCACGCCTGTTCGAGTGTCATGAAACTCTCAAACACTAGATTTTTGTTAATCAAGTGTTTGGACTTGGGCTTTGCTGCGAAAGCGGCTGGCCTTAAATGTATTAGCTAGTCTCTTGATTGAGATTTGGTTCTACTCGACGTGATAATTATCTATCGTTGAGGACATTGCTTGTCGCAAGACTTGTGGTGGCCAGGACTCTCAAAGACTGCTTCTAATCGTCTTGCAAAGGACAATATTATTCATCATTTGACCTCGAATCAGGTGGGACTACCCGCTGAACTTAA
>OTU_401
ATGCGATAAGTAATGTGAATTGCAGAATTCAGTGAATCATCGAATCTTTGAACGCACATTGCACCCTCTGGTATTCCGGGGGGTATGCCTGTTCGAGCGTCATTTCAACCCTCAAGCCCAGCTTGGTATTGGGTGTCACCTGGTAGTGGTGTACCTTAAAATCAGTGGCGGTGCCATCTGGCTTTCAAGCGTAGTAGATTTCTCGCTTTGGGGGTCTGGGTGTGTGGTTGCTATCAACCCCTAATTTTATCAAGGTTGACCTCGGATCAGGTAGGGATACCCGCTGAACTTAA
>OTU_403
GCGCGAAATGTAGTGTGAATCGCAGAACATTGTGAATCATCGAATCTTTGAACGCACATTGCGCCTCCCTTAACCGGGGGGCATGCCTGTCTGAGCGTCATTTAAACCTATGGGCCCAACTGGGTTCCGTTTTGGGCTTCGCCTCTCTGAGCGGCGTCGTCTCGAAAGCATCGGCCTCATGGAGCGGACGGGATCCTTATGGACTGACCGTTTCATGGCCGGAGTTTGACTCTGATTTTGACCTCAGATCAGGTAGGGACACCGCCTGAACTTAA
>OTU_405
ATGCGATAATTAATGTGAATTGCAGATTTCAGTGAATCATCGAGTTTTTGAACGCACATTGCGCCCCTTGGTATTCCGGGGGGCACGCCTGCTCGAGCGTCATTACAACAATCAAGCCCGGCTTGGTGGTGGGGGACCGTCCGCACGACGCCCCTCGAAACTGTCGGCGGCCCGGTGGGAGCGCCCGGCGTGGTAGAATATCGCCGCCGTGGCGCCTCCCTCGGGCCCGCCCGCCAATTTTACTTTTTGACCTTGACCTCGGATCAGGCGGGGATACCCGCTGAACTTAA
>OTU_407
ATGCGATAAGTAATGTGAATTGCAGAATTTAGTGAATCATCGAATCTTTGAACGCACATTGCACCTCTTGGTAATCCTTGAGGTATATCTGTTCGAGCGCCGTTTAAATATTAAAGCTTATGCTTTGTGTTGATGTTTTACCGTGTAACAACGGTTCATCTAAAAATATTGGCGTCTGTTATAAGCTAAGAAACGCAGTGAAAATGTGTTACTATGCTTTTGACTATCTGCCTGTTTTTTTCTATCGACAGCTTTGCTGTCAGAAAATCAAAAACATGGCCTCGGATCAGATAGGGATACCCGCTGAACTTAA
>OTU_409
ATGCGATAAGTAATGTGAATTGCAGAATTCAGTGAATCATCGAATCTTTGAACGCACATTGCGCCCCTTGGTATTCCGGGGGGCATGCCTGTTCGAGCGTCATTATAACCACTCAAGCCTGGCTTGGTGTTGGGGTTCGCCTGTAGGTGGCCCCTAAAACCAGTGGCGGTGCCGTCTGGCTCTAAGCGTAGTAATTTTCTCGCTACAGGGTCCAGGTGGTTGCTTGCCAAAACCCCCTATTTTCTATGGTTGACCTCGGATCAGGTAGGGATACCCGCTGAACTTAA
>OTU_411
ATGCGATAAGTAATGTGAATTGCAGAATTCAGTGAATCATCGAATCTTTGAACGCACCTTGCGCTCCTTGGTATTCCGAGGAGCATGTCTGTTTGAGTGTCATTAAATTCTCAACCCCTCTAGGGGGGCTTGGATATGGGAGTTTGCTGGTCCTTATGACAAGGTCAGCTCTCCTGAAATACATTAGCGGAACCGTTTGCAGTCCCCGTCACTAGTGTGATAATTATCTACACTGTGAATAGATTGCTCTCTGACTAGTTCAGCTGCTAATCGTCCAGTATGGACAACGGATTTGAACGTGTTGACCTCAAATCAGATAGGACTACCCGCTGAACTTAA
>OTU_413
ATGCGATAAGTAATGTGAATTGCAGAATTCAGTGAATCATCGAATCTTTGAACGCACATTGCGCCCCTTGGCATTCCGGGGGGCATGCCTGTTCGAACGTCATAATGACCATCCAGTCTAGCTGGGTCTTGGGTGTCGTCTCTGGGCGCATCTTAAAATCAGTGGCGGTGCCGCCGGGCCCTGAGCGTAGTAACTTACCCTCGCTATAGGACCCCGCCGGTTGCCAGCCAGCAACCCCTTTAAATTAGGTTTGACTTCGGATCAGGTAGGGATACCCGCTGAACTTAA
>OTU_415
ATGCGATAAGTAATGTGAATTGCAGAATTCAACGAATCATCGAATCTTTGAACGCATATTGCGCCCACTGGTATTCCGGTGGGCATGCCTGTTCGAGCGTCATTTCAATCCTCAAGCGCTACCGCTTGGTGCTGGGGCCTTTGCGTTTTAGCAAGCCCTGAAAGACATTGGCGGGCCTGTAGGCGAACCCGAGCGTAGTAAACTGCCGCTAAGGGTCTTCCCACAGTTCCAGCCACTAAACACTTACACTCCGGTGTAAAAATCCAAAGTTGACCTCGGATCAGGTAGGAATACCCGCTGAACTTAA
>OTU_417
AATGCGATAAGTAATGTGAATTGCAGAATTCAGTGAATCATCGAATCTTTGAACGCACATTGCGCCCGTCAGTATTCTGGCGGGCATGCCTGTTCGAGCGTCATTTCAACCATCAAGCCCTAGGCTTGTGTTGGAGCACTGCGGCTGCCGCAGGCCCCCAAAAGCAGTGGCGGACTCGCTGTCATACCGAGCGCAGTAGCACATCTCGCTCAGGGCGTGGCGGTGGGCACTAGCCGTAAAACACACCAAAACTCAAGGTTGACCTCGGATCAGGTAGGAATACCCGCTGAACTTAA
>OTU_419
GCGCGAAATGTAGTGTGAATCGCAGAACATTGTGAATCATCGAATCTTTGAACGCACATTGCGCCTCCCTTAACCGGGGGGCATGCCTGTCTGAGCGTCATTTAAATCAATGAGATTAATCTCGTGTTGGGCATCGCCCTTGGGCGTAGCCTCGATGCCATCGGTCTAATGAGTGGGCGAGTTCCTCTAGGACGGACCACTCATGGCCTTACGACTTCTGACTTGACCTCAGATCAGGTAGGACTACCGCCTGAACTTAA
>OTU_421
ATGCGATAAGTAATGTGAATTGCAGAATTCAGTGAATCATCGAATCTTTGAACGCACATTGCGCCCTCTGGTATTCCGGAGGGCATGCCTGTTTGAGTGTCATTAACCTCTCCCGCCGTCTCTATCGTGCCCTGGTGCAAGGTAGCGTTGGTCTCAGTGGAAGTTGAGCGGAGCAAGCTCTACATCTAGTAGACTTGCCCACTCTAAGTTGAATCGTACGGCCCTATTGTCCGGACTTGACAGTGTTCTAGGTTTGTCCAACTCATTGTCCTGTTCTTGCTGTGACAAAAATCCTAAAAGGTGTCGCTCGTCAACCCTGCTGAGCCTTGTCTCAACAGAACTAACAAACTTATTGACCTCAGATCAGGTAGGACTACGCGCTG
>OTU_423
ATGCGATAAGTAnTGTGAATTGCAGAATTCAGTGAATCATCGAATTTTTGAACGCATCTTGCACCCTGGGGTATTCCCTAGGGTATGTCTGTCTGAGTGTTATTTGAACTCTCAAAGCTCACTTCCTTTCAAAGGGTTGAGATGCTTTGGATCATGAGTGCTTGCGAGTCTTGGCTTGCTCACTTTAAATATAACGTGGCATTCCCCTCTGAAGCTACTTTTGGGTTTGACCTGGAGTGATAGAAGTCTTTCGAGATCTCTAGGGAATCATCTTCTGATGATGCCTACTGTGGTGGGAGGGAATGTCTGTTAGACTCAATTGACGTTTTTGACCTCAGATCAGGCAGGACTACCCGCTGAACTTAA
>OTU_425
ATGCGATAAGTAATGTGAATTGCAGAATTCAGTGAATCATCGAATCTTTGAACGCACCTTGCGCCCCTTGGCTATTCCGAGGGGCATGCCTGTTTGAGTATCATGAACACCTCAACCCTCGTGGTTTGCCACGATCGGCTTGGACTTTGGAGGTTTTGCTGGCTCCTGTGGTCGGCTCCTCTCAAATGAATCAGCTTACCAGTGTTTGGTGGCGTCGCAGGTGTGATAACTATCTACGCTCGTGACCGTCCGCCATGTTACCTTCAGCGATGAGGGTTCGCTGGGGCTCACAGATGTCTCTCCTGAGCGAAGACAGCTTTTTGATCGTTCGATCTCAAATCAGGTAGGACTACCCGCTGAACTTAA
>OTU_427
AATGCGATAAGTAATGTGAATTGCAGAATTCCGTGAATCATCGAATCTTTGAACGCACATTGCGCCCGCCGGTATTCCGGCGGGCATGCCTGTCCGAGCGTCATTTACACCCCTCAAGCTCAGCTTGGTGTTGGGACCCTACAGCGCATGTAGGCCCCTAAAAGGAGTGGCGGGCTCGCCAGTACCCGAGCGCAGTAGTTTTCTTCTCGCTTAGGGCCATCTGGCGGGTGTTTGCCGTAAAACCCCCAACTTTTAGTTTGACCTCGAATCAGGTAGGGATACCCGCTGAACTTAA
>OTU_429
GTGCGATAAGTAATGTGAATTGCAGAATTCCGTGAATCATCGAATCTTTGAACGCATATTGCACTTTCTGGAATTCCGGAAAGTATGCCTGTTTGAGGGTCAGTTAAATAAAAATCGGTGTTGTTGCTGCCTTTCGTGGTGACGCGTCGGAATTGGGTCGTCTTACCTTCGGTTAAGTGACTTAAAATTTTGCATGATTTTCGAACGTATTTAAATTGCTTACGTACGTTTGAGATATCGAATGTTTATTAGGTCCGGTCATCCTCATGACTCGCGTCTATAATTTTTCATTAAATGACCTCAAATCAGGTAAGAATACCCGCTGAACTTAA
>OTU_431
ATGCGATAAGTAATGCGAATTGCAGAATTCAGTGAATCATCGAATCTTTGAACGCACATTGCACCTCCTAGCATTCTAGAAGGTATGCCTGTTCGAGCGTCATTACAGCCATCAAGCTCTGCTTGGTATTGGGTGTCACCTTCTTGGTGTATCTCAAAAGTAATAGCGGGATCATTCAGCTTTCAAGTAGAGTAAATTTATTGCTTGCGGGGCTTGGATGTAAGCCTGCTGGAACTCTTCACAAAAGGTTGACCTCGGATCAGGTAGGGATACCCGCTGAACTTAA
>OTU_433
ATGCGATAAGTAATGTGAATTGCAGAATTCnGTGAATCATCGAATCTTTGnACGCACATTGCGCCCTCTGGTATTCCGGGGGGCATGCCTGTTCGAGCGTCATTACAACCCTCAAGCTCTGCTTGGTATTAGGCTTCACCTGCTACAGGTGGGCCTTAAAATCAGTGGCGGTGCCATCTGGCTTCAAGCGTAGTAAATTTCTCGCTTTGGAGGTTTGGATGnGTAGTTGCnATCAACTCCTAATTTTATCAAAGGTTGACCTCGGATCAGGTAGGGATACCCGCTGAACTTAA
>OTU_435
ATGCGATAAGTAATGTGAATTGCAGAATTTAGTGAATCATCGAATCTTTGAACGCACATTGCGCCCCTTGGTATTCCGGGGGGCATGCCTGTTCGAGCGTCATTACAACCCTCAAGCAATGCTTGGTCTTGGGCGCCGCTGCTCACCCAGCGGGCCTCAATAACAGTGGCGGTGCCATTGGGCTCTCAGCGTAGTAATTTTTCCTCGCTACAGGGTCCCGGTGGATGCTAGCCATCAACCCCATTACTTCTTAGGTTGACCTCGGATCAGGTAGGGTTACCCGCTGAACTTAA
>OTU_437
ATGnGATAAGTAATGTGAATTGCAGAATCTCAGTGAATCATCGAATCTTTGAACGCACATTGCGCCCCTTGGTATTCCGGGGGGCATGCCTGTTCGAGCGTCATTATAACCCTCAAGCTCAGCTTGGTGTTGGAGCCTACCTCTTGGTAGCTCTTAAAATCAGTGGCGGTGCCATCTGGCTCTAAGCGTAGTAATTCTTCTCGCTACAGAGTCCAGGTGGTTGCTTGCCAGTAACCTTAATTTTTGGTTTGACCTCGGATCAGGTAGGGATACCCGCTGAACTTAA
>OTU_439
ATGCGATAAGTAATGTGAATTGCAGAATTCAGTGAATCATCGAATCTTTGAACGCACATTGCGCCCATTAGTATTCTAGTGGGCATGCCTGTTCGAGCGTCATTAACTCCACTTAAGCCTAGCTTAGTGTTGGGAATCTACGCAAAGGCGTCTACTCTGTAGTCACCTTGTAGTTCCTTAAAGACAGCGGCGGAGTAGTGGTATCCTCTGAGCTTAGTAATTTCTTTCTAGCTTTCGAGTAGCCACTGCCCTTGCCGGTAAACACCCTTCTTCTGAATGGTTGACCTCGGATCAGGTAGGAATACCCGCTGAACTTAA
>OTU_441
ATGCGATAAGTAATGTGAATTGCAGAATTCAGTGAATCATCGAATCTTTGAACGCACATTGCGCCCTTTGGTATTCCGAGGGGCACGCCTGTTCGAGCGTCATTTAAACCATCAAGCCCAGCTTGGTCTTGGACGCGGTCGAGTGACCTGTCCGTAACCCGTTGGCGGTGCAGTCCGGCTTCAAGCGTAGCAAGAATTTCGCTTCAGGAGTCCGTGGCGGTGCCCGCCAGGTAACCACATCCCAAAGTTTGACCTCGGATCAGGTGGGGATACCCGCTGAACTTAA
>OTU_443
CTGCGATACGTGATGTGAATTGCAGAATTGTGAATCATCGAACTTTTGAACGCACATTGCGCCTGTTGGTATTCCAATGGGCACGTCTGTTTGAGCGTTGTCGAATCTCGGATGGCAATGGAGGATGCGAGCACCTCTGAAACATCTCGGCATGCGCCACGGCGAAACGTGAATCATGCTGTGGACTTTGTTTAGCTTTTCAACCTCAGGCAGACGGGAGTACCCGCTGAACTTAA
>OTU_445
ATGCGATAAGTAATGTGAATTGCAGAATTCAGTGAATCATCGAATCTTTGAACGCAACTTGCGCCCTCTGGTATTCCGGAGGGCATGCCTGTTTGAGTGTCATGTAGACTCATCTAATCGGGTTTCTGATTAAGATGGATTTGGGGGTTTGCCTTTGTTGGCTCTCCTTAAAAGCATTATGCAGACGTAATAAGTTTCGTCGTACGCATCTAATAAACTATTTGTACTCTGGCCTCAAATCAGGTAGGGCTACCCGCTGAACTTAA
>OTU_447
ATGCGATAAGTAATGTGAATTGCAGAATTCAGTGAATCATCGAATCTTTGAACGCACCTTGCGCCCCTTGGCTATTCCGAGGGGCATGCCTGTTTGAGTATCTTGAACACCTCAACTCTCATGGTTTGCCATGATGAGCTTGGACCCTGGGGGTTTGCTGGCCTGTAGTCAGCTCCTCTCAAATGAATCAGCCTCCAAGTGTTTGGTGGCATCACGGGTGTGATAACTATCTACGCTCGCTGTTGTCTGCCAGGTAACCTTTGGTGACAAAGGTTCGCTGGAGCTCACAGATGTCTCTCCTCAGCGAGGACAGCTTTTTGAACGTTCGATCTCAAATCAGGTAGGACTACCCGCTGAACTTAA
>OTU_449
ATGCGATAAGTAATGTGAATTGCAGAATTCAGTGAATCATCGAATCTTTGAACGCACATTGCGCCCTCTGGTATTCCGGGGGGCATGCCTGTTCGAGCGTCATTACAACCCTCAAGCTCTGCTTGGTATTAGGCTTCACCTGCTACAGGTGGGCCTTAAAATCAGTGGCGGTGCCATCTGGCTTCAAGCGTAGTAATTTTTCTCACTTGGGAGTACCAGTTGTGTGCCTGCTATAAAACCCCAATTTTTAAAGGTTGACCTCGGATCAGGTAGGGATACCCGCTGAACTTAA
>OTU_451
GTGCGATAAGTAGTGTGAATTGCAGAATTCCGTGAATCATCGAATTTTTGAACGCAAATTGCACTCTCTGGTATTCCGGAGAGTATnCCTGTTTGAGGGTCGATAAAACCAAAATCGATGTGTTGTTTTCTGACATGTCGGAATTGGGACATCTTTAGCCTTCTTTTTGGTTGAAGTGACCTAAAATTCAATCCTCTGCCTTCGGTATTGATTACGTACTTAATAATTTTGTCGTAAATGCCAGGGTGTTTTTTATTAGATGTGACCATCTAATGGTCTTACGTCCATAATTTTTCAGTTAATGACCTCAAATCAGGTAAGAATACCCGCTGAACTTAA
>OTU_453
CTACGATACGTGATGTGAATTGCAGAATTGTGAATCATCGAAACTTTGAACGCACATTGCGCCTGTTGGTATTCCGATGGGCACGTCTGATTGAGCGTTGTCAACTCTCGGATGGTCTTGGGGATTGTGTGTGTTACAGCCCCGAAATGTCTCGGCACCGTGCCACGGCGCAACGTGAAGCAGTGCAGATAAAACCGCTCTTCCAACCTCAGTCAGACGAGAATACCCGCTGAACTTAA
>OTU_455
GTGCGATAAGTAGTGTGAATTGCAATATTCCGTGAATCATCAAATTTTTGAACGCAAATTGCACTCTCTGGTATTCTGGAGAGTATGCCTGTTTGAGGGTCGTTTTAAATAAAAATCGATATGTTATTATTAACTTATGTTAACATGTCGGAATTGAGTTATCTTTAACCTCTTTTTGGGGTGAAGTGACCTAAAATTAACCATTTTTACTTCGGTATTTATAGTAATTAATTTTTATCATAATTCCGAAGTGTTTTTTTTTAATTAGATGTAACTATTTAATAGTTTTTACGTCTATAATTTTTCAATTAATGACCTCAAATCAGGTAAGAATACCCGCTGAACTTAA
>OTU_457
AATGCGATACGTAATGTGAATTGCAGAATTCAGTGAATCATCGAATCTTTGAACGCACCTTGCGCCCCTTGGTATTCCGAGGGGCACGCCCGTTTGAGTGTCGTGAAAATCTCAACCTCCTTGGTTTCTTCTGGAGACCGAAGGAGGCTTGGACTTTGGAGGTGTTTGCTGGACTTTCGAAAGGCCAGCTCCTCTTAAATGAATTAGCGGGGTCCTCTTTGCCGGTCCTTGACATGTGATAAGATGCTTCCGTGTCTCGGTTTCTGGCTCTGTTGCTTTTGGGACCCGCTCCTAACCGTCTAGACCTAGGTTGAGACAACGTTCGAGGAAACCTCCTCGACCTCACGAACCCTTGACCTCAAATCGGGTGAGACTACCCGCTGAACTTAA
>OTU_459
ATGCGATAAGTAATGTGAATTGCAGAATTCAGTGAATCATCGAATCTTTGAACGCACATTGCGCCTACCAGTATTCTGGTAGGCATGCCTGTTCGAGCGTCATTTCAACCCCTCAAGCACTGCTTGGTGTTAGGGCCCTACGCGGACAGCGTACGCCCCCAAGACTAGTGGCGGGCCCTCTCGTGGCACCGAGCGTAGTAAATACTCGTCGCTCTGGTAGATCGGAGGGTTCCGGCCGTTAAACCCCCAAAATTCTGAAGGTTGACCTCGGATCAGGTAGGAATACCCGCTGAACTTAA
>OTU_461
CTGCGATACGTGATGTGAATTGCAGAAGTGAATCATCGAATTTTTGAACGCACATTGCGCCTGTCGGTATTCCGATGGGCATGTTTGGTTGAGCGTTAGCTAATCTCGGATGGATTTGGGGCCTGTCTGGAACAGCTCCGAAATATCTCGGCATCGTGCCACGGCGAAACGTAGCACTGTGCAGGAAGCTCCTGAACCTCAAACAATTCAACCTCAGCCAAACAGGGATACCCGCTGAACTTAA
>OTU_463
ATGCGATAAGTAATGTGAATTGCAGAATTCAGTGAATCATCGAATCTTTGAACGCACATTGCACCCTCTAGTATTCTAGAGGGTATGCCTGTTCGAGCGTCATTGCACTATCAAGCACTGCTTGGCTTTGGATATCACTTTTGTAGTGCATCCCAAAAGTATTGGCAGTAGCATCTAGCTTCTAGTATAGTAAATCTCTTGCTGTGGAGCTATATGTCTGGCTACCAGAACCCCTAATATTTAAAAAGTTGACCTCGGATTAGGTAGGGATACCCGCTGAACTTAA
>OTU_465
ATGCGATAAGTAATGTGAATTGCAGAATTCAGTGAATCATCGAATCTTTGAACGCACATTGCGCCCATTAGTATTCTAGTGGGCATGCCTGTTCGAGCGTCATTTCAACCCTTAAGCCTAGCTTAGTGTTGGGAGTCTACATGAAGGCCTTGGCCCTACTGTAGTTCCTGAAAATCAACGGCGGATCTATAATGTCCTCTGAGCGTAGTAATTCTTTATCTCGCTTTTGTTAGGTGTTATAGCCCTTGCCGCTAAACCCCCCGAATTTTTAACTGGTTGACCTCGGATCAGGTAGGAATACCCGCTGAACTTAA
>OTU_467
ATGCGATAAGTAATGCGAATTGCAGAATTCCAGTGAGTCATCGAATCTTTGAACGCATATTGCGCCCTTTGGTATTCCGAAGGGCATGCCTGTTCGAGCGTCATTATCACCCCTCAAGCCCCTCTGGCTTGGTGTTGGACGGTTTGGTTTTGGTGACAAGACCCCTCCTAAAACGAATGACGGCGACCTGTGCGACCCCCGGTACATGGAGCTTCTAACCGAGCACGTACCGGCTTCAGGGTAGACAGGACCCGGTCTTCTCCCTCATGGGAAAAACTCTTTCCAAAGGTTGACCTCGGATCAGGTAGGGATACCCGCTGAACTTAA
>OTU_469
GTGCGATAAGTAATGTGAATTGCAGAATTCAGTGAATCATCGAATCTTTGAACGCACATTGCGCCCCTTGGTnTTCCGAGGGGCATGCCTGTTCGAGCGTCATTGTACAATCTTCAAGCCTAGGCTTGGTGTTGGGTCTTCATCTCTTGCGCTCTCTCTCTCTCTCCTCTCTGCTTTTTGAGTAGGAGGAGGAGGACCTGGATGTACCTGAAAATTAGTTGGCGGTGCCTATGGTGGCCTCAAGCGTAGCAGnCTCTCTCTCGCTTTGGATAGCCTGTCATATAGCTTACCAGCCCTGCATACATCTTTAACCAAAGTTTGACCTCGGATCAGGTAGGGATACCCGCTGAACTTAA
>OTU_471
ATGCGATAAGTAATGTGAATTGCAGAATTCAGTGAATCATCGAATCTTTGAACGCACATTGCGCCCATCAGTATTCTGTTGGGCATGCCTGTTCGAGCGTCATTTCCACCCTCAAGCCCTGGCTGCTTGGTGTTGGGGTGCTCTACAGCCTGCTGTAGACCCCGAAAATTAGTGGCGGTCTCACTGGGACTCCGAGCGTAGTAGATCTCTCTCGCTTAGGGGCGACCAGTGGGTTTCTAGCCGTTAAACCCCCCAAATTTTAAAGGTTGACCTCGGATCAGGTAGGAATACCCGCTGAACTTAA
>OTU_473
ATGCGATAAGTAATGTGAATTGCAGAATTCAGTGAATCATCGAATCTTTGAACGCACCTTGCGCCCTTTGGCTATTCCGAAGGGCATGCCTGTTTGAGTATCATGAACACCTCAACCCTCATGGTTTACCATGGTGGGCTTGGACTTTGGGGGTCTTGCTGGATTGTAGTCAGCTCCCCTTAAATGAATCAGCTTGCCAGTGTCTGGTGGCATCACAGGTGTGATAATTATCTACGCTTGTGGTTTTACATCAGGTAACCTTCAGAGATGGGGGTTCACTGGGGCTCACAAAAGGTCTCTCCTCAACGAGGATGATGGCTCTTTGAATGTTTGATCTCAAATCAGGTAGGACTACCCGCTGAACTTAA
>OTU_475
ATGCGATAAGTAATGTGAATTGCAGAATTCAGTGAATCATCGAATCTTTGAACGCACCTTGCACCCTTTGGAATTCCGAAGGGTATGCTCGTTTGAGTGTCATTGTACTCTCACACTCTCCGATCCTTTGGATTTGGGGAGCGGTGGACTTGGGTGTTTGCTGCATTCCTTGTGGCTCACCTCAAATAGATTAGTACACCTCTTGGTTGGACATAGTACGGCGTGATAAGTGTCTTCGCCGGCACCTCATATAAGAGGGTGGCCAATTTGGGGCTCTGTGCTTTCAAACCGTCTTCGGACAATCTCTGACAACTTGACCTCAAATCGAGTAGGACTACCCGCTGAACTTAA
>OTU_477
ATGCGATAAGTAATGTGAATTGCAGAATTCAGTGAATCATCGAATCTTTGAACGCACATTGCGCCCTCTGGTATTCCGGAGGGCATGCCTGTTCGAGCGTCATTACAACCCTCAAGCTCTGCTTGGTCTTGGGCATCACCGGTTCCCGGTGCGCCCTAAAATCAGTGGCGGTGCCGTCTGGCTCTAAGCGTAGTAAATCTCTCGCTATAGGTGCCCGGCGGATGCTGGCCAGCAACCCCCCATTCTATCAAGGTTGACCTCGGATCAGGTAGGGATACCCGCTGAACTTAA
>OTU_479
ATGCGATAAGTAGTGTGAATTGCAGAATTTAGTGAATCATCGAATCTTTGAACGCACATTGCGCCCTTCGGTATTCCGTTGGGCATGCCTGTTCGAGCGTCATTTAAACCTTCAAGCTCTGCTTGGTGTTGGGTGTTTTGTCTCTGCCTCTGTGTATAGACTCGCCTTAAATATATTGGCAGCTGGTAGGTTGGCTTCGTACGCAGTACATTGCGTAGCGGCTCTAGCCTATCTCCTTCCATTAAGCTTCTCTTTTCTGTTTGACCTCGGATCAGGTAGGGATACCCGCTGAACTTAA
>OTU_481
ATGTGATAAGTnATGTGAATTGCAGAATTCAGTGAATCATCGAATCTTTGAACGCATCTTGCGCTCTCTGGTATTCCGGAGAGCATGCCTGTTTGAGTGTCATGAACTCATCAACCCACCGGTTCCTTGTTGAACCGGCTGGTGTTTGGATCTTGAGCGTTGCTGGCCCTAGTGGCGAAGCTCGTTCGTAATACATTAGCAACTCAATTTCGTATTTTCGGATTGACTCGGCGTAATAGACTATTCGCTGAGGACACTTCGGTGGCCGAATTACGAGGTAGAAGCTTCCAATTCTTCTAGTCAAACTTTTAAGATTAGACCTCAAATCAGGCAGGATTACCCGCTGAACTTAA
>OTU_483
ATGCGATAAGTAGTGTGAATTGCAGAATTCAGTGAATCATCGAATCTTTGAACGCACATTGCGCCCCTTGGTATTCCATGGGGCATGCCTGTTCGAGCGTCATTTGTACCTTCAAGCTCTGCTTGGTGTTGGGTGTTTGTCCACGTTTGTGTGTGGACTCGCCTTGAATGCATTGGCAGCCGGCAATCTGGTGTCGGAGCGCAGCACAATTTGCGCTCTATACTATGACCGTTGGCGTCCAGTAAGCCTACACTTTAACGTTTGACCTCGGATCAGGTAGGGATACCCGCTGAACTTAA
>OTU_485
ATGCGATAAGTAATGTGAATTGCAGAATTCAGTGAATCATCGTAATCTTTGAACGCACCTTGCGCTCCTTGGTATTCCGAGGAGCACGCCTGTTTGAGTGTCATTAAATTCTCAACCTTACCAGCATTTGTTGGTATTGGCTTGGATATGGGGTCTTTGCTGGCTTCGTGAAGAGGTCTGCTCCCCTTAAATGTATTAGCCGGTGCCCCGCGTGGATCCCGTCTTGAAACACGGACTGCCAGGGCTTTGTGATGCGCTCTCAGAGAGTCGAGTAGTTTGGGAATGCAGCG
>OTU_487
AATGCGATAAGTAATGTGAATTGCAGAATTCAGTGAATCATCGAATCTTTGAACGCACCTTGCGCTCCTTGGTATTCCGAGGAGCATGCCTGTTTGAGTGTCATTAAATTCTCAACCTTAACAGCTTTTGCTGATAATGGCTTGGATGTGGGGGTCTCTTTTGCTGGCTTAGGTCGGCTCCCCTCAAATGTATTAGCCGGTGCCCCGCGCAGAACCGTCTATTGGTGTGATAATTATCTACGCCATTAGTGATCTGCATCAATGGGATTGTGCTGCTTCTAACTGTCCTTATTGGACATATAATGACAATTTGACCTCAAATCAGGTAGGACTACCCGCTGAACTTAA
>OTU_489
ATGCGATAAGTAATGCGAATTGCAGAATCAGTGAATCATCGAATCTTTGAACGCACATTGCGCCCATTGGTATTCCTTTGGGCACACTTGTTCGAGCGCCGGTTGATACCTAAGGCTCAGCCTTGTGTTGAATCTTCCTGCCAAAGGAATGTTCCAAACCTTTGGGCGTTTGTCGTGCCTGAATCACACCAAAACTGTGCCTAAGGCTTTTCGGCAGCTGCCAGATTGACCGTCTCTCATGGCCTCGAATCAAGTGGGGATACCCGCTAAACTTAA
>OTU_491
GCGCGATACGTAGTGTGAATTGCAAGTTTGTGAATCATCGAATCTTTGAACGCACATTGCGCCCCTTGTTACAGGGGGGCATGCCTGTCTGAGCGTCTTTGATACCCATAGACGGTTCCGTCTGTTTTGGGCGTCGCGCTCGCGCGTCGCCTCGAATTCATTGCCGTGGAGCGGACGAGATCCTCTGGGACGACGCCGACTCCGGGCGAGCACTCTAAGGCAGACCTCAGATCAGGTAGGACCACCGCCTGAACTTAA
>OTU_493
ATGCGATAAGTAATGCGAATTGCAGAATTCAGTGAGTCATCGAATCTTTGAACGCATATTGCGCCCTTTGGTATTCCGAAGGGCATGCCTGTTCGAGCGTCATTATCAACCATCAAGCTTATGGCTTGGTCATTGGACTCTTTTATAATTGAAATATATTATAGGTCCGAAATATAATGACGGTGTCATGTTTGACCCTAAATGCAACGAGCTTTTTAATAGCACGCATTGTAGTGGTTAGATGATACCTAGTCTTAACTTATTATTTTCTTTAAGGTTGACCTCGGATCAGGTAGGAATACCCGCTGAACTTAA
>OTU_495
ATGCGATAACTAGTGTGAATTGCAGACCTCATGAATCATCGAATCTTTGAACGCACATTGCGCCCGCCGGTACTCCGGCGGGCATGCCTGTTCGAGCGTCATTACAACCCTCAAGCTCTGCTTGGTATTAGGCGTCGCCTGTCAAGGCGCGCCCCAAAACTAGTGGCGGTGCCATCTGGCTTCAAGCGTAGTAATTCTTCTCGCTTCGGAGAACCAGTTGTGTGCTCGCCAACAACCCCAAATTTTATCAAGGTTGACCTCGGATCAGGTAGGGATACCCGCTGAACTTAA
>OTU_497
ACGCGAAAGGTAATGCGAATTGCAGAATCAGTGAGTCATCGAATCTTTGAACGCACATTGCGCCTCTCGGTATTCCGGGAGGCACGCCTGTnCGAGCGTCATTGAAAACCATCAAGCTTGGCTTGGTCTTGGGCGCGGTCTTGGGTCCCGCCCGCAACACGTCGGCGGTGCCGGTTCGGCCCTGAGCGTAGCAAGACTCTCGCTCGGGGGCCGCGGCGGCGCCCGCCTAGAGAACACATCTCAAGTTTGACCTCGGATCAGGTAGGGATACCCGCTGAACTTAA
>OTU_499
AATGCGATACGTAATGTGAATTGCAGAATTCAGTGAATCATCGAATCTTTGAACGCACCTTGCGCCCCTTGGCATTCCGAGGGGCACACCCGTTTGAGTGTCGTGAAATTCTCAAACCTTCTTGGTTTTCCAACCAAAGAGGGCTTTGGACTTTGGAGGTATTTTGCTGGCTTCATGCAGGAGCCAGCTCCTCTTAAATGCATTAGTGGGGTCCCCTTTGCCGGTCCTCTGACGTGATAAGCCATTTCTACGTCTTGGGATTTGCTCTGTTTCTTGGGAACCTGCTTCCAACCAGTCTCACAGGAGACGTCGTTCGAGCTTGCCTCGACACACACCCCCCCATGAACCCTTGACCTCAAATCGGGTGAGACTACCCGCTGAACTTAA
>OTU_501
ATGCGATAAGTAATGTGAATTGCAGAATTTAGTGAATCATCGAATCTTTGAACGCACATTGCGCCCTTTGGTATTCCAGAGGGCATGCCTGnTCGAGCGTCATTTAAAACCTTCAAGCTCTGCTTGGTGTTGAGTGTCACCTCTCTCATGGTGCACTTCAAATTCAGTGGCGGTGCCATCGACCTGAAGTGTAGTAATATTTCTCGCTTTCACAGGTTTGGGTTGTGTGCTTGCCAGCAAGCCCCTAATTTATCAATAGTTGACCTCGGATCAGGTAGGGATACCCGCTGAACTTAA
>OTU_503
ATGCGATAAGTAATGCGAATTGCAGAATTCCAGTGAGTCATCGAATCTTTGAACGCATATTGCGCCCTTTGGTATTCCGAAGGGCATGCCTGTTCGAGCGTCATTTCAACCCTCAAGCACAGCTTGGTATTGGGTGTCACCTGGCAGTGGTGCGCCTTAAAATCAGTGGCGGTGCCATCTGGCTTCAAGCGTAGTAAATTTCTCGCTTTGGAGGTTTGGATGTGTAGTTGCTATCGACCCCTAATTTTATCAAAGGTTGACCTCGGATCAGGTAGGGATACCCGCTGAACTTAA
>OTU_505
ATGCGATAAGTAATGTGAATTGCAGAACACAGTGAATCATCGAATCTTTGAACGCACCTTGCACCCTCTGGTATTCCGGAGGGTATGCCTGTTTGAGTGTCATGTAAACCTCAACCCCTCGGGTTTTCCCGATCGGTTGGACTTGGGCGCTGCCTTTGCTGGCTCGCCTCAAATGCCTTAGCGGATGGCGGGAGACCTGACCCGGCGTGATACGTTTCGCCCGGTCTGCTCCGTGCCGTCCGCTCACAGCCGCCCTCACCGGCAACCTTATGACTCTGGCCTCAAATCAGGTAGGACTACCCGCTGAACTTAA
>OTU_507
GTGCGATAAGTAATGTGAATTGCAGAATTCCGTGAATCATCGAATCTTTGAACGCAAATTGCACTCTCTGGTAACCCGGGGAGTATGCCTGTTTGAGGGTCAGTGTTAATAAAAATCGGTGCGTTGCATTTTGTGACGTTCCGGAGTTTGAGTTATCTTAACTTTTTGGGTTTAAGAGGCTTAAAATTGACATCTTTTTTGTGCATTTTAGACGTACATAAATTTTTTTTATTCGTCTATTCTAATGCCAAAATCTATTAGGTGCGACTATGTCTTATTGATTTTCGTATCTATAAATTTTTCATGATTTTGACCTCAAATCAGGTAGGAACACCCGCTGAACTTAA
>OTU_509
AATGCGATAAGTAATGTGAATTGCAGAATTCAGTGAATCATCGAATCTTTGAACGCACCTTGCGCTCCTTGGTATTCCGAGGAGCATGCCTGTTTGAGTGTCATGAATCTCTCAATCCCTCTGGCTTTGTTGACAGAGGGCTTGGATTTGGGGGCTTGCCGGCCTAGTCGGCTCCCCTTGAATGTATTAGCTTGGGTCTTGACCGCAAGGATCCTCGGTGTGATAACTATCTACGCCGTGACAACTTGTGGCGCGTGTGACCGCACCCCTCGGGTGGCGTGTGACCGGACCGCTAAGCTTACAATCGTCCTCGGACAACTTCTTGACATCTGACCTCAAATCAGGTAGGACTACCCGCTGAACTTAA
>OTU_511
ATGCGATAAGTAATGTGAATTGCAGAATTCAGTGAATCATCGAATCTTTGAACGCACATTGCGCCCCTTGGTATTCCGATGGGCACGCCCGCGTGAACGTCATTTAAACACTCGAGCCCGGCTCGGTGATGGGGTTCGTCCGAGAGGACGTCCGCCCGCAAGCGATCGGCGCCCGGAGACGGAGCGCTCGGAGTAGTGAACACGCCTCCGAGAGTCCGTCCACAACCCGGGCCCCATTTTCTACTCTCCTACTTGACTTCACGTCGGACGAGGTTACCCGCTGAACTTAA
>OTU_513
ATGCGATAAGTAATGCGAATTGCAGAATTCTACGAGTCATCGAATCTTTGAACGCACATTGCGCCCGCTAGCATTCTAGCGGGCATGCCTGTCCGAGCGTCATTTCAACCCTCGAACCCCCCGGGTTTGGTGTTGGGGCCCCTGCAGCGCGTGCGGCAGGGCCCCGAAATACAGTGGCGGGCCCCTCGGTATCCCGAACGTAGTAATATCTGCCGTTCAGGGCGTGCCGGCGGAGTCCAGCCGTTAAACTTTCCACTGGAAAATTCTCAAGGTTGACCTCGGATCAGGTAGGAATACCCGCTGAACTTAA
>OTU_515
GTGCGATAAGTAATGTGAATTGCAGAATTCCGTGAATCATCGAATCTTTGAACGCATATTGCACCTTCTGGTATTCCGGAAGGTATGTCTGTTTGAGGGTCAGTTAAATAAAAATCGGTGTTGTTGCTGCCTTTCGCGGTTACGCGTCGGAGTTGGGTCGTCTTAACCTTAGGCTAAGTGACTTAAAATTTCGCATGATTTTCGAACGTATTTAAATTGCTTACGTACGTTTGGATATTGAATATCTTATTAGGTTCGGTCATCCTTATGATTCGCGCCTATAATTTTTCATTAAATGACCTCAAATCAGGTAAGAATACCCGCTGAACTTAA
>OTU_517
ATGCGATAAGTAATGTGAATTGCAGAATTCAGTGAATCATCGAATCTTTGAACGCACCTTGCGCTCCTTGGTATTCCGAGGAGCATGCCTGTTTGAGTGTCATGAAATTCTCAACCCTCCTCACTTTTGTGTGAAGGGCTTGGACTTGGGGGTTTGTTACTGCTGGTCTTCTGATCGGCTCCCCTTGAATGCATTAGCCCGGGACCCTTTGCCTCCCAGCCAGTTTCACGGTGTGATAGTCTATCAACGCCGGTGTCCTGGTGTTCAGGTGTGGCAAGACAGCGGTCCGGCTCTCTAACGGACTTTGAAAGTCAACTTTACCCAATCTGACCTCAAATCAGGTAGGACTACCCGCTGAACTTAA
>OTU_519
ATGCGATAAGTAATGTGAATTGCAGAATTCAGTGAATCATCGAATCTTTGAACGCACATTGCACCCGCCAGTACTCTGGCGGGTATGCCTGTTCGAGCGTCATCTCAAACCTCAAGCATCGCTTGCTGTTGGGGCGCTCCGGTTCGCCGGAGGCCCCGAATCGCAGTGGCGGAGCGTCGTTGGGCTCTGAGCGTAGTACTGTTCTCGCTGCTGAGCTCCGGCGTCACCTGCCGTAAAACCACCATAACTCAAGGTTTGACCTCGGATCAGGTAGGGATACCCGCTGAACTTAA
>OTU_521
ATGCGATAAGTAATGCGAATTGCAGAATTCAGTGAGTCATCGAATCTTTGAACGCACATTGCGCCCTTTGGTATTCCGAGGGGCATGCCTGTTCGAGCGTCATTTCAACCCTCAAGCAATCAGGCTTGGTTTTGGGCTTTGTCGGTACCGGCTAGCCTTAAAGTTAGTGGCATTGCTATTAGGCTTTCAGTGTAGTAATTAACCATCACTGTTGGGCCAAAGTAACAGTAGCCAACAACCTTTAAATTTCTTCTATGGTTGACCTCGGATCAGGTAGGGATACCCGCTGAACTTAA
>OTU_523
GTGCGATAAGTAATGTGAATTGCAGAATTCnGTGAATCATCnAATCTTTGAACGCAAATTGCACTCTCTGGTATTCCGGAGAGTATGCCTATTTGAGGGTCTACAGAACAAAAATCGATGTGTCGCTTTTTTTAAGCGACGCGTCGGAATTGGGTCCTTCTTAAATCCTTTTTTAAGTGACCTAAAATTTACGCGTTTCGGTATGATTGCGTACTTAAAATCTTTCGTCGTTTGAGTATCGAACTCTATTAGATCGTGACCATCGTGATGGTATCGCGTCTATAATTTTTTTTGAATTTGACCTCAAATTAGGTAAGAGTACCCGCTGAACTTAA
>OTU_525
ATGCGATAAGTAATGTGAATTGCAGAATTTAGTGAATCATCGAATCTTTGAACGCACATTGCGCCCTTTGGTATTCCTTAGGGCACACTTGTTCGAGCGCCGGTTTAGCGTGAGGCAATTTTTGCCTTGTGTTGAATTTTCCTGTGAAGGAATTTTCCAAACCTTTTGGCACTTGCCCTGGCCCTGAAAACACAGCACAATGTGTGAAAATGGGACTCTCGGGGCAATTTAGTCGCCAATTCAACCGATCACATGGCCTCGGATCAAGTGGGGATACCCGCTAAACCTTA
>OTU_527
ATGCGATAAGTAATGTGAATTGCAGAATTCCAGTGAATCATCGAATCTTTGAACGCACATTGCGCCCATTAGCATTCTAATGGGCATGCCTGTTCGAGCGTCATTTCAACCCTCAGGCCCTAAGCGGCCTGCTGTTGGGGCATCTGCGTCTGACCGCAGGCCCTGAAAGATAGTGGCGGTGTCCGCTAGCACTCCGGGCGCAGTAGAACTCTTTCTCGCCGAGGATGTCTTGCGGGCTGCCGGCCGTAAAACACCCCAACGATAGAAGGTTGACCTCGGATCAGGTAGGAATACCCGCTGAACTTAA
>OTU_529
ATGCGATAAGTAATGTGAATTGCAGAATTCAGTGAATCATCGAATCTTTGAACGCACATTGCGCCCGCCAGTATTCTGGCGGGCATGCCTGTTCGAGCGTCATTTCAACCCTCAAGCCCCCGGGCTTGGTGTTGGAGATCGGCGTGCCCTCCGGGGCGCGCCGGCTCCCAAATATAGTGGCGGTCTCGCTGTAGCTTCCTCTGCGTAGTAGCACACCTCGCACTGGAAAGCAGCGCGGCCACGCCGTTAAACCCCCAACTTTTCTGAGTTTGACCTCGAATCAGGTAGGATTACCCGCTGAACTTAA
>OTU_531
ATGCGATAAGTAATGTGAATTGCAGAATTCAGTGAATCATCGAATCTTTGAACGCACCTTGCGCCCTTTGGACCATTCTGAAGGGCATGCCTGTTTGAGTATCATGAACACCTCAACTCTCATGGCTTGCCCATGATGAGCTTGGACTTTGGGGGTTTTGCTGGCCTGCAGGTCGGCTCCTCTCAAATGAATCAGCTTGCCAGTGTTTGGTGGCATCACGGGTGTGATAACTATCTACGCTTGTGGTTTTCCACCAGATAACCTTCAGCGATGGAGGTTCGCTGGGGCTCATAAATGTCTCTCCTCGACGAGGACAGCTCTTTGAACGTTTGATCTCAAATCAGGTAGGACTACCCGCTGAACTTAA
>OTU_533
ATGCGATAAGTAATGnGAATTGCAGAATTCAGTGAATCATCGAATCTTTGAACGCACATTGCGCCCCTTGGTATTCCGAGGGGCATGCCTGTCCGAGCGTCATTGACAACCCTCAGGCCCTGGTGCCTGGTGTTGGGGCACTACAGTATGCTGTAGGCCCTGAAATCCAGTGGCGGGACCGCTGTAAACCCGGGCGTAGTAACTTTACGTCGTCCAGGGTGTTCCGGCGCGCCCCAGCCGTTAAACCCACCATATTATCAATTTTGGCCTCGGATCAGGTAGGATTACCCGCTGAACTTAA
>OTU_535
ATGCGATAAGTAATGTGAATTGCAGAATTCAGTGAATCATCGAATCTTTGAACGCACCTTGCGCCCTTTGGTATTCCGAAGGGCATGCCTGTTTGAGTGTCATTGAATTATCAACCCTGCTTGCTTTTACTAGCTGAGCTTGGCTTGGATGTGGGGGTTTTTTGCTGGCTTCCTTTAGTGGATGGTCTGCTCCCCTTAAATGCATTAGTGGGATCTCTTGTGGACCGTCACTTGGTGTGATAATTATCTATACCACTTGGCTTTGAAGCAAAATTATGGGAACCTGCTTATAACCGTCCCTCGTTGGACAACTCTTGACATTTTGACCTCAAATCAGGTAGGACTACCCGCTGAACTTAA
>OTU_537
AATGCGATAAGTAATGCGAATTGCAGAATTCCAGTGAGTCATCGAATCTTTGAACGCACATTGCGCCCTTTGGTATTCCGAAGGGCATGCCTGTTCGAGCGTCATTATCACCCCTCAAGCCCCGTGCTTGGTGTTGGATGGCCGGTCGAGGTTCGCCCCGACCCCTCCTAAAGACAATGACGGCGACCTGTGGTTCCCCCGGTACACTGAGCTTTTCGCAGAGCACGTACCGGACGAGGGCGCCCGGGTCACGGTCCCCTCCTCCTCGTGAGGAAATATTTTTCAAGGTTGACCTCGGATCAGGTAGGAATACGCGCTGAACTTAA
>OTU_539
ATGCGATACGTAATGTGAATTGCAGAATTCAGTGAATCATCGAATCTTTGAACGCACCTTGCGCCCCTTGGCATTCCGAGGGGCACACCCGTTTGAGTGTCGTGAAATCTTCAAAACCCTTTTTCTTTGGTCCATTTTTTTTTTTTTGGTCGGGAAAAGGATTCTTGGACTTGGAGGTTCAATGCTTGCCTCGAAAGCGAGCTCCTCTCAAATGAATTAGTGGGGTCCGCTTTGCTGATCCTTGACGTGATAAGATGTTTCTACGTTTTGGGTTTAGCACTGTCCCTTGGATGCCTGCTCCTAACTGTCTCATGGACAATGATGGTGCTCTGGTCACTGCTGTCTACATTGGCGGGAGGCTGGACCCACAAAAGAAAnCCTTGACCTCAAATCGGGTGAGACTACCCGCTGAACTTA
>OTU_541
ATGCGATAAGTAATGTGAATTGCAGAATTCAGTGAATCATCGAATCTTTGAACGCACATTGCGCCCGCTGGTATTCCAGCGGGCATGCCCGTTCGAGCGTCATTTTAATTCCTTCCCGGGAGGAAGCTTCTGTTTCTACAGAGGTTTCTTCCAGGGGTGTTGGCACCTGGCGCCGCCTAGGCGACCGGAGCCCAAATATAGTGGCGGACGCGCAAGCGGCCCCTAGCGCAGTAGCAGACTTCGCTCAGGAGGCTCGTAGCAGCGGACCACAGCCTAACAGCAAAGCTCTTTTGTTTTGCAACAAAAACTTGACCTCGGATCGGGTAGGACTACCCGCTGAACTTAA
>OTU_543
ATGCGATAAGTAATGTGAATTGCAGAATTCAGTGAATCATCGAATCTTTGAACGCACATTGCGCCCCCTGGTATTCCGGGGGGCACGCCCGTCCGAGTGTCATTTCTGCCTCGAGCTTTAGGCTTGTTGTTGGGTACCGCCCGGGAGGGCGCACCTCAAATCTATTGGCGCCTCTGAGAGGCCTCCAAACGTATAGAGCTTAACCGCCCGCGTTTAGGGGCCTGATAAGGGGCGGCCTGCATGCATCTTCCTAGCACATGGCCTCGGATCGGGCGGGGTTACCCGCTGAACTTAA
>OTU_545
ATGCGATAAGTAATGnGAATTGCAGAATTCnGTGAnTCATCGAATCTTTGAACGCATATTGCGCCCTTTGGTATTCCGAAGGGCATGCCTGTTCGAGCGTCATTATCAACCCTCAAGCCTGGCTTGTTGTTGGACCTGGGACCTTCGTTAGGGTCAACCGGTCTCAAAGACAATGACGGCGTCCGTGAGACCCTCGGTACAATGAGCTTTTTAAGCACGTACTGCAGCGGGCTGGCGGGCCCGGTCCTCCTTTTTAATTTCTAAGGTTGACCTCGGATCAGGTAGGAATACCCGCTGAACTTAA
>OTU_547
ATGCGATAAGTAATGnGAATTGCAGAATTCAGTGAATCATCGAATCTTTGAACGCACATTGCGCCCGCCGGCATCCCGGCGGGCATGCCTGTTCGAGCGTCATTTCAACCCTCAGGCTCCGCCTGGCGTTGGGGACCTGCGCACGCAGCCCCCGAAAGACAGCGGCGGGTGCGCCCTGGAATCGAACGCAGTAGCTTCTTCTCGTTCTGGTTCGGGGCGCTCTCCGGCCGTAAAACACCCCCTCAAGGTTGACCTCGGATCAGGTAGGAATACCCGCTGAACTTAA
>OTU_549
ATGCGATAACTGGTGTGAATTGCATCCAAGTAACTCTAATTTACGAATAACACCAAGTGAATCATCGAGTCTTTGAACGCAATTGCGCCCTCTCGGTCGCTTCCAATTGGGGGTTGACTCATAGGGGGGTACATCTGTTCGAGGGTCATTTGAGTCTCTCAAAAGGGGTTTATCACTCCTTTGGGTTTTGGGTCTTGCTGTGAAATTTATCTCGGCTTACCTTGAAAGCATTAGCAAGCATCTCAAGTCTTTTGTGATGAGGGCGTTCTAATTGGTCTTGACTGGTCTGTGTAGCCAGTGTAAAAGACGTCTAAACATCATAGAAAGCGATGCTAGCTTCCAATCATCCCTATGGGGATGGGCATATGCCTCCTTCAATGACCTCGAATCA
>OTU_551
ATGCGATAAGTAATGTGAATTGCAGAATTCAACGAATCATCGAATCTTTGAACGCACATTGCGCCCATTAGTATTCTAGTGGGCATGCCTGTTCGAGCGTCATTACAACCCTCAAGCCTGTGCTTGGTGTTGAGGCATTCTGTACTGTACAAGTACAGGCCTCAAAAGACATCGGCGGGCTCGCTGTAAACCCGAGCGTAGTAGATTTTTTAAATTCTCGCTTAGGGGCGTGCGGCGGGTTTTTTTCTCCAGCCATTAAACACCCCTATTTTTAAAGGTTGACCTCGGATCAGGTAGGAATACCCGCTGAACTTAA
>OTU_553
AATGCGATAAGTAATGTGAATTGCAGAATTCAGTGAATCATCGAATCTTTGAACGCACCTTGCGCTCCTTGGTATTCCGAGGAGCATGCCTGTTTGAGTGTCATTAATATATCAACCCTCTTCTCTTGTTGAGTGGCTTGGATGTGGGGGGTTCTCTTTGCTGGCCTCTCAAGGTTCAGCTCCCCTGAAATGCATTAGCAGAACAACCTGTTTGTTCATTGGTGTGATAACTATCTACGCTATTGAACCTGAGGCAGTTCAGCTCCCCTAACGGTCCTTGGACAATTTATCATCTTAATGTGACCTCAAATCAGGTAGGACTACCCGCTGAACTTAA
>OTU_555
GTGCGATAAGTAGTGTGAATTGCAGAATTCCGTGAATCATCGAATCTTTGAACGCAAATTGCACTCCCTGGCATTCCGGGGAGTATGCCTGTTTGAGGGTCGGTATAAGTAATGATCGATGTGTTGCTTTCTTGTTGGTGACATTTCGGAGTTGGGCCATCTTAGCCTTTTTTTTGGTTTAAGAGACCTGAAATTGATGTTGTCTTGCGCATCATTGACGTTGTAATCTTTTATGTCGTCTTCTGATGTCAGGTTTTTATTAGGTGTGGTCATGTCTCTGAACTCGCGCCTATAAGATTCATTTTTTGACCTCAAATCAGGTAGGAACACCCGCTGAACTTAA
>OTU_557
ATGCGATACGTGATGTGAATTGCAGATATGTGAATCATCGAAATTTTGAACGCACATTGCACCTATTGGCATTCCGATAGGTATGTTTGTTTGAGCGTTGTCAATTCTCGGTATCCGGTATTGGGAGATGCTTGCACTCCCCAAAGTTTCGACAGTGTCCACGGTGATACGTGAAAGCTGGTTCTCCACTCAACCTCAAATCAAACAAGAATACCCGCTGAACTTAA
>OTU_559
ATGCGATAAGTAATGCGAATTGCAGAATTCCAGTGAGTCATCGAATCTTTGAACGCACATTGCGCCCTTTGGTATTCCGAAGGGCATGCCTGTTCGAGCGTCATTATCACCCCTCGGGCCCCGTGCTCGGTGTTGGACGGCCGGTTCGGGCGACCGAACCCCTCCTAAAGACAATGACGGCGGCCTGTGGTTCCCCCGGTACACTGAGCCTTTGGCACGTGCCGGACGAGGGCGCCCAGGACCCGGTCCTCTCCTCTCAGCAGGAAACTTCTCAAGGTTGACCTCGGATCAGGTAGGAATACGCGCTGAACTTAA
>OTU_561
GTGCGATAAGTAATGTGAATTGCAGAATTCCGTGAACCATCGAATCTTTGAACGCATATTGCACTCTCTGGTATTCCGGAGAGTATGCCTGTTTGAGGGTCAGTTAAATAAAAATCGGTGTTGTTGCTGCCTTTAGTGGTAACGCGTCGGAATTGAGTCGTCTTACCTTCGGTTAAGTGACTTAAAATTTTGCATGATTTCGAAACGTATTTAAATCGCTTACGTACGTTTGGGATATCGAATATTTTATTAGGTTCGGTCATCCTTATGACTCGCGTCTATAATTTTTTCATTAAATGACCTCAAATCAGGTAAGAATACCCGCTGAACTTAA
>OTU_563
ATGCGATAAGTAATGTGAATTGCAGAATTCAGTGAATCATCGAATCTTTGAACGCACATTGCGCCCATTAGTACTCTAGTGGGCATGCCTGTTCGAGCGTCATTACGACCCTTAAGCCTAGCTTAGTATTGGGAACCTACGGGGCCTTTTGGGCGCCGTAGCTCCTTAAAATCAACGGCGGAGACGTGGAGTCCTCTAAGCTTAGTAACTTTTTTCTAGCTTCTGAAGGCGCTGCGGCCCCTGCCGTAAAACCCCTCTTCGGAGGAACTTTTCTAGTGGTTGACCTCGGATCAGGTAGGAATACCCGCTGAACTTAA
>OTU_565
TTGCGATATGTAATGTGAATTGCAGAATTCAGTGAATCATCGAATCTTTGAACGCACCTTGCGCCCTTTGGTATTCCGAAGGGCATGCCTGTTTGAGTGTCATTAAATTCTCAACTTCAAAAGTTTATTCTTTTTGAAGCTTGGATGTTGGAGGACTTGCAGGCATATATTGAAATGTCAGCTCCTCTTAAATGCATTAGCAGAACTTGTACAGTTCGGCTCTGGTTTGATAATACTATCTATGCCATTGCTGAAAGGTCAATTTGTTCAGCTTCTAATGGTCCATTGTGGACTGTCTCTTTGGAGGCATTATCTTTTGACTTGACCTCAAATCAGGTAGGACTACCCGCTGAACTTAA
>OTU_567
ATGCGATAAGTAATGTGAATTGCAGAATTCAGTGAATCATCGAATCTTTGAACGCACATTGCGCCCGCCAGTATTCTGGCGGGCATGCCTGTTCGAGCGTCATTTCAACCCTCAAGCACTGCTTGGTGTTGGGGCATTGCGGCCTGCCGCAAGCCCTGAAAAATAGTGGCGGGCTCGCCGTAACTCCGAGCGCAGTAGTTTATTCTCGTTCTGGAAGCGTGGCGGGTGCCGGCCGTTAAACCCCCTAACTTTTAAAGGTTGACCTCGGATCAGGTAGGAATACCCGCTGAACTTAA
>OTU_569
ATGCGATACTTGGTGTGAATTGnAGAATCCAGTGAACCAnCnAGTTTTTGAACGCAAGTTGCGCCCGAAGCCATTAGGCCGAGGGCACATCTGCCTGGGCGTCTCACAATGCGTCGCTCCCCCACTCACCCTCGGGTGTCGTGTGAGGTGCGGATATTGGCTCCCCGTGTGCAATCGGAGAGGGTGAGAGCCCCGTCGTGCCCGGACCTTGTCGCACCACGAGGCGCTATCTGTGAGTCGGGTAGTTTGGGAATGCAGCT
>OTU_571
ATGCGATAAGTAATGTGAATTGCAGAATTTAGTGAATCATCGAATCTTTGAACGCACATTGCACCTTCTGGCATTCCGGGAGGTATGCCTGTTCGAGCGTCATTAACAACCATCAAGCACGGCTTGGTATTGGGCGTCACCCGTGGGTGCGCCTTAAAACCAGCGGCGACGTCGCCCGGCTCCAAGCGCAGTAATGCTCTCGCTCATGGGGTTGGGGTGCGCGTCCGCCACAAAACCCCTCTATCACAAGGTTTGACCTCGGATCAGGTAGGGATACCCGCTGAACTTAA
>OTU_573
ATGCGATAAGTAATGTGAATTGCAGAATTCAGTGAATCATCGAATCTTTGAACGCACATTGCGCTCCCTGGTATTCCGGGGAGCATGCCTGTTCGAGCGTCATTATCAACCCTCAAGCTCTGCTTGGCATTGGGACTTGTCCCTCGCGGACAGCCCCTAATTATGTCGGCGGCGGTATTGAACCTAAAGCGTAGTAGAATACACTTCCTAGGTTGAGCATCGTCTGCCTTGCAAACTTCACCTTAAAGGTTGACCTCGGATCAGGTAGGGATACCCGCTGAACTTAA
>OTU_575
ATGCGATAAGTAATGTGAATTGCAGAATTCAGTGAATCATCGAATCTTTGAACGCACATTGCGCCCATTAGTATTCTAGTGGGCATGCCTGTTCGAGCGTCATTTCAACCTTTAAGATTTATTCTTAATGTTAAGAGTTGTGGAATCTTTTCACACTCTTTAAATATAGTGGCAGAAACAAGTTTGTCAAACTGAGTGTAGTAAATCTTCTCACTTTGGTTAACTCTTGTTTTCTTGCTCTCTTCAATCTAAATTTAACAGGTTGACCTCGAATCAGGTAGGAATACCCGCTGAACTTAA
>OTU_577
ATGCGATACGTAATGTGAATTGCAGAATTCAGTGAATCATCGAATCTTTGAACGCACCTTGCGCCCCTTGGCATTCCGAGGGGCACACCCGTTTGAGTGTCGTGAAATTCTCAAAGACCCTTTTCTTTTAAAGGATTTTTGGACTTGGAGGTTCAATGCTCGCTTTCGCTTTCGAAGGTGAGCTCCTCTCAAATGAATTAGTGGGGTCCGCTTTGnnGATCCTTGACGTGATAAGATGTTTCTACGTTTTGGGTTTAGCACTGTCCCTTGGATGCCTGCTCCTAACTGTCTCATGGACAATGATGGTGCTCTGGTCACTGCTGTCTACATTGGCGGGAGGCTGGACCCACAAAAGAAACCCTTGACCTCAAATCGGGTGAGACTACCCGCTGAACTTAA
>OTU_579
ATGCGATAAGTAATGTGAATTGCAGAATTCAGTGGATCATCGAATCTTTGAACGCACATTGCGCCCTTTGGTATTCCGAAGGGCATGCCTGTTCGAGCGTCATTTAAACTCTCAAGCTTTGCTTGGTTTTGAAGGATATCTAAGGATACCTTTCCAACAAGTTGTGCAAGATCATCAAACTTCAAGCGTAGCAATGTCATCGTTTAGTTGTTAGATGTCTCTTTGTCAATCAACCCAAAACTTTTCAAGTTTGACCTCGGATCAGGTAGGGATACCCGCTGAACTTAA
>OTU_581
GTGCGATAAGTAATGTGAATTGCAGAATTCCGTGAATCATCGAATTTTTGAACGCAAATTGCACTCTCTGGTATTCCGGAGAGTATGCCTGTTTGAGGGTCAGTAAAATAAAAATCGATGTTGTTGTCAATGATAACGCGTCGGAACTGAGTCGTCTTACCTTCGGTTAAGTGACTTAAAATTTTTACGCGAATTCGAAACGTATTTAATGTTTATGTACGTTTGCGATATTCCAATATTTATTAGGTGCGGTCATTCCTATGATTCGCGCCTATAATTTTTCATTTCTTGACCTCAAATCAGGTAAGAGTACCCGCTGAACTTAA
>OTU_583
AATGCGATACGTAATGTGAATTGCAGAATTCAGTGAATCATCGAATCTTTGAACGCATCTTGCGCCCCTTGGTATTCCGAGGGGTGCACCCGTTTGAGTGTCGTGAACACCCTCAACCTTCTTGGTTTATTGACCGGGAAGGCTTGGACTTTGGAGGTTTTTGTTGCTGGCCTCGTTTGAAGCCAGCTCCTCCTAAATGAATTAGTGGGGTCAGCTATGCAGACCCTTGACGTGATAAGTACGCTTCTACGTCTTGGGGTTTCGCACCAGTTCCCGCTTCCAACTTCGAGTCGTGACTCAACCTTATAAACCTTGACCTCAAATCGGGTGAGACTACCCGCTGAACTTAAG
>OTU_585
ATGCGATAAGTAATGTGAATTGCAGAATTCAGTGAATCATCGAATCTTTGAACGCACATTGCGCCCGCTAGTACTCTAGCGGGCATGCCTGTTCGAGCGTCATTTCAACCCTCAAGCTCTGCTTGGTGTTGGGGCTCTACGTCTGACGTAGGCCCTGAAAGGAAGTGGCGGGCTCGCTACAACTCCGAGCGTAGTAATTCATTATCTCGCTAGGGAAGTGTGGCGTTCTCCAGCCGTTAAAGACCCCATCTTTAACCAAGGTTGACCTCGGATCAGGTAGGAATACCCGCTGAACTTAA
>OTU_587
ATGCGATAAGTAATGTGAATTGCAGAATTCAGTGAATCATCGAATCTTTGAACGCACCTTGCGCCCCTTGGTATTCCGAGGGGCATGCCTGTTTGAGTGTCTTGAAATCATCAAACCGAACCGGTCTTTGTTGCCGGCGCGGTTTGGACTTGGGGGGTTTCTTTGCTGCCGCTCGCGGTGGCTCCCCTTAAATTCATCGGTCGGGCTTTCGTGCGGCTCTGTCCCTTGGCGTTGTATTACCCTCGTCGCTGGATGGCTCGCGATATATGTGCCCTTCTTTGACTTGCCTCTGGAGTGGCGGTCTTCAACTTTGTGATCTGACCTCAAATCAGGTAGGACTACCCGCTGAACTTAA
>OTU_589
ATGCGATAAGTAATGTGAATTGCAGAATTCAGTGAATCATCGAATCTTTGAACGCACATTGCGCCCATTAGTATTCTATTGGGCATGCCTGTTCGAGCGTCATTTCAACCCTTAAGCTCAGCTTAGTGTTGGGAATCTACCGTGAGCGGTGTTACCCGGTACCTACCCTATAACGGGGCCAGGTTACCCTGTAGCTACCCTGTAGTTCCTCAAATCCAACGGCGGAGTCATAGTCATCTCTGAGCGCAGTAATTTTTATCACGCTTTTGAAGATACTATAGCTTTTGCCGCTAAACCCCCAATTTTTTAACTGGTTGACCTCGGATCAGGTAGGAATACCCGCTGAACTTAA
>OTU_591
ATGCGATAAGTAATGTGAATTGCAGAATTCnGTGAATCATCGAATCTTTGAACGCACATTGCGCCCCTTGGCATTCCGAGGGGCATGCCTGTTCGAGCGTCATTACAACCCTCAAGCACTGCTTGGTATTGGGCTCCGCTGGTTTCAGCGGGCCTTAAAATCAGTGGCnGnGCCGTCTGAGCTCTnAGCGTAGTAATTCTCCTCGCTATAGAGTCCCGGCGGTTACTTGCCAGAACTCCCCACTTTAAGGTTGACCTCGGATCAGGTAGGGATACCCGCTGAACTTAA
>OTU_593
ATGTGATAAGTAATGTGAATTGCAGATTGTTAGTGAATCATCGAGTCTTTGAACGCATCTTGCACCCTTTGGTATTCCGAAGGGTATGCCTGTTTGAGTGTCTTTAACAAACTCAACACGCCTTGTGAGTGGTTTTTCCACCGACTCGGAGGTGTGTTGGATGTGAGCGCTGCCGGAATGTCGGCTCGCTTGAAATGCATCAGCCGGTCTTGCAGGGGGCTACCCCTCGGGCTTTGCGTGGTAAATCTCCTTGCAAAAGGTGTGATCGCTTGCTCGTCTGGTGAGCGCTCTGAAATGGACTTGGCTCCTAATTCTCGTTTGAATCCGTTCGAACACGATCCGAGGCCCTTGGGGGCTGGATTGGAATTTGACCTCAAATCAGGTAGGACTACCCGCTGAACTTA
>OTU_595
ATGCGACAAGTAATGTGAATTGCAGAATTCCGTGAATCATTGAATCTTTGAACGCACATTGCGCCCTCTGGTATTCTGGAGGGCATGCCTGTCCGAGCGTCATTGCTATGCCTCAAGCCCGGCTTGTGTTGGACATACTATCTTTGTTAGACAGTGGTCCTAAAGGCAATGGCAGGATTGCAGTCCAGTCTTTTCAATGCGTATGGGGCATTGTCACCCGCTTAAAAGCTGGCTGATCCTTGAAGCCTATTGTGGGTTTACCCACGCACTTTTGTTTCCTGATGGACCTCGGATCAGGTAGGGATACCCGCTGAACTTAA
>OTU_597
ATGCGATAAGTAATGTGAATTGCAGAATTCAGTGAATCATCGAATCTTTGAACGCACATTGCACCCTCTGGCATTCCGGGGGGTATGCCTGTTCGAGCGTCATTTAAACCCTCAAGCTCAGCTTGGTATTGAGTGTCACCTAGCAATGGTGCACCCTAAAATCAGTGGCGGTGCCATCTGGCTCTAAGCGTAGTAACACTCTCGCTCTGGGTGCCCGGTGGTCGCTGGCCAGCAACCCCATCTCTTTAAGGTTGACCTCGGATCAGGTAGGGATACCCGCTGAACTTAA
>OTU_599
ATGCGATAAGTAATGTGAATTGCAGAATTCAGTGAATCATCGAATCTTTGAACGCACCTTGCGCTCCTTGGTATTCCGAGGAGCATGCCTGTTTGAGTGTCATGAAATTCTCAACCTTCCCGGCTTTTTTAAAGTCAGTTAGGCTTGGATTTTGGGAGCTGTTGGTTTAATACGAATCAACTCTTCTTAAATGTATTAGCAGTCCTTTGCTGGCTATCATTAGTATGATAATTATCTATACTATTGAGAATCAGTTTCCCTAGTGGAGAGGTTCCGCTTTCAAACCGTCTTTCGAGACAACTCTGACAACTTTGACCTCAAATCAGGTAGGACTACCCGCTGAACTTAA
>OTU_601
ATGCGATAAGTAATGTGAATTGCAGAATTCAGTGAATCATCGAATCTTTGAACGCACATTGCGCCCTTTGGTATTCCGAAGGGCATGCCTGTTCGAGCGTCATTTAAACTCTCAAGCTTTGCTTGGTTTTGAAGATTGACTTTATTGTCATCTTTCCAACAAGTTGTGCAAGATCATCAAACTTCAAGCGTAGCAATGTTATCGTTTAGTTGTAAGATGACTCTTTGTCAATCAACAAAAACTTTCCAAGTTTGACCTCGGATCAGGTAGGGATACCCGCTGAACTTAA
>OTU_603
ATGCGATAAGTAATGTGAATTGCAGAATTCAGTGAATCATCGAATCTTTGAACGCACATTGCGCCCGCTAGTATTCTGGCGGGCATGCCTGTTCGAGCGTCATTTCAACCATCAAGCCCTAGGCTTGTGTTGGGGCCCTGCGGCCGTCCGCAGCCTCCGAAAAGCAGTGGCGGGCTCGCTATCACACCGAGCGTAGTAGTATATCTTCGCTAGGACGTGGTTGTGGGTTCCGGCCGTGAAACACCCAAACTTATCAAGGTTGACCTCGGATCAGGTAGGAATACCCGCTGAACTTAA
>OTU_605
AATGCGATAAGTAATGTGAATTGCAGAATTCAGTGAATCATCGAATCTTTGAACGCACATTGCGCTCTCTGGTATTCCGGAGAGCACGTCTGTTTGAACGTCATGAAAACCCTCGAGCTTGTCTCGGTGATGGGTGTTGTCAATTGACAGCACCTGCAATTTAACGGCGGAGGCTTGCCATATGCCTGACATAGTGAACGCTAACTGTCGGTTTTGCATGTGGTGGCAACCTGCCTTAAGAAAACCTTGAACTTGACTTCAGGTCAGACGAGATTACCCGCTGAACTTAA
>OTU_607
ATGCGATACGTAATGTGAATTGCAGAATTCAGTGAATCATCGAATCTTTGAACGCACCTTGCGCCCCTTGGCATTCCGAGGGGCACACCCGTTTGAGTGTCGTGAAATCCTCAAAAACCCCTTTTCTTTTATTGGAATGGGGATTTTGGACTTGGAGGTTCAATGCTCGCCTTTGCTTTCGAAAGTGAGCTCCTCTTAAACAAATTAGTGGGGTCCGCTTTGTCGATCCTCGACGTGATAAGATGTTTCTACGTTTTGGATTTGGCATTGTTTTCTCCGCTCCCAACCGTCCCACGGACAACGATGGTGCACCGGTCCTTGCCATCTATCTACGTTGGCGAGAGGCTGGACCCACAAAACCTTGACCTCAAATCGGGTGAGACTACCCGCTGAACTTAA
>OTU_609
ATGCGATAAGTAATGTGAATTGCAGAATTCAGTGAATCATCGAATCTTTGAACGCACATTGCGCCCATTAGTATTCTAGTGGGCATGCCTGTTCGAGCGTCATTACAACCCTCAAGTGCTGTAGTGCTTGGTGTTGGGGCTTTTCTGCTGGCAACAGCAGGCCCTGAAAGCAAGTGGCGGGCTCGCCGTGACCCTGAGCGTAGTAGCTTACACATCGCTTCTGCGGCTCGCGGCGGGTTCCCAGCCGTGAAAACCCCCTAATTTTCACAAGGTTGACCTCGGATCAGGTAGGAATACCCGCTGAACTTAA
>OTU_611
AATGCGATACGTAATGTGAATTGCAGAATTCAGTGAATCATCGAATCTTTGAACGCATATTGCACTCTCTGGTATTCCGGGGAGTATGCCTGTTTCAGTATCATTGACCAACCTCAAACCAACAGGTTTGGAAGTGAGCTCTGTCGGGATCTATCGGCTGGCTTTAAACTCAGTCACGAGGGGGAGGAGACACGGATTCGTCCGGGCGAAAAAGCGTAATAATTGGACCTTTTGCGAGGCCATATTTCGCTGAAAAAGCCAGTTTCATCCTTGGTGAAAGCAGGAAATCTGAACAAAAGAGATTTTGTTCTGAGCTTGATCTGAAATCAGGTAGGACTACCCGCTGAACTTAA
>OTU_613
ATGCGATAAGTAATGTGAATTGCAGAATTCAGTGAATCATCGAATCTTTGAACGCACATTGCGCCCCTTGGCATTCCGAGGGGCATGCCCGTTCGAGCGTCATTAAATCCAATCAAGCCTGGCTTGGTATTGGGCGTCGGGGTCCCTCCGCGCCTCAATTTCACCGGCTGGCCGTCGCCCGTCTTAGCGTTGTGACACACTTCTCGCTACCGATGGGACCGGACCACGCCGTCAAAACTCCACGAATTTCAGTCGAAATTTGATTAAGGTTGACCTCGGATCGGGTAGGAATACCCGCTGAACTTAA
>OTU_615
GCGCGAAATGTAATGTGAATCGCAGAACATTGTGAATCATCGAATCTTTGAACGCACATTGCGCCTCCCTGAGAGGGGAGGCATGCCTGTCTGAGCGTCGTTTGAATCCAATGCAAAAGGGGCCTTGCTTCCCTTTTGCGTCTTGGGCCCCCACCCGTCGTCGACCCGTCATCCGGGACGACGTGGCCTCGAATCGATAGCTCCTGTGTAGAACGGACGAGATCCTGTGGGACTACGGACCGTTCGAAGGGCTTACGTGTAGGGGATGGCTTCCGGCCATCCTCTGAATTTTCGACCTCAGATCAGGCAGGACGACCGCCTGAACTTAA
>OTU_617
GTGCGATAAGTAATGTGAATTGCAGAATTCCGTGAATCATCGAATCTTTGAACGCAAATTGCACTCTCTTCGGAGAGTATGCCTGTTTGAGGGTCAGTATTAATAAAAATCGGCGTGTTGCTCTTTTGTGACGTTCCGGAGTTTGGGTCATCTTATAATAATACCTTTCAAGGTAGGTGTTTTTTAAGTGGCTTAAAATTGACCTTTTTTGTGCATTTTAGACGTATATAAATTTTTTTTATTCGTCTATCCTAATGCCAAAATCTATTAGATGCGACTATGTCTTACTGGTTTCGTATCTATAAATTTTTTCATGATTTGACCTCAAATCAGGTAGGAACACCCGCTGAACTTAA
>OTU_619
GTGCGATATGTAGTGTAAATTGCAGAATTCCGTGAATCATCGAATTTTTGAACGCAAATTGCACTCTCCTCGGAGAGTATGCCTATTTGAGGGTCAGCCTAAAAAAATCGACATCGTTGCTATTTCTCGGTGACGTTCGTCGGAAATTGGGTCATCTTAAATCTTTTGGTTTAAGCGACTTAAAATTTTCTTTACGATTCCATGAACATTTCTAAGATTTCTTACACGTTTAAGGTATCGATCTTATTAGACGTGGCCGTCACATCGGATCGCTTCCATAATCTTTCATTAACTGACCTCAGACAGGTAAGAGTACCCGCTGAACTCAA
>OTU_621
GTGCGATAAGTATTGTGAATTGCAGAATCCGTGAATCATCGAATTTTTGAACGCAAATTGCACTCTCTGGTATTCCGGGGAGTATGCCTGTTTGAGGGTTGGTTTAAATAACAATCGGTATGTTGCTTTCGTGACATTTCGGAGTTGGGTCATCTTTTTTGCTTTTTTAAGGGACCTAAAATTGATGTTCTCGCGCATTTTGACGTGTATAATTTTTTTTATCTCGTCGCCTGATGCCAAATATTATTAGGTGTGACTATGTTAAGTGGTTTCATGCCTATAGAATTCTTGATTTCAACCTCAAATCAGGTAGGGATACCCGCTGAACTTAA
>OTU_623
GCGCGAAATGTAGTGTGAATTGCATCATTTGTGAATCATCGAATCTTTGAACGCACATTGCGCCTCCCGCGAGGGAGGTATGCCTGTCCGAGTGTCCCCCTGAACGAGGTCAGTTAACTGGCCATGTCATGGGCCTCGCCCTCACGGGGCGTCGCCTCAAAGCCATCGGTCTAACGAGCGGACGAGATCCATTGGGACTGACCGCTTCGACGACCTTAAACCTCTTTACCACGACATCGGATCAGGTAGGACTACCGCCTGAACTTAA
>OTU_625
ATGCGATAAGTAATGTGAATTGCAGAATCAGTGAATCATCGAATTTTTGAACGCATATTGCACTCCTTGGCATTCCTTGGAGTACACTTGTTCGAGCGCCGGTTGTGTCTTGAGGCTCTGCCTTGCGTTGAGATTTCCCGCATGGGAACTCTCCAAACACATGGGCGTCTGTCGTGCCTGAACCGCAACACTCTGCGTGCAAGGGACCTCGGCATGCGCCAGTCAACCGTCTAGCATGGCCTCGAATCAAGTGGGGATACCCGCTAAACTTAA
>OTU_627
ATGCGATAAGTAATGTGAATTGCAGAATTCAGTGAATCATCGAATCTTTGAACGCATATTGCGCCCTCTGGTATTCCGGGGGGCATGCCTGTTCGAGCGTCATTAATATTCTCAAGCATAGCTTGGTATTGGGCTTTTTTACATCAAATTTTTTTTTTGATGGGCCTAAAAATTAGTGGCGATGCCTTTCCCTTAGGCCTTTTTTAAGCGTAGTAATGAAATATTTCCTCGTCTTTGAAAGGTTTGGATTTTAAGGATCATCTGCCAAAAAATCTATCTTTAAAGATTGACCTCGGATCAGGTAGGAATACCCGCTGAACTTAA
>OTU_629
GTGCGATAAGTAATGTGAATTGCAGAATTCCGTGAATCATCGAATTTTTGAACGCAAATTGCACTTCCTGGCACTCCCGGGAAGTATGCCTGTTTGAGGGTCAGTATAATAACAATCGAGAGTGTTGCTTTATTTGGTATCACTTTTGGAATTGAGTTATCTTTAACCCCATGGTTTTAAGTGACTTAAAATTAAAGTCTTATACGTATTTTAGGCGTAATTAGAATATTCTATACGTCTCGAATACTAAAATTCTTTTATTAGGCATAACCATCGTCATTATAATATGGTAATCGTGCCTATAATTTTTTTTGAAATTGACCTCAAATCAGGTAAGAATACCCGCTGAACTTAA
>OTU_631
ATGCGATAAGTAATGTGAATTGCAGAATTCAGTGAATCATCGAATCTTTGAACGCACCTTGCGCCCTTTGGTATTCCGAAGGGCATGCCTGTTTGAGTGTCATTAAATTATCAACCTAGAAAGCTTTTGCTCTTCTACGGCTTGGACTTGAGGGCTTTGCTGGCTTCCTTCATTGGACGGTCTGCTCCCTTTAAATGCATTAGTGGGATCTCCCTGTAGCCGGTCTTTCGGTGTGATAATTATCTGCACTGTTTGTACTTACAGAATGAGGACCTGCTTCTAACCGTCCTTCAGTTGGACAACTTTCCTTTAATTTGACCTCAAATCAGGTAGGACTACCCGCTGAACTTAA
>OTU_633
GCGCGAAATGTAGTGTGAATCGCAGAACATTGTGAATCATCGAATCTTTGAACGCACATTGCGCCTCTCGTAACTGGGAGGCATGCCTGTCTGAGCTTCATTTAACCAATAAACCATATATGGGTTTGTGTTGGGACTCGCCTATGGGCGTTGCCTGAAAGTCATTTGTCTTACAAGCGGACGAGATTCACCAAGGACTGACCGTCTGTTGGACCCTAATCTTGACTTTGAACTCAGATCAGGTAGGACTACCGCCTGAACTTAA
>OTU_635
GTGCGATAAGTAATGTGAATTGCAAATTCCGTGAATCATCGAATCTTTGAACGCAAATTGCACTCTCTTCGGAGAGTATGCCTGTTTGAGGGTCAGTATTAATAAAAATCGGCGTGTTGCTCTTTTGTGACATTTTCCGGAGTTGGGTCATCTTAATCTTTTTAAGGGACCTAAAATTGATGTTCTTGAGCATCTTGACGTGTATAATTTTTTTATCTCGTCGCCGGATGTCCAAATATTATTAGGTGTGGTCATGCTAAGTGGTTTCATGCCTATAGGAATCTTGATTTCAACCTCAAATCAGGTAGGGATACCCGCTGAACTTAA
>OTU_637
ATGCGATAAGTAATGTGAATTGCAGAATTCAGTGAATCATCGAATCTTTGAACGCACATTGCGCCCGCCAGCATTCTGGCGGGCATGCCTGTCCGAGCGTCATTTCAACCCTCAGGGCCCCCCTTCGCGGGGGGGACCTGGTGTTGGGGCCGGCCGCCCTGCGCGCGCCGCCCCCGAAATGCAGTGGCGACCTCGCCGCAGCCTCCCCTGCGTAGTAGCACAACCTCGCACCGGAGCGCGGAGACGGTCACGCCGTAAAACGCCCAACTTTCAAGAGTTGACCTCGGATCAGGTAGGAATACCCGCTGAACTTAA
>OTU_639
GTGCGATAAGTAnTGTGAATTGCAGAAnTCCGnGGATCATCGAATCTTTGAACGCAAATTGCACTCTCCGGTTTTCCGGGGAGTATGCCTGTTTGAGGGTTGCGAAATTAAATAATCGATTCGTCACCCCGGTGACGTCTCGGAATTGAGCCATCTTTTTTCTCATCCCTGGGATnTGTATCAAGAnGCTTAAAATTGATCACCTTCGGTATGATTTGAGCGTACTTAATTATCGCGCTCGACGAATGTCGAACACTTAGTGGGCGTGACCATCGTCGTGGCATCGTGCCCATATTCATCTCATGAATGTGACCTCAAATCAGGTAGGATTACCCGCTGAACTTAA
>OTU_641
GCGCGAAATGTAGTGTGAATCGCAGAACATTGTGAATCATCGAATCTTTGAACGCACATTGCGCCTCCCTTTnCCGGGAGGCATGCCTGTCTGAGCGTCGTTTAnATCAATGGACCCGAAGGGGTTCGTGTTGGGCCTCGCCCGCAGGGCGTCGCCTGAAACGCATCGGTCTTTTTGAGCGGATGGGATCCACCTGGATTGGCCGCTCGGGGACCCGAAACATCGGACTCGACCTCAGATCAGGCAGGGCTACCGCCTGAACTTAA
>OTU_643
ATGCGATAAGTAATGTGAATTGCAGAATTCAGTGAATCATCGAATCTTTGAACGCACATTGCGCCCTTTGGCATTCCGAAGGGCATGCCTGTTCGAGCGTCATTACACCAATCAAGCCTCGCTTGGTATTGAGCGACGGGGCGGTTATCCACCCCGCGCTTTAATGACCCCCGGCGGGACGTTACCGTATCTCAGCGTTGTGGTCAAAAGCCGCTGGCGAGACGGGGCGGCCGTGCCGTTAAACACCCTCTTTGTAAGGTTGACCTCGGATCAGGTAGGGATACCCGCTGAACTTAA
>OTU_645
ATGCGATAAGTAATGTGAATTGCAGAATTCAGTGAATCATCGAATCTTTGAACGCACATTGCGCCCTCTGGTATTCCGGGGGGCATGCCTGTTCGAGCGTCATTACAACCCTCAAGCTCTGCTTGGTATTAAGCTTCACCTGAAAAGGCGGGCTCTAAAATCAGTGGCGGTGCCATTCGGCTTCAAGCGTAGTAATTTTTCTCACTTGGGAGTACCAGTTGTGTGCCTGCTATTAAACCCCAATTTTTTAAGGTTGACCTCGGATCAGGTAGGAATACCCGCTGAACTTAA
>OTU_647
GTGCGATAAGTAGTGTGAATTGCAGAATTCCGTGGATCATCGAATTTTTGAACGCAAATTGCACTCTTCGGTTTTCCGGGGAGTATGCCTGTTTGAGGGTGATTAAAATAAAAAATCGATTCGTTACCCATTTACTCGTAACATTTCGGAATTGAGCCATCTTATATTTTGGATTTAAGAGGCTTAAAATTGATTATTTTTTTGGTATGATTTTAATAATATTTCTTTGTTGCGTTTAATAAATATCGGACGTTTTATTAGGTGTGTCTATTAATCATGGTTTCGCGCCTATAATAATTATTTCATTATATGACCTCAAATCAGGTAGGATTACCCGCTGAACTTAA
>OTU_649
ATGCGATAAGTAATGCGAATTGCAGAATTCAGTGAGTCATCGAATCTTTGAACGCACATTGCGCCCTCTGGTATTCCGGGGGGCATGCCTGTTCGAGCGTCATTGCAACCCTCAAGCTCTGCTTGGTGTTGGGCGTCGTCACCCGTGGCGCGCCTCAAAGTCAGTGGCGGTGCCGTCCGGCTCCAAGCGTAGTAGCACTCTTCTCGCTTCTGGGGCCTGGGCGCGTGCTAGCCAGCAACCCACACTACTCAAAAGGTTGACCTCGGATCAGGTAGGGATACCCGCTGAACTTAA
>OTU_651
ATGCGATAAGTAATGCGAATTGCAGAATTCAGTGAGTCATCGAATCTTTGAACGCATATTGCGCCCTTTGGTATTCCGAAGGGCATGCCTGTTCGAGCGTCATTATCAACTATCAAGCCTGGCTTGTTGTTGGACTTTGCGGCTGAAACATGTGGCAGGTCCGAAAAATAATGACGGTGTCATGTTTGACCCTAGATGCAACGAGCTTTTTATAGCACGCATTGAAGTGGTCGACTGAACTGGTCTTAACCATCAATTTCTAAGGTTGACCTCGGATCAGGTAGGAATACCCGCTGAACTTAA
>OTU_653
ATGCGATnAGTAATGTGAATTGCAGAATTCAGTGAATCATCGAATCTTTGAACGCACCTTGCGCCCCTTGGCTATTCCGAAGGGCATGCCTGTTTGAGTATCATGAACACCTCAACCCTCGTGGTTTTCCATGATCGGCTTGGACTTTGGAGGTTTTGCTGGCCCCTGTGGTCGGCTCCTCTCAAATGAATCAGCTCGCCAGTGTTTGGTGGCGTCGCAGGTGTGATAACTATCTACGCTCGCGGCCGTCTGCCATGCAACCTTCAGCGATGAGGGTTCGCTGGGGCTCACAGATGTCTTTCCCGAGTGAAGACAGCTTTTTGATCGTTCGATCTCAAATCAGGTAGGACTACCCGCTGAACTTAA
>OTU_655
ATGCGATAAGTAATGTGAATTGCAGAATTCAGTGAATCATCGAATCTTTGAACGCACATTGCGCCCCTTGGCATTCCGAGGGGCATGCCTGTTCGAGCGTCATTACAACCCTCAAGCACTGCTTGGTATTGGGCTCCGCTGGTTTCAGCGGGCCTTAAAATCAGTGGCAGCGCCGnCTGAGCTCTGAGCGTAGTAAATATCCTCGCTATAGGGACCCCGTAGACACTAGCCATCAACCCCCATTTTCCAAGTTTGACCTCGGATCAGGTAGGGATACCCGCTGAACTTAA
>OTU_657
GCGCGAAATGTAGTGTGAATCGCAGAACATTGTGAATCATCGAATCTTTGAACGCACATTGCGCCTCTTGTAACAAGGAGGCATGCCTGTCTGAGCGTCATTTAAATCAATAAGCCTTTACTGGTTTGTCTTGGGGTTTCGCCATTGGCGTCGCCTGAAAATGATCGGTCTTTTTTGAGCGGACGAGTTCCATTAGGACAGACCGTTCTTATGACCTTAATCTCTGACTTTGACCTCAGATCAGGTAAGACTACCGCCTGAACTTAA
>OTU_659
ATGCGATAAGTAATGTGAATTGCAGAATTCAGTGAATCATCGAATCTTTGAACGCACATTGCGCCCGCCAGTATTCTGGCGGGCATGCCTGTCCGAGCGTCATTTCAACCCTCGAACCCCTCCGGGGGGTCGGCGTTGGGGACCTCGGGAGCCCCTAAGACGGGATCCCGGCCCCGAAATACAGTGGCGGTCTCGCCGCAGCCTCTCCTGCGCAGTAGTTTGCACAACTCGCACCGGGAGCGCGGCGCGTCCACGTCCGTAAAACACCCAACTTCTGAAATGTTGACCTCGGATCAGGTAGGAATACCCGCTGAACTTAA
>OTU_661
ATGCGATAAGTAATGTGAATTGCAGAATTCAGTGAATCATCGAATCTTTGAACGCACATTGCGCCCCTTGGTATTCCGGGGGGCATGCCTGTTCGAGCGTCATTTCAACCCTCAAGCTCTGCTTGGTCTTGGGCTCTGCCGGTAACGGCTGGCCTTAAACGCAGTGGCGGTGCCATTCGAGCTCTACGCGTAGTAGTTAAACCCTCGCGATTGAGTCTTGGTGGTTGCTTGCCAGAACCCCTATATTTTTTATGGTTGACCTCGGATCAGGTAGGGATACCCGCTGAACTTAA
>OTU_663
ATGCGATAAGTAATGTGAATTGCAGAATTTAGTGAATCATCGAATCTTTGAACGCACATTGCGCCTCTTGGTATTCCTTGAGGCATGCCTGTTCGAGCGCCGTTTGGCTATCCTAAAGCTTTGCTTTGTGATGAGTCTCGTCACTATTTGACGGACTTCAAATAACTGTGCCTTATCTGGCTTGCGTGAAGCAGTGAAAGTGCTAAACGTATGACTTCAGTGAGGGCAGGTCAAACGATCGCATGGCCTCGAATCAGGTAGGGCTACCCGCTGAACTTAA
>OTU_665
ATGCGATAAGTAATGTGAATTGCAGAATTCAGTGAATCATCGAATCTTTGAACGCACATTGCGCCCTCTGGCATTCCGGGGGGCATGCCCGTTCGAGCGTCATTAAATCCAATCAAGCCTGGCTTGGTnTTGGGCGCCGGGACTCTCCCGCGCCTCAATTTCACCGGCTGGCCGTCGCCCGTCTTAGCGTTGTGACACACTTCTCGCTAGCGACAGAGGCGGACCACGCCGTTAGAACCCATGAATTTCAATCAAAATTCGATTAGGTTGACCTCGGATCGGGTAGGAATACCCGCTGAACTTAA
>OTU_667
ATGCGATAAGTAATGTGAATTGCAGAATTTAGTGAATCATCGAATTTTTGAACGCATATTGCGCCCCTAGGTATTCCTTGGGGCACACCTGTTCGAGCGCCGTTATCAACATTAAGGCTCTGCCTTGTGATGGCGCGGGCCGTTTTGTCGGCCGTGCCCAAACATGTTCGGCATCATTGTCCTGAAAAGCAACGTAGCAAAAATACGGAGCAAGAGGGATTGGAGTAATTGCCAATGACCATAACAAGTTTGGCCTCGGATCAGGTGGGGATACCCGCTGAACTTAA
>OTU_669
AGTGCGATAAGTAATGTGAATTGCAGAATTCCGTGAATCATCGAATCTTTGAACGCATATTGCACCTTCTGGTATTCCGGAAGGTATGCCTGTTTGAGGGTCAGTTAAATAAAAATCGGCGTTGTTGCTGCCTCTCGTGGTGACGCGTCGGAGTTGGGTCGTCTTAACCTTCGGCTAAGTGACTTAAAATTTTGCATGATTTTCGAACGTATTTAAATTGCTTACGTACGTTTGAGATATCGAATGTTTATTAGGTTCGGTCATCCTCATGACTCGCGCCTATAATTTTTTCATTAAATGACCTCAAATCAGGTAAGAATACCCGCTGAACTTAA
>OTU_671
GTGCGATAAGTAATGTGAATTGCAGAATTCCGTGAATCATCGAATCTTTGAACGCATATTGCACTCTCTGGTATTCCGGAGAGTATGCCTGTTTGAGGGTCGTTCGAATAAAAATCGATGTTTTTTTCGTCGGAATTGGGTCTTTCTTTTTGACCTTTGGGTTTTTAAAGTGATCTAAAATTGTTGAATTTTTCGATGAACTCATTTGAATTTTTATTTTGTGGTTTGTCTTAAAACGTTCATTGGACGCGATCATTTTTCGTGGTTAATCGCGTTCATGATTTTCTTCATAATTCGACCTCAAATCAGGTAAGAGTACCCGCTGAACTTAA
>OTU_673
GTGCGATATGTAGTGTGAATTGCAGAATTCCGTGAATCATCGAATTTTTGAACGCAAATTGCACTCTCTTCGGAGAGTATGCCTGTTTGAGGGTCAGCCTAAAAAAATCGACATCGTTGCTGTTCTGCGGTGACGTTCGTCGGAAATTGGGTTATCTTGAATCTTTTTGGTTTAAGCGACTTAAAATTTTCTTTACGATTCTATGAACGTTTCTAAGATTTATTTCTTACACGTTTTTAAGGTATCGATCTTATTAGACGTGACCGTCACATCGGATCGCGTCCATAATCTTTCATTAACTGACCTCAGACAGGTAAGAGTACCCGCTGAACTTAA
>OTU_675
ATGCGATAAGTAATGTGAATTGCAGAATTCAGTGAATCATCGAATCTTTGAACGCACATTGCGCCTAATAGTATTCTGTTAGGCATGCCTGTTCGAGCGTCATTTCAACCCTCAAGCCCTATTTGCTTGACGTTGGGAGCCTACGGCGACGTAACTCCCTAAATCTAGTGGCGGAGCTAGGTCGTGCTCTAAGCGTAGTAATTATACCCTCGCTTCTGTAGCTGGCTGGCGTCTTGCCGTAAAACCCCCTATTTTCTTTTGGTTGACCTCGGATCAGGTAGGAATACCCGCTGAACTTAA
>OTU_677
ATGCGATAnGTAATGTGAATTGCAGAATTCAGTGAATCATCGAATCTTTGAACGCACATTGCGCCCTTTGGTATTCCGAAGGGCATGCCTGTTCGAGCGTCATTTAGTCAATCAAGCTCAAGCTTGGTCTTGGGTGAATGGGTTCAGTTTTATAGAACCCCCTTACCTGTAACATATTGGTGGATATTTCTCAATGTCTCGGCGTAGCAAAAAAATTACTTCGCTTTTGGATGATGAGAGGTGTTCCTACCAAAAAGGAATATTTACTTTTTTGACCTCGGATCAGGTAGGGATACCCGCTGAACTTAA
>OTU_679
GTGCGATATGTAGTGTGAATTGCAGAATTCCGTGAATCATCGAATCTTTGAACGCAAATTGCACTCTCCGGTTTTCCGGGAGAGTATGCCTGTTTGAGGGTCAGCCTAAAAAAAATCGACATCGTTGCTGTTGTTTCATGGTGACTTTACGTCGGAGGTTGGGTTTTCTTAAACCTTTCGGTTTAAGTGACTTAAAATTTTTTGTTTTACGATTCCACGAACGTTTCTAAGATCTTTTTTTTTCTTTACACGTTTGTGGTGTCGAATTGTTGTCTTTATTAGACGTGACCGTTGCACGCGTCCATAAATATTTCGTTAACTGACCTCAGATAGGTAAGAGTACCCGCTGAACTTAA
>OTU_681
ATGCGATAAGTAATGTGAATTGCAGAATTCAGTGAATCATCGAATCTTTGAACGCACATTGCGCCTGTCGGTATTCCGATGGGCATGTTTGGTTGAGCGTTAGCTAATCTCGGATGGATTTGGGGCCTGTCTGGAACAGCTCCGAAATATCTCGGCATCGTGCCACGGCGAAACGTAGCACTGTGCAGGAAGCTCCTGAACCTCAAGCAATTCAACCTCAGCCAAACAGGGATACCCGCTGAGCTTAA
>OTU_683
ATGCGATAAGTAATGTGAATTGCAGAATTCAGTGAATCATCGAATCTTTGAACGCACCTTGCACTCCTTGGTATTCCGAGGAGTATGCCTGTTTGAGTGTCATTAAATTCTCAAAACCTATTGTTCTTCTTGAATTGGTAGGCTTTGGATGTGAGGGCTTTGCTGGCCTTTGACAGGTTCAGCTCCCTTCAAATGCATTAGTGGTTGCTGATCCGCTTTCAATTGGTGTGATAGTTATCTACGCCTTTGAAGTGGAATCGCTTGCTTATCCGCTTCTAACTGTCTTTTTGGACAACTTGACCATTTGACCTCAAATCAGGTAGGACTACCCGCTGAACTTAA
>OTU_685
ATGCGATAAGTAATGTGAATTGCAGAATTCAGTGAATCATCGAATCTTTGAACGCACATTGCGCCCTCTGGTATTCCGGGGGGCATGCCTGTTCGAGCGTCATTATGACCAATCACGCAAGTGGTATTGGGGCTTGCCGTTTGGCATCCCTTAAAAACAGTGGCAGTGCTATAGGCTCTCAGCGCAGTAACTTATTTCGCTCTTGAGTCCTAGAACCACCCGCCAACAACCCCAACTTTCTTAGGTTGACCTCGGATCAGGTAGGGATACCCGGCTGAACTTAA
>OTU_687
ATGCGATAAGTAATGTGAATTGCAGAATTCAGTGAATCATCGAATCTTTGAACGCACCTTGCACCCTTTGGCATTCCGAAGGGTATGCTCGTTTGAGTGTCATTGTACTCTCACACTTCCGATCTTTGGATAGGGAGCGGTGGACTTGGGTGCTGCTGCTTCACTGTGGCTCACCTCAAATGGATTAGTGCAACTCTTGGTTGGACATAGTACGGCGTGATAAGTGTCTTCGCCGGCACCTCCTAATCGAGGGTGGCTGATTGAGAGCTCTGTGCTTCAAACCGTCTTCGGACAATGACTGACAACTTGACCTCAAATCGAGTAGGACCACCCGCTGAACTTAA
>OTU_689
GTGCGATAAGTAATGTGAATTGCAGAATTCCGTGGATCATCGAATTTTTGAACGCAAATTGCACTCTTCGGTTTTCCGGGGAGTATGCCTGTTTGAGGGTTGCGAAATTAAATGATCGAAATCGTTACCCTGGTGACGACTTTCGGAATTGAGTCATCTTTTGCGTCTGTTTAAGAGGCTTAAAATTGAGCACCTTGGTATGATTAGAGAGGGCTTAAGATTTTTTAAAATCTCTATCACTCTCGATGAGTGCCGAACGGTTATTAGGCGCGACCACGGTCGGTGGCATCGTGCCCATAAACACCAAAACGAATGTGACCTCAAATCAGGTAGGATTACCCGCTGAACTTAA
>OTU_691
ATGCGATAAGTAATGTGAATTGCAGAATTCAGTGAATCATCGAATCTTTGAACGCACATTGCGCCCTTTGGTATTCCGAGGGGCACGCCTGTTCGAGCGTCATTTAAACCATCAAGCCCTGCTTGGTCTTGGACTCGGTCGAGTGACCCGTCCGCAACCCGTTGGCGGTGCAGTCCGGCTTCAAGCGTAGCAAGAATTTCGCTTTGGGGAGTCCGTGGCGGCGTCTGCCGGGAAACACCACCTAAAGTTTGACCTCGGATCAGGTGAGGATACCCGCTGAACTTAA
>OTU_693
ATGCGATAAGTAATGCGAATTGCAGAATTCCAGTGAGTCATCGAATCTTTGAACGCACATTGCGCCCTTTGGTATTCCGAAGGGCATGCCTGTTCGAGCGTCATTATCACCCCTCGGGCCCCGTGCTCGGTGTTGGACGGCCGGTTCGGGCGACCGAACCCCTCCTAAAGACAATGACGGCGGCCTGTGGTTCCCCCGGTACACTGAGCTTTTCGCAGAGCACGTACCGGACGAGGGCGCCCGGGTCACGGTCCCCTCCTCCTCGTGAGGAAATATTTTTCAAGGTTGACCTCGGATCAGGTAGGAATACGCGCTGAACTTAA
>OTU_695
GTGCGATATGTAGTGTGAATTGCAGAATTCCATGAATCATCGAATTTTTGAACGCAAATTGCACTCTCCTCGGAGAGTATGCCTGTTTGAGGGTCAGCTTAAAAAAATCGACACAGTTGCTGTTTCGCAGTGACATTTGTCGAAAATTGAGTCATCTTAAACCTTTTTGTTTTAAGCGGCTTAAAATTTTCTTTACCGATTTTATGAACGTTTCTAAGATTTATTTCTTACACGTTTAAGGTATCGATCTTTATTAGACGTGGCCGTCGCATCAGATCGCGTCCATAAATCTTTCGTTAACTGACCTCAGACAGGTAAGAGTACCCGCTGAACTTAA
>OTU_697
ATGCGATAAGTAATGTGAATTGCAGAATTTAGTGAATCATCGAATCTTTGAACGCACATTGCACCCCTCGGTATTCCTTGGGGTATGCCTGTTCGAGCGCCGTTTGCATACTGAGGCTCAGCCTTGCGATGATCCCCTCCGTCAAAGGAGCCGATCGAAACACGTTGGCGCCATGTCGGGGCCTAAGCGCAGTGAAAATGCGTGGAATCCCCGATGCGGCCGCCCGAGCAAACACAATCCAAAGCATGGCCTCGGATCAGGTAGGGATACCCGCTGAACTTAA
>OTU_699
AATGCGATAAGTAATGTGAATTGCAGAATTCAGTGAATCATCGAATCTTTGAACGCACATTGCGCCCTGTGGTATTCCGCAGGGCATGCCTGTTCGAGCGTCGTTTAACCACTCACGCCTGGCGTGGTATTGGGGCACGCAGTCTCGCGGCCCTCAAAATCAGTGGCGGCGCCGGTGGGCTCTAAGCGTAGTACATACTCCCGCTATAGAGTTCCCCTGGTAGCTCGCCAGAACCCCCAATTTTTTACAGGTTGACCTCGGATCAGGTAGGGATACCCGCTGAACTTAA
>OTU_701
GTGCGATAAGTAATGTGAATTGCAGAATTCCGTGAATCATCGAATCTTTGAACGCATATTGCACTTTCTGGTATTCCAGAAAGTATGCCTGTTTGAGGGTCAGTTAAATAAAAATCGGTGTTGTTGCCGCCTTTCGTGGTGACGCGTCGGAATTGGGTCGTCTTACCTTCGGTTAAGTGACTTAAAATTTTGCATGATTTTCGAACGTATTTAAATTGCTTACGTATGTTTGAGATATGTTCGGTCATCCTCATGACTCGCGCCTATAATTTTTTCATTAAATGACCTCAAATCAGGTAAGAATACCCGCTGAACTTAA
>OTU_703
ATGCGATAAGTAATGTGAATTGCAGAATTCAGTGAATCATCGAATCTTTGAACGCACATTGCGCCCGGTGGTATTCCGCCGGGCATGCCTGTTCGAGCGTCATTTAAACCAATCCAGCCTCGTGCTTGGGTCTTGGGCCTTTCGCCTTTGGGCGGGCCTCAAAATCAGTGGCGGTGCCTTCTGGCTCTGAGCGTAGTAACATTTTCTCGCTATAGGTGTCAGGTGGTGTCTTGCCAGTAACCCCTAATTTTCAAAGGTTGACCTCGGATCAGGTAGGGATACCCGCTGAACTTAA
>OTU_705
ATGCGATAAGTAGTGTGAATTGCAGAATTCAGTGAATCATCGAATCTTTGAACGCACATTGCGCCCCTTGGTATTCCATGGGGCATGCCTGTTCGAGCGTCATTTCAACCCTCAGGCTCCGCCTGGTGTTGGGGCCTTGTGTTTCTACAAGCCCCGAAAGACAGTGGCGGGCTCCGTAGGACCCCGAGCGTAGTACACCTCTCGCTCCGGGCGTTCGCGGCTCCCAGCCGTCAACCTGTTTTATACTCCATAAAGTTGACCTCGGATCAGGTAGGAATACCCGCTGAACTTAA
>OTU_707
GTGCGAAACGTAGTGCGATTTGCATGCCCTGTGAGTCATCGAGTCTTTGAACGCATATGGCGCCTTCTGGCCATGCCGGGAGGTATGCCTGTTTGAGAATCATTCATCATCCATTTCTGATGGCACGCTGTTCATCGGAAGACATGGGCTGTCATCGCTGATTGCCTCGAATTGTGTCGTGGTTGTGTCGTGATATTGAATGCGTATGCAGAGTGATCGTCGACCAATCATCGTTATCCGTTCTTTGATCTCAAATCAGGCAGGACGACCCGCTGAACTTAA
>OTU_709
GCGCGAAATGTAGTGTGAATCGCAGAACATTGTGAATCATCGAATCTTTGAACGCACATTGCGCCCGCCAGTATTCTGGCGGGCATGCCTGTTCGAGCGTCATTTCAACCCTCAAGCACTGCTTGGTGTTGGGGCATTGCGGCCTGCCGCAAGCCCTGAAAAATAGTGGCGGGCTCGCCGTAACTCCGAGCGCAGTAATTTATCTCGCTTTGGAAGAATGGTGGGTGCTAGCCGTTAAACCCCCTATTTTATAAGGTTGACCTCGGATCAGGTAGGAATACCCGCTGAACTTAA
>OTU_711
ATGCGATAAGTAATGCGAATTGCAGAATTCCAGTGAGTCATCGAATCTTTGAACGCACATTGCGCCCTTTGGTATTCCGAAGGGCATGCCTGTTCGAGCGTCATTATCACCCCTCAAGCCCCGTGCTTGGTGTTGGACGGCTGGTCGAGCGATCGACCTCTCCTAAAGACAATGACGGCGGCCTGTGGTTCCCCCGGTACACTGAGCTTTTCACGAGGCACGTACCGGACGAGGGCGCCCAGGACCCGGTCCTCTCCTCTCAGCAGGAAACTTCTCAATGGTTGACCTCGGATCAGGTAGGAATACGCGCTGAACTTAA
>OTU_713
AATGCGATACGTAATGTGAATTGCAGAATTCAGTGAATCATCGAATCTTTGAACGCACATTGCACTCTCTGGTATTCCGGAGAGTATGCTTGTTTGAGTATCAGTAAACACCTCAAATCTCTACTTTATTGTAAAGAATTGGACTTGAGCAATCCCAACTTTCGTAAGAGAGGCGGGTTGCTTGAAATGCAGGTGCAGCTAGACATTCTTCTGAGCTAAAAGCATATTTATTTAGTCCCGTCAAACGGATTATTACTTTTGCTCTAGCTAATATAAAGGTCGAATGCGCTACAATGCTGACTGATGCAGGATTCACAAAGCCTTTCTGGTTTTGTAAACTCGATCTCAAATCAAGTAAGACTACCCGCTGAACTTAA
>OTU_715
ATGCGATAAGTAATGTGAATTGCAGAATTCAGTGAATCATCGAATCTTTGAACGCATCTTGCGCCTTTTGGCATTCCGAAAGGCACACCTGTTTGAGTGTCATGAACCTCTCAACATCTGTATTTTGTAATTGAAATGCGGATGGTTGGATGCTGAGCGTTGCTGTTATCCACAGCTCGTTTTAAACATATGAGCGATCTCTTTGCTACTCGGATTGACTCGGCGTAATAACATGTTCGTCGAGGACGCTTTTGGAGCGGCCGAACAGTAAATGGGTAGCTTCTAAACCGCGCCTCGGTGCACTCGTACTTTAGACCTCAAATCAGGTGGGACTACCCGCTGAACTTAA
>OTU_717
ATGCGATAAGTAATGTGAATTGCAGAATTCAGTGAATCATCGAATCTTTGAACGCACATTGCGCCCATTAGTATTCTAGTGGGCATGCCTGTTCGAGCGTCATTAAGTCCACTTAAGCCCTGCTTAGTATTGGGAATCTACCGAAGCTACCCTGTAGCTACCCTGTAGTTCCTTAAAGACATCGGCGGAGTTGTGATATCTCTGAGCTTAGTAAATATTCAAAGCTTCTGGGCCATCATATCCCCTGCCGTTAAACCTTCTACTTCTGTAGAATTTTAATGGTTGACCTCGGATCAGGTAGGAATACCCGCTGAACTTAA
>OTU_719
ATGCGATAAGTAATGTGAATTGCAGAATTCAGTGAATCATCGAATCTTTGAACGCACATTGCGCCCTGTGGTATTCCGCAGGGCATGCCTGTTCGAGCGTCATTATAACCACTCAAGCCTGGCTTGGTATTGGGGTGTGCGGTTCCGCAGCCCCTAAAATCAGTGGCGGTGCCGGTGGGCTCTACGCGTAGTAATTTTTTCTCGCGATTGAGTTCCCTCGGTGGCTTGCCAGAACCCCCCAATTTTTTAGGTTGACCTCGGATCAGGTAGGGATACCCGCTGAACTTAA
>OTU_721
ATGCGATACTTGGTGTGAATTGCAGAATCCCnTGAACCATCGAGTTTTTGAACGCAAGTTGCGCCCGAAGCCATTAGGCCGAGGGCACGTCTGCCTGGGCGTCTCACAATGCGTCGCTCCCCCACTCACCCTCGGGTGTCGTGTGAGGTGCGGATATTGGATACCCATGTGCAATCGCGTGTGGTCAGCCTAAAAGCGAATCCCAATGATCGCCATCGTGGCAAGTGGTGGTTGCCAAACCGTTGCATGTTGTCGTGCACACTTCGATTGTCCTCGGTGACTCTTTGATCCTGAAGCTCCATTAGAATGGGGCCACGATCGAGACCCCAAGTCAGGCGGGATTACCCGCTGAGCTTAA
>OTU_723
AATGCGATAATTAATGTGAATTGCAGAATCCAGTGAATCATCGAGTTTTTGAACGCACATTGCACCTTTTGGTATTCCGAAAGGTATGCTTGTTTGAGCGTCATTACATCCTCAGCGTCAGCTGGTCTTGCGCTTTCAGTGAAGGCGTCAAAATAATGACACATGCGTGAGCAGTAACTGAACCTCACCCATGCTTTCCACTCTTGACCTCAAATCAAGCAAGATTACCCGCTGAACTTAA
>OTU_725
ATGCGATAAGTAATGTGAATTGCAGAATTCTGGAATCATCGAATCTTTGAACGCACATTGCGCCCATAAGTATTCTTGTnGGCATGCCTGTTCGAGCGTCATTTCAACCTTCAGTATTTAACTGATGTTGAGAATTGCGGTAAAATGCAGTTTTCCAAACAAATTGGCAAGCAAACATAAAAAAGCCGAGTGTAGTAAATTTTTTTCTCACTTTTGGTTTATATGTTTGACTTTCGATGTGTTTTAAAACACAGAGTGTTGACCTCGAATCAGGTAGGAATACCCGCTGAACTTAA
>OTU_727
ATGCGATAAGTAATGCGAATTGCAGAATTCAGTGAGTCATCGAATCTTTGAACGCACnTTGCGCCCTGTGGTATTCCGCAGGGCATGCCTGTTCGAGCGTCATTTCAACCCTCAAGCCTCGCTTGGTGTTGGGCCCTGCCCGCCGCGGCCGGCCCTAAAGATAGTGGCGGCGCCGCCTGGCCCTCAGCGTAGTACAGCTCTCGCTCCAGGGTCCGGCGGCAGCCTGCCAGAACCCCCCCGAACTCTGTGGTTGACCTCGGATCAGGTAGGGATACCCGCTGAACTTAA
>OTU_729
ATGCGATAAGTAATGTGAATTGCAGAATTCAGTGAATCATCGAATTTTTGAACGCACCTTGCGCTCCCTGGTATTCCGGGGAGCACGCCTGTTCGAGTGTCGTGAAATTGTCAAACCAGGATGCATTTTTGTTTCTTGGCTTGGTTGTTGGGCTTTGCAGTTCCTTAGTTTGGGAATGCAGCGCAGGGGATAGG
>OTU_731
ATGCGATAAGTAGTGTGAATTGCAGAATTCAGTGAATCATCGAATCTTTGAACGCACCTTGCGCTTTTTGAAACATCTGTTTCAAGAAGCATGTCTGTTTGAGTGTTATTAAATTCTCAATTCAAATATTGTCTTATAAGATAATAATTCTGAATTGGATTATGGGAGTCTGCTGGCTATCGTATGTATAATCAGCTCTTCTAAAAAATATTAGCAAAATTCATACTTTTGAATTTCTCTGGTATAATAATAGCTTGTACTATTGAATTCAACCTTTTGTTTGCAAATGGGAATAGTTGCTTTTGCTACATAAAATTACAATTGATACTTTTAACCTCAAATCAGATAGGACTACCCGCTGAACTTAA
>OTU_733
AATGCGATAAGTAATGTGAATTGCAGAATTCAGTGAATCATCGAATCTTTGAACGCACCTTGCGCCCTTTGGCTATTCCGAAGGGCATGCCTGTTTGAGTATCATGAACACCTCAACTCTCATGGTTTGCCATGATGAGCTTGGACTTTGGGGGTCTTGCTGGCCTATGGTCGGCTCCTCTCAAATGAATCAGCTTGCCAGTGTTTGGTGGGATCACGGGTGTGATAAATATCTACGCTTGTGGCCTTCTGCCAAGTAACCTTCAGCGATGGAGGTTTGCTGGAGCTCATAAATGTCTCTCCTCAGTGAGGACAGCTCTCTTGAATGTTTGATCTCAAATCAGGTAGGACTACCCGCTGAACTTAA
>OTU_735
GTGCGATAnGTAATGTGAATTGCAGAATTCCGTGAnTCATCGAATCTTTGAACGCAAATTGCACTTTCTGGTATTCCGGAAAGTATGCCTGTTTGAGGGTCAGTTAAATAAAATCGGTGTTGTTGCTGCCTTTCGTGGTGACGCGTCGGAATTGGGTCGTCTTACCTTCGGTTAAGTGACTTAAAATTTTTATGATTTTTTGAACGTATTTAAATTTTTTGTACGTTTGAGATATCGAATGTTTTATTAGGTTnGGTCATCCTCATGACTCGCTCCTATAATTTTTCATTAAATGACCTCAAATCAGGTAAGAATACCCGCTGAACTTAA
>OTU_737
GTGCGATAAGTAATGTGAATTGCAGAATTCCGTGAATCATCGAATCTTTGAACGCAAATTGCACTCTCTTCGGAGAGTATGCCTGTTTGAGGGTCAGTATAAATTTAAATCGGTGTGTTGCTTTTTGTTACATTCCGGAGTTTGAGTTATCTTAATTAACCCTTTAGGTTTAAGAGACTTAAAATTGACGTTTTTTTGCGCATTTTAGACGTACATAAATTTTTTTTATTCGTCTATGTATAATGCCAAATCTTATTAGGTGCAGTCATATTATAATATATGTTTACGTACCCATAATTTTCATGATTTGACCTCAAGTCAGGTAGGAGTACCCGCTGAACTTAA
>OTU_739
ATGCGATAAGTAATGCGAATTGCAGAATTCCAGTGAGTCATCGAATCTTTGAACGCACATTGCGCCCTTTGGTATTCCGAAGGGCATGCCTGTTCGAGCGTCATTATCACCCCTCAAGCCCCGTGCTTGGCGTTGGACGGGCCGGTCGAGCGATCGACCCCTCCGAAAGACAATGACGGCGGCCTGTGGTTCCCCCGGTACACGGAGCTTTTCACGGAGCACGTATCGGACAAGGGCGCCCGGGACCCGGTCTTCTCCTCTCAGCAGGAAGCTTCTAAGGTTGACCTCGGATCAGGTAGGAATACGCGCTGAACTTAA
>OTU_741
GCGCGAAATGTAGTGTGAATCGCAGAACATCGTGAATCATCGAATCTTTGAACGCACATTGCGCCTCCTGTTGCAGGGAGGCATGCCTGTCTGAGCGTCGTTATAACCCATACGTCCGGTCCACGGTCGTGTCTTGGGCCCTTCGTCGACGGGGATCCGTCGTCGTGGCCTCGAACCCATCGGTCCATTGTGAGCGGGCGAGTTTCCGCATGGAAGGAACCGTTCACTGGACCCTAAGCCTCTCTGAATTCGACCTCAGATCAGGTAGGACTACCGCCTGAACTTAA
>OTU_743
ATGCGATAAGTAATGTGAATTGCAGAATTCAGTGAATCATCGAATCTTTGAACGCACATTGCGCCCCTTGGTATTCCGAGGGGCATGCCTGTTCGAGCGTCATTGCAAAACCTCCCAAGCTCTCTTGCTTGGTGTGTTGGGTCTTCGTCTCTCTCTCTCCTCGTCCTCGCTGCTGCTCAAGTAGGGGGGGTGCAGGGGCCTGGACGTACCTGAAAATCAGTGGTGGTGCCCACGATTGCCTCAAGCGTAGCAGGCTCCCTCTCGCTTTGGATGGTCTTGTCGTGTGGCTTGCCAGCCTCCTTGCATGTCTGTTTTATTCAAGGTTTGACCTCGGATCAGGTAGGGATACCCGCTGAACTTAA
>OTU_745
ATGCGATAnGTAATGTGAATTGCAGAATTCAGTGAATCATCGAATCTTTGAACACACCTTGCGCCCCTTGGTATTCTGAGGGGCACACCCATTTGAGTGTCATGAACACCCTCAACCTTCTTGGTTTCTTGACnGGGAAGGCnTGGACTTTGGAGGTTGTCTTTGCTGGCCTCTCTTTGAAGCCAGCTCCTCCTAAATGAATTAGTGGGGCCCGCTTTGCCGATCCTTGATGTGATAAGTATCCTTCTACGTCTCGGGTTTTGCACTGTTGCCCTGGAACCCGCTTCCAACGGTCTTCGTTTTGAAGACGATGTTCGAGTTGCATTGTGACTTGACCTCAACGACCTTGACCTCAAATCGGGTGCGACTACCTGCTGAACTTAA
>OTU_747
ATGCGATAAGTAATGTGAATTGCAGAATTCAGTGAATCATCGAATCTTTGAACGCACATTGCGCCCGCTAGTATTCTGGCGGGCATGCCTGTTCGAGCGTCATTTCAACCATCAAGCCTCTAGGCTTGTGTTGGAGCCCTGCGGCCGTCCGCAGCCTCCTAAATCTAGTGGCGGGCTCGCTATCACACCGAGTGCAGTACATATCATATTCTCTCAGGTCGTGTGGCGGGTGCTAGCCGTGAAACCCCCCCTATTTTATCAAGGTTGACCTCGGATCAGGTAGGAATACCCGCTGAACTTAA
>OTU_749
ATGCGATAAGTAATGTGAATTGCAGAATTCAGTGAATCATCGAATCTTTGAACGCACATTGCGCCCATTAGTATTCTAGTGGGCAGGCTTGTTCGAGCGTCATTTCAACCCTCAAGTTTTTAATTAAGCTTGGTCTTGAGATTTAGCTTTTAAGAAGCTACTTCTTTAAAATGAATGACAAGACTTGTTTCCAACCTGGTGAAGTAAAAATATCTATCGCTGTGGAACGATCAAGATCTTTATCTTAAAAAACTCATATTTTTTAAAGTTGACCTCGAATCAAGTCGGATTACCCGCTGAACTTAA
>OTU_751
ATGCGATAAGTAATGTGAATTGCAGAATTCAGTGAATCATCGAAnCTnTGAACGCACATTGCGCCCGCCAGTATTCTGGCGGGCATGCCTGTTCGAGCGTCATTTCAACCCTCAAGCACTGCTTGGTGTTGGAGCCCTACGGCAGCACGCCGTAGGCTCCGAAAATCAGTGGCGGGCCCGCTGGAATCCCGAACGCAGTAGCTTAGTTCTCGTTCAGGGCGTCTCGGCGGGTCTCTAGCCGTAAAACCCCCACTACAGAAAGGTTGACCTCGGATCAGGTAGGAATACCCGCTGAACTTAA
>OTU_753
TTGCGATAAGTAATGTGAATTGCAGAATTGTGAATCATCGAATCTTTGAACGCACATTGCGCCCTTTGGCATTCCAAAGGGCATACCTGTTTGAGCGTCATTTCACTCTTAAACCTCTGGTTTAGTGTTGTCTCGTTCTCTGTATGGAGATGAGGTGAAATGAATTGGCACGGATTTCCAGTGACTTAAACAACGTAATAGGTTTTCCCAATTCGTTGGCCATAGAAGCTGGATACGTCTGGGCGTAACAAACTCTCAAAAGTTTGACCTCAAATCAGGCAAGACTACCCGCTGAACTTAA
>OTU_755
ATGCGATATGTAATGCGAATTGCAGAATTCAGTGAATCATCAAATCTTTGAACGCAAATGGCGCTTTCGGGATAGACCTGAGAGCACGCCTCTCTGAGTATCGGTTATTCATCTCATCGGCTGGGGCCATTTCGATGGCATTCAGTGCAGATGGAGAATGGAGGTTCTGTGGCGACCTGAGTTCATCACTGAATTCAGGCTCTGCGATTGATCCTCTGAAATACGCGCGGTGGATTGAGGTTCTCCTCAGCTGAGACTGCAGTGCAGTTTGGGCTTTCAATTGAGTTTGCTAAGAGAATGGCACTTTTGTGTCTCTTTTTCGTCTCTTTGGATCGTCTAGCTGTCTGTGTTAGGTCTGGTCCATGTCCACTGAACTCATATCGTAGAGGCTCTGTCCTCTACCAATCTAGATCTCAGATGAAGTCGTACGGTTACCCCGnGTT
>OTU_757
ATGCGATAAGTAATGTGAATTGCAGAATTCAGTGAATCATCGAATTTTTGAACGCACCTTGCGCTCCCTGGTATTCCGGGGAGCACGCCTGTTCGAGTGTCGTGAAATTGTCAAACCGGGATGCTTTTTAGTTTCTCGAGTAGTTTGGGAATGCAGCT
>OTU_759
GTGCGATAAGTAGTGTGAATTGCAGAATTCCGTGAATCATCGAATCTTTGAACGCATATTGCACTCTCTGGTATTCCGGAGAGTATGCCTGTTTGAGGGTCGGTCGAATAAAAATCGACGTTTTTTTTCGTCGGAATTGGGTCGTTCTTTTTTTAACCGAAGTGACCTAAAATTGAAATTTCTTTTTTCGATGAACTCGTCTAAATTTTTGTGGGTTCGTCTTAAAAATGTGCATTGAACGCGACCATTTTTTCGTGGTTGAATCGTGTTCATGAAATTTTTCACAATTCGACCTCAAATCAGGTAAGAGTACCCGCTGAACTTAA
>OTU_761
ATGCGATACTTGGTGTGAATTGCAGAATCCCGTGAACCATCGAGTTTTTGAACGCAAGTTGCGCCCAAAGCCATTAGGCCGAGGGCACGTCTGCCTGGGCGTCTCGCATCGCGTCGATCCCCACCCTGTGCCCTACTCGTGGCACGGGTGTATGGGAGCGGATATTGGCCCCCCGTGCGCGCCAGTGTGCGGTCGGTCTAAAAAATGAGTCCCCAGCGACGGACGTCACGACAAGTGGTGGTTGACAAACCGTTGCGTCCTGTCGTTAACGTCCCCGTCGCTACGGGTTGGCTCGTATGACCCTGAAAAGCACCGTTCTACGGAAAAGCACCGTTCTACGGTGCCTCGACCGCGACCCCAGGTCAGGCGGGATTACCCGCTGAGTTTAA
>OTU_763
GTGCGATAAGTAATGTGAATTGCAGAATTCnGTAAATCATCGAATCTTTGAACGCAAATTGCACTTTCCGGTATTCCGGGAAGTATGCCTGTTTGAGGGTCATTTAAATTAAAGGATCGATTCGTTACCCTCGTAGTAAACGTTTCAGAATTGGGTCACCTTAAATCATTAGGTTTAAGTGACTTAAAATTGATTTTTGTTTTTTGGTATGATTTCGAGCGTACTTAAGATTTTTTTTATTACGTTTTAATAATAAATCATATCGGACGTTTATTAGGCGTGACCATTTATCATGGTTTCGTGCCCATAATTGTTTTCATGAAATATGACCTCAAATCAGGTAGAAATACCCGCTGAACTTAA
>OTU_765
AGCGCGAAATGTAGTGTGAATCGCAGAACATTGTGAATCATCGAATCTTTGAACGCACATTGCGCCTCTTGTAACAGAGAGGCATGCCTGTCTGAGCGTCATTTAAATCCAAGACCCCCTTTGCCTTTTGGGGGGGTCGTCTTGGGCGTCGCATCGATGCGTAGCCTAAAAGCAATAGGTCTAGAGCGGACGAGATCCATTTGGACTGACCGTTTGATGACCCTAAACCTCTCTGACTTGACCTCAGATCAGGTAGGACTACCGCCTGAACTTAA
>OTU_767
ATGCGATACGTATCATGAATTGCAGAACTCTGAATGATAAATGTTTGAACGCACATTGCGCCAGCTTCTGGTTGGCATGTCTGTCTGAGAATCTTAAAGTTTCTCTTTGAGCATTTGCTTGAAGGCACCTGGTAGTTTAATGTAAATTGGCTACTGAAATGCAAAATCACAACTTTAGCCACATGTTGCGAGCGACTTTGACCAACTCAATGTTGCTTTGCGACCGAGGCTAGCATACTTGGTCTCAGATCAGACAGGAGGACCCGCTGAACTTAA
>OTU_769
GTGCGATAAGTAATGTGAATTGCAGAATTCCGTGAATCATCGAATCTTTGAACGCAAATTGCGCTTCCTGGCATCCCGGGAAGTATGCCTGTTTGAGGGTCAGTGTTAATAAAAATCGGTTCGTTGCAATTTTTTGTGACGTTTCGGAGTTTGGGTTATCTTAACTTTTTTTGGTTAAGAGACTTAAAATTGACATTTTTTTTTGCGCATTTTTAGACGTAGATAAATTTTTTTTATTCGTCTATTTCTAATGCCAAAATCTTATTAGATGCGACCATATCGTGTGGTTTTCGTGTCCATAAAATTTTCATGATTTGACCTCAAATCAGGTAGGAGTACCCGCTGAACTTAA
>OTU_771
ATGCGATAAGTAATGTGAATTGCAGAATTCAGTGAATCATCGAATCTTTGAACGCACCTTGCGCTCCTTGGTATTCCGAGGAGCATGCCTGTTTGAGTGTCTTGAAGTCATCAACCCCTCCCGTTTCGTGCGGGACAGGGGATTGGAGTTGGGGGCTTGCTGCCGTGAGGCGGCTCCCCTCAAATGTTTCGGTCGGACCTGTGGGTCGTACTCGACTGGGCGTTGTAGCCATCCTCGCTCGACTGAGAAGTTCCCCTCTTAGTGTCCTTCCACGACCTTGCCTGTGGAGTGGCGGTCAACTTACTTTGAAATCTGACCTCAAATCAGGTAGGACTACCCGCTGAACTTAA
>OTU_773
ATGCGATACGTAATGTGAATTGCAGAATTCAGTGAATCATCGAATCTTTGAACGCACATTGCGCCCGCCAGCATTCTGGCGGGCATGCCTGTTCGAGCGTCATTTCAACCCTCAGGCCCCCTCCTCTTCCGGGAGGTGGGTGGCCTGGTGTTGGGGGACGGCGCCAGGCGGTCGGACCCTCCGGGGCTCGCACCGCCCGCCGCCCCCGAAATGAATTGGCGGCCTCGGCGCGGCCTCCCCTGCGTAGTAAGCACAGCAAGTCTCGCATCGGGAGCGCGTCGCGGTCAAGCCGTGAAACGCCCAACTTTATACAGAGTTGACCTCGGATCAGGTAGGAATACCCGCTGAACTTAA
>OTU_775
ATGCGATAAGTAGTGTGAATTGCAGAATTCAGTGAATCATCGAATCTTTGAACGCACATTGCGCCCTTCGGTATTCCGTTGGGCATGCCTGTTCGAGCGTCATTTGACCCTTCAAGCACTGCTTGGTGTTGGGGCATTGCGGCCTGCCGCAAGCCCTGAAAAATAGTGGCGGGCTCGCCGTAACTCCGAGCGCAGTAATTTATCTCGCTTTGGAAGAATGGTGGGTGCTAGCCGTTAAACCCCCTATTTTATAAGGTTGACCTCGGATCAGGTAGGAATACCCGCTGAACTTAA
>OTU_777
ATGCGATAAGTAATGTGAATTGCAGAATTCAGTGAATCATCGAATCTTTGAACGCACATTGCGCCCGCCAGTATTCTGGCGGGCATGCCTGTTCGAGCGTCATTTCAACCCTCAAGCCCCCGGGCTTGGTGTTGGAGGTCGGCACAAGCGTCCCTCGGGTCGCCGCCGTCTCCCAAATATAGTGGCGGTCTCGCTGTAGCCTCCTCTGCGTAGTAACTCACCTCGCACTGGAACGCGGCGCGGCCAAGCCGTTAAACCCCCCACTTCTGAAGGTTGACCTCGGATCAGGTAGGACTACCCGCTGAACTTAA
>OTU_779
ATGCGATAAGTAATGCGAATTGCAGAATTCAGTGAATCATCGAATCTTTGAACGCACATTGCGCTCTCTGGTATTCCGGAGAGCACGCCTGTTCGAGCGCCATTTCACCCCCCAAGCTCTGCTTGATGTTGGACGGAGCGGAAGTCTGCCCGTCTGAAACTTGTGAGGCGTCCGTCCGTCGAGCACCAGCGTGGCAAGCATACCTTCGCTGGGAGTGCTTCGACGGTCGACTGCCGCGAACTACCTACATTATTTCAGGTTGGCCTCGGATCAGGTGGGGATACCCGCTGAACTTAA
>OTU_781
ATGCGATAAGTAATGCGAATTGCAGAATTCTGTGAGTCATCGAATCTTTGAACGCACATTGCGCCCCCTAGCACTCTAGAGGGCATGCCTGTCCGAGCGTCATTTCAACCCTCAAGCGCTATTTCGCTTGGAGTTGGGGCTCTTGCAGCGAGCACTTGTTGCCCAGCAAGCCCTAAAATTCAGCGGCGGGCCCGCCGGCACACCGAGCGCAGTAATACTACTTCTCGCTCAGGGCGTGCGGCGCGGCGCAGCCGAACTCTAAATTTTTTTTTAAAGTTGACCTCGGATCAGGTAGGACTACCCGCTGAACTTAA
>OTU_783
ATGCGATAAGTAATGCGAATTGCAGAATTCAGTGAGTCATCGAATCTTTGAACGCATATTGCGCCCTTTGGTATTCCGAAGGGCATGCCTGTTCGAGCGTCATTATCAAAGCATCAAGCTTGGCTTGTCGTTGGGCCCTTTATCACCTGGTGATAGGTCCAAAAGATAATGAGCAGTGTCCTAAGGGCCCTATATGCAATGAGCTTCTAACAGCATGCATCTAGTGGTCGTAGGCCTGGTCTACCCCCCTATTTCTCAAGGTTGACCTCGGATCAGGTAGGAATACCCGCTGAACTTAA
>OTU_785
GCGGGAAAAGCTCAAATTTAAAATCTGGTGGTCTTTGGCCATCCGAGTTGTAATTTAGAGAAGCGTCTTCCGCGCTGGACCATGCACAAGTCTCCTGGAATGGAGCGTCATAGAGGGTGAGAGTCCCGTCTTTGGCATGGACCCCAGGGCTTCTGTGATGCGCTCTCAAAGAGTCGAGTAGTTTGGGAATGCTGCG
>OTU_787
GnGCGATAAGTAATGTGAATTGCAGAATTCCGTGAATCATnGAATCTTTGAACGCATATTGCACTTTCTGGTATTCCAGAAAGTATGCCTGTTTGAGGGTCAGTTAAATAAAAATCGGTGTTGTTGCCGCCTTTCGTGGTGACGCGTCGGAATTGGGTCGTCTTACCTTCGGTTAAGTGACTTAAAATTTTGCATGATTTTTGAACGTATTTAAATTGCTTACGTACGTTTGAGATATCAAATGTTTTTATTAGGTTCGGTCATCCTCATGATTCGCGCCTATAATTTTTTCATTAAATGACCTCAAATCAGGTAAGAATACCCGCTGAACTTAA
>OTU_789
TTGCGATATGTAATGTGAATTGCAGAATTCAGTGAATCATCGAATCTTTGAACGCACCTTGCACCCTTTGGTATTCCGAAGGGTATGCCTGTTTGAGTGTCATTAAATTCTCAACTTTAAAGATTTTGTTATCTTTGAAGCTTGGACTATGGAGGTTATTTGCAGGCGATTAACATTGTCAGCTCCTCTTAAATGCATTAGCGGAACTCTTAAGTACCAGCTTTGGTTTGATAAGTATATCTATGCCGTCGCTGTGGACTGTCATGTTCAGCTTCTAATGGTCTTCGGACTGTCTCTAACGAGGCATACACTTTAAGCTTGACCTCAAATCAGGTAGGACTACCCGCTGAACTTAA
>OTU_791
ATGCGATAAGTAATGTGAATTGCAGAATTCAGTGAATCATCGAATCTTTGAACGCACATTGCGCCCTTTGGTATTCCGAGGGGCATGCCCGTTCGAGCGTCATTATACCCCTCAAGCGTCGCTTGGTGTTGGGGCCTGCTGTGACCGGCAGCCCTTAAAATCAGTGGCGGTGCCCTCTGGCCCTGAGCGnAGTAATACTTCTCGCTACAGGGTCCGGGAGGTGCTTGCCAGCAACCCCTAACTTTCTCTGGTTGACCTCGGATCGGGTAGGGATACCCGCTGAACTTAA
>OTU_793
ATGCGATAAGTAATGTGAATTGCAGAATTCAGTGAATCATCGAATCTTTGAACGCACATTGCGCCCCCTGGCATTCCGGGGGGCATGCCCGTTCGAGCGTCATTAAATCCAATCAAGCCTGGCTTGGTATTGGGCGTCGGGAGCCCCCCCGCGCCTCAATTTCACCGGCTGGCCGTCGCCTGTCCTAGCGTTGTGACACACTTCTCGCTGGCGACCGTCGGAGACCACGCCGTTAAAACTCAATGAATTTCAATGGAAATTCGATTAGGTTGACCTCGGATCGGGTAGGAATACCCGCTGAACTTAA
>OTU_795
ATGCGATAAGTAATGTGAATTGCAGAATTCAGTGAATCATCGAATCTTTGAACGCACCTTGCACCCTTTGGTATTCCGAAGGGTACACCCGTTTGAGTGTCATTGTAATCTCACTACAATCCTCTCTGGTTGTATGTGGATCTGGATGCTGCCGTGTCTTACAAAnGGCTCGTCTGAAATGCCTGAGTGTACCCTGCTTTGCAGCGTATTCGGTGTGATACATCTTCACCGGAGTGTGACCTTTTGGGGTCACGTCTGCTTACTTATGGCTCTATGCTTCCAACCGTCTGACCAGACAATGCCTGACAATTTGACCTCAAATCGGGTGGGACTACCCGCTGAACTTAA
>OTU_797
ATGCGATAAGTAATGTGAATTGCAGAATTCCGTGAATCATTGAATCTTTGAACGCACATTGCGCCCTTTGGTATTCCTTAGGGCATGCCTGTTCGAGCGTCATTAAGACTATCAAGCCTGGCTTGGTCTTGGGCGCGGTCTTGAGACCCGCCCGCAACTCGTCGGCGGTGCCGGTTCGGTCCTGAGCGTAGCAGAGATACTCGCTCCGGGGTCGCGACGGCGCCCGCCAGTAGTTTTTACCTACGGTTTGACCTCGGATCAGGTAGGGATACCCGCTGAACTTAA
>OTU_799
ATGCGATAAGTAATGTGAATTGCAGAATTCAGTGAATCATCGAATCTTTGAACGCACCTTGCACCCTTTGGAATTCCAAAGGGTATGCTCGTTTGAGTGTCATTGTACTCTCACACTCTCTGATCGTTTGGATTTGGGGAGCGGTGGACTTGGGTGCTTGCTGCTTTCCTGGTGGCTCACCTCAAATGCATTAGTGCATCTCTTGATTGGACATAGTACGGCGTGATAAGTGTCTTCGCCGGCGCCTCATAATCATAAGAGGGTGGCCGATTGGGAGCTCTGTGCTTTCCAACTGTCCGAAATTCGGACAATGTCTGACAACTTGACCTCAAATCGAGTAGGACTACCCGCTGAACTTAA
>OTU_801
GTGCGATAAGTAGTGTGAATTGCAGAATCCGTGAATCATCAAATTTTTGAACGCAAATTGCACTCTCTGGTATTCCGGAGAGTATGCCTGTTTGAGGGTCAGTTTATATAAATCAATATTGTTGCTTCGGTGACATTTTTTGGAATTGGGTTGTCTTAACCTTTTAGATTAAGAGACTTAAAATTGATTTTTTTAGCGCATCCTGAACGTGTGTAATTTATTTATCCGTTTTCGATGCCAAGTTTCTATTAGGTATGGTCATATTGTTTGGTCTCGTACCTATAATTCATCATATTTTGACCTCAAATCAGGTAGGAGTACCCGCTGAACTTAA
>OTU_803
ATGTGATAAGTAATGTGAATTGCAGAATCCAGTGAATCATCGAATCTTTGAACGCATCTTGCGCTCCTTGGCATTCTGAGGAGCATGCCTGTTTGAGTGTCGTTAAAATATCAAAACACTTTTCTTGTGGGGGTGTTTTGGACTTTGGGAGTACATTTTTTGCTGGTCTTTGCCGGCTCTCCTAAAAAGCATCAGTTGGCAGACAATTCAGTGTGATAACTTTCTTACGCTGTCTCTGCTTGTCAAGGTTTTTTAAAAGAACCTATTTGACCTCAAATCAGGTAGGACTACCCGCTGAACTTAA
>OTU_805
ATGCGATAAGTAATGTGAATTGCAGAATTCAGTGAATCATCGAATCTTTGAACGCACCTTGCGCTCCTTGGTATTCCGAGGAGCATGCCTGTTTGAGTGTCGTGAAATTCTCAACCTATAAGTCCTTGTGGCTTTGTAGGCTTGGACTTGGAGGCTTGCTGGCCCTAACGGGTTCGGCTCCTCTTAAATGCATTAGCTCGATTCCTTGCGGATCGGCTCTCGGTGTGATAATTGTCTACGCCGCGACCGTGAAGCGTTTGGCGGGCTTCTAACCGTCTCTTTAGAGACACTTCATTGACATCTGACTTCAAATCAGGTAGGACTACCCGCTGAACTTAA
>OTU_807
ATGCGATAAGTAATGTGAATTGCAGAATTCAGTGAATCATCGAATCTTTGAACGCACATTGCGCCCCTTGGCATTCCGAGGGGCATGCCTGTTCGAGCGTCATTACAACCCTCAAGCACTGCTTGGTATTGGGCTCCGCTGGTTTCAGCGGGCCTTAAAATCAGTGGCnGnGCCGTCTGAGCTCTnAGCGTAGTAATACTCTCGCTATAGGGTTCCGGCGGTTGCTTGCCAAAACCCCCCCGACTTCTATGGTTGACCTCGGATCAGGTAGGGATACCCGCTGAACTTAA
>OTU_809
ATGCGATAAGTAATGTGAATTGCAGAATTCAGTGAATCATCGAATCTTTGAACGCACCTTGCGCTCCTTGGTATTCCGAGGAGCATGCCTGTTTGAGTGTCATTAAATTCTCAAACCTTCAATGGGTTTTTCTTATTGAAGGCTTTGGATATGGGGGTTTGCTGGCGTCCGTCAGCTCCCCTAAAATGCATTAGTGGTTACTGTTCTCCACTTCGACGTGATAGTTATCTGCGTCTATAGGTGGAGATGTTAAGTGTAGCTGCTCTCTAATTGTCGCTAGACAAATTGAACCATTTGACCTCAAATCAGGTAGGATTACCCGCTGAACTTAA
>OTU_811
ATGCGATAAGTAATGTGAATTGCAGAATTCAGTGAATCATCGAATCTTTGAACGCACATTGCGCCCATCAGTATTCTGTTGGGCATGCCTGTTCGAGCGTCATTTCCACCCTCAAGCCCTAGCTGCTTGGTGTTGGGGTTACTACACTTTGTTGTAGGCCCCGAAAATCAGTGGCGGTCTCGCCGGGACCCCGAGCGCAGTAGATCTCTCTCGCTTAGGGGCGACCGGTGGGTTTCTAGCCGTTAAAACCCCCAAGTCTTAAAAGGTTGACCTCGGATCAGGTAGGAATACCCGCTGAACTTAA
>OTU_813
ATGCGATACGTGTCATGAATTGCAGAACTACGAATGATGAATGTTTGAACGCACATTGCGCCACCGTTTCGGTGGCATGTCTGTCTGAGAATCTTAAAGGTTCTTTCAAACACTGTTGTGTTTGGCTCCTGGCAGGTTGCTAGACGTATGTGCTAGCCTGCTGAAAGACAATGCATCAAGCGTGTCCAGTACTCGACTTGGGTTTGACAAACTCAGACTCGATTGAGTAGGGACAATCAATGACTTGGTCTCAGATCAGACAGGAGGACCCGCTGAACTTAA
>OTU_815
ATGCGATAAGTAGTGTGAATTGCAGAATTTAGTGAATCATCGAATCTTTGAACGCACATTGCGCCCCTTGGTATTCCGAGGGGCATGCCTGTTCGAGCGTCATTACAACCCTCAAGCATTGCTTGGTATTGGGCTCCGCTGCTCACCCAGCCGGCCTTAAAATCAGTGGCGGTGCCGCTGGGCCCTGAGCGTAGTAAATATCCTCGCTACAGGGTCCAGGTGGTTACTTGCCAAAACCCCCTATTTTCTATGGTTGACCTCGGATCAGGTAGGGATACCCGCTGAACTTAA
>OTU_817
GCGCGAAATGTAGTGTGAATCGCAGAACATTGTGAATCATCGAATCTTTGAACGCACATTGCACCCTCTGGTATTCCGGGGGGTATGCCTGTTCGAGCGTCATTTAAACCTATGGGCCCAATTGGGTTCCGTATTGGGCCTCGCCTCTTTAAGCGGCGTCGCCTTGAAGGCATCGGCCTTATGGAGTGGACGGGATCCTTATGGACTGACCGTTTCATAGCCGGATTTTGACTCTGACTTGACCTCAGATCAGGTAGGGACACCGCCTGAACTTAA
>OTU_819
ATGCGnTAAGTAATGTGAATTGCAGAATTCAGTGAATCATCGAATTTTTGAACGCACCTTGCGCTCCCTGGTATTCCGGGGAGCACGCCTGTTCGAGTGTCGTGAAATTGTCAAACCGGGATGCTTTTTGGTTTCTCGGGTTGGTAGTTTGGGAATGCTGCT
>OTU_821
ATGCGATACGTAATGTGAATTGCAGAATTCAGTGAATCATCGAATCTTTGAACGCACATTGCGCCTAAGAGTATTCTCTTAGGCATGCCTGTTCGAGCGTCGTTTAACATATAAGGCTTTGCCTTGCGTTGATATCTTGGAAATCTGATGATATTCAAATATCTAAAATTATTGGCAAATTGATAAATGACTGATAAATGCGCAGCGATATGTGTATAAAGGTCTTTATGTATATTTTAGCCAATTTTACTACTTTTTGTTCGACCTCGAATCAGGTAAGATTACCCGCTGAACTTAA
>OTU_823
ATGCGATAAGTAATGCGAATTGCAGAATTCCGTGAGTCATCGAATCTTTGAACGCACATTGCGCCCCCCGGTTTCCCGGGGGGCATGCCTGTCCGAGCGTCATTGCCATCCCCTCAAGCTTTGCTTGGCTTGTTGGGCCAGCGTCCACCTGTGGCTCCTGCCGCGGGGGGACGGGCCCGAAAGGCAGTGGCGGCTCCCGGAGGGTTGGTCCTTTGGGCGGTGATACATGGGTCTTTTCTTCCACCGTCCCGCTGGCCGCCTCCCGAGAGCCTGTCGAACGATTGGTCTTCTCCTTTAGGTTGACCTCGGATCAGGTAGGGATACCCGCTGAACTTAA
>OTU_825
ATGCGATAAGTAATGCGAATTGCAGAATTCCAGTGAGTCATCGAATCTTTGAACGCACATTGCGCCCTTTGGTATTCCGAAGGGCATGCCTGTTCGAGCGTCATTATCACCCCTCAAGCCCCTCGGCTTGGTGTTGGACGGTTTGGCGGAGACCACGTCTCCACCCCTCCCAAAGACAATGACGGCGGCCTCGTTGGACCCCCGGTACACTGAGTTCTTCACGGGACACGTACTGGACACAAGGGTGCGCGGGGCCCGGTCTGACCTCCCCTTCAAGGGAGAACTTTTCACAAGGTTGACCTCGGATCAGGTAGGGATACCCGCTGAACTTAA
>OTU_827
ATGCGATAAGTAATGTGAATTGCAGAATTCAGTGAATCATCGAATCTTTGAACGCACCTTGCGCTCCTTGGTATTCCGAGGAGCATGCCTGTTTGAGTGTCATGGAATTCTCAACTCTATTTGCTTTTGTGAATAGGGCTTGGACTTGGAGGTTTATTGCCGGTACTTGTGATCGGCTCCTCTTGAATGTATTAGCTTGAACCCTTGTGGATCAGCTATCGGTGTGATAATTGTCTACGCCGTTGTTGAGAAGCAATATTGTTGGGATCAGCTTCCAATCGTCCTTCACTGGACAAAATACACTTTGACCTTTGACCTCAAATCAGGTAGGATTACCCGCTGAACTTAA
>OTU_829
ACGCGATAGTTAATGTGAATTGCAGAATTCAGTGAATCATCGAGTCTTTGAACGCACATTGCGCCCATTGGTATTCCATTGGGCATGTCTGTTTGAGCGTCATTACAACCCTCGGTCACCACCGGTTTTGAGCTAGCAGGGCCCCCAGGGACCCAGCTGGCTTTAAAGTTGTAAGCTCTGCTGGCTGCCAGGCCCGACCGGAACATAGTAAAATCATTTTCACTTGTTCAAAGGCGAGCTCGAGCGGTACGGCCTGAACAAAACCTACCAAACTCTAAGGTTTGACCTCAGGTCAGACAAGGATACCCGCTGAACTTAA
>OTU_831
ATGCGATAAGTAATGCGAATTGCAGAATTCAGTGAGTCATCGAATCTTTGAACGCATATTGCGCCCTCTGGTATTCCGGGGGGCATGCCTGTTCGAGCGTCATTACAACCCTCAAGCTCTGCTTGGTATTGGGTGTCACCAGATTGGTGCATCTCAAAATCAGTGGCAGTGCCACTTGGCTTCTAGCATAGTAATACTTTTTGCTATGGAGTTTTAGGTGTGCTCTTGCCATCAACCCCTAATTTTACAGGTTGACCTCGGATCAGGTAGGGATACCCGCTGAACTTAA
>OTU_833
ATGCGATAAGTAATGTGAATTGCAGAATTCAGTGAATCATCGAATCTTTGAACGCACATTGCGCCCTCTGGTATTCCAGAGGGCATGCCTGTTCGAGCGTCATTTCAACCCTCAAGCCTAGCTTGGTGTTGGGGCATTACCTGACTGTTCTTTTACAGAAGGGTAAGCCCTGAAATTTAGTGGCGAGCTCGCCAGGACTCCGAGCGTAGTAGTAAAACCCTCGCTTAGGATCGTACTGGCGCGGCCCTGCCGTAAAACCCCCAACTTCTGAAAATTTGACCTCGGATCAGGTAGGAATACCCGCTGAACTTAA
>OTU_835
GCGCGAAATGTAGTGTGAATCGCAGAACACTGTGAATCATCGAATCTTTGAACGCACATTGCGCCTCTCTCTCGAGGGGCATGCCTGTCTGAGCGTCATTTAAACCAATGGACCCCAACGGGTGTCGTGTTGGGCCTCGCCTTAAAGGCGTCGCCTCAAGGTCATGGTCTAAGAGCGGACGAGTTCCTTTAGGACAGACCGTTCGATGACCCGAGTATTTCTGAATTGACCTCAGATCAGGTAGGAATACCGCCTGAACTTAA
>OTU_837
ATGCGATAAATAATGTGAATTGCAGAATTCCGTGAATCATCGAGTTTTTGAACGCACATTGCACTCCTTGGTATTCCGAGGAGTACGCCTGTTCGAGCGTCATTACACTCTCAAGCTTCGCTTGGATTTGAATCACTGTCGTGGCAGGATTCCAATATCGTCGGCAATTGACCATCTGTGATGACTCACTTGGAGTGAATTCGCCTGACACTTTTTGAACAGTTGACCTCGGATCAGGCGGGGATACCCGCTGAACTTAA
>OTU_839
GTGCGATAAGTAATGTGAATTGCAGAATTCCGTGAATCATCGAATCTTTGAACGCATATTGCACTTTCTGGTATTCCGGAAAGTATGCCTGTTTGAGGGTCAGTTAAATAAAAATCGGCGTTGTTGCTACCTCTCGTAGTGATGCGTCGGAGCTGAGTCGTCTTATCTTCGGCTAAGTGACTTAAAATTTTGCATGATTTTCGAACGTATTTAAATTGCTTACGTACGTTTGAGATATCGAATGTTTATTAGGTTCGGTCACTCGCGCCTATAATTTTTTCATTAATGACCTCAAATCAGGTAAGAATACCCGCTGAACTTAA
>OTU_841
ATGCGATAAGTAATGTGAATTGCAGAATTCAGTGAATCATCGAATCTTTGAACGCACCTTGCGCCCTTTGGCTATTCCGAAGGGCATGCCTGTTTGAGTATCATGAATACCTCAACTCACATGGCTTGCCATGATGAGCTTGGACTTTGGAGGTCTTGCTGGCCCGTGTGGGTTGGCTCCTCTCAAATGAATCAGCTTGCCGGTGTTTGGTGGCGTCACAAGTGTGATAACTATCTACGCTTGTGGTTTTCCACCAGGTAACCTTCAGTGATGAAGGTTCGCTGGGGCTCATAAACGTCTTTCCTCAGTAAAGACAGCTCTCTGAACATTTGATCTCAAATCAGGTAGGACTACCCGCTGAACTTAA
>OTU_843
ATGCGATAAGTAATGTGAATTGCAGAATTCCAGTGAAnCATCGAATCTTTGAACGCACATTGCGCCCATTAGCACTCTAATGGGCATGCCTGTTCGAGCGTCATTTCAACCCTCAGGCCCTGGCCGGCCTGGCGTTGGGGCGTCTGCGGTTGACCGCAGGCCCTGAAAGATAGTGGCGGTGTCCGCTAGCACTCCGGGCGCAGTAGGTCTCTTTCTCGCCCAGGACGTCTTGCGGGCTGCCGGCCGTAAAACACCCATTTCTTTGGAAGGTTGACCTCGGATCAGGTAGGAATACCCGCTGAACTTAA
>OTU_845
ATGCGATAAGTAATGTGAATTGCAGAATTCAGTGAATCATCGAATCTTTGAACGCACATTGCGCCCTTTGGTATTCCGAAGGGCATGCCTGTTCGAGCGTCATTTAAACTCTCAAGCTTTGCTTGGTTTTGAAGATTGACTTCTAGTCATCTTTCCAACAAGTTGTGCAAGTAGATTAAACTTCAAGCGTAGCAATGTTATCGCTTAGTTGTGAAATTGAACTTTGCCAATTGATCAAAAAACTTCAAGTTTGACCTCGGATCAGGTAGGGATACCCGCTGAACTTAA
>OTU_847
ATGCGATAAGTAATGTGAATTGCAGAATTCAGCGAATCATCGAATCTTTGAACGCACATTGCGCCTCCGGGTATTCCTGGAGGCATGCCTGTTCGAGCGTCGTTAAAGACCATAAGGCTTTGCCTTGCGATGAGTTTCTGGCAAGTCTCTCTAGGAGAAGCCGGTTGCTTCAAACTGATTGGCGTCAAGTTAGCCCCAAAGCACAGCAAAATGTGTTCTGGGTTTGGCGAACGATTGCCCGTACCCAAATCATTTATTGGTCGACCTCGGATCAGGCAAGATTACCCGCTGAACTTAA
>OTU_849
ATGCGATAAGTAATGTGAATTGCAGAATTCAGTGAATCATCGAATCTTTGAACGCACCTTGCACCCTTTGGTATTCCAAAGGGTATGCTCGTTTGAGTGTCATTGTACTCTCACACTCTCCGATCCTTTGGATTTGGGGGAGCGGTGGACTTGGGTGCTTGCTGCTTTCCTTGTGGCTCACCTCAAATGCATTAGTACATCTCTTGATTGGACATAGTACGGCGTGATAAGTGTCTTCGCCGGCACCTCGTAAGAGGGTGGCTGATTGGGAGCTCTGTGCTTTCAAACCGTCTTCGGACAAACCTGACAACTTGACCTCAAATCGAGTAGGACTACCCGCTGAACTTAA
>OTU_851
ATGCGATAAGTAATGTGAATTGCAGAATTCAGTGAATCATCGAATCTTTGAACGCACATTGCGCCCGCCAGTATTCTGGCGGGCATGCCTGTTCGAGCGTCATTTCAACCCTCAAGCCTGGCTTGGTGTTGGGGCCTTGCGGTTCGCCGCAAGCCCTTAAAAACAGTGGCGGGCTCGCTATAACTCCGAGCGTAGTAACATATCTCGTTCTGGAAGGATGGCGGGTGCCGGCCGTTAAAACCCCTACTTTTATAAGGTTGACCTCGGATCAGGTAGGAATACCCGCTGAACTTAA
>OTU_853
GTGCGATAAGTAATGTGAATTGCAGAATTCCGTGAATCATCGAATTTTTGAACGCAAATTGCACTCTCTGGTATTCCAGGGAGTATGCCTGTTTGAGGGTTGGTTTAAATAACAATCGGTATGTTGCTTTTGTGATATGTCGGAGTTGGGTCATCTTAATATTCTTAAGGGACCTAAAATTAAAGTACTTGCGCATTTTGACGTGTATAATTTTTTTTATCTCGTCGCCGAATGCCATGTTTTTATTAGGTGTGACTATGTCAAGTGGTTTCATACCTATAGAATCCTTGATTTCAACCTCAAATCAGGTAAGGATACCCGCTGAACTTAA
>OTU_855
ATGCGATAAGTAGTGTGAATTGCAGAACTTTGTGAACCATCGAATCTTTGAACGCAAATTnCGCCTTCTTCCGGAAGGCATGTCTGTTTGAGGGCACCATTTAACAAATAATGTGCAGGGTTGTGTGTATACGCAACATATGTACACGTCGATGAGCTTTCCAAAAACGGTAGTTTTTGGTAGTGCATAATAAACAGCGTGGGCTTTTTTTTAATGCGAGTGTAATAAATTTTATGACGCTTGTTGCGAAAGGAATGCTGCGCAATGGGTGTGGCGAATACCCCTGCCCCAATGCCACTCTTTCTTTCGAAAGATTATTTATCTTCAGGGCCTCAAATCAGACAAGAGTACCCGCTGAACTTAA
>OTU_857
ATGCGATAAGTAATGTGAATTGCAGAATTTAGTGAATCATCGAATCTTTGAACGCACATTGCGCCCCTTGGTATTCCGAGGGGCATGCCTGTTCGAGCGTCATATCACCAATCAAGCCTGGCTTGGTATTGGGGCCCGCCTTACGGCGGCCTCTAAACTCAGTGGCGGTGCCGTTAGGCTCTCAGCGTAGTAATTATTCTCGCTACAGGGTCTTGCGGTTACTTGCCATAACCCCAACTTCTTAAGGTTGACCTCGGATCAGGTAGGGATACCCGCTGAACTTAA
>OTU_859
ATGCGATAAGTAATGTGAATTGCAGAATTTAGTGAATCATCGAATTTTTGAACGCATATTGCACCTTTTTAAGGTATACTTGGATGAGTGTTGTTTAATCCTCACTCTTGAGTGGTGTTGGTGGTTGTCTTGTAAAGAGACTCTGCCGAAAGACAACGAGATTGATTCGACACAATGAGCTTTCGGGCATGTGTTGATGTGATCTAAAACCTGAATTACTTTGTGGTTCAACCTCATCTCAAGTAAGATTACCCGCTGAACTTAA
>OTU_861
GTGCGATATGTAGTGTGAATTGCAGAATTCCGTGAATCATCGAATCTTTGAACGCATATTGCACTCTCTGGTATTCCGGAGAGTATGCCTATTTGAGGGTCATGTGAAACATACATTCTAGATTTCTTAGAACAAAATGGGTCATCCAGATTTTTTATGGATACCTAAAATACAAGACAAGCTCATTTTTTTGGGTTACGTGATACTCGTTATTCGTGACATTCCGAGAAAGATGTGGCGTGTTGTAATTTTGCAAAAACGAATGGGAATTCGTCTCTGCTCAATAGAAACAATCGAATCTTGACCTCAAATTAGGTAGGAGTACCCGCTGAACTTAA
>OTU_863
ATGCGATAAGTAATGCGAATTGCAGAnTTCAGTGAGTCATCGAATCTTTGAACGCATATTGCGCCCTCTGGTATTCCGGAGGGCATGCCTGTCCGAGCGTCATTGTCAACCCTCAAGCACTGCTTGCTGTTGGACCCCTCGACGAAAGTTGATGGCCCCAAAGATAATGACGGCGTTGTGGCAACCCCCAGATGCAATGAGCTTTAACACGCACGCGTCACGGCGGTACCACGACCCCAGTCTTTAACAATTATTCTAAGGTTGACCTCGGATCAGGTAGGAATACCCGCTGAACTTAA
>OTU_865
ATGCGATAAGTAATGTGAATTGCAGAATTCAGTGAATCATCGAATCTTTGAACGCACCTTGCGCCCCTTGGTTATTCCGAAGGGCATGCCTGTTTGAGTATCATGAACACCTCAACTCTTGTGGTTTTCCACAATGAGCTTGGACTGTGGAGGTTTTTGTTGGCCCTCTGGCCAGCTCCTCTCAAATGAATCAGCTTACTGGTGTTTGGTGGCTTCATGGGTGTGATAACTATCTGCACTCATGGTAGTCTCTGAATAACCTCTGGTCACAGAGGTTCACTGGAGCTTATAAATGTCTCTCCCCAGTGAAGACAGCATTTGAACGTTCGATCTCAAATCAGGTAGGAATACCCGCTGAACTTAA
>OTU_867
ATGCGATACGTATCATGAATTGCAGAACTCTGAATGATAAATGTTTGAACGCACATTGCGCCAGCTTCTGGTTGGCATGTCTGTCTGAGAATCTTAAAGTTTCTCTTTGAGCTTTTGCTTGAAGGCACTTGGCAGTTCAATTTTCGAATTGGCTGCTGAAATGCAAAATCACAACTTTAGCCATAGGTTGCGAGCGACTTTGACCAACTCAATGTTGCTTTGCAACCGAGGCTAGCATACTTGGTCTCAGATCAGACAGGAGGACCCGCTGAACTTAA
>OTU_869
ATGCGATAAGTAATGTGAATTGCAGAATTCAGTGAATCATCGAATCTTTGAACGCACCTTGCACCCTTTGGTATTCCGAAGGGTACACCCGTTTGAGTATCATTGTAATCTCACTACATCAGCTTTGTTGGTGTCGTGGACTTGGATGCTGCCGTGTTACGACGGCTCATCTGAAATATCTGAGTGCATCCTGATTTGTGGTGTGTTCGGTGTGATAAATCTTCACCGAGTTGACCTCTGGTCACACCCACTTGACACGGCTCTGTGCTTCCAACCGTCTCCCATGAGAGACAGCTCTTGACAATTTGATCTCAAATCGGGTGGGACTACCCGCTGAACTTAA
>OTU_871
ATGCGATAAGTAATGTGAATTGCAGAATTCAGTGAATCATCGAATCTTTGAACGCACATTGCACCTCTTGGTATTCCTTGAGGTACGCCTGTTTGAGCGCCGTTTAACACCTAAAGCTTTGCTTTGTGTTGAGTTTTCTGGGTTCCAGAAACTTTAAAATCAGTGGTTCATCTGCGCATGGGTCTAGCAACAAACATGCTAAAAACTGCAAAGACGAACGCTAAAAAACGATCGCATGGCCTCAGATCAGGCGGGGCTACCCGCTGAACTTAA
>OTU_873
ATGCGATAAGTAATGTGAATTGCAGAATTCAGTGAATCATCGAATCTTTGAACGCACCTTGCACCCTTTGGTATTCCGAAGGGTATGCCTGTTTGAGTGTCATTAAATTCTCAAACCTGCTGGTCTTTATTGACTACGTAGGCTTTGGATATGGGAGTTGCTGGCCTAACGGTCGGCTCTCCTTAAATGCATTAGTGGCTTGTCGATCCCCATTCACTTGGTGTGATAGTAATATCTACATTGAGGATGGCTAGGTCATGCTATGGCAACTGCTTTCTAACCGTCTTTTGTTAGACAACTTGAACCATTTGACCTCAAATCAGGTAGGACTACCCGCTGAACTTAA
>OTU_875
ATGCGATAAGTAATGTGAATTGCAGAATTCAGTGAATCATCGAATCTTTGAACGCATCTTGCGCTCCTCGGTATTCCGTGGAGCATGCCTGTTTCAGTGTCACGTAAACCCTCACGCTTGCGACTTTTTCGGAGGTCGCAAGTTGTGGACTTGGACCGTGCCGTCGCCGGCTCGTCCTGAAATGCATTAGCTTGTGCGCGTTAGAGTGCTCGGCATGGTGTGATAATTATCTGCGCCGTCGCCTTAGGCCTCTTCTGTGTGTGTGCAGCTTCTAATCGTCCCTCGGGACAACACATTTGAACTTTGGCCTGAAATCAGGTAGGACTACCCGCTGAACTTAA
>OTU_877
ATGCGATAAGTAATGTGAATTGCAGAATTCAGTGAATCATCGAATCTTTGAACGCACATTGCGCCCGTTAGTATTCTAGCGGGCATGCCTGTTCGAGCGTCATTTCAACCCTCAAGCACTGCTTGGTGTTGGGGCCCCGCGGCAACGCGGGCCCTGAAAACTAGTGGCGGGCTCGCTGTAACTCCCGAGCGTAGTAGTTTCCTCTCGCTCAGGGCGCACAGCGTGCTCCAGCCGTGAAACCCCCCAATTTATAGAAGGTTGACCTCGGATCAGGTAGGAATACCCGCTGAACTTAA
>OTU_879
ATGCGATAAGTAATGTGAATTGCAGAATTCAGTGAATCATCGAATCTTTGAACGCACATTGCGCCCCTTGGTATTCCGGGGGGCATGCCTGTTCGAGCGTCATTTCAACCCTCAAGCTCAGCTTGGTCTTGGGCTCTGCCGGCAACGGCTTGCCTTAAAATCAGTGGCGGTGCCATCAAGCTCTACGCGTAGTAATTAAACCCTCGCTTTTGAGTCTTGGTGGACGCTTGCCAACAACCCCCAATTTTTTATGGTTGACCTCGGATCAGGTAGGGATACCCGCTGAACTTAA
>OTU_881
GTGCGATATGTAGTGTGAATTGCAGAATTCCGTGAATCATCGAATTTTTGAACGCAAATTGCACTCTCCTCGGAGAGTATGCCTGTTTGAGGGCCAGCCTAAAAAAATCGACATAGTTGCTGTTTCGCGGTGACATTCGTCGGAAATTGGGTCATCTTAAACCTTCTGGTTTTAAGCGGCTTAAAATTTTCTTTACGGATTCCACGAACGTTTCTAAGATTTATTTCTTACACGTTTAACTGTTTAAGGTAATCGATCTTTATTAGACGTGGCTGTCGCATCGGATCGCGTCCATAAATATTTCGTTAACTGACCTCAGACAGGTAAGAGTACCCGCTGAACTTAA
>OTU_883
ATGCGATAAGTAATGTGAATTGCAGAATTCAGTGAATCATCGAATCTTTGAACGCACATTGCGCCCGCTAGTATTCTGGCGGGCATGCCTGTTCGAGCGTCATTTCAACCCTCAAGCCCTAGCGCTTGGTGTTGGGACTCTGCCAGCTTAGGCTAGCAGGCCCCTAAAAACATCGGCGGGCTCGCTGAGACTCCGAGCGCAGTAATTTTATCTCGCTATGGAGGGCTCCGGCGGGCTTCCAGCCGCTAAACACCCTACTGTTTAATAAGGTTGACCTCGGATCAGGTAGGAATACCCGCTGAACTTAA
>OTU_885
ATGCGATAAGTAATGTGAATTGCAGAATTCAGTGAATCATCGAATCTTTGAnCGCACATTGCGCCTTAGGGTATTCCTTGAGGCATGCTTGTTCGAGCGTCGTTTAAATTCACAAAGCTTTGCTTTGCGTTGGATGTTTTTTGTCTTTTTTACAAGAGACACGTCCTAAAACGATTGGCATCCGATTTGGCCCAAAGACACATCGACTTGTGTAACTAAAGTCAAAAAGGATTATGTCTTCATTTTTATTTATTTTCTGTCAACTTGGTTGACGGTCTATAGACAAAACCAAAATGTCGACCTCGGATCAAGCAAGACTACCCGCTGAACTTAA
>OTU_887
ATGTGATAAGTAATGTGAATTGCAGAATCCAGTGAATCATCGAATCTTTGAACGCATCTTGCGCTCCTTnGCATTCTGAGGAGCATGCCTGTTTGAGTGTCGTTAAACTATCAAAACACTTTTCTTGTGGGAGGGGTGTTTTGGATTTTGGGAGTGCATTTTTGCTGGTCCTTGCCGGCTCTCCTAAAAAGCATCAGTTGGCAGACAATTCAGTGTGATAACTTTCTTACGCTGTCTCTGCTTGTTAAGGTTCTTTAAAGGACTCATTTGATCTCAAATCAGGTAGGACTACCCGCTGAACTTAA
>OTU_889
ATGCGATAAGTAATGCGAATTGCAGAATTCAGTGAGTCATCGAATCTTTGAACGCATATTGCGCCCTTTGGTATTCCGAAGGGCATGCCTGTTCGAGCGTCATTATCACAGTCTCAAGCGCGGCTTGCTGTTGGGCCCACTGTCACTTGGTGACAGGCCTGAAAGACAATGACTGGTGTAACAGACCCCAGATGCAACGAGCTTATTACAGCAGGCATCCGGCAGTTGTGTGACCCGGTTTTTCACCCTTTCTTTTTCAAAGGTTGACCTCGGATCAGGTAGGAATACCCGCTGAACTTAA
>OTU_891
ATGCGATAAGTAATGTGAATTGCAGAATTCAGTGAATCATCGAATCTTTGAACGCACATTGCGCCCTTTGGTATTCCGAAGGGCATGCCTGTTCGAGCGTCATTATAACCACTCAAGCCTGGCTTGGTATTGGAGTTCGCTATCGGCGGCCCCTAAAATCAGTGGCGGTGCCTGTAGGCTCTACGCGTAGTAATACTTCTCGCTATAGGGTCCTGCGGGTGACTTGCCAACAACACCTAATTTTTTAAGGTTGACCTCGGATCAGGTAGGGATACCCGCTGAACTTAA
>OTU_893
ATGCGATACTTGGTGTGAATTGCAGAATCCCGTGAACCATTGAGTCTTTGAACGCAAGTTGCGCCCTAGGCCCTACGGTCGAGGGCACGCCTGCCTGGGCGTCACGCATTGCGATGCTCTCCCAAATTTCCCCAAGGCACACAGGGGATAGG
>OTU_895
ATGCGATAAGTAATGTGAATTGCAGAATTCAGTGAATCATCGAATCTTTGAACGCACATTGCGCCCCCTGGCATTCCGGGGGGCATGCCCGTTCGAGCGTCnTTAAATCCAATCAAGCCTGGCTTGGTATTGGGCGCCGGGACACTCCCGCGCCCCAATTTCACCGGCTGGCCGTCGCCTGTCTTCTAGCGTTGTGACACACTTTTCGCTGAAGGGCAGGGCGGGCACGCCGTTAAACCACCCGAATTTCAATCGGAATTCGATTAGGTTGACCTCGGATCGGGTAGGAATACCCGCTGAACTTAA
>OTU_897
ATGCGATAAGTAATGTGAATTGCAGAATTCAGTGAATCATCGAATCTTTGAACGCACATTGCGCCCGCCAGTATTCTGGCGGGCATGCCTGTTCGAGCGTCATTTCAACCCTCAAGCCCCCGGGTTTGGTGTTGGGGATCGGCAAGCCTTCTGGCGAGCCGCCCCCTAAATCTAGTGGCGGTCTCACTGCAGCCTCCATTGCGTAGTAGCTAACACCTCGCAACTGGAACGCGGTGCGGCCATGCCGTTAAACCCCCAACTTCTGAATGTTGACCTCGGATCAGGTAGGAATACCCGCTGAACTTAA
>OTU_899
ATGCGATAAGTAATGTGAATTGCAGAATTCAGTGAATCATCGAATCTTTGAACGCACCTTGCGCCCTTTGGCTATTCCGAAGGGCATGCCTGTTTGAGTATCATGAACACCTCAACTCTCATGGCTTGCCCGTGATGAGCTTGGACTCTGGGGGACTTGCTGGCCTGTGGGTCGGCTCCCCTCAAATGAATCAGCTTGCCAGTGTTTGGTGGCATCACAGGTGTGATAACTATCTACGCTTGTGGTTCGCCGCCAGGTAACCTTCAGCAAATGGAGGTTCTCTGGGGCTTACAAAAGTCTCTCCTCGGTGAGGACAGCTCTTTGAACGTTTGATCTCAAATCAGGTAGGACTACCCGCTGAACTTAA
>OTU_901
ATGCGATACGTAATGTGAATTGCAGAATTCAGTGAATCATCGAATCTTTGAACGCACCTTGCGCCCCTTGGCATTCCGAGGGGCACACCCGTTTGAGTGTCGTGAAATTCTCAAAACCCCTTTTCTTGTCGAGAAGAGAGGATTTTGGACTTGGAGGTTTGATGCTCGCTTTTGGGTCTCAAAAGTGAGCTCCTCTCAAATGAATTAGTGGGGTCTGCTTTGTCGGTCCTTGACGTGATAAGATGTTTTGACGTTTTGGACTTGGCACTGTCTATTGGACACCTGCTTCTAACCGTCCGCCTTGTGGACAAATGATGGTGCTTCGGTCTCCTCCGTCCACGGTTGGGCGGGGGGGGGGTAGGCTGGACCCACAAAGAAAACCTTGACCTCAAATCGGGTGAGACTACCCGCTGA
>OTU_903
ATGCGATAAGTAATGTGAATTGCAGAATTCAGTGAATCATCGAATCTTTGAACGCACATTGCGCCCCTTGGTATTCCGGGGGGCATGCCTGTTCGAGCGTCATTATAACCCTCAAGCTCAGCTTGGTGTTGGGGCCTGCCTTCTGGCAGCCCTTAAAATCAGTGGCGGTGCCGTCTGGCTCTAAGCGTAGTAATTCTTCTCGCTACAGAGTTCCGGTGGATACTTGCCAATAACCCCTAATTTTTATGGTTTGACCTCGGATCAGGTAGGGATACCCGCTGAACTTAA
>OTU_905
ATGCGATAAGTAATGTGAATTGCAGAATTCAGTGAACCATCGAATCTTTGAACGCACATTGCACCCTCTGGTATTCCAGAGGGTATGCCTGTTCGAGCGTCATTGCAACCCTCAAGCTCTGCTTGGTGTTGGGTCCGGCCTTCAAGGCCAGCCTCAAAGCAAGTGGCGGCACCGGTCGGCTCTGAGCATAGTAGAATCTTTTGCTTTTGAAACCGACCAGCTGCCTGCCAGCAAACCTTCTATCAAGGTTGACCTCGGATCAGGTAGGGATACCCGCTGAACTTAA
>OTU_907
ATGCGATAAGTAATGTGAATTGCAGAATTCAACGAATCATCGAATCTTTGAACGCACATTGCGCCCATTAGTATTCTAGTGGGCATGCCTGTTCGAGCGTCATTACAACCCTCAAGCCTGTGCTTGGTGTTGAGGCATTCTGTACTGTACAAGTACAGGCCTCAAAAGACATCGGCGGGCTCGCTGTAAACCCGAGCGTAGTAGATTTTTTAAATTCTCGCTTAGGGGCGTACAACGAGTTTTACCAGCCTCTAAACTCTTTTATTACAAGGTTGACCTCGGATCAGGTAGGAATACCCGCTGAACTTAA
>OTU_909
ATGCGATAAGTAGTGTGAATTGCAGAATTCAGTGAATCATCGAATTTTTGAACGCATCTTGCGCTTCTCGGTACCCATTCCAAGAAGCATGTCTGTTTGAGTGTCATAAAATTCTCAAATTCTGACTAAACTTTTTACAGTTTGTGTCGTGATTTGGATTGTGGAAGCTTGCCGGCTTGAAGATAAGTAAAGTCGGCTCTTCTGAAATGTATCAGCAAAAAGTGCAAATTAGTTCTTTTTCGGCATGATAAATTATCATATGCCGTAAGGATCAAATGGTTCTTTGCTTCCAGCTGTCTTTCACAGGACAAAACTTTTATTGACAAATGTGACCTCAAATCAGATAGGATTACCCGCTGAACTTAA
>OTU_911
ATGCGATACGTAATGTGAATTGCAGAATTCAGTGAATCATCGAATCTTTGAACGCACCTTGCGCCCCTTGGCATTCCGAGGGGCACACCCGTTTGAGTGTCGTGAAATCCTCAAAATCCCTTTTCTTTTGTTGGAACGGGGATTTTTGGACATGGAGGTTCGATGCTCGTTTTCTCTTTCGAAAGCGAGCTCCTCTTAAAAGAATCAGTGGGGTCCGCTTTGCCGATCCTTGACGTGATAAGATGTTTCTACGTTTTGGACATGGCACTGTTTTCTCCGCTCCTAACCGTCCGATGGACAAACGATGGTGCTCCGGTCCCTGCCATCTATCTACGTTGGCGGGAGGCTGGACCCACAAAAAAACCCTTGACCTCAAATCGGGTGAGACTACCCGCTGAACTTAA
>OTU_913
CTGCGATAATTAATGTGAATTGCAGAATTCAGTGAATCATCGAGTCTTTGAACGCACATTGCGCCCCCTGGTATTCCGGGGGGCATGCCTGTCCGAGCGTCATTGCTGCCCTCAAGCCCGGCTTGTGTGTTGGGTCCTCGTCCCCCTTGGGGGACGGGCCCGAAAGGCAGCGGCGGCACCGCGTCCGGTCCTCGAGCGTATGGGGCTTTGTCACCCGCTCTACAGGGCTGGCCGGCGCTTGCCGACCTCCAACCTTTTTTTATCCAGGTTGACCTCGGATCAGGTAGGGATACCCGCTGAACTTAA
>OTU_915
GTGCGATAAGTAGTGTGAATTGCAGAATTCCGTGAATCATCGAATTTTTGAACGCAAATTGCACTCTCTGGTATTCCAGGGAGTATGCCTGTTTGAGGGTTGGTTTAAATAACAATCGATATGTTGCTTTTTGTGACATCTCGGAGTTGGGTCATCTTAATTCTTTTAAGGGACCTAAAATTAAAGTGTTTTGCGCATTTCGACGTGTATAATTTTTTTTTATCTCGTCACCGAATGCCATGTTTTATTAGGTGTGACCATGTTAAGTGGTTTCATGCCTATAGAATTCTTGATTTCAACCTCAAATCAGGTAAGGACACCCGCTGAACTTAA
>OTU_917
ATGCGATACGTAATGTGAATTGCAGAATTCAGTGAATCATCGAATCTTTGAACGCACCTTGCGCCCCTTGGCATTCCGAGGGGCACACCCGTTTGAGTGTCGTGAAATCTTCAAAACCCTTTTTCTTCTTTGATCCATTTTTTTGGTCGGGGAAAAGGATTTTTTGGACTTGGAGGTTTAATGCTTGCCCTCTCTTTTGAAAGTGAGCTCCTCTCAAATGAATCAGTGGGTCCGCTTTGCTGATCCTTGACGTGATAAGAATGTTTCTACGTTTTGGGTTTAGCGCTGTCCCTCGGACATCTGCTTCTAACTGTCTCATTGATGACACGAAAAGAAAAACCTTGACCTCAAATCGGGTGAGACTACCCGCTGAACTTAA
>OTU_919
ATGCGATAAGTAATGTGAATTGCAGAATTCAGTGAATCATCAAATCTTTGAACGCACATTGCGCCCGCCAGTATTCTGGCGGGCATGCCTGTCTGAGCGTCAGTTCAACCCTCGCAGCCCGGCTTTGTTGCTGGATTGCGGTGTTGGGGATCGGCTGCCTTCTTCTAGGTGGCCGTCCCCGAAATAGAGTGGCGGTCTCGTCGTGGCCTCCTCTGCGTAGTAGCAATATCTCGCAGGCGGAGAGCGGCGTGGCTATGCCGTAAAACACCCAACTCTTCTAAGGTTGACCTCAGATCAGGTAGGAATACCCGCTGAACTTAA
>OTU_921
GTGCGATAnGTAnTGTGAATTGCAGAATTCCGTGAAnCATCGAATCTTTGAACGCAAATTGCACTCTCCGGTTTTCCGGGAGAGTATGCCTGTTTGAGGGCCAGCCTAAAAAAATCGACATCGTTGCTGTTGTTTCATGGTGACTTTACGTCGGAGATTGGGTTTTCTTAAACCTTTCGGTTTTAAGTGACTTAAAATTTTTTGTTTTACGATTCCACGAACGTTTCTAAGATCTTTTTTTCTTTACACGTTTGAGGTGTCGAATTGTGTCTTTTATTAGACGTGACCGTCGCATCGGATCGCGTCCATAAATCTTTCGTTAACTGACCTCAGACAGGTAAGAGTACCCGCTGAACTTAA
>OTU_923
ATGCGATAAGTAATGTGAATTGCAGAATTCCAGTGAATCATCGAATCTTTGAACGCACATTGCGCCCATTGGCATTCTAATGGGCATGCCTGTCCGAGCGTCATTTCAGTCACTCAGGCCTATGCAGCCTGGCGTTGGGGTATCTACAGTTAAGCGTAGGCCCTGAAAGATAGTGGCGGTGTTCGCTAGCACTCCGGGCGCAGTACATTCCTTGTCGCCTAGGACGTCTTGCGGGTTGCCGGCCGTAAAACAGCCTGAAGCTTAGAAGGTTGACCTCGGATCAGGTAGGATTACCCGCTGAACTTAA
>OTU_925
ATGCGATAAGTAATGTGAATTGCAGAATTCAGTGAATCATCGAATCTTTGAACGCACATTGCACCTTCTAGTATTCTGGAGGGTATGCCTGTTCGAGCGTCATTGCTACTATCAAGCACTGCTTGGCATTGGATGTCACTTTTGCGGTGCATCTCAAAAGCATTGGCAGTAGCATCTAGCTTCTAGTATAGTAAATTTCTCGCTATGGAGCTGGGTGTCTGACTACCAGAACCCCTAATATTTTAAAAAGTTGACCTCGGATCAGGTAGGGATACCCGCTGAACTTAA
>OTU_927
GTGCGATAAGTAnTGTGAATTGCAGAAnTCnGTGnATCATCGAATCTTTGAACGCAnATTGCACTCTCTGGTATTCTGGAGAGTATGCCTGTTTGAGGGTCGTTCGAATAAGAATCGACGTTTTTTTCGTCGGAATTGGGTCTTTCTTTTTGACCTCCGGGTTTTAAAGTGATCTAAAATTGTTGAATTTTTCGATGAACTCATTTGAATTTTTATTTTGTGGTTTGTCTTAAAACGTTCATTGGACACGATCGTTTTTCGTGGTTAATCGTGTTCATGATTTTCATCATAATTCGACCTCAAATCAGGTAAGAGTACCCGCTGAACTTAA
>OTU_929
ATGCGATACGTAATGTGAATTGCAGAATTCAGTGAATCATCGAATCTTTGAACGCACCTTGCGCCCCTTGGTATTCCGAGGGGCACACCCGTTTGAGTGTCGTGAAAATCTCAACCTCCTTGGTTTCTTCTGAACACCGAAGGAGGCTTGGACTTTGGAGGCCTTTGCTGGTACCTCTCTCTTTTGAAGGCCAGCTCCTCTTAAATGAATTAGCGGGGTCCTCTTTGCCAGTCCTCGACGTGTGATAAGATGTTTCCATGTCTTGGCTTCTGGCTCTGTTGCTTTTGGGACCTGCTTCTAACCGTCTCGACCTTGCATAGAGACAATGTTTGAGCGTGTTCTCCCTTCTCGGGAAACACTCTCGACCCCACGAACCCTTGACCTCAAATCGGGTGAGACTACCCGCTGAACTTAA
>OTU_931
TGTGATAAGTAATGTGAATTGCAGAATTCAGTGAATCATCGAATCTTTGAACGCACATTGCGCCCCTTGGTATTCCGGGGGGCATGCCTGTTCGAGCGTCATTTCAACCCTCAAGCCTAGCTTGGTCTTGGGCTCTGCCGGCAACGGCTGGCCTTAAAATCAGTGGCGGTGCCATCGAGCCCTACGCGTAGTAATTAAACCCTCGCGTGTGAGTCTTGGTGGATGCTTGCCAGCAACCCCCAATTTTCTATGGTTGACCTCGGATCAGGTAGGGATACCCGCTGAACTTAA
>OTU_933
ATGCGATAAGTAATGTGAATTGCAGAATTCAGTGAATCATCGAATCTTTGAACGCACATTGCGCCCCTCGGCACTCCGGGGGGCATGCCTGTCCGAGCGTCATTAAGACTATCAAGCCTGGCTTGGTCTTGGGCGCGGTCTTGGGACCCGCCCGCAACCCGTCGGCGGTGCCGGTTCGGCCCTGAGCGTAGCAGAGATACTCGCTCCGGGGCCGCGGCGGCGCCAGCCAACAGTTTTTACCTAAGGTTTGACCTCGGATCAGGTAGGGATACCCGCTGAACTTAA
>OTU_935
ATGCGATAAGTAATGCGAATTGCAGATTTCTAGTGAGTCATCGAATTTTTGAACGCATATTGCGCCCTTTGGTATTCCGAAGGGCATGCCTGTTCGAGCGTCATTATCACTTCTCAAGCTCGGGCTTGTTGTTGGATTCGATCGCAGTGTCTTCTGCACGGCGACGATCCGAAAGATAATGGCGGTGTCGCGTCCGACCCCTTGTACAATGAGCTTCATGGCACGTATGAGTGGATAGTTGGCCGACCCGGTTCAAACTTTATTCCAACCACAAAGTTGACCTCGGATCAGGTAGGGATACCCGCTGAACTTAA
>OTU_937
ATGCGATAAGTAATGTGAATTGCAGAATTCAGTGAATCATCGAATCTTTGAACGCACATTGCGCCCGCCAGTATTCTGGCGGGCATGCCTGTTCGAGCGTCATTTCAACCATCAAGCCCCAGGCTTGTGTTGGGGGCCTGCAGCTGCTGCAGCCCCCTAAAAGCAGTGGCGGACTCGCTGTCATTCCGAGCGCAGTAGTTACATCTCGCTCTGGGCGTGGCGGCGGGCACCTGCCGTGAAACATTCTTTCTAAGGTTGACCTCGGATCAGGTAGGAATACCCGCTGAACTTAA
>OTU_939
ATGCGATAAGTAATGCGAATTGCAGAATTCCGTGAGTCATCGAATCTTTGAACGCACATTGCGCCCGCCAGCATTCTGGCGGGCATGCCTGTTCGAGCGTCATTTCAACCCTCAGGCCCTGCCTGGCGTTGGAGGACTGCGCACGCAGCCTCCCAAAGCGAGCGGCGGCGGCGCCCCGAAACCGAACGCAGTAGTTTTCTCTCGTTCTGGGTCCGGGTCGTTGTCCTGCCGGAAAACCCCCATCTATACAATGGTTGACCTCGAATCAGGTAGGAATACCCGCTGAACTTAA
>OTU_941
ACGCGAAATGTAATGTGAATTGCAGAATCnCTAGTGAATCATCGAATCTTTGAACGCAACTTGCGCCCTATGGTATTCCGTTGGGCATGCCTGTCTGAGTGTCCTTAATATTATCAATATCCTATATTTGTCATGAATGTAGGCGTATTGGAGAnTGAGTGTAGAGTGTGATGCATTCTCACTTGAAACACAGCCGGCCCATAAGTTATTCACGGCTTGACTCAATGTTGTAAATAAATCGCCTCATTGGGAACGTGAAGATTTTGGGAAAGTAGATTTTTAAGCGATATTGACCTCAGATCAGGTAGGATTACCCGCTGAACTTAA
>OTU_943
ATGCGATAAGTAATGTGAATTGCAGAATTCAGTGAATCATCGAATCTTTGAACGCACCTTGCACCCTCTGGTATTCCGGAGGGTATGCCTGTTTGAGTGTCATGAAGCATCAACCTTGACGGGAGACCGTCCCGGTTGGATTTGGGCGTCTGCCGTCCGCGGCTCGCCTTAAAAGCATTAGCGGTCTGGCCTTTGACTCTGGCGAATTAGGTTACGCCGGCCGAGGGGTCTTCCGCTCACAACCTGCCTCCGGGCAATTCTTTTGACTTTGACCTCAGATCAGGTAGGACTACCCGCTGAACTTAA
>OTU_945
ATGCGATAAGTAATGTGAATTGCAGAATTCAGTGAATCATCGAATCTTTGAACGCACATTGCGCCCGCCAGCATTCTGGCGGGCATGCCTGTTCGAGCGTCATTTCAACCCTCGAGCTCCCCTTGGGGAGCCCGGCGTTGGGGACCGGCAGCACACCGCCGGCCCTGAAATGGAGTGGCGGCCCGTCCGCGGCGACCTCTGCGTAGTAACATCACCTCGCACCGGGAACCCGACGCGGCCACGCCGTAAAACACCCAACATTCTGAACGTTGACCTCGGATCAGGTAGGAATACCCGCTGAACTTAA
>OTU_947
ATGCGATAAGTAATGTGAATTGCAGAATTCAGTGAATCATCGAATCTTTGAACGCACATTGCGCCCCTTGGTATTCCGAGGGGCATGCCTGTTCGAGCGTCATTGTCAAAACCTCAAGCCTGGCTTGGTATTGGGCTCTCGCTCCTCTCCCACAAGTGTGGGGGGTTATGGGGAGCGTGCCTGAAAATCATCGGCGGTGCCTCGATGGCCTCAAGCGTAGTGGACTACTCTCGCTTTGGAGCGTCCATCGTGGGCTCACTAGCCTGGATGTGTCATTATATTTAAAAGAAGCTTGACCTCGGATCAGGTAGGGATACCCGCTGAACTTAA
>OTU_949
ATGCGATAAGTAATGnGAATTGCAGAATTCAGTGAnTCATCGAATCTTTGAACGCACATTGCGCCCCCTGTTACAGGGGGGCATGCCTGTCTGAGTGTCTTTGATACCCATAGACGGTTCCGTCTGTCTTGGGCGTCGCGGCCCGCGTCGCCTCGAATCCATTGCCGTGGAGCGGACGAGATCCTCTGGGACGACGCCGCCTCCCCGGAAGCCATTCTAAGGCAGACCTCAGATCAGGTAGGACCACCGCCTGAACTTAA
>OTU_951
ATGCAATACATAATGTGAATTGCAGAATTCAGTGAATCATCGAATCTTTGAACGCACCTTGCGCCCCTTGGTATTCCGAGGGGCACACCTGTTTGAGTGTCGTGAACACCCTCAACCTTCTTGGTTTCTTGACCGGGAAGGCTTGGACTTTGGAGGTTGTCTTTGCTGGCCTCTCTTTGAAGCCAGCTCCTCCTAAATGAATTACTGGGGTCTGCTTTGCCGATCCTTGACGTGATAAGTATCCTTCTATGTCTTGGGTTTTGCACTGTTGCCCTGGAACCTGCTTCCAATGGTCTTCATTTCGAAGACGATGTTCGAGTTGCATTGTGACTCGACCTCAACAACCTTGACCTCAAATCGGGTGAGACTACCCACTGAACTTAA
>OTU_953
ATGCGATAAGTAATGTGAATTGCAGAATTCAGTGAATCATCGAATCTTTGAACGCACATTGCGCCCGCCAGTATTCTGGCGGGCATGCCTGTTCGAGCGTCATTTCAACCCTCGGGCCCCGCTTTGCTGCGGGCTCCGGCGTTGGGGACCGGCTTCCGCTTTGGACGGCCGCCCCCGAAACCCAGTGGCGGTCCCGCCGCGGCCTTCTCTGCGTAGTAGCAAACACCTCGCACTGGAGAGCGGCGCGGCCACGCCGTTAAAAAACGAACTTCTGAAGGTTGACCTCGGATCAGGTAGGAATACCCGCTGAACTTAA
>OTU_955
ATGCGATAAGTAATGTGAATTGCAGAATTCAGnGAATCATCGAATCTTTGAACGCACATTGCGCCCnnTnGTATTCnAGTGGGCATGCCTGTTCGAGCGTCATTACAACCCTCAAGCTCTGCTTGGTATTAGGCTTCACCTGCTACAGGTGGGCCTTAAAATCAGTGGCGGTGCCATCTGGCTTCAAGCGTAGTAATTTTTCTCACTTGGGAGTACCAGTTGTGTGCCTGCTATAAAACCCCAnTTTTAAAGGTTGACCTCGGATCAGGTAGGGATACCCGCTGAACTTAA
>OTU_957
GTGCGATAAGTAATGTGAATTGCAGAATTCCGTGGATCATCAAATTTTTGAACGCAAATTGCACTCTCTGGCATTCCGGAGAGTATGCCTGTTTGAGGGTCGTTAAAAATAAAATCGCATTTTGTTGCTTTCGGGTGACATTTTCGGAATTGAGCAATCTTTTTTTTAATCCTTAACGGGATTTGTTAAGAGGCTTAAAATTGATCATATTTTATGATAAGACTTAGTTTAATAATAAACGTAAGTTACGTCATAAGTGTTTTTTATTAGGCGTGGCTAAATTTGCAAAAGTTTTACTTATAATAGTTTCACGACCTATAATCCATTTCACGAAATGACCTCAAATCAGGTAGGAATACCCGCTGAACTTAA
>OTU_959
GTGCGATAAGTAATGTGAATTGCAGAATTCCGCGGATCATCGAATTTTTGAACGCAAATTGCACTCTTCTTTGAAGAGTATGCCTGTTTGAGGGTCTTTAAAATAAAAGAATCGATTCGTTTACCTTTAGTCGTAACCGTTTCGGAATTGAGCCACCTTAAATCGTGAGGTTTAAGAGGCTTAAAATTGATCATCACATTTTTCGGTATGATATCGAGCGTACTTAAGAAAGATATTCTTTTCATCGCTTTAATGAATATCGGATTATGCATATTAGGCGTGACTACACATAATGATCGTAGCATCATGCCCATAACTATTTGATTGAATTTTGACCTCAGATCAGGTAGGATTACCCGCTGAACTTAA
>OTU_961
ATGCGATAAGTAATGTGAATTGCAGAATTCAGTGAATCATCGAATCTTTGAACGCACATTGCGCCTCTTGGTATTCCGGGAGGCATACCTGTTCGAGCGCCGTTTTCATACTTCAAGCCTAGCTTGGTGTTGATTGTTGTCAGTCAGACAACTTTCAAAACTCAATGACAAAGGTCTTTCTTGTCCAGATGTGACAGATATCTCATCTTCTTCAAGGAAGATCTAAAGTCAAACCCCCCAAAATTTGAAAACTTGATGGCCTCGGATCAGGTAAGATTACCCGCTGAACTTAA
>OTU_963
ATGTGATAAGTAATGTGAATTGCAGAATTCAGTGAATCATCGAATCTTTGAACGCACCTTGTGCCCCTTGGACATCCAAGGGGCATGCCTGTTTGAGTGTCTTGAAGCCCTCAAACCAGCCCACCTTGTTGTTGCGGGTGGGTGATGGTCTGGACTTGGATGGCCCTGTTGCTGGACTTGTAATGAGATCAGCTCATCCTAAATGCATTTGCAGCTTGCTGGTCTGTGAAGCTTGGTGTGATAAGCATTGCTTGCTGGGTGTTGATGGACCTTGAAATGCTGCCTTAGCTTTTGCCCCCCTTAGGGACGAGCTGATCTGACCTCAAATCAGGTAGGACTACCCGCTGAACTTAA
>OTU_965
ATGCGATAAGTAATGTGAATTGCAGAATTCAGTGAATCATCGAATCTTTGAACGCACATTGCGCCCCTTGGTATTCCGAGGGGCATGCCCGTTCGAGCGTCATTATAACCCCTCAAGCCTAGCTTGGTGTTGGGGCCTGCTGTTACCGGCAGCCCTTAAAATCAGTGGCGGTGCCATCTGGCTCTAAGCGTAGTAAATACCCTCGCTATAGAGACCGGGTGAGCTCTCGTCATCAACCCCCGAACTTTCTAAGTTTGACCTCGGATCAGGTAGGGATACCCGCTGAACTTAA
>OTU_967
ATGCGATAAGTAATGTGAATTGCAGAATCCATGAATCATCGAATCTTTGAACGCACATTGCGCCCATAAGTTTACTTATGGGCATGCCTGTTCGAGCGTCATTTGAACACTCAGGTTCTAAACCTGGTATTGGGGAGATTTTCAGCACTAAATAGAATCCCCTAAATCGCTATAGAGGAGTAAAAGAACCCTCCTTGAGCGTAGTAAAAAAACTTTCGCTTATAGGAACTCTTTTCTCTCTAAAATAGATTTTTTTTTAAAGTTGACCTCGAATCAGGTAGGAATACCCGCTGAACTTAA
>OTU_969
ATGCGATAAGTAATGCGAATTGCAGAATTCCCGTGAGTCATCGAATCTTTGAACGCACATTGCGCCCTTTGGTATTCCAAAGGGCATGCCTGTCCGAGCGTCATTATCACCCCTCAAGCCCCGTGCTTGGTGTTGGACGGATTTTGGTCGTGTAACAACGGCCCCTCCTAAAGACAATGACGGCGGCCTGCGGATCCCTCGGTACACTGAGCTTTTAACTGAGCACGTATCGGACAAGGGCGCCCAGGACACGGTCCTTCTCCTCAACCAGGAAATTTCTTCAAGGTTGACCTCGGATCAGGTAGGAATACGCGCTGAACTTAA
>OTU_971
GTGCGATATGTAGTGTGAATTGCAGAATTCCGTGAATCATCGAATTTTTGAACGCAAATTGCACTCTCCGGCTTTCCGGGGGAGTATGCCTGTTTGAGGGTCAGCCTAAAAAAAATCGACATTGTTGCTGTTTCATGGTGACTTTCGTCGGAGATTGGGTCATCTTAAACCCTTTCGGTTTAAGAGACTTAAAATTTTCTTTACGATTCCACGAACGTTTCTAAGATTTATTTCTTACACGTTTTAAGGTAATCGATCTCTATTAGACGTGGCTGTCGCATCGGATCGCGTCCATAAATATTTCGTTAACTGACCTCAGACAGGTAAGAGTACCCGCTGAACTTAA
>OTU_973
ATGCGATAAGTAATGTGAATTGCAGAATTCAGTGAATCATCGAATCTTTGAACGCACATTGCGCCCCTTGGTATTCCGAGGGGCATGCCTGTTCGAGCGTCATTATAACCACTCAAGCCTTGGCTTGGTATTGGGGTCTCGCGGTCTCGCGGCCCTTAAAATCAGTGGCGGTGCCGTCTGGCTCTAAGCGTAGTAAATTTCCTCGCTACGGAGACCTGGCGGTGGTGGCCATCAACCCCCAACTTTCTAAGTTTGACCTCGGATCAGGTAGGGATACTCGCTGAACTTAA
>OTU_975
ATGCGATAATTAATGTGAATTGCAGAATTCAGTGAATCATCGAGTCTTTGAACGCACATTGCGCCCCCTGGTATTCCGGGGGGCATGCCTGTCCGAGCGTCATTGCTGCCCTCAAGCCCGGCTTGTGTGTTGGGCCTCGTCCCCCTTCCGGGGGACGGGCCCGAAAGGCAGCGGCGGCACCGTGTCCGGTCCTCGAGCGTATGGGGCTTTGTCACCCGCTCTGTAGGCCCGGCCGGCGCCTTAGCCGACGACACAACTTTTTTTTCAGGTTGACCTCGGATCAGGTAGGGATACCCGCTGAACTTAA
>OTU_977
ATGCGATACGTAATGTGAATTGCAGAATTCAGTGAATCATCGAATCTTTGAACGCACCTTGCGCCCCTTGGAATTCCGAGGGGCACACCCGTTTGAGTGTCGTGAACATCCTTCAACCTTTCTTGGTTTTCTCGATCGAGAAAGGCTTGGACTTTGGGGGTTTTAATTGCTGGCCTCCCTTGAAGCCAGCTCCTCCTAAATGGATTAGTGGGGTCCGCTTTGCCGATCCTTGACGTGATAAGATGTTTCTACGTCTTGGGTTTTGCACTGTTGCCCTGCTTCTAATCGTGTTGCATCATGAACCTTGACCTCAAATCGGGTGAGACTACCCGCTGAACTTAA
>OTU_979
ATGCGATAAGTAATGTGAATTGCAGAATTCAGTGAATCATCGAATCTTTGAACGCACCTTGCGCTCCTTGGTATTCCGAGGAGCATGCCTGTTTGAGTGTCATGGTATTCTCAACTCTACAAAGCTTTTGCAATGAAGAGTTGGATTTGGAGGTAGTGTCGGCTCGAAAGAGTTGACTCCTCTTAAATGCATCAGTGTGAACCATTACGGATCGCCTTCAGTGTGATAATGTCTACGCTGTGGTGTTGAAGTATCTCTAGTGTTCATGCTTCTAACAGTCCTTTCACGGACAACTTTGACAATCTGACCTCAAATCAGGTAGGACTACCCGCTGAACTTAA
>OTU_981
ATGCGATAAGTAATGTGAATTGCAGAATTCCGTGAATCATCGAATCTTTGAACGCACCTTGCGCTCCTTGGTATTCTGAGGAGCATGCCTGTTTGAGTGTCATTAATATATTATCAACCCTCAGCTTGTTGAGTGTTGGATAGTGGGGGGTTTTTTTTGCTGGTCTTATTTTTTTTTGAGATCAGCTCCCCTAAAATGTATTAGCAGAACAATTTGTTGACCCGTTCATTGGTGTGATAATCTATCTACACTATTGTTGGTGAAGCAGGTTCAGCTTCTAACTTGTCTATTGACTTTTATTAATGAATGTGACCTCAAATCAGGTAGGACTACCCGCTGAACTTAA
>OTU_983
ATGCGATAAGTAATGTGAATTGCAGAATTCAGTGAATCATCGAATCTTTGAACGCACCTTGCACCCTTTGGCATTCCGAAGGGTATGCTCGTTTGAGTGTCATTGTACTCTCACACTTCCGATCTTTGGGTTGGGAGTGGTGGACTTGGGTGTTGCTGCTTAACTGCGGCTTACCTCAAATGGATTCGTGCAACTCTTGGTTGGACATAGTACGGCGTGATAAGTGTCTTCGCCGGCGCCTCGTAATCGAGGGTGGCCGATCGGGAGCTCTGTGCTTCAAACCGTCTTCGGACAATGACTGACAACTTGACCTCAAATCGAGTAGGACTACCCGCTGAACTTAA
>OTU_985
ATGCGAAAAGTAATGTGAATTGCAGAATTCAGTGAATCATCGAATCTTTGAACGCACATTGCGCCCGCCAGTATTCTGGCGGGCATGCCTGTCTGAGCGTCATTTCAACCCTCATGCCCACTGGGCGTGGTGTTGGGGACCGGCCTCTGCCCCCTCGCGGGGCGGGCCGCCCCCTAAATCGATCGGCGGACCCGTCGCGGCCTCCTCTGCGTAGTAGTGATATTTCGCATGTGGAGAGCGTCGAGCCCCAGCCGTAAAACCCCAACTTTTTCAGGTTGACCTCAGATCAGGTAGGAATACCCGCTGAACTTAA
>OTU_987
ATGCGATAAGTAATGCGAATTGCAGAATTCTACGAGTCATCGAATCTTTGAACGCACATTGCGCCTATTAGTATTCTAGTAGGCATGCCTGTCCGAGCGTCATTTCAACCCTCAAGCCCTGGCCGCTTGGTGTTGGGGTGCTACGGCCTTCGCTGTAGCCCCTGAAATATAGTGGCGGACCTGATGAGGACCCGAGCGCAGTAGTAACCTTCTCGCTCAGGGCTCTTCAGTGGGATTCCTGCCGTAAAACCCCCACTGGTAATCACAAGGTTGACCTCGGATCAGGTAGGAATACCCGCTGAACTTAA
>OTU_989
ATCGCGATAAGTAGTGTGAATTGCAGAATCCAGTGAATCATCGAGTCTTTGAACGCACCTTGCGCTCCTTGGTATTCCGAGGAGCATGCCTGTTTGAGTGTCTTGAAGTCATCGACCCCTCCCGTTTTTCTGCGGGAAGGGCGTCGGTTTTGGGGCGCTTGCGGACGCTCGGCGCTCCGCTCCCCTCAAATGCGTTGGTCGGGCCTTGTGGGTTTGAACTCGGTCTCTGGGCGTTGTACCGTCCTCGCTCCGTGCCGGGTGCGTCCCGCATGACTGTGCCCCTCTGTGGCCGCCCTCTTACGTGGTGGCCGGCGAAAGCCGCTTCATTTGAAATCTGACCTCAAATCAGGTAGGACTACCCGCTGAACTTTAA
>OTU_991
TTGCGATATGTAATGTGAATTGCAGAATTCAGTGAATCATCGAATCTTTGAACGCACCTTGCGCCCTTTGGTATTCCGAAGGGCATGCCTGTTTGAGTGTCATTAAATTCTCAACTTCAGAACATTATTGTTCCTTGAAGCTTGGACTTTGGAGGCTTTGCCGGCCAGAAATATGGTCAGCTCCTCTTAAATGCATTAGCAGAACCTTCTTGCAAAAAGGGACTGGCTTCAGTTTGGTAAATCCTATCTATGCTGTTGCCAATTAACCTTCTGTGTTCAGCTTATAATGGTCCTTTTGGACTGTCTCTATTGAGGCATACACTTTTAAGCTTGACCTCAAATCAGGTAGGACTACCCGCTGAACTTAA
>OTU_993
AATGCGATAAGTAATGTGAATTGCAGAATTCAGTGAATCATCGAATCTTTGAACGCACATTGCGCCCGCCAGTATTCTGGCGGGCATGCCTGTTCGAGCGTCATTTCAACCATCAGGCCCTCGGGCCCGTGTTGGGGCGCTGCGCGCTAGCCGCGCAGGCCCTCAAAACCAGTGGCGGGCTCGCTGTCGCACCGAGCGTAGTAACATATCTCGCTTTGGACGCGCGGCGGGCGCTTGCCGTAAAACACCCCCCTTCTCAAGGTTGACCTCGGATCAGGTAGGAATACCCGCTGAACTTAA
>OTU_995
ATGCGATAAGTAATGTGAATTGCAGAATTTAGTGAATCATCGAATCTTTGAACGCACATTGCGCCTTCTGGTATTCCAGGGGGCATGCCTGTTCGAGCGTCATTACAACCCTCAAGCTCAGCTTGGTATTGGGTGTTACCTTGCGTGGTATGCCTCAAAATCAGTGGCGGTGCCATTCAGCTTCAAGCATAGTAATACTTCTTGCTTTGGAGGTTGGGTGTTTGCTTGCCAGCAACCTCTAATTGTCAAAGGTTGACCTCGGATCAGGTAGGGATACCCGCTGAACTTAA
>OTU_997
ATGCGATAAGTAATGCGAATTGCAGAATTCAGTGAGTCATCGAATCTTTGAACGCATATTGCGCCCTTTGGTATTCCGAAGGGCATGCCTGTTCGAGCGTCATTATCACCGTTTCAAGCTTGGCTTGTTGTTGGGCCCTTTGTCACCGGGTGACAGGTCCAAAAGATAATGACCGGTGTCATACCGACGCTACATGCAACGAGCTTATCACAGCACGCATCTGGCAGTCGTGTGGCCTGGTCTTCACCCCTTTTATTTCTCAAGGTTGACCTCGGATCAGGTAGGAATACCCGCTGAACTTAA
>OTU_999
ATGCGATAAGTAATGTGAATTGCAGAATTCAGTGAATCATCGAATCTTTGAACGCACATTGCGCCCCTTGGTATTCCGAGGGGCATGCCTGTTCGAGCGTCATTATAACCACTCAAGCTTCAGCTTGGTATTGGGGTTCGCGGTCTCGCGGCCTTTAAAATCAGTGGCGGTGCCATCTGGCTCTAAGCGTAGTAATTCTCTCGCTACAGAGTCTAGGTGGTTGCTTGCCAAAACCCCCCGTATTTCTATGGTTGACCTCGGATCAGGTAGGGATACCCGCTGAACTTAA
>OTU_1001
ATGCGATAAGTAGTGTAAATTGCAGAATTTAGTGAATCATCGAATCTTTGAACGCACATTGCGCCCTTCGGTATTCCGTTGGGCATGCCTGTTCGAGCGTCATTTAAACCTTCAAGCTCTGCTTGGTGTTGGGTGTTTGTCTCTGCCTCTGTGGATAGACTCGCCTTAAATATATTGGCAGCTGATAGGTTGGCTTCATGCGCAGCACATTGCGTAGCGGGTCTAGCCTATCCCCTTCCATTAAGCTTCTCTCTTCTGTTTGACCTCGGATCAGGTAGGGATACCCGCTGAACTTAA
>OTU_1003
TTGCGATAAGTAGTGTGAATTGCAAAATCTGTGAATCATCGAATCTTTGAACGCATATTGCACTCTTTGGTATTCCGAAGAGAATGCCTGTTTGAGGGTAATTAAAAGAAATCTTTAATCTTTTTTTGAGGTTAAGGGATATGGGTATTCCGCTAATAACTATTGTTGGCGGTAACCTGAAATTAATGGTAGTCTTCATCAGTCGAGACGCGTAATAATATTATTTCGTGAAACGGCTAATGAGCGACCTAGTTTTGAATGCCTTTATAGAAGTCATTAAAACAAATAATTTTGACATTACCTCAAATCAGGTAGGATTACCCGCTGAACTTAA
>OTU_1005
ATGCGATAAGTAATGTGAATTGCAGAATTCAGTGAATCATCGAATCTTTGAACGCACCTTGCGCTCCTCGGTATTCCGTGGAGCATGCCTGTTTGAGTGTCACGTAAACCCTCACCCTCGTGATGTCAAAGTCACGTCCGGTGGACTTGGATAGTGCCGTCATGGGCTCATCCTGAAATGCATTAGCTTGCGCCGTTTAGAGTGCATGGCACGGTGTGATAATTATCTGCGTCGTCGCCTAAGGCCTCTTGAGTTGTGCGCTGCTTACAGCAGGTCCGACTGTGGACAACACATTTTTAAGCTTTGCCCTCAAATCAGGTAGGACTACCCGCTGAACTTAA
>OTU_1007
ATGCGATAAGTAATGTGAATnGCAGAATTTCAGTGAATCAnCGAATCTTTGAACGCACATTGCGCCCGCCAGTATTCTGGCGGGCATGCCTGTTCGAGCGTCATTTCAACCCTCAAGCTCCCAGTGGCTTGGTGTTGGGGACCGGCGCGCGCCGCCCCCGAAATGAATTGGCGGTCTCGTCGCGGCCTCCTCTGCGCAGTAGCACAAAAATCTCGCAACAGGAGCGCGGCGCGGCCACTGCCGTAAAACGCACAACCCTTTTTTTAAAGAGTTGACCTCGAATCAGGTAGGAATACCCGCTGAACTTAA
>OTU_1009
GTGCGATAAGTAGTGTGAATTGCAGAATTCCGTGAATCATCGAATTTTTGAACGCAAATTGCACTCTCTGGTATTCCGGAGAGTATGCCTGTTTGAGGGTCGATAAAATCAAAATCGATGTGTTGCTTACATGTCGGAATTGGGTTATCTTTAACCnTTTTGGTTAAAGTGACCTAAAATTCAATCCTCTACTCCGGTATGGATTACGTACTTAATAATTTTTGTCGTAAATGTCGGGGTGTTTTTATTAGACGTGACCATCTAATGGTCTTACGTCCATAATTTTCAGTTTTTGACCTCAAATCAGGTAAGAATACCCGCTGAACTTAA
>OTU_1011
ATGCGATAAGTAnTGTGAATTGCAGAATTCAGTGAATCATCGAATCTTTGAACGCACATTGCGCCCnnCnGTATTCnGGCGGGCATGCCTGTTCGAGCGTCATTTAAACCTTCAAGCTCTGCTTGGTGTTGGGCGTTTGTTCCGCCTTAGTGCGTGGACTCGCCTTAAATTCATTGGCAGCCGGTATATTGGCTTCATGCGCAGCACATTGCGTCATGATGTTAGCGTACCCCCCTTCCATTAAGCTTTTTTCTTAGTTTGACCTCGGATCAGGTAGGGATACCCGCTGAACTTAA
>OTU_1013
GTGCGATAAGTAATGTGAATTGCAGAATTCCGTGAATCATCGAATCTTTGAACGCATATTGTACTTTCTGGTATTCCAGAAAGTATGCCTGTTTGAGGGTCAGTTAAATAAAAATCGGTGTTGTTGCTGCCTTTCGTGGTGACGCGTCGGAATTGGGTCGTCTTACCTTCGGTTAAGTGACTTAAAATTTTGCATGATTTCGAACGTATTTAAATTTGCTTATGTACGTTTGAGATATCAAATATTTTATTAGGTTAGGTCATCCTTATGATTCGCGCCTATAATTTTTTCATTAAATGACCTCAAATCAGGTAAGAATACCCGCTGAACTTAA
>OTU_1015
GTGCGATAAGTAATGTGAATTGCAGAATTCCGTGAATCATCGAATCTTTGAACGCATATTGCACTTTCTGGTATTCCGGAAAGTATGCCTGTTTGAGGGTCAGTTAAATAAAAATCGGCGTTGTTGCTACCTCTCGTGGTGACGCGTCGGAGTTGAGTCATCTTATCTTCGGCTAAGTGACTTAAAATTTTGCATGATTTTCGAACGTATTTAAATTGCTTACGTATGTTTGAGATATGTTCGGTCATCCTCATGACTCGCGCCTATAATTTTTTCATTAAATGACCTCAAATCAGGTAAGAATACCCGCTGAACTTAA
>OTU_1017
ATGCGATAAGTAATGTGAATTGCAGAATTCAGTGAATCATCGAATCTTTGAACGCATCTTGCGCTCCTTGGTATTCCGAGGGGCATGCCTGTCTGAGCGTCATTTAAACCTATGGGCCTAATTTGGGTTCCGTATTGGGCCTCGCCTCTTTAAGCGGCGTCGCCTTGAAGGTATCGGCCTCATGGAGTGGACGGGATCCTTATGGACTGACCATTTCATAGCCGGATTTTGACTCTGATTTGACCTCAGATCAGGTAGGGACACCGCCTGAACTTAA
>OTU_1019
ATGCGATAAGTAATGTGAATTGCAGAATTCAGTGAATCATCGAATCTTTGAACGCACCTTGCACCCTTTGGTATTCCGAAGGGTATGCCTGTTTGnGTGTCATTAATATTCTCAACCATTGGCTCGGGTTTATTCCCTTGCTAATnGTGTTGGATTTGAGGGTGTTGTGTCGGTCCACTTCATTTATTTGAAGACGGTCGACTCCCTTTAAAAGCATTTGTGGGTCTGACCTTTGTGGATATGCCTCGATTTGATAATTATCAAGATGTCGTCGCAGTGAAACAAAGGACTTGCTATCTAACTGTCCCTGACAAGGACTGCTTGATTCTTCAAGCAATAAGAGTCGCTGCTTTCGGGCTTGACTTGTAAAATATTTGACCTCAAATCAGGTAGGACTACCCGCTG
>OTU_1021
AATGCGATAAGTAATGTGAATTGCAGAATTCCGTGAATCATCGAATCTTTGAACGCACATTGCGCCCCTTGGTATTCCGAGGGGCATGCCTGTTCGAGCGTCATTAACACCCCTCAAGCTTGCTTGGTCTTGGGGCTCGCGTCTTCGCGGCCCTTAAAATCAGTGGCGGTGCCGTCCGGCTCTCAGCGTAGTAATTTTTCTCGCTCGTGGGTCGTCCGGTAACGCTGACAACTACTTTCATGTTTGACCTCGGATCAGGTAGGGATACCCGCTGAACTTAA
>OTU_1023
ATGCGATAAGTAATGTGAATTGCAGAATTCAGTGAACCATCGAATCTTTGAACGCACATTGCGCCCCTTGGCATTCCGAGGGGCATGCCTGTTCGAGCGTCATTATGAAAATCTCAAGCTGTATATTATTAATAAATATAGCTTGGTGTTGGGTCTTCATCCTTCCCGCCTCTTGAAAAAGGCAAAAAGGGTGTACCTGAAAATTAGTGGTGGTGCCACAATGGCCTCAAGTGTAGTAGACTTCACTTTCACTTTGGATGGTCACTTTGGAGTACCCTGTTCCATCATTTAGAAATGGTTTGACCTCGGATCAGGTAGGGATACCCGCTGAACTTAA
>OTU_1025
GTGCGATAAGTAATGTGAATTGCAGAATTCCGTGAATCATCGAATCTTTGAACGCAAATTGCACTCTCTGGCATCCCGGAGAGTATGCCTGTTTGAGGGTCAGTATAATTAAAAATCGGTGCGTTGCATTATCATCTTTTTGTGACGTTTCCGGAGTTTGGGTTATCTTAAACCTCCTAGGGTTTTAAGAGGCTTAAAATTGATATCTTTTTGCGCATTTTTTAGACGTACATAAAATTTTTTTTTATTCGTCTATAATGCCAAAATTTATTAGATGCGACCTATAAAGTATGGTTACGTATCTATAATTATTTTCATGATTTGACCTCAAATCAGGTAGGAGTACCCGCTGAACTTAA
>OTU_1027
ATGCGATACGTAATGTGAATTGCAGAATTCAGTGAATCATCGAATCTTTGAACGCACCTTGCGCCCCTTGGCATTCCGAGGGGCACACCCGTTTGAGTGTCGTGAAATTCTCAAACCTTCTTGGTTTTTCAACCAAAAGAGGGCTTTGGACTTTGGAGGTATTTTGCTGGCTTCATTGCAGAGCCAGCTCCTCTTAAATGCATTAGTGGGGTCCCCTTTGCCGGTCCTCTGACGTGATAAGCCATCCATTTCTACGTCTTGGGATTTGCTCTGTTTCTTGGGAACCTGCTTCCAACCGGTCTCACAGGAGACGTCGTTCGAGCCTCGCGCTTGACCCCATGAACCCTTGACCTCAAATCGGGTGAGACTACCCGCTGAACTTAA
>OTU_1029
ATGCGATAACTAGTGTGAATTGCAGACCTCATGAATCATCGAATCTTTGAACGCACATTGCGCCCGCCGGTATTCCGGCGGGCATGCCTGTCCGAGCGTCATTTCAACCCTCAAGCTCTGCTTGGTCTTGGGCACTGCCGGTGACGGCTTGCCTTAAAATCAGTGGCGGTGCCATTCGAGCTCTACGCGTAGTAATACATACCCTCGCGATTGAGTCTTGGTGGGTGCTGGCCAGCAACCCTCAAATTTTTTATGGTTGACCTCGGATCAGGTAGGGATACCCGCTGAACTTAA
>OTU_1031
ATGCGATAAGTAATGTGAATTGCAGTATTCAGTGAATCATCGAATCTTTGAACGCACATTGCGCCTTTTGGTATTCCGAAAGGCATGCCTGTTTGAGTGTCTTATCAACCTCTCCAGTCTGGTTTCTTGACCAGGTCGGGAGCTTTGGGTGTTGCCGTTACGGCTCGCCTCAAATGTCTCAGTGGAACGCGCAACAAGTATACGCTTTCTCCACTCTAATACTTCTAAGTGTTGACCTCAAATCAGGTAGGATTACCCGCTGAACTTAA
>OTU_1033
ATGCGATAAGTAATGTGAATTGCAGAATTTAGTGAATCATCGAATCTTTGAACGCACATTGCGCCCTCTGGTATTCCAGGGGGCATGCCTGTTCGAGCGTCATTACAACCCTCAAGCTCTGCTTGGTATTGGGTGTTACCTTGCTGGTACACCTTAAAATCAGTGGCAGTACCATTCAGCTTCAAGCATAGTAATACTTTCTTGCTCTGGAGGTTTGGGTGTCTGCTTGCCAGCAACCTCTAATTATCAAAGGTTGACCTCGGATCAGGTAGGGATACCCGCTGAACTTAA
>OTU_1035
ATGCGATAGCTAGTGTGAATTGCAGATTTTAGTGAATCATCGAGTCTTTGAACGCACATTGCGCCCTTTGGTATTCCTCAGGGCATGTCTATTCGAGCGTCGTTTCGACCTCGAGCGTAGCTTGGTGTTGAGGGCTGTCGCCTCGGCGGCACTCTTTAAAAGCATTGGCGGCAGCGCAGCTCAATCGCAACAAAATGCGTGCAAAGCGGCCAACTGCCCGCCAAAACCTTTACTACATTTACAGCTCGACCTCGAATTAGACAGGGATACCCGCTGAACTTAA
>OTU_1037
GTGCGATAAGTAGTGTGAATTGCAATAnTCCGTGAATCATCAAATTTTTGAACGCAAATTGCACTCTCTGGTATTCTGGAGAGTATGCCTGTTTGAGGGTCGTTTTAAATGAAAATCGATATGTTATTATTAACTTATTTTAACATGTCGGAATTGAGTTATCTTTAACCTTTTTGGTTGAAGTGACCTAAAACTAACCATTTTTACTTCGGTATTTACAGTAATTAATTTTTATCATAATTCCGAAGTGTTTTTTTTAATTAGATGTAACTATTTAATAGTTTTTACGTCTATAATTTTTCAATCAATGACCTCAAATCAGGTAAGAATACCCGCTGAACTTAA
>OTU_1039
ATGCGATAAGTAATGTGAATTGCAGAATTCAGTGAATCATCGAATCTTTGAACGCACATTGCGCCTCTTGGTATTCCGAGAGGCATACCTGTTCGAGCGCCGTTTTCATACTTCAAGCCTAGCTTGGTGTTGGATATTATCAATTGATATGTCCAAAACTCATTGACAATGGTCTTTCTAGTCCTGATGTGACAGATATCTCATCTTCTCTAGACTGATAATAGTCAGTACAAAACAGAAAACTGATGGCCTCGGATCAGGTAAGATTACCCGCTGAACTTAA
>OTU_1041
ATGCGATAAGTAATGTGAATTGCAGAATTCAGTGAATCATCGAATCTTTGAACGCACATTGCGCCCCTTGGTATTCCGAGGGGCATGCCTGTTCGAGCGTCATTATAACCAATCACGCCCTGTGCGTGGTCTTGGGGTTCGCGATTCCCGCGTCCCTTAAAACCAGTGGCGGTGCCGTTGGGCTCTAAGCGTAGTAATTCTTCTCGCTATAGGGTCTTGCAGTTACTTGCCATAACCCCAATTTTCTTAGGTTGACCTCGGATCAGGTAGGGATACCCGCTGAACTTAA
>OTU_1043
ATGCGATAAGTAATGCGAATTGCAGAATTCCGTGAGTCATCGAATCTTTGAACGCACATTGCGCCCTTTGGCATTCCGAAGGGCATGCCTGTTCGAGCGTCATTATCACCCCTCAAGCTCAGCTTGTTGTTGGACGTTTAGTTGTAACAGACTATATTCCAAAGACAATGACGGCGTCTATGAGACCCCCGGTACAATGAGCTTTTTAACGAGGCACGTACTGTGGAAGGCTCGTGGCCCGGTCTAATCATATTTTTTCTAAGGTTGACCTCGGATCAGGTAGGGATACCCGCTGAACTTAA
>OTU_1045
ACGCGATAGCTAATGTGAATTGCAGAATTCAGTGAATCATCGAGTCTTTGAACGCACATTGCGCCCATCGGTATTCCGATGGGCATGTCTGTTTGAGCGTCATTACAACCCCTCAGCTCACGCTGGTATTGAGCCGGCCGTCCCCGACGGCCCGCTTTAAAGTGACGTGCTCTGCTGACCCCGCTCCGACCAGCGCATAGTAAGCTTTACTTGTGTGACCCGGTGCGAAGGCTCGGCCTGAACAAAACCCAACTTGTGGTTTGACCTCAGATCAGACAAGGATACCCGCTGAACTTAA
>OTU_1047
ATGCGATAAGTAATGTGAATTGCAGAATTCAGTGAATCATCGAATCTTTGAACGCACATTGCGCCCTTTGGTATTCCGAGGGGCATGTCTGTTCGAGCGTCATTTCAACCCTCAAGCTTTTGCTTGGTATTGGGCTTCATCCGCCTAAGGATGTGCCTAAAACTCATAGGCGGTTGCACCTAGCTCCCTTGCGTAGTTATTTTTTTTCTCGCTTGGAAATTTAGGTGGAACCCGCCTGAGAACCCCCCATATTTCTCAAGGTTTGACCTCGGATCAGATAGGGATACCCGCTGAACTTAA
>OTU_1049
ATGCGATAAGTAATGTGAATTGCAGAATTCAGTGAATCATCGAATCTTTGAACGCACCTTGCACTCCTTGGTATTCCGAGGAGTATGCCTGTTCGAGTGTCATGAAACTCTCAAACCGAATCTTAATTGATGTCGGGTTTGGATTTGGATGTTGCTGGACGTGAGTTCGGCTCGTCTTGAACGCATTAGCTGACGATTTCGACTTCAGTTAAACCGTGTGATAATACATCAACGCGGGCAGCCGTAAGGCGCTGGGTCGTCTATCGAAGGCTTCTAATCGTCCCTTCAAGGACTGTCCTTTGGGCATTTCATTTCACATCTGGCCTCGAATCAGGTAGGACTACCCGCTGAACTTAA
>OTU_1051
ATGCGATAAGTAATGTGAATTGCAGAATTCAGTGAATCATCGAATCTTTGAACGCACATTGCGCCCATTAGTATTCTAGCGGGCATGCCTGTTCGAGCGTCATTTCAACCCTCAGGCCTTTAGTTGTCTGGTGTTGGGGCATCTATAGCGATGTAGGCCCCGAAAAACATTGGCGGTGCTCGCTAGCACTCCGGGCGCAGTAGTTTATTTCTCGCCTAGGATGTCTGGTAGGCTGCCGGCCGTAAAACCCCCTATATTTTAAAAGGTTGACCTCGAATCAGGTAGGAATACCCGCTGAACTTAA
>OTU_1053
ATGCGATAAGTAATGTGAATTGCAGAATTCAGCGAATCATCGAATCTTTGAACGCACATTGCGCCTCCCGTCACAGGGGGCATGCCTGTCTGAGCGTCGTGATGACCCATACGTCCGGTCAAGTCGGTCGTGTCTTGGGCCGATCGTCGACGGGTCCCCCGTCGTCGTGGCCTCGAACCCATCGGTCCACAGGTGAGCGGATGAGTTTCCATGAGGGAGGAACCGTTCCCAGGGACCCCTAAGCCATCTCTCTGCATTCGACCTCAGATCAGGTAGGACCACCGCCTGAACTTAA
>OTU_1055
ATGCGATACGTAATGTGAATTGCAGATTTCAGTGAATCATCGAATCTTTGAACGCATATTGCACTCTCTGGTATTCCGGGGAGTATGCCTGTTTCAGTATCATAAATTATATTCGTTCTGTAATGGAGTTGGACTTTTTTGCCTTTGCTTCTAAAAGATAGGCTAGTCCCAAAAAATTGTTAGCAATTAAGAGAGAATTGTCAAGCGTAGTAGCTGATCTTTTTTAAAGGATTGTCTTTCGTTTTATTTCTCTTTTTCTTTGCAAAATATATATATTTATCTATTATCTATTTCGTCTTGATCTGAAATCAGGTAGGATTACCCGCTGAAC
>OTU_1057
GCGCGAAATGTAGTGTGAATCGCAGAACATTGTGAATCATCGAATCTTTGAACGCACATTGCGCCCCTTGGTATTCCGAGGGGCATGCCCGTTCGAGCGTCATTATAACCCCTCAAGCCTAGCTTGGTGTTGGGGCCTGCTGnTACCGGCAGCCCTTAAAATCAGTGGCGGTGCCATCTGGCTCTAAGCGTAGTAATACTTCTCGCTACAGGGTCCCGGTGGGTGCTTGCCATCAACCCCTAATTTTCTATGGTTGACCTCGGATCGGGTAGGGATACCCGCTGAACTTAA
>OTU_1059
GTGCGATAAGTAGTGTGAATTGCAGAATTCCGTGAATCATCGAATTTTTGAACGCAAATTGCACTCTCCGGTTTTCCGGGAGAGTATGCCTGTTTGAGGGTCAGCCTAAATAAAATCGGCTTCGTTGCTGTGTTTTTTTTCGCGGTAATGTTTGTCGGAAATTGGGTCATCTTAAAACTCTCTTTTTTTTAAGTGGCTTAAAATTTTTTTACGATTCTACGAACGTTTCTAAGAATGTATTTCTTTTTCACGTTCAAGGTATCATCCCTTATATTAGACGTGGCCGTCACATCGGACCTCGTTCATAAGTTTTTCTTTTACTGACCTCAGACAGGTAAGAGTACCCGCTGAACTTAA
>OTU_1061
GTGCGATAAGTAATGTGAATTGCAGAATTCCGTGAGTCATCGAATCTTTGAACGCAAATTGCACTCTCTGGTATTCCGGGGAGTATGCCTGTTTGAGGGTCAGTTTAAATAAAAATCGATGTGTTGCTTTTGTGACGCTTCGGAATTGGGTCAACTTGATCTCTGGGTTAAGAGGCCTAAAATTGATAATTTTCCGAGCATCTTGGACGTATGTAAAATCTTTCAAGTGCCGGATCTTTTACTAGGTATGACCATGCGGTGTGTGGCTCTCGTACCTATAACGTGTATTTTCATATTTTGACCTCAAATCAGGTAGGGACACCCGCTGAACTTAA
>OTU_1063
ATGCGATAAGTAATGTGAATTGCAGAATTCAGTGAATCATCGAATCTTTGAACGCACCTTGCACCCTTTGGTATTCCAAAGGGTATGCTCGTTTGAGTGTCATTGTACTCTCACACTCTCCGATCCTTTGGATTTGGGGAGCGGTGGACTTGGGTGCTTGCCGCTTTCGTTGGTGGCTCACCTCAAATGCGTTAGTGCATCTCTTGATTGGACATAGTACGGCGTGATAAGTGTCTTCGCCGGCACCTCATAATAAGAGGGTGGCTGATCGAGAGCTCTGTGCTTTCAAACCGTCTTCGGACAAACCTGACAACTTGACCTCAAATCGAGTAGGACTACCCGCTGAACTTAA
>OTU_1065
ATGCGATAAGTAATGTGAATTGCAGAATTCAGTGAATCATCGAATCTTTGAACGCACCTTGCGCTCCTTGGTATTCCGAGGAGCATGCCTGTTTGAGTGTCATTAAATTCTCAACCTTTATTAACTTTTTTGGTTAGTAAGTGGATTGGAAGTGGGGGGTATGTTGGTTTCTTGATTGAAACAAACTCTCCTGAAATGCATTAGCTGGTTGCTTTGTGCAAGCATGTCTATTGGTGTGATAATTATCTACGCCGTGGGCTATTTGCCGTTTATAGCACTGCTTATAATCGTCTGTTTAATCAGACAATATATGACAATTTGACCTCAAATCAGGTAGGACTACCCGCTGAACTTAA
>OTU_1067
ATGCGATAAGTAATGTGAATTGCAGAATTCAGTGAATCATCGAATCTTTGAACGCACATTGCGCCCTTTGGCATTCCGAGGGGCATGCCCGTTCGAGCGTCATTAAATCCAATCAAGCCTGGCTTGGTATTGGGCGTCGGGGGTCCCCCGCGCCTCGATTTCACCGGCTGGCCGTCGCCCGTCTTAGCGTTGTGACACACTTCTCGCTACCGACGGGGCCGGACCACGCCGTTAGAATCTCGCGAATTTCAATCGAAATTTCATTAAGGTTGACCTCGGATCGGGTAGGAATACCCGCTGAACTTAA
>OTU_1069
ATGCGATAAGTAGTGTGAATTGCAGAATTCAGTGAATCATCGAATCTTTGAACGCACATTGCGCCCTTTGGTATTCCTTAGGGCATGCCTGTTCGAGCGTCATTTAAACCCTCAAGCTCAGCTTGGTGTTGGGCGTCTGTCCCCCCTTAGGGGACTCGCCTCAAATGCATTGGCAGCCGGTACGTTGGCTTCGAGCGCAGCAGAAAAGCGCCTGGCGTCTGACGGTACGGGCTCTCCAGCAAGCCTCTTCTATATTTTGACCTCGGATCAGGTAGGGATACCCGCTGAACTTAA
>OTU_1071
GCGCGAAATGTAGTGTGAATCGCAGAACATTGTGAATCATCGAATCTTTGAACGCACATTGCACCCTCTGGCATTCCGGGGGGTATGCCTGTTCGAGCGTCATTTCAACCCTCAAGCTCAGCTTGGTATTGnGTGTCACCTAGCAATGGTGnACCCTAAAATCAGTGGCGGTGCCATCTGGCCTCAAGCATAGTAAACTTTTGGCTTTGGAGGTTCTGGATATGTACTnGCCATCAACCCCTAATTTATCAAAGGTTGACCTCGGATCAGGTAGGGATACCCGCTGAACTTAA
>OTU_1073
ATGCGATAAGTAATGTGAATTGCAGAATTCAGTGAATCATCGAATCTTTGAACGCACATTGCGCCCGGTGGTATTCCGCCGGGCATGCCTGTTCGAGCGTCATTTAAACCAATCCAGCCTCGTGCTTGGGTCTTGGGCCTTTCGCCTCTGGGCGGGCCTCAAAATCAGTGGCGGTGCCGTCTGGCTCTAAGCGTAGTAATACTCCTCGCTATAGACGTCCGGTGGTGTCTTGCCAGTAACCCTTCTATTTTTAAAGGTTGACCTCGGATCAGGTAGGGATACCCGCTGAACTTAA
>OTU_1075
ATGCGATAAGTAATGCGAATTGCAGAATTCAGTGAGTCATCGAATCTTTGAACGCATATTGCGCCCTTTGGTATTCCGAAGGGCATGCCTGTTCGAGCGTCATTATCACCATCAAGCCTGGCTTGTCGTTGGACCTCTTTGCTGCTGAAATACGCGGCAGGTCCGAAAGATAATGACGGCGTCGTGTTCGACCCTAGATGCAACGAGCTTTTCATAGCACGCATTGAAGTGGTCGGCCGGCCCAGTCTTTAACCATTATTTTTCTTAAGGTTGACCTCGGATCAGGTAGGAATACCCGCTGAACTTAA
>OTU_1077
ATGCGATAAGTAATGTGAATTGCAGAATTCCAGTGAATCATCGAATCTTTGAACGCACATTGCGCCCATTAGTATTCTAGTGGGCATGCCTGTTCGAGCGTCATTTCAACCCTCAGGCCCTTGGGAGCCTGGTGTTGGGGCACCTGCATGACCGCAGGCCCTAAAAGATAGTGGCGGTGTCCGCTAGCACTCCGGGCGCAGTAGATCTCTTCCTCGCCTAGGACGTCTTGCGGGCTGCCGGCCGTAAAACACCCCCCTATAATACAAGATTGACCTCGGATCAGGTAGGAATACCCGCTGAACTTAA
>OTU_1079
ATGCGATAAGTAATGTGAATTGCAGAATTCAGTGAATCATCGAATCTTTGAACGCACCTTGCACCCTCGGGTATTCCTGAGGGTATGTCTGTCTGAGTGTCATTTGAACTCTCAAGGTACCCTTTCCCTCATTTGGGTTTGGGCGCTTTGGATCGTGGGTGCTTGCTGGCCTCCAGCTCACCTCAAATCGAAGTTGGTGGTCTTCTCTGAAGCCTGTGTCGGGTTTGACCTGGAGTGATAGAAGTCTTTCGAGATCTCTGGGGACGCCTCGCGGCGGCCTGCTATGGTGGGAGGGACCCCCTGGATGGACTCATCTGACGTTTTCGACCTCAGATCAGGCAGGACTA
>OTU_1081
ATGCGATAAGTAATGTGAATTGCAGAATTCAGTGAATCATCGAATCTTTGAACGCACATTGCGCCCATTAGTATTCTAGTGGGCATGCCTGTTCGAGCGTCATTTCAACCTTTAAGATTTATTCTTAATATTAAGAGTTGTAGAGTAAATTCTACATTCTTCAAATACAGTGGCAGCAATAAGTAGTCAAACTAAGTGTAGTAAATCTTCTCACTTTTGGTTAACTCTTATTTTCTTATGCCTTTAAATCTAAAATTTAACAGGTTGACCTCGAATCAGGTAGGAATACCCGCTGAACTTAA
>OTU_1083
ATGCGATAAGTAATGTGAATTGCAGAATTCAGTGAATCATCGAATCTTTGAACGCATCTTGCGCTCCTTGGTATTCCGAGGAGCATGCCTGTTTGAGTGTCATTTGAAAGCTTCTCAGCCACTCCAGAAAATGGATGTGGCTTGGGAGATTGTGGAGGGATTGTGCAGGCTCCTGTTTGTCTGCTCCTCTGAAACATATTAGTGGCGTCTGGTTCAGACCCACCAATGGGTGTGATAAACTATCAGTGCCCTTGGGTGGTGTGCTGCGTGTGGCTGCTTTTGATCGATTGTGACCAACTTGACCTCAAATCAGGTAGGACTACCCGCTGAACTTAA
>OTU_1085
GTGCGATAAGTAATGTGAATTGCAGAATTCCGTGAATCATCGAATTTTTGAACGCAAATTCCACTCTCCGGCTTTTCGGGAGTATGCCTGTTTGAGGGTTGTTAAAATAAAAATCGATACGTTTACTTTTGTAACGAATTCGGAATTGAACCACCTTAAATCATTTTTTTAAGAGGTTTGAAATTGATATTATTCGGTATGATTTGAGCGTATTTAAGAGAGATTCGTTCAAGTTACCGGTACATTCTTTATTAGGTGTGACTATCGTGAATTCGATAGCATCGTACCCATAAAAATTAATAATGTATACGACCTCAAATCAGGTAGGATTACCCGCTGAACTTAG
>OTU_1087
ATGCGATAAGTAATGTGAATTGCAGAATTCAGTGAATCATCGAATCTTTGAACGCAACTTGCGCCCCTTGGTATTCCGAGGGGCATGCCTGTTTGAGTGTCTTGAAATCATCAACCCCATTGATTTGCATCTTTGGGCTTGGACTTTGGGGGTCTTTTTTGCTGCCCGTGAGGGTGGCTCCCCTTAAATGCATCGGTTGGGCCAGTCGATGGCTTATGCTCTGGGCGTTGTATTACCCTCGCCGTTGGAGTTGCTGTTGCGGTGCCCCTCCTAGACCTGCCTCTGGAGTGGCGGTCAACCTTTTTGAAATCTGACCTCAAATCAGGTAGGACTACCCGCTGAACTTAA
>OTU_1089
ATnCGATACTTGGTGTGAATTGCAGAATCCCATGAACCATCGAGTTTTTGAACGCAAGTTGCGCCCGAAGCCATTAGGCCGAGGGCACGTCTGCCTGGGCATCTCACAATGCGTCTCTCCCCCACTCACCCTCGGGTGTCGTGTGAGGTGCGGATATTGGCTCCCTGTGTGCAATCGCGCACGGTTAGCCTAAAAGCGAATCCCGACGATCTCCATTGTGGCAAGTGGTGGTTGCCAAACCGTTGCATGTTGTCGTGCACTCTTCGATCGTCCTCGGTGACTCTTTGACCCTGAAGCTCCATTAGAATGGTGCCACGATCGAGACCCCCAGGTCAGGCGAGATTACCCACTGA
>OTU_1091
GCGCGAAATGTAGTGTGAATCGCAGAACATTGTGAATCATCGAATCTTTGAACGCACATTGCGCCTCTTGTCACAGGGAGGCATGCCTGTCTGAGCGTCATTTAAATCCATAACCCCTCGCCTGAGGGGTTGTCTTGGGCATCGCGTCGGCGCGTACCCTGAAAGCCATAGGTCTTGAGCGGACGAGATCCATTTGGACAGACCGTTTTGATGACCCTAAACCTCTCTGAATTGACCTCAGATCAGGTAGGACTACCGCCTGAACTTAA
>OTU_1093
AATGCGATAAGTAATGTGAATTGCAGAATTTAGTGAATCATCGAATCTTTGAACGCACATTGCGCCCGCTAGTATTCTGGCGGGCATGCCTGTTCGAGCGTCATTTCAACCCTCAAGCGCTGTTCGCTTGGTGTTGGGGCTATTTACAGATTGTATCTGTAAGCCCTGAAAATCAGTGGCGGGCTCGCTAGCATCCCGAGCGCAGTAATTTTACTTTCTCGCTTTGGGCGTGCGGCGGGTTTTTTTCCCCAGCCATTAAACACCCCTATTTTTAAAGGTTGACCTCGGATCAGGTAGGAATACCCGCTGAACTTAA
>OTU_1095
GTGCGATAAGTAATGTGAATTGCAGAATTCCGTGAATCATCGAATCTTTGAACGCATATTGCACTCTCTGGTATTCCGGGGAGTATGCCTGTTTGAGGGTCAGTTAAATAAAATCGGTGGTGTTGCTGTCTTTCGTAGTAACGCGTCGGAGTTGAGTCGTCTTTACCTTCGGTTAAGTGACTTAAAATTTTATGTGATTTTTAAACGTATTTAACTATTTACTTACGTTTGAATCGATTGATTGGGTTCGGTCATCCCTATGACCTCGCGCCTATAATTTTTCATTAAATGACCTCAAATCAGGTAAGAATACCCGCTGAACTTAA
>OTU_1097
ATGCGATAAGTAATGCGAATTGCAGAATTCAGTGAGTCATCAAATCTTTGAACGCACATTGCGCTCCCTGGTATTCCGGAGAGCATGCCTGTCTGAGCGTCATTGCACCGCTTGCGCTCTGCGCAGTGTTGGGCGCAGCCTGTCTAGGCTCGCCTCAAATCTAGTGGCAGCACCTCAGAGCTCCTACGCGCAGTGATGACCGCCGCCGGCGGCGCCCTGCAGGTGCTAGCTAGTCCAACCCCCCAACCTGTTAGGTTGACCTCAGATCAGGCAGAGATACCCGCTGAACTTAA
>OTU_1099
ATGCGATAAGTAATGTGAATTGCAGAATTCAGTGAATCATCGAATCTTTGAACGCACATTGCGCCCGCCAGCATTCTGGCGGGCATGCCTGTTCGAGCGTCATTnCAACCCTCAAGCnTTGCTTGGTATTGGGCTCCGCTGCTCACCCAGCCGGCCTTAAAATCAGTGGCGGTGCCGCTGGGCCCTGAGCGTAGTAAATATCCTCGCTATAGGGACCCCGTAGACACTAGCCATCAACCCCCATTTTCCAAGTTTGACCTCGGATCAGGTAGGGATACCCGCTGAACTTAA
>OTU_1101
ATGCGATAAGTAATGCGAATTGCAGAATTCCGTGAGTCATCGAATCTTTGAACGCATATTGCGCCCTTTGGTATTCCGAAGGGCATGCCTGTTTGAGCGTCATTATCACCCCTCAAGCCTATGCTTGGTATTGAAGAAAATGGTTCGGCCATCTCTTCCAAAATCAATGACGATGGAGATTTAATTCTTGGTACAATGAACTGTATTGATCGTTAAATCGCATTGTGAACCCCCCCCGAATTTTAATGGTTGACCTCAAATCAGGTAGGGATACCCGCTGAACTTAA
>OTU_1103
ATGCGATAAGTAATGTGAATTGCAGAATTTAGTGAATCATCGAATCTTTGAACGCACATTGCGCCCTCTGGTATTCCGGGGGGCATGCCTGTTCGAGCGTCATTACAACCCTCAAGCCTAGCTTGGTGATGGGCCTTCGTCCCCTGGACGGGCCTGAAAATTAGTGGCAATACTCTCCAGCTTCAAGCATAGTAAATTTGTCTTGTCTTGACGGTTGGTTGATGTTTTGGCCAAGTGAATTCACTTTTATTTGGTTGACCTCGGATCAGGTAGGGATACCCGCTGAACTTAA
>OTU_1105
AGTGCGATAAGTAATGTGAATTGCAGAACTCCGTGGATCATCGAATCTTTGAACGCAAATTGCACTCTCCGGTATTCCGGAGAGTATGCCTGTTTGAGGGTCGTTAGGAAAAAATGATCGTTTTCGTCTCCTTTCGGGTGACGATTTCGGAATTGAGCCCCGTCTTTAAAGAGCATATTATTTTTTTTAAAAGAGGCTTAAAATTTTCTTGATCGGCATGATGAGACTTATGTTTAGGTACGTTAGGTTCGCGTCATGCATCGTATATTATTAGGTTATGACCATGAAATCGATCATGACGCGATGATCGATGGACGGTTTCACGACCCATAATTTCGTTTCATTTCATGACCTCAAATCAGGTAGGAATACCCGCTGAACTTAA
>OTU_1107
GTGCGATAAGTAATGTGAATTGCAGAATTCCGTGAATCATCGAATTTTTGAACGCAAATTGCACTTTCTGGTATTCCGGAGAGTATGCCTGTTTGAGGGTCAGTAAAATAAAAATCGATGTTGTTGTCACCGTGATAACGCGTCGGAGTTGAGTCGTCTTACCTTCGGTTAAGTGACTTAAAATTTTTACGCGAATTCGAAACGTATTTAACATTTATGTACGTTTGCGATATTCCAATATATTAGATGTGGTCATTCCTATGATTCGCACCTATAATTTTTCATTTCTTGACCTCAAATCAGGTAAGAGTACCCGCTGAACTTAA
>OTU_1109
GTGCGATAAGTAGTGTGAATTGCAGAATTCCGTGGATCATCGAATTTTTGAACGCAAATTGCACTCTTCGATTTCGAAGAGTATGCCTGTTTGAGGGTCGTTAAAATAAAAATCGATTTGTTTCTTTTGTAACATTTCGGAATTGAGCTATCTTGTATCTTTATGATTCAAGAGGCTTAAAATTGATCATTTTGGTATGATTTGAGCGTACTTAAGATTTCTTTTATTGCGCTTGATGAATATCGGACGTTTTTATTAGGATGGCCCATTGATCATGGTTTCATTCCTATAATCATCTCATGATGCGACCTCAAATCAGGTAGGAATACCCGCTGAACTTAA
>OTU_1111
GCGCGAAATGTAGTGTGAATTGCAGAACTCAGTGAATCATCGAATCTTTGAACGCACATTGCGCCTCCCTTTACCGGGAGGCATGCCTGTCTGAGCGTCGTTTAAATCCCATAAATCATCTGATTTGTGTTGGGCTCCACACCAAGGTGTGCTGCCTCAAAGCCCTGGGTCTTGATTTGCGGACGAGTTCCTGTTGGACTTACCGTGAAGTTGGACCAGAGACTGAAGCCCCGTTACAGGTGGCTTTTCTGAATATTTGACCTCAGATCAGGTAGGAAGACCGCCTGAACTTAA
>OTU_1113
GTGCGATAAGTAATGTGAATTGCAGAATTCCGTGAATCATCGAATCTTTGAACGCAAATTGCACTCTCTGGTAACCCGGGGAGTATGCCTGTTTGAGGGTCAGTGTTAATAAAAATCGGTGCGTTGCATTTTGTGACGTTCCGGAGTTTGAGTTATCTTAACTTTTTGGGTTTAAGAGGCTTAAAATTGACATCTTTTTTGTGCATTTTAGACGTACATAAATTTTGTTTTTATTCGTTTATTCTAATGCCAAAAATCTATTAGATGCGGCCATGTCTTATGGTTTCGTGCCTATAAATTTTTCATGATCTGACCTCAAATCAGGTAGGAATACCCGCTGAACTTAA
>OTU_1115
ATGCGATAAGTAATGCGAATTGCAGAATTCCGTGAGTCATCGAATCTTTGAACGCACATTGCGCCCGCCAGTATTCTGGCGGGCATGCCTGTTCGAGCGTCATTGCAACCCTCAGGCCCTGCCTGGCGTTGGAGGACTGCACTGCAGCCTCCCAAAGCAAGCGGCGGCGGCGCCCCAAAACCGAACGCAGTAGTTACTTCTCGTTCTGGGTGTGGGACGTTGACCTGCCGGAAAACCCCATCTTTTTAGTGGTTGACCTCGAATCAGGTAGGAATACCCGCTGAACTTAA
>OTU_1117
ATGCGATAnGTAATGTGAATTGCAGAATTCAGTGAATCATCGAATCTTTGAACGCACCTTGCGCCCCTTGGCCATTCCGAGGGGCATGCCTGTTTGAGTATCATGAACACCTCAACTCTCCACGGTTTTCCGTGGTGAGCTTGGACTTTGGAGGTTTGCTGGCCCCACAGGTCGGCTCCTCTTAAATGAATCAGCTTGCCAGTGTTTGGTGGCGTCACAGGTGTGATAAATGTCTACGCTTGCCGCCGTCTGCCATGCAACCTTCAGCAATGGAGGTTCGCTGGAGCTTAAAAACGTCTCTCCTCAGCGAAGACAGCTTTTTTAACGTTCGATCTCAAATCAGGTAGGACTACCCGCTGAACTTAA
>OTU_1119
ATGCGATAAGTAATGTGAATTGCAGAATTCAGTGAATCATCGAATCTTTGAACGCACATTGCGCCCCTTGGTATTCCGAGGGGCATGCCTGTTCGAGCGTCATTATAACTACTCAAGCCTGGCTTGGTGTTGGGGTCCGCGGTCTCGCGGCCCTTAAAATCAGTGGCGGTGCCGTCTGGCTCTAAGCGTAGTAATGCTCTCGCTATAGGGTCTCTCGGTTTCCTGCCAGAACCCCCCATTTTCTCAGTTTGACCTCGGATCAGGTAGGGATACCCGCTGAACTTAA
>OTU_1121
ATGCGATAAGTAATGTGAATTGCAGAATTCAGTGAATCATCGAATCTTTGAACGCACATTGCACCCCTTGGCATTCCGAGGGGTATGCCTGTCCGAACGTCATTAGCACCACTCAAGCCTGGCTTGGTGTTAGGGCTCGCGGTTCCCCGCGGCCCTCAAATGCAGTGGTAGTGCTGTCTTGAGCCCTAAGCGTAGTAATTTTTCCTCGCTACAGAGCCGGACAGCGTCTGCTAGACAACCCCAACTTTTCTAAGTTGACTTCGGATCAGGTAGGGATACCCGCTGAACTTAA
>OTU_1123
AATGCGATACGTAATGTGAATTGCAGAATTCAGTGAATCATCGAATCTTTGAACGCACCTTGCGCCCCTTGGCATTCCGAGGGGCACACCCGTTTGAGTGTCGTGACATTCTCAAAAAGAACCCTTCTCGGTCTTGCGATCGGGAAAGGCCTCTTTTTGGACTTTGGAGGTTATTGCTGGTCCCCCCTTGATAGCCAGCTCCTCTTAAATGAATTAGTAGGGACCACTTTGCCGACCCTAGACGTGATAAGATGTTTCTGCGTCTCGGGTATTCGCTCTGTCCTTTGGAAACCTGCTTCTAACCGTCTTGTCAAAAGCAGCTTTCGAGCCTTTCTCGTTGATCGGGCAAGGCTTGACTTGACGAACCTTGACCTCAAATCGGGTGAGACTACCCGCTGAACTTAA
>OTU_1125
AGCGCGAAACGTAATGTGAATTGCAGAATTCAGTGAATCATCGAATCTTTGAACGCACCTTGCGCTCCTCGGCATTCCGAGGAGCATGCCCGTTTGAGTGTCGTGAAGTCTCTCGAAACCGCGCCTTTTTCTTTTCGAAAGGGGAGCGGCCTTCGGATTTGGACGCCTGCCGCGCGCGCACCCTTCGGGGTTTCGCGGCTCGTCTCTAAACGCATTAGCGAACCGCCCACGTCCGCTCTCAGACGCGATAAGCTTGCGTCGTCAACGAGCGGTCGCGTCGGGTTTAGCCGTCCGCTGCTAAAAAGAACCTAATTTCACCGATCTGACCTCAAATCGGGTAGGACTACCCGCTGAACTTAA
>OTU_1127
ATGCGATAAGTAATGTGAATTGCAGAATTCAGTGAATCATCGAATCTTTGAACGCACCTTGCGCCCCTTGGCTATTCCAAAGGGCATGCCTGTTTGAGTATCATGAACACCTCAACTCCCGTGGTTTGCCATGGTGAGCTTGGACTTTGGAGGTTTTGCTGGCCCATGGTCAGCTCCTCTCAAATGAATCAGCCTGCCAGTGTTTGGTGGCATCACAGGTGTGATAAATATCTACGCTTGCGATTGCCCACCAGGTAACCTTCAGCAATGGGGGTTCGCTGGGGCTCATAGACGTCTCTCCCGTCGGCGTAGGTACGGTTTTTTTTAAACGTTTGATCTCAAATCAGGTAGGACTACCCGCTGAACTTAA
>OTU_1129
AATGCGAAACGTGATGCGATTTGCATGAATCTGTGAGTCATCTAATCTTTGAACGCGAATGGCACTGTTACGCAAGTAACAGTATGTCTGTTTGAGAATCGCAAAACAAGATCAACTCTAGTTGAGAGTTGGGCGTGGCCTTATTCACGGTCTGTGTATTTGGCCTGAATTCATCGAGTTGATGAGCTTCCCAGTGCGGCTCAATGTGTGCTAGCGAGACAGTCGTCCCGATCTCACATTACTGTCGCATTGCAGAGTTCTGTCCACAGCTCGCTAAACCTATAATCAAATACGATCTCAAATCAGGCAAGATTACCCGCTGAACTTAA
>OTU_1131
ATGCGATAAGTAATGTGAATTGCAGAATTCAGTGAATCATCGAATCTTTGAACGCATATTGCACCCTCTGGTATTCCGGGGGGTACACCTGTTCGAGCGCCATTTCGACCCTCAAGTATAACTTGGTGTTGGGTAAAGTCCCTTTATTAGGGGACCCACCCTTAACTCGTAGGCGGTCATCGCCTTTTTCCCCCAACGTAGCAAGCTAACGCACTCGTTCGGGGATAGGCGGTTTGACTCGCTAAATAAAAACCCTTTTTAAAGGTTTGGCCTCGGATCAGGTGGGGATACCCGCTGAACTTAA
>OTU_1133
GCGCGAAATGTAGTGTGAATCGCAGAACATTGTGAATCATCGAATCTTTGAACGCACATTGCACCTACCAGTATTCTGGTAGGTATGCCTGTTCGAGCGTCATTTCAACCCTCAAGCTTTGCTTGGTGTTGGGGTCCTACGCCTCGCGCGTAGGCCCTTAAGACTAGTGGCGGACCTTCTGTGATCCCGAGCGTAGTAATTATTACCGCTTTGGAGAGCTGGAGGGACCCAGCCGTTAAACCCCATATTCTCAAGGTTGACCTCGGATCAGGTAGGAATACCCGCTGAACTTAA
>OTU_1135
ATGCGATAAGTAATGTGAATTGCAGAATTCAGTGAATCATCGAATCTTTGAACGCACCTTGCGCCCTTTGGCTATTCCGAAGGGCATGCCTGTTTGAGTATCATGAACACCTCAACTCTCATGGCTTGCTGTGATGAGCTTGGACCTTGGGGGTCTGCTGGCCTGTGAGTCGGCTCCTCTCAAATGAATTAGCCTGCCAGTGTTTGGTGGCGTCACAGGTGTGATAACTATCTACGCTTGTGGTCCTCCACCAGGTAACCTTCAGCAATGGAGGTTTGCTGGAGCTCATAAATGTCTCTCCTTTGCGAGGACAGGTTTTGACCATTTGATCTCAAATCAGGTAGGACTACCCGCTGAACTTAA
>OTU_1137
ATGCGATAACTAGTGTGAATTGCAGATTTCAGTGAATCATCGAGTCTTTGAACGCACATTGCGCCTCTTGGTATTCCTCGAGGCATGCCTATTCGAGCGTCGTTTCGACCCTCAAGCGCAAGCTTGGTGTTGGGGACCGCCCCTGAAATACGGAGGCGGCCCTTGAATCCATCGGCGGTGCCGGTGCAGCCTGGAGCGCAGCAGCAATGCAGCTTCTTGGGGCAGCCCGAAGCCAGCCGGACAATCGAAACTTCATTTTTTCTTACGTCGACCTCGAATTAGGTAGGGATACCCGCTGAACTTAA
>OTU_1139
ATGCGATAAGTAATGTGAATTGCAGAATTCAGTGAATCATCGAATCTTTGAACGCACATTGCGCCCATTAGTATTCTAGTGGGCATGCCTGTTCGAGCGTCATTTCAACCCTTAAGCCTAGCTTAGTATTGGGAATCTACTGTATTGTAGTTCCTCAAATCCAACGGCGGATCTGTGGTATCCTCTGAGCGTAGTAAATTTTTATCTCGCTTTTGTTAGGTGCTGCAGCTCCCAGCCGCTAAACCCCCCCGAATTTTTAATGGTTGACCTCGGATCAGGTAGGAATACCCGCTGAACTTAA
>OTU_1141
ATGCGATACGTAATGTGAATTGCAGAATTCAGTGAATCATCGAATCTTTGAACGCACATTGCGCTCTCTGGTATTCCGGAGAGCATGCTTGTTTGAGTATCAGTAAAACACCCTCAACCTTTTCTTTATTGAAAAGGTTGGACTTGAGTGATCCCAACGGTTTTTTTTTAAAAGGCTGGCGGGTTGCTTGAAATGCAGGTGCGGCTGGACACATCTTCTGAGCTATAAGCATTACCTATTTAGTCCCGTCAAACGGATTATTTCTATTGCTACAGCTAATATAAAGGTTGATTGTCCTGTGCCCGACTGATGCAGGAAAACATGGAGAAATCCTTGTTCAACTCGATCTCAAATCAAGTAAGACTACCCGCTG
>OTU_1143
ATGCGATAAGTAATGTGAATTGCAGAATTCAGCGAATCATCGAATCTTTGAACGCACATTGCGCCCATTAGTATTCTATTGGGCATGCCTGTTCGAGCGTCATTTCAACCCTCAAGCCTTAAAGGCTTGGTGTTGGGGCTCTATAAGAATCTTTTTATAGGCCCTCAAGATCAGTGGCGGTCTCGTTAGAATACCCGAGCGTAGTAGTTTTCACGTTCTCGTTTAGGGTATCTGACGGGTTGCTGGCCGTTAAAACTCTTATATTCTAAAAGGTTGACCTCGGATCAGGTAGGAATACCCGCTGAACTTAA
>OTU_1145
TTGCGATATGTAATGTGAATTGCAGAATTCAGTGAATCATCGAATCTTTGAACGCATCTTGCGCCCTTTGGTCACTnCGAAGGGCATGCCTGTTTGAGAGTCATTTATTGTTCTCAATCTTCAAGACTTTTTGAAGCATTTGGATATGGGGGATCTTGCTAGCATGTATACTGGCTCCTCTTAAATGTATCAGTGGAGAACACTTTGTTCTTGGCTCTGGTTTGATATATATATCTATGCCATTGCTTTGACAGCTCTCTTTCTTGTCTCATGCAGACAACTTGTGAAAACTTGACCTCAAATCAGGTAGGACTACCCGCTGAACTTAA
>OTU_1147
AATGCGATACGTAATGTGAATTGCAGAATTCAGTGAATCATCGAATCTTTGAACGCACCTTGCGCCCCTTGGCATTCCGAGGGGCACACCCGTTTGAGTGTCGTGAAATCATCAAACACCTTTTTCTGTTTACCGAAAAGGGTTTTTGGACTTGGAGGTTCAATGCTCGCCTTTCACTTTTGAAAAGCAAGCTCCTCTCAAATGAATTAGTGGGGTTCTCTTTGCCGATCCTCGACGTGATAAGATGTTTCTACGTTTTGGATTTGGCACTGATGCCTGCTTCTAACTGTCCCCACGGACAACGATGGTGCTCTGGTCGCCACCGTCTACATTGGCGGAGGAAGGCTGGACCCACAAAAGAAAACCTTGACCTCAAATCGGGTGAGACTACCCGCTGAACTTAA
>OTU_1149
ATGCGATAAGTAGTGTGAATTGCAGAATTCAGTGAATCATCGAATCTTTGAACGCACATTGCGCCCCTCGGTATTCCGTGGGGCATGCCTGTTCGAGCGTCATTTAAACCCTCAAGCACAGCTTGGTGTTGGGTGCTTGTCCCGCCTCTGCGCGGCGACTCACCTCAAAGTCATTGGCAGCCCGCATCCGCCGGCCGTGAGCGCAGCACAGTCGCGCCCTAGGTCCCGGCAGGTCGGCTCTCCAGAAGCACTTCTTCCACCATTGACCTCGGATCAGGTAGGGATACCCGCTGAACTTAA
>OTU_1151
ATGCGATAAGTAATGTGAATTGCAGAATTCAGTGAATCATCGAATCTTTGAACGCACCTTGCGCCCTTTGGTATTCCGAAGGGCATGCCTGTTTGAGTGTCATGTTAATCTCAATACCCTTGTTTTTCTTAATTGAAGACTTGGAGATTGGACTTGGAGTTTGCTGGCCCCCTTTTGTGGTCGGCTTCTCTTAAATATATTAGCTGGACTTTGGTTCGCGTGAAGATGTAATAGTTTATTCATCATTAGCGCTTGCCTAACGGGTCTGCTTCTAATCGTCTTCGGACAAGGATTAAGTTCCTTCTTGACTCTTTGACCTCAAATCAGGTAGGACTACCCGCTGAACTTAA
>OTU_1153
CTGTGATACGTAATGTGAATTGCAGAATCTCGTGAATCATTGAATCTTTGAACGCACATTGCACCCTGTGGTACTCCACAGGGTATGCCTGTTTGAGTGTCAGTAAACATATCAAGTTCTTTGAACTTGGAAAATTGAGGGATATGAATGTATCATTTATACCTTTTAAATCTATTGGAAGGCTTCATTATGAACTAGATGTAATAATATTTCATTTAGTGAATTTTGAATGCTTGTCTCTATACTGTTCCATTGCCTATCAAGTGACCTCAAATCAGGTAGGGATACCCGCTGAACTTAA
>OTU_1155
TTGCGATACGTAATGTGAATTGCATAATTCCGTGAATCATCGAATCTTTGAACGCATCTTGCGCTCTTTGGTATTCCGAGGAGCATGTCTGTTTGAGTGTCATGAACACTTCGACTCGCCTGAGTTTTATGGAACTCAGGCCGAGCTCGGATTCTGGGTGCTGCTTTTCGCAAGACCAGCTCGCCCGTATTATCTTAGCCGAGCTAAGCTTTCAAGATTTTCTTGGTGTAGTAGACTATTCACCGGGAACTCGTAGGAGTGTCTTGCTAGCTGGTAGCGGGCTGCGAATGTCCAGTCTATTGATCAATAGACCTCAAATCAGACAAGACTACCCGCTGAACTTAA
>OTU_1157
GCGCGAAATGTAGTGTGAATTGCAAAACATTGTGAATCATCGAATCTTTGAACGCACATTGCGCCCCCTGTTACAGGGGGGCATGCCTGTCTGAGCGTCATTGAAACCAATAAACCCCTCTGTGGGTTTGTACTGGGCTCCGCATGTATGTGCGATGCCTCAAAGTCATGGTCTAACCTATGGACGAGCTCCTCTAGGACCTGCCATGGGTTGGCCCCCCTCTGAATAATTTGACCTCAGATCAGGTAGGAAGACCGCCTGAACTTAA
>OTU_1159
ATGCGATAAGTAATGTGAATTGCAGAATTCAGTGAATCATCGAATCTTTGAACGCACATTGCGCCCGCCAGTATTCTGGCGGGCATGCCTGTTCGAGCGTCATTTCAACCCTCAAGCCCCAGCGGCTTGGTGTTGGGGACCGGCCCCGCGCCGCCCCCGAAATGCAGTGGCGACCTCGCCGCAGCCTCCCCTGCGTAGTAGCACAAACCTCGCACCGGAGCGCGGAGACGGTCACGCCGTAAAACGCCCAACTTTCTTAGAGTTGACCTCGGATCAGGTAGGAATACCCGCTGAACTTAA
>OTU_1161
ATGCGATAAGTAGTGTGAATTGCAGAATTCAGTGAATCATCGAATCTTTGAACGCACATTGCGCCCTTTGGTATTCCTTAGGGCATGCCTGTTCGAGCGTCATTTGTAAACTTCAAGCGCAGCTTGGTGATGGGCGTCTGTCTTCCGGGACTCGCCTCGAAAGAATTGGCAGCCACTTCAGCGGCTTTGAGCGCAGCAGAATTGCGTCTTCTAGCAGCGGAAGGCGGCATCCACAAGCGTACTTTTTCAGCTTGACCTCGGATCAGGTAGGGATACCCGCTGAACTTAA
>OTU_1163
TTGCGATAAGTAATGTGAATTGCAGATTTCCAGTGAATCATCGAATCTTTGAACGCACCTTGCGCTCCTTGGTATTCCAAGGAGCATGCCTGTTTGAGTGTCATTGAATTCTCTCAACCATGTCTTGATTTGACTATGGCTTGGAGGTGGGGGTTGCTGGGGGTGGGCCAAATATAATTTGACTGTCATCAGCTTTCCTGAAATGCATTAGCGATTGGATGGCTAGTCTTTTCGACATGGGGCACGGCCTTTGACGTGATAATGATCGTCATGGCTGGACTCATTGGTAGGAAAGATAGTCCAATGCTTCCAATGATCATTGGACCAATCACTCGTTCTCCCGAAATAACCCTCGGAGCTTGGTGGTTATTAGTTAGTCATATAAGGCTGGCGAACACGCAGAGCAAGGGGGGGTTGGTTTCCTTTTGGACACTTGTGCATGGTTCTCTTTGAAACTTGACCTCAAATCAGG
>OTU_1165
ATGCGATAAGTAATGTGAATTGCAGAATTCAGTGAATCATCGAATCTTTGAACGCACATTGCACCTATTAGTATTCTAGTAGGTATGCCTGTTCGAGCGTCATTTCAAACCTCAAGCGTCTGCTTGCTGTTGGAGCGTTGCGTGGTTTCCTTAGGGAATCGCAAGCCCTGAATTATAGTGGCGGAGCTGCTGAAGACTCTGAGCGTAGTACTACTATTCGCTTCTGAAATCTCGGTGGTGCCTGCCGTAAAACCCACTATATTATTTTTTTTGTTTGACCTCGGATCAGGTAGGAATACCCGCTGAACTTAA
>OTU_1167
ATGCGATAAGTAATGTGAATTGCAGAATTTAGTGAATCATCGAATCTTTGAACGCACATTGCACCTCTTGGTAATCCTTGAGGTATATTTGTTCGAGCGCCGTTTAAATATTAAGACATTGTCTTTGTGTTGATATTCTCACGTTATTGTGATTTATTTAAATATTTTGGCGTGTTTAATAGCTTGAAAAACGCAGTGAAAATGTGTTTTATAAAACTATTAAAGACTTGCCTTGTTTTCTTCTCAAAACATGGCCTCGGATCAAATAGGGATACCCGCTGAACTTAA
>OTU_1169
ATGCGATACGTAATGTGAATTGCAGAATTCAGTGAATCATCGAATCTTTGAACGCACCTTGCGCCCCTTGGCATTCCGAGGGGCACACCCGTTTGAGTGTCGTGAAACCCTCAAAAACCCTCTTCTTTGAGGATTTTTGGACTTGGAGGTTTGATGCTCGCTTTCACGTTCGAAAGTGAGCTCCTCTCAAAAGAATCAGTGGGGTCTGCTTTGCCGGTCCTTGACGTGATAAGATGTTTCTACGTTTCGGATCTGGCATCGTCCCCTTGGGGATGCCCCTGCTCCTAATAATCGTCTCACGGACGACCGATGGTGCTTCGGTCACCGCCATCTAACTGTTGGCGGGGAGGCTGGACCCACAAAAGAAAACCCTTGACCTCAAATCGGGTGAGACTACCCGCTGAACTTAA
>OTU_1171
nTGCGATAnGTAATGTGAATTGCAGAATTCAGTGAATCATCGAATCTTTGAACGCACCTTGCGCCCCTTGGTATTCCGAGGGGCACACCCGTTTGAGCGTCGTGAAATTCTCAACCTCCTCGGTTTCTTCTGGAGACTGAAGGAGGCTTGGACTTTGGAGGCCTCTGCTGGCATCTCTTGCCAGCTCCTCTTAAATGAATTAGTGGGGTCCTCTTTGCCGACCCTTGACATGTGATAAGATGCTTCCGTGTCTCGGTTTCTGGCTCTGTTGCCATTGGGACCCGCTTCTAACCGTCTGGACCTTGCGTCAGAGACAACGTTCGAGCTCGTCTCCCTTCTCGGGAAACCCCCTGACCCTTGGCCTCAAATCGGGGTGAGACTACCCGCTGAACTTAA
>OTU_1173
ATGCGATAAGTAATGTGAATTGCAGAATTCAGTGAATCATCGAATCTTTGAACGCACATTGCGCCCTTTGGTATTCCGAAGGGCATGCCTGTTCGAGCGTCATTTAAACTCTCAAGCCCAGCTTGGTATTGGGAAAGGTCCCCCGGGACCGTCCCGCAACTCGTTGAGCGTGAGCACCGCGACTTCAAGCGTAGCAAATCACTCGCTTAGGTGTCCGGTGCCCGTCGCCAGATGACTTTTCACCTTCAAAGTTTGACCTCGGATCAGGTAGGGATACCCGCTGAACTTAA
>OTU_1175
GTGCGATAAGTAGTGTGAATTGCAGAATTCCGTGAATCATCGAATTTTTGAACGCAAATTGCACTCCCTGGCATTCCGGGGAGTATGCCTGTTTGAGGGTCAGTTTAAGTAAAATCGAGATGTCGTCTCGGTGACATCTCGGAATTGGGTTGTCTTAACCTTTCGGGTTAAGTGGCCTGAAATTGATGTTTTGTTGCGCATCCTGAACGTGTGTAATTTATTTATCCGTTTTCGGTGCCGAATTCTATTAGGTATGGTCATGTCGTGTGGTCTCGTACCTATAATTCATCATATTTTGACCTCAAATCAGGTAGGAGTACCCGCTGAACTTAA
>OTU_1177
ATGCGATAAGTAATGCGAATTGCAGAATTCAGTGAGTCATCGAATCTTTGAACGCATATTGCGCCCTTTGGTATTCCGAAGGGCATGCCTGTTCGAGCGTCATTATCACCGCATCAAGCGTGGCTTGCCGTTGGGCCCTTTGTCACCGGGTGACAGGTCCCAAAGACAATGACCGGTGTCATACCGACTCCACATGCAACGAGCTTCTAACAGCACGCATCTGGCAGTTGTCTGGCCCGGTTTTTATCTCGTATTATTTTCTCAAGGTTGACCTCGGATCAGGTAGGAATACCCGCTGAACTTAA
>OTU_1179
ATGCGATACGTAATGTGAATTGCAGAATTCAGTGAATCATCGAATCTTTGAACGCACCTTGCGCCCCTTGGCATTCCGAGGGGCACACCCGTTTGAGTGTCGTGAAATTCTCAAACCTTCTTGGTTTTTTGACCAAGATGGCTTTGGACTTTGGAGGTTTTTTGCTGGCTTTGCAGAAAGTCGGCTCCTCTTAAATGCATTAGTGGGGTCCCCTTTGCGAATCCCTGGACGTGATAAGATGTTTTCTACGTCTTGGGATTTGCTCTGTTCATTGGGAACCTGCTTCCAACCGTCTCGTGAGAGACATCGTTCGAGCTTGCTCGGCACACGAACCTTGACCTCAAATCGGGTGAGACTACCCGCTGAACTTAA
>OTU_1181
ATGCGATAAGTAATGTGAATTGCAGAATTCAGTGAATCATCGAATCTTTGAACGCACATTGCGCCCCGTGGTATTCCGCGGGGCATGCCTGTTCGAGCGTCATTATAACCCATCCAGTTTACTGGGTCTTGGGTACCGCCGCCTGGCGGGCCTTAAAGTTAGTGGCAGTACGGCCGGGCTCTAAGCGTAGTAAATCTTCTCGCTACAGGGCCCCGGGCGGCACTAGCCAGCAACCCCCAATCTTTTACAGGTTGACCTCGGATCAGGTAGGGATACCCGCTGAACTTAA
>OTU_1183
AATGCGATACGTAATGTGAATTGCAGAATTCAGTGAATCATCGAATCTTTGAACGCACCTTGCGCCCTTTGGTATTCCGAGGGGCACACCCGTTTGAGTGTCGTGACATCCTCAAACCTTCTTGGTTTTTTTTGACCGGGGAAGGCTTTGGACCTTGGAGGCTTTTGCTGGCGTTCCTTTGTTGGAGCCAGCTCCTCTGAAATGAATTAGTGGGGTTCTGCTTTGCTGATCCTTGACGTGATAAGATGTTTTCTACGTCTCGGGTTTTTTGCACTCCTGCTTCCAACCGTCTTCACAGAAGACAAATGGTCTGGTGATTGTCACTTGAACCACGAACCTTGACCTCAAATCGGGTGAGACTACCCGCTGAACTTAA
>OTU_1185
ATGCGATAAGTAATGCGAATTGCAGAATTCCAGTGAGTCATCGAATCTTTGAACGCACATTGCGCCCTTTGGTATTCCGAAGGGCATGCCTGTTCGAGCGTCATTATCACCCCTCAAGCCTCGTGCTTGGTGTTGGACGGCCGGTCGAGGACCCCCCTCGACCCCTCCTAAAGACAATGACGGCGGCCTGTGGTTCCCCCGGTACACTGAGCTTCTCACCGAGCACGTACCGGACGAGGGCACCCAGGACCCGGTCCTCTCCTCCTCGTGGGGAAATATTTTACAAGGTTGACCTCGGATCAGGTAGGAATACGCGCTGAACTTAA
>OTU_1187
ATGCGATAAGTAATGTGAATTGCAGAATTCAGTGAATCATCGAATCTTTGAACGCACCTTGCGCTCCTTGGTATTCCGAGGAGCATGCCTGTTTGAGTATCATGAAATTCTCAATCCTGTTTTGGCTCTTGCAGCTGATTCAGGCTTGGATTGTGGGAGGTTTCTGCGGGCTTCACTCCAGAAGTCGGCTCTCCTAAAATGCATTAGCGTAGAACCTCTTTGCGGTATTTTGGTGTGATAATTATCTATGCCATGTCTGCAAAGTGTGGGTTTGGCTTCCAATCGTCTCAGTGAAGACAATTCATGACCTTTTTTGATCTCAAATCAGGTAGGACTACCCGCTGAACTTAA
>OTU_1189
GTGCGATATGTAGTGTGAATTGCAGAATTCCGTGAATCATCGAATTCTTGAACGCAAATTGCACTCTCTTCGGAGAGTATGCCTGTTTGAGGGTCAGCCTAAAAAAATCGACATCGTTGCTGTTGTGTTCCATGGTGACTTTACGTCGGAGATTGGGTTTTCTTAAACCTTTCGGTTTAAGAGACTTAAAATTTTTGTTTTACGATTCCACGAACGTTTCTAAGATTTTTTCTTTACACGTTTAAGGTGTCGAATGTCTTTATTGGACGTGACCGTCGCATCGGATCGCGTCCATAAATCTTTCGTTAACTGACCTCAGATAGGTAAGAGTACCCGCTGAACTTAA
>OTU_1191
ATGCGATAAGTAATGTGAATTGCAGAATTCAGTGAATCATCGAATCTTTGAACGCACATTGCGCCCCTTGGTATTCCGGGGGGCATGCCTGTTCGAGCGTCATTACAACCCTCAAGCTCTGCTTGGCCTTGGGCGTCACCGGTCCCCGGTGTGCCTCAAAACTAGTGGCGGCGCCCTCCGGCTCTAAGCGTAGTACACACTCTCGCTATGGATGCCCGGTAGGTGCTGGCCAGCAACCCCCACTTCTCCAGGTTGACCTCGGATCAGGTAGGGATACCCGCTGAACTTAA
>OTU_1193
ATGCGATAAGTAATGTGAATTGCAGAATTCAGTGAATCATCGAATCTTTGAACGCACATTGCGCCCTCTGGCATTCCGGGGGGCATGCCCGTTCGAGCGTCATTAACACCCATCAAGCCTGGCTTGGTATTGGGCGACGGGACCTCCCCGCGCCCCGATTTCGCCGGCTGGACGTATCCCGATCTCAAGCGCTGTAATnAGCCTTCGCTGGAGGGACGGGCGGCCACGCCGTTAAACCCAATCAATCAAGTTGACCTCGGATCGGGTAGGAATACCCGCTGAACTTAA
>OTU_1195
ATGCGATAAGTAATGTGAATTGCAGACCTCAGTGAATCATCGAATCTTTGAACGCATATTGCACTCTCTGGTATTCCGGAGAGTATGCCTGTTTCAGTATCAGTAAACACCATCAAACAAATTCTTTCTTTTGTTTGGATTTGAGCGTTGCCGAGAAAAACTTTTCTTTCGGCCTGCTCGAAATGCAAGTACACAGGAGAGGAACAAAAGGAATTAATTTTCCCTCCCCCCCACAAAAAAAACGGTGGTGTGAAATTAGAAAGCGTCGTAGTTGACTTTTTTGTCTTCTTTCGCTTGAAAAATGAAACACCAAAAAAACCTTGGTGGGTGTGGGATTTCTGCTGTGCAAATTCGCAGGAAATTCTTTATCACTTCTTGATCTGAAATCAGGTAGGACTACCCGCTGAACTTAA
>OTU_1197
ATGCGATAAGTAATGTGAATTGCAGAATTCAGTGAATCATCGAATCTTTGAACGCATATTGCACCTTCTGGTATTCCGGGAGGTATGCCTGTTCGAGCGTCATTACGACCAACAAGCTTTAAGTTTGGTATTGGATGTCACTATTTTAGGTGCATCTTAAAGTCATGGAGCAGGACTCCTAGCCTCCAAGCGCAGTAATTTAATCTCGCTTCTGGAGCCTGGATGATGTTCTGCCGAACTGTTAAATTATCATGTTTGACCTCGGATCAGGTAGGGATACCCGCTGAACTTAA
>OTU_1199
GCGCGAAATGTAGTGTGAATCGCAGAACATTGTGAATCATCGAATCTTTGAACGCACATTGCGCCTCTCGTAACAGGGAGGCATGCCTGTCTGAGCGTCATTTATACCTAAAACCCCTCACCTTTGGGAGGGATTGTCTTGGGCATCGCATGCCTGCGTAGCCTGAAAGCCATAGGTCnTGAGCGGACGAGATCCATTTGGAGAGACCGTTCACTGACCCTAAGCCTCTCTGACTTGGCCTCAGATCAGGTAGGACTACCGCCTGAACTTAA
>OTU_1201
ATGCGATAAGTAATGTGAATTGCAGAATTCAGTGAATCATCGAATCTTTGAACGCACATTGCGCCCATTAGTATTCTAGTGGGCATGCCnGTTCGAGCGTCATTTCAACCCTTAAGCCTAGCTTAGTGTTGGGAATCTACATCAAAGGCTTCTAGCCCTACTGTAGTTCCTGAAAATCAACGGCGGATCTGTAATAATTCTCTGAGCGTAGTAATTCTTTATCTCGCTTTTGTTAGGTGTTATAGCCCTTGCCGCTAAACCCCCCGAATTTTTAACTGGTTGACCTCGGATCAGGTAGGAATACCCGCTGAACTTAA
>OTU_1203
ATGCGATAAGTAATGTGAATTGCAGAATTCAGTGAATCATCGAATCTTTGAACGCACATTGCGCCCGCTAGTATTCTGGCGGGCATGCCTGTTCGAGCGTCATTTCAACCCTCAAGCCCAGCTTGGTGTTGGGGCATTGCGGCGTGCCGCAAGCCCTGAAAATCAGTGGCGGGCTCGCTATAACTCCGAGCGTAGTAATACATCTCGCTTAGGATGAGTGGCGGGCACCTGCCGTAAAACCCCCTACTTTTATAAGGTTGACCTCGGATCAGGTAGGAATACCCGCTGAACTTAA
>OTU_1205
ATGCGATACGTAATGTGAATTGCAGATTTCAGTGAATCATCGAATCTTTGAACGCATATTGCACACTCTGGTATTCCGGGGAGAATGCCTGTTTCAGTATCATAAATTATATTCATTCTGTAATGGAGTTGGACTTTTTTGCCTTTGATTAGGCTAGTCCGAAAAAATTGTCAGCAATTAAGAGAGAATTGCCAAGCGTAGTAGCTGATCTTTGTTTAAAGGATTATCTTTCGCTTTATTTCTCTTTTTCTTTGCAAAACATATATATATTTCATCTTGATCTGAAATCAGGTAGGGTTACCCGCTGAGCTTAA
>OTU_1207
ATGCGATAAGTAGTGTGAATTGCAGAATTCAGTGAATCATCGAATCTTTGAACGCACATTGCGCCCTTTGGTATTCCTTAGGGCATGCCTGTTCGAGCGTCATTTACACCCTCAAGCACAGCTTGGTGTTGGGCGTCTGTCCTCCGGGACTCGCCTCAAAAGGATTGGCAGCCACTTCAGCGGCTTAGAGCGCAGCAGAATTGCGACCTCTGGCAGTCGAAGGCGGCATCCATAAGCTTACTTTTTAGTTTGACCTCGGATCAGGTAGGGATACCCGCTGAACTTAA
>OTU_1209
ATGCGATAAGTAATGTGAATTGCAGAATTCAGTGAATCATCGAATCTTTGAACGCACATTGCGCCCTCTGGTATTCCGGGGGGCATGCCTGTTCGAGCGTCATTACAACCCTCAAGCTTTGCTTGGTGTTGGGCTTCGCCCCCTAGGGGCCGGCCTCAAATTCAGTGGCGGTTCCGTCCGGTCTCAAGCTCAGTAATACTCGTGGCTTGCTAGTCCTGGGCGGCGCCTGCCATCCACCCCCAATTTTACAAAGGTTGACCTCGGATCAGGTAGGGATACCCGCTGAACTTAA
>OTU_1211
ATGTGATAAGTAATGTGAATTGCAGAATTCAGTGAATCATCGAATCTTTGAACGCACCTTGCGCTCCCTGGTATTCCGGGGAGCATGCCTGTTTGAGTGTCATGAACTCTTCAACCCACCGGTTCCTTGTTGAACCGGCTGGTGTTTGGATTCTGAGTGTTGCTGGTCTAGCCTCTAGTGGGCCAAGGCGAAGCTCATTCGTAATACATTAGCAACTCAATTTCGAGTATTCGGATTGACTCGGCGTAATAGACTATTCGCTGAGGACACTACGCAAGTGGTGGCCGAATTTCGAGGTAGAAGCTTCTAACTCATCATTTGAAGTCAAAACTTTTAAGATTAGACTTCAGATCAGGCAGGATTACCCGCTGAACTTAA
>OTU_1213
GTGCGATAAGTAATGTGAATTGCAGAATTCCGTGAATCATCGAATCTTTGAACGCATATTGCACTTTCTGGTATTCCGGAAAGTATGCCTGTTTGAGGGTCAGTTAAATAAAATCGGTGTTGTTGTTGCCTTTCGTGGTGACGCGTCGGAATTGAGTCGTCTTATCTTTGGTTAAGTGACTTAAAATTTTATATGATTTTCGAACGTATTTAAATTGCTTACGTACGTTTGAGATATCGAATGTTTTATTAGGTTCGGTTATCCTTATGACGTTCTACGATACGCTTTCTAAGAGTCGAGTTGTTTGGGAATGCTGCT
>OTU_1215
TTGCGATATGTAATGTGAATTGCAGAATTCAGTGAATCATCGAATCTTTGAACGCATCTTGCGCCCTTTGGTCACTCTGAAGGGCATGCCTGTTTGAGAGTCATTTATTGTTCTCAATCTTCAAGACTTTTGAAGCTTTTGGACATGGGGGTCTTTGCTAGCATGTATAATATTATACACTGGCTCCTCTTAAATGCATCAGTGAAGAACACTTGTTCTTGGCTCTGGTTTGATAATCTATGCCATTGCTTTGACAGCTCTTCAATTCAATTCTTTGTCTTGTGCAAAAACTTGACCTCAAATCAGGCAGGACTACCCGCTGAACTTAA
>OTU_1217
ATGCGATACGTAATGTGAATTGCAGAACTCAGTGAATCATCGAATTTTTGAACGCATCTTGCACTCCATGGTATTCCGTGGAGTATGCCTGTCTGAGTGTCATGAAACTCTCAACCCTCTTACTTTTGTTTACCATTGGTATCAGGGCTTGGATCATGAGTGCCTGCTGGACCTGTGCATCAGCTCACTCTAAATGTATCAGTGGTCTGCTTCCTCTGTCTTGCAGATAGATCTGGTGTAATGGGTTTTATTCACTGGGCTTCTGTGTGGGCAAAGGGTTGCTTGTCACTCCCAAACAATTACTAAGTGTTTGGCCTCAGATCAGGCAGGACTACCCGCTGAACTTAA
>OTU_1219
ATGCGATAAGTAATGTGAATTGCAGAATTCAGTGAATCATCGAATCTTTGAACGCACATTGCGCCCTTTGGCATTCCGAGGGGCATGCCTGTTCGAGCGTCATGATCAAATCTCAAGCCTTGCTTGGTATTGGGCCTTCGTCTCTCCTGCCTATGTGCAGGTAAGTGGCGTGCCTGAAAGTCACTAGCAGTGCCTCAATAGACTCAAGCGTAGCAGACTGTACTCGCTTTGGAGGCCCTTTGTAGACACTGTTAATAAAACCAATCATGTTTGGACCTCGGATCAGGTAGGGATACCCGCTGAACTTAA
>OTU_1221
ATGCGATAAGTAATGTGAATTGCAGAATTCAGTGAATCATCGAATCTTTGAACGCATCTTGCGCTCCTTGGTATTCCGAGGAGCATGCCTGTTTGAGTGTCATTTGAAACCTCTCAACCGCTCCAGATTTGCTTCTGGATGTGGCTTGGAAATGGGGGAGTGCAGGCTTTCGTCTGCTCCCCTGAAACGTATTAGCTGGCGTCTGGGCAAGACTACCACAGGTGTGATAACTATCAGTGCCTTGGTGTCGTGCTGCTGCTGCTTCCAACCGTGTGCAGAATGACCAACTTGACCTCAAATCAGGTAGGATTACCCGCTGAACTTAA
>OTU_1223
GCGCGAAATGTAGTGTGAATCGCAGAACTTGTGAATCATCGAATCTTTGAACGCACATTGCGCCTCTCGTGAGGGAGGCACGCCTGTCTGAGCGTCATTTAAACCTATGGACCTGAATGGGTTCCGTGTTGGGCCTCGCCTCTCCGAGGGGCGTCGCCTTGAAGGCATCGGCTTTACAGAGCGGACGGGATCCTTATGGACTGACCGTTTCATAGCCGGATTTTGACTCTGATTTGACCTCAGATCAGGTAGGGACACCGCCTGAACTTAA
>OTU_1225
ATGCGATAAGTAATGTGAATTGCAGAATTCAGTGAATCATCGAATCTTTGAACGCACATTGCGCCCGCCGGTATCCCGGCGGGCATGCCTGTTCGAGCGTCATTTCTATCTTCAGGCCTCGCCTGGTGTTGGGGCGCCACCGACGGTGGGCTCCCAAAGCCAGTGGCGGGCTCGTCTAGGACCCGAGCGTAGTAGCCTGTATACATCTCGCTCAGGGAGCCTGGCGTGCTCTAGCCATCAAGCAACCCCTTCTAAAAGTTGACCTCGGATCAGGTAGGAATACCCGCTGAACTTAA
>OTU_1227
ATGCGATAAGTAATGTGAATTGCAGAATTCAGTGAATCATCGAATCTTTGAACGCACATTGCGCCCTCTGGTATTCCGGGGGGCATGCCTGTTCGAGCGTCATTACAACCCTCAAGCTCTGCTTGGTATTAGGCTTCACCTGCTACAGGTGGGCCTTAAAATCAGTGGCGGTGCCATCTGGCTTCAAGCGTAGTAATTTTTCTCGCTATAGGGTCCTGGCGGTGTTTGCCATCAACCCCAAATTTTATTAGGTTGACCTCGGATCAGGTAGGGATACCCGCTGAACTTAA
>OTU_1229
ATGCGATAAGTAATGTGAATTGCAGAATTCAGTGAATCATCGAATCTTTGAACGCACATTGCGCCCCTTGGTATTCCGAGGGGCATGCCTATTnGAGCGTCATTATCACCCCTCAAGCCTAGCTTGGTGTTGAGGCCTGCTGTAAGGGCAGCCTCTAAAATCAGTGGCAGTGCTGTCAGGCTCTACGCGTAGTAATACTCCTCGCGATTGAGTCCGGTAGGTTTACTTGCCAGCAACCCCTAATTTTTTTAAGGTTGACCTCGGATCAGGTAGGGATACCCGCTGAACTTAA
>OTU_1231
GTGCGATAAGTAATGTGAATTGCAGAATCCGTGAATCATCGAATTTTTGAACGCAAATTGCACTCTCTGGTATTCCGGGGAGTATGCCTGTTTGAGGGTCGGTGTATATAAAATCGATGTATTGCTTTTTTTGCAACACTTCGGAATTGGGTCATCTTTTTTTTAATCCTTTAGGGGGTTGTATGTTAAGAGACTTAAAATTGATACTTTGCACATCTTTAGACGTAAGTAGTTCTTTATTTCGTCTTTTTTAGATGGGCTTTTTTATTAGGTGTGTTGTAGAGTCTGTCTTTGAGCTTACGCCTATAAGAATTTCGAGTTTCGACCTCAAATCAGGTAGGAGTACCCGCTGAACTTAA
>OTU_1233
GTACGATAAGTAGTGTGAATTGCAGAATCCGTGAATCATCGAATCTTTGAACGCAAATTGCACTCTTTAGTACTCTAGAGAGTATGCCTGTTTGAGGGTCAATTTAATAAAAATCGATTGTGTTGTTTTTGTTAGCAATGCTTTTCGGAGTTGAGTTTTTTCTTAATCTTTTTAGGTTAAGTAGCTTAAAATTTATTTAGACGTGATTTAAACGTATTTAAGATTCATTTTTTGTACGTTTTTTGCCGTCGAATTTAATAGGTATGATCATAATTTTGGTTACATATCTATAACGTTTATATATCTAATTGACCTCAGATCAGGTAAGATTACCCGCTGAACTTAA
>OTU_1235
ATGCGATAAGTAATGCGAATTGCAGAATTCAGTGAGTCATCAAATCTTTGAACGCACATTGCGCTCCCTGGTATTCCGGGGAGCATGCCTGTCTGAGCGTCATTACAACCTTTGCGCTCTGCGCAGTGTTGAGCGCAGCCTCCTGGGCTCGCTTCAAATCCAGTGGCAGCACCGCAGAGCCCCTACGCGCAGTGATCACCGCCGCCGGTGGAGCGCTGCGAGTGCTCGCCAGTCAACCCCCCGACTTGCTAGGTTGACCTCAGATCAGGCAGAGATACCCGCTGAACTTAA
>OTU_1237
ATGCGATACGTAATGTGAATTGCAGAATTCAGTGAATCATCGAATCTTTGAACGCACCTTGCGCCCCTTGGCATTCCGAGGGGCACACCCGTTTGAGTGTCGTGAAATCTTCAAAACCCTTTTTCTTTAAAGGGTCTTTGGACTTGGAGGTTCAATGCTTGCCTTGAAAGCGAGCTCCTCTCAAATAAATTAGTGGGGTCCGCTTTGCTGATCCTTGACGTGATAAGATGTTTCTACGTTTTGGGTTTAGCACTGTCCCTTGGATGCCTGCTCCTAACTGTCTCATGGACAATGATGGTGCTCTGGTCACCGGCCGTCTACATCGGCGGGGGGCTGGACCCACAAAAGAAAACCTTGACCTCAAATCGGGTGAGACTACCCGCTGAACTTAA
>OTU_1239
ATGCGATAAGTAATGTGAATTGCAGAATTCAGTGAATCATCGAATCTTTGAnCGCACATTGCGCCCCTTGGTATTCCGAGGGGCATGCCTGTTCGAGCGTCATTACAACCCTCAAGCAnTGCTTGGTATTGGGCCCCGCTGCTAACACCGCGGGCCTTAAAATCAGTGGCGGCGCCGCnnGGCnCTGAGCGCAGTAAATATCCTCGCTACAGGGACTTGGTGGACGCTGGCCATCAACTCCTACTCTCTAAGTTTGACCTCGGATCAGGTAGGGATACCCGCTGAACTTAA
>OTU_1241
ATGCGATAAGTAATGTGAATTGCAGAATTCAGTGAATCATCGAATCTTTGAACGCATCTTGCGCCCTTTGGTATTCCAAAGGGCACACCTGTTTGAGTGTCATTAATCTCTCAACATCAATGAATTTTAACAAAATAAAGTAAAATTCATTGGAGTTGGATGTTGAGCGTCTGTTGGGTTTTTGGGTTCAACTCGCTTTAAATTTACTGAGCAGGCTCTTACAATCTTCGGACTGACTCGACGATGGTAAGGAAATTCGTCGAGGATGCTTTTCATAAGTGGCCGGATTATAAGGTAATGCCGCTGCTAGTTTTTGTACCCTGTCAATTTTTAGACCTCAAATCAGGTGGGACTACCCGCTGAACTTAA
>OTU_1243
ATGCGATAAGTAATGTGAATTGCAGAATTCAGTGAATCATCGAATCTTTGAACGCACCTTGCGCTCCTTGGTATTCCGAGGAGCATGCCTGTTTGAGTGTCATAAAATTCTCATTTCTCTTGTTTTTTCAATAAGACAAGAAAAGTGGATCTGGAGGTTCTTGCTGGCTTAATCGTTGGCTCCTCTTAAATGCATTAGCTGAGCTTTCACTTGATGCAATGGTGTAATAATTATCTTCACCTATGCCACAAGTGAGAAGGGCTTGCTTCAAATCGTCTTTACAAGACACTATAAAGTACTTGAnTGTACTTTTGACTCTTTTGACCTCAAATCAGGTAG
>OTU_1245
ATGCGATAAGTAATGTGAATTGCAGAATTCAGTGAATCATCGAATCTTTGAACGCACATTGCGCCCCTTGGTATTCCGGGGGGCATGCCTGTTCGAGCGTCATTTATACCAATCTAGCCTGGCTAGGTATTGGGCTTCGCCGTCTGGCGGGCCTTAAAACTAGTGGCGGTGCTCTTAGGCTCTACGCGTAGTAATTTTCTCGCTATAGGGTCCTGGGAGACGCTTGCCAGCAACCCCAAATTTTTCTAGGTTGACCTCGGATCAGGTAGGGATACCCGCTGAACTTAA
>OTU_1247
ATGCGATAAGTAATGTGAATTGCAGAATTCAGTGAATCATCGAATCTTTGAACGCACATTGCGCCCATTAGTATTCTAGTGGGCATGCCTGTTCGAGCGTCATTTCAACCCTTAAGCCCTGTTGCTTAGCGTTGGGGGCCTACAGCGATGTAGCCCCCTAAAGTCAGTGGCGGAGTCGGTCTCACACTCTAGACGTAGTAACTATATTATCGTCTGTAGTTGGGTCGGTCCCTGCCGTAAAACCCCCAAATCTAAAGGTTGACCTCGGATCAGGTAGGAATACCCGCTGAACTTAA
>OTU_1249
ACGCGAAAGGTAGTGTGAATTGCAGGAACATGGAATTTTCGAACGGGGTGGGAGTGAGGCGAATGAATGGCATATGCCGAAAGGAGTGCTGCTAGTAATAGTACAAACATTTTTTTTTAAATTAAAATTTAGCCCACTGGTGCCCAAGACTACGCGCTGAACTTAA
>OTU_1251
ATGCGATAAGTAATGTGAATTGCAGAATTCAGTGAATCATCGAATCTTTGAACGCACATTGCGCCTCCCGTCGGGGAGGCATGCCCGTCTGAGCTTCGTATAAACACGATAAAGCCCCCATGGGGCTTTGTGTTGGGCCTCGCCCGAGGGCGTCGTCTCAAAGCCATCTGTCCCTTCAAAGCGGATGAGATCCATTAGGACTGGCCGCGGTGTGGACATTAAGCGATTACAGATTCGAAATCAGATCGGGTAGGACTACCGCCTGAACTTAA
>OTU_1253
ATGCGATAAGTAATGTGAATTGCAGAATTCAGTGAATCATCGAATCTTTGAACGCACATTGCGCCCTCTGGTATTCCGGGGGGCATGCCTGTTCGAGCGTCATTACAACCCTCAAGCTCTGCTTGGTATTAGGCTTCACCTGCTACAGGCGAGCCTTAAAATCAGTGGCGGTGCCTTCTGGCTTCAAGCGTAGTAATACTTCTCGTTTGGGAGCCCCAGTTGTGTACCTGCTAGAAAACCCCAATTTTTTAAAGGTTGACCTCGGATCAGGTAGGGATACCCGCTGAACTTAA
>OTU_1255
TTGCGAAAAGTAATGAGAATTGCAGAATTAGTGAATCATCGAATCTTTGAACGCACATTGCACCTCTCCTCGGGGGGGTATACCTGTTCGAGCGCCGGTTTAGACTTCAGGCCTTGCCTGGTGCTGAGCTAAATGCTTGCATTGCTTGCGTTGGCTCCAAACTCCTTGACAGCGATTTGTCGTGTCCCAACTGCCAAAAAGTTGGTCTGCTGCAAACCGGTGTCGGTTTTCCCGAAAAGAAGGCCTCGAATCAGGTAAGGCTACCCGCTGAACTTAA
>OTU_1257
ATGCGATAAGTAATGTGAATTGCAGAATTCAGTGAATCATCGAATCTTTGAACGCATATTGCGCCCATTAGTATTCTAGTGGGCAGGACCGTTCGAGCGTCATTTCGACCCTTAAGCCTTAGTTGCTTAGTGTTGGGAGCCTACGGTAACGTAGCTCCTCAAAGTTAGTGGCGGAGTTAGTTCACACTCTAGACGTAGTAATTTTTTTTATCTCGCCTATCAGTTGGACTGATCCCCTGCCGTAAAACACCCAACTTATCAAGGTTGACCTCGAATCGGTTCAGACAAACTCGCTAAATTGAAGCATCTTAGTCAGCGAAGGAAAAGAAACCAACAGGGATTGCCCTAGTAACGGCGAGTGAAGCGGCAACAGCTCAAATTTGAAATCTGGCCCTCGGGTCCGAGTTGTAATTTGTAGAGGATGCTTTTGGCGCGGTGCCTTCCGAGTT
>OTU_1259
TTGCGAAATGTAATGTGAATTGCATAATTCCGTGAATCATCAAATCTTTGAACGCATCTTGCGCCCCCTGGAATTCCGGTGGGCATGCATGTTTGAGTATCAGCCTTAACCTCACATCATGTGGAATTGGACCATGGAAATTCCTGGTCTTAAATAAAAATAGTGTAAACAGAGCTAGTCCCACGGGAATGTCTGTCTAACATAGCCTTAACCTTTGATCTCAAATCATGCAAGACTACCCGCTGAACTTAA
>OTU_1261
TTGCGATATGTAATGTGAATTGCAGAATTCAGTGAATCATCGAATCTTTGAACGCACATTGCACCTTCTGGAAATTCCAGAAGGTATGCCTGTTTGAGTGTCATTAATATCTCACCATAAGCAAATTGTTTGTTTTGTGTGTGGATGATGAAGATTGCTGGCTCTTGTCAGCTTCTTTTAAATGCATGAGCAGGTCTTTGTAGACTCAGCTTTAGTTTGATAAATCTTTTTATCTGAGCTGTTGCTGAGGAACTTGTAGATCAGCTTTCAAACTGTCCTTTTGAAGGACTGTCTTTTATAGACAATCAAATATAACTTTTGACCTCAAATCAGGTAGGACTACCCGCTGAACTTAA
>OTU_1263
GTGCGATAAGTAATGTGAATTGCAGAATTCCGTGAATCATCGAATCTTTGAACGCAnATTGCACTTTCTGGTATTCCGGAAAGTATnCCTGTTTGAGGGTCAGTTAAATAAAAATCGGTGTTGTTGCCGCCTTTCGTGGTGACGCGTCGGAATTGAGTCGTCTTAACCTTCGGTCAAGTGACTTAAAATCTTGCATGATTTTCGAACGTATTTAAATTTGCTTACGTACGTTTGAGACATCGAATATTTTATTAGGTTCGGTCATCCTTATGACTCGCGCCTATAATTTTTCATTAAATGACCTCAAATCAGGTAAGAATACCCGCTGAACTTAA
>OTU_1265
ATGCGATAAGTAATGTGAATTGCAGAATTCAGTGAATCATCGAATCTTTGAACGCACCTTGCGCTCCTTGGCATTCCGAGGAGCATGCCTGTTTGAGTGTCATGTTAATCTCAATCCCTTGGGTTTGTTATGAACTCTTGAGATTGGACTTGGAGGTTACTGCTGGCTTCACCGTCGGCTCCTCTTGAATGTATTAGCTGGGCCTTTAGCCTCGCGCTCGTGGTGTGATAGTTTATTCACCTTGAGTGTGGCTTGTAATGGTCTGCTTCTAATCGTCTTAAAACGACAATACCTTGACTCTCTGACCTCAAATCAGGTAGGACTACCCGCTGAACTTAA
>OTU_1267
GCGCGAAATGTAGTGTGAGTCGCAGAACATTGTGAATCATCGAATCTTTGAACGCACATTGCGCCTCCCTTAACCGGGGGGCATGCCTGTTCGAGCGTCATTTCAACCCTCAAGCACAGCTTGGTATTGGGTGTCACCTGGCAATGGTGTACCTTAAAATCAGTGGCGGTGCCATCTGGCTTCAAGCGTAGTAAATTTCTTGCTTTAGAGGTTTGGATGTGTAGTTGCCATCAACTCCTAATTTTATCAAAGGTTGACCTCGGATCAGGTAGGGATACCCGCTGAACTT
>OTU_1269
ATGCGATAAGTAATGTGAATTGCAGAATTCAGTGAATCATCGAATCTTTGAACGCACATTGCGCCCGCCAGTACTCTGGCGGGCATGCCTGTTCGAGCGTCATTTCAACCCTCAAGCCCAGCTTGGTGTTGGGGCACTGCGGCGTGCCGCAGGCCCTGAAAAGCAGTGGCGGGCTCGCTATAACTCCGAGCGTAGTAACATATCTCGTTCTGGAAGAGTGGCGGGTGCCGGCCGTAAAACCCCCTACTTTTATAAGGTTGACCTCGGATCAGGTAGGAATACCCGCTGAACTTAA
>OTU_1271
ATGCGATAAGTAGTGTGAATTGCAGAATTCAGTGAATCATCGAATCTTTGAACGCACATTGCGCCCCTCGGTATCCCGAGGGGCATGCCTGTTCGAGCGTCATTTCACCACTCAAGCCTGGCTTGGTGTTGGGCGACGTCTCCATCGGGGACGCGCCTCGAAACGCTCGGCGGCGTGGCACCGGCTTTAAGCGTAGCAGAATCTTTCGCTTTGAAAGTCGGGGGCCCCGTCTGCCGGAAGGCCTACTCGCAAGGTTGACCTCGGATCAGGCAGGGATACCCGCTGAACTTAA
>OTU_1273
ATGCGATAAGTAATGTGAATTGCAGAATTCAGTGAATCATCGAATCTTTGAACGCACATTGCGCCCTTTGGTATTCCTTAGGGCATGCCTGTTCGAGCGTCACTAACAACAATTTCACAGAGAAATGTGGTGTTGGCCGATGTGTGTCTAGCACTTTGCTGTGCTAGTCTCACTCGGCTGAAATGGATAGGCCAGAGAAGGTACAACTTGGCAACAGACTCTCAGAGTATTCTCGAATGCTAAACTAGTCTTGTCACATGTTGAAATCTGTGCCAAAGGACCCCCTATTCAGTCCGAACTGGAGATGTTGACCTCGGATCAGGTAGGGACACCGCCTGAACTTAA
>OTU_1275
ATGCGATAAGTAATGTGAATTGCAGAATTCAGTGAATCATCGAATCTTTGAACGCACATTGCGCCCCTTGGTATTCCGAGGGGCATGCCTGTTCGAGCGTCATTATAACCACTCAAACCTGGCTTGGTATTGGGGTTCGCGGGTTCGCGGCCCTTAAAATCAGTGGCGGTGCCATCTGGCTCTAAGCGTAGTACATCTCTCGCTATGGACGTCTGGTGGATGCTTGCCAACAACCCCTAATTTTTTAAGGTTGACCTCGGATCAGGTAGGGATACCCGCTGAACTTAA
>OTU_1277
ATGCGATAAGTAATGCGAATTGCAGAATTCCAGTGAGTCATCGAATCTTTGAACGCACATTGCGCCCTTTGGCATTCCGAAGGGCATGCCTGTTCGAGCGTCATTATCACCCCTCAAGCCCCCGGCTTGGTGTTGGATGGTCGGTGGGACCCTTGGGTTCCACCCCTCCCAAAGACAATGACGGCGGCCTCGTTGGACCCCCGGTACACTGAGTTCTTCACCGAACACGTACTGGACTAAGGGCCCGCGGGGCACGGTCTGCCTCCCCTCAGGGAGAATTTTTAATAAGGTTGACCTCGGATCAGGTAGGGATACCCGCTGAACTTAA
>OTU_1279
ATGCGATAAGTAATGTGAATTGCAGAATTCAGTGAATCATCGAATCTTTGAACGCACATTGCACCCGGTGGTATTCTGCCGGGTATGCCTGTTCGAGCGTCATTTTCTTCCCTCAGGGCCTTCTCAAATCTTTCCTTCTCGGGGGAAAAGGTTTTGGCAAGGCTTTCTGGTGTTGGGGATTTACAAGGGAAGGTCTCTGGACTTTTACTTGCAAGCTCCTAAATGAATCGGCGTGCACGCTGTACGTTGCCCTCTGCGTAGTGGATTTTTCTTATCTCGCATCGGGACGCAGCGCCTTGCCCAGCCGTCGAAACCTTTATTCCAAACGAAGTTTGACCTCGAATCAGGTAGGGTTACCCGCTGAACTTAA
>OTU_1281
ATGCGATAAGTAATGTGAATTGCAGAATTCAGTGAATCATCGAATCTTTGAACGCACCTTGCGCTCCTTGGTATTCCGAGGAGCATGCCTGTTTGAGTGTCATAGAATTATCAACTTATAAGCCTTTGTTAGTTTATAAGCTTGGACTTGGAGGGATTTGTTGGCCTAATGGCCAGCTCCTCTTAAATGCATTAGCTTGAACCTTTATGGATCGGCTCTCGGTGTGATAATTATTTACCCCGTGGCTGTGAAATGTTTGGCAAGCTTCCAATTGTCTTTTTCAAGGACGATATTTATTGACCTCTGACCTCAAATCAGGTAGGACTACCCGCTGAACTTAA
>OTU_1283
ATGCGATAAGTAATGTGAATTGCAGAATTCAGTGAATCATCGAATCTTTGAACGCACATTGCGCCCATTAGTATTCTAGTGGGCATGCCTGTTCGAGCGTCATTAACTCACTTAAGCCCTGCTTAGTGTTGGGAATCTACCCGGGAGCTACCCTGTAGCCACCCTGTAGTTCCTTAAAGCTAGCGGCGGAGTCGTGGTATCCTCTGAGCTTAGTAATTACTTTCTAGCTTTCGAGTCGACCGCGCCCCTTGCCGTTAAACACCCTTCTTCTGAATGGTTGACCTCGGATCAGGTAGGAATACCCGCTGAACTTAA
>OTU_1285
ATGCGATAAGTAATGTGAATTGCAGAATTCAGTGAATCATCGAATCTTTGAACGCACATTGCGCCCTTTGGTATTCCGAGGGGCACGCCTGTTCGAGCGTCATTTAAACCATCAAGCCTAGCTTGGTCTTGGACACGGTCGAGTGACCGGTCCGTAACCCGTTGGCGGTACAGTCCGGCTTCAAGCGTAGCAAAAATTTCGCTTCAGGAGTCCGTGGCGGTGCCAGCCAGGCAATCACATCTCAAAGTTTGACCTCGGATCAGGTGAGGATACCCGCTGAACTTAA
>OTU_1287
ATGTGATAAGTAATGTGAATTGCAGAATCTCGTGAATCATCGAATCTTTGAACGCACATTGCGCCCAATGGTATTCCATTGGGCATACCTGTTTGAGTGTGAGAATCCCGTCCTTGACATGGGCCCCGTCGCCCTGCGATGCGCTCTCGAAGAGTCGAGTAGTTTGGGAATGCTGCG
>OTU_1289
AATGCGATAAGTAATGTGAATTGCAGAATTCAGTGAATCATCGAATCTTTGAACGCACCTTGCACTCCTTGGTATTCCGAGGAGTATGCCTGTTTGAGTGTCATTAAATTCTCAAAACCTATTGTTTCTTCTTGAATGGTAGGTTTTGGATGTGAGGGCTTTGCTGGCCTTTGACAGGTTCAGCTCCCTTCAAATGCATTAGTGGTTGCTGATCCGCTTTCAATTGGTGTGATAGTTATCTACGCCTTTGAAGTGGAATCGCTTGCTTATCCGCTTCTAACCGTCCTGTTATGTTGGGACAACTCTTGACTATTTGACCTCAAATCAGGTAGGACTACCCGCTGAACTTAA
>OTU_1291
TTGCGATAAGTAGTGTGAATTGCAAAATCTGTGAATCATCGAATCTTTGAACGCATATTGCACTCTTTGGTATTCCGAAGAGAATGCCTGTTTGAGGGTAATTAAAAGAAATCTTTAATCTCTTTTTGAGGTTAAGGGATATGGGTATTCCGCTAATAATTATTGGCGGTAACCTGAAATAGATGGTAGTCTTCATCTAGTCGAGACGCGTAATAATATTATTTCGTGAAACGGCTAATGAGCGACCTAGTTTTGAATGCCTTTATAGAAGTCATTAAAACAAATAATTTTGACATTACCTCAAATCAGGTAGGATTACCCGCTGAACTTAA
>OTU_1293
GTGCGATAAGTAATGTGAATTGCAGAACTCCGTGAGTCATCAAATTTTTGAACGCAAATTGCACTTTCTGGCATTCCAGAAAGTATGCCTGTTTGAGGGTCGTTAAAAATAAATCGTTTATTGTTGCTTTCGGGTGACATTTTCGGAATTGAGCCATCTTTTTTGAACATATTGGGTTTACTTAAGAGGCTTAAAATTGATCATTTATGACATGACTTAGTTTAATAATAAAACGCAAGTTACGTCATACGCGTTTTACTAGGCGTGGCTAGGTTTAAGTAATGTAACAGATTACGATAATAGTTTCACGACCTATAATCCCATTTTACGAAATGACCTCAAATCAGGTAGGAATACCCGCTGAACTTAA
>OTU_1295
CTGCGATACGTGATGTGAATTGCAGAATTTGTGAATCATCGAAACTTTGAACGCACATTGCGCCTGTTGGTACTCCGTCAGGCACGTCTGTTTGAGCGTTGTTAAACTCTCAGCGAAAGCTGGTTGTAGAGGAGGCGGTGCCCCTCTGAAATATCTCAGCATTGTGCAACGGTGCAACGTGAATCTCTGCTGTGACAGTACTCTCTATCTCTCAACCTCAAATCAGACGAGAATACCCGCTGAACTTAA
>OTU_1297
GCGCGAAATGTAGTGTGAATCGCAGAACACCGTGAATCATCGAATCTTTGAACGCACATTGCGCCTCCCGTCACAGGGGGGCATGCCTGTCTGAGCGTCGTGATGACCCATACGTCCGGTCAAGTCGGTCGTGTCTTGGGCCGATCGTCGACGGGTCCCCCGTCGTCGTGGCCTCGAACCCATCGGTCCACAGGTGAGCGGATGAGTTTCCATGAGGGAGGAACCGTTCCCAGGGACCCCTAAGCCATCTCTCTGCATTCGACCTCAGATCAGGTAGGACCACCGCCTGAACTTAA
>OTU_1299
ATGTGATACATAATGTGAATTGCAGAATTCAGTGAATCATCGAATCTTTGAACACACCTTGCGCCCCTTGGTATTCTGAGGGGCACACCTGTTTGAGTGTTGTGAACACCCTCAACCTTCTTGGTTTCTTGACCGGGAAGGCTTGGACTTTGGAGGTTGTCTTTGCTGGCCTCTCTTTGAAGCCAGCTCCTCCTAAATGAATTAGTGGGGTCTGCTTTGCCGATCCTTGACGTGATAAGTATCCTTCTACGTCTTGGGTTTTGCACTGTTGCCCTGGAACCCGCTTCCAATGGTCTTCATTTCGAAGACGATGTTCGAGTTGCATTGTGACTCGACCTCAATGACCTTGACCTCAAATCAGGTGAGACTACCTGCTGAACTTAA
>OTU_1301
ATGCGATAAGTAATGCGAATTGCAGAATTCAGTGAGTCATCGAATCTTTGAACGCACATTGCGCCCTTTAGCATTCTAGAGGGCATGCCTGTTCGAGCGTCATTATCACCTCTCAAGCTCAGCTTGCTGTTGGACCGTACGCCGGTGATCGGCGGGTCCCAAAGATAATGGCGGTGTCAAATAGACCCTCGGTGCAACGAGCTTCATTAGCACGCATCTTGAGTTGGACTTTTGACCCAGTCTTTTTTACAACCCACTTTCAAGGTTGACCTCGGATCAGGTAGGAATACCCGCTGAACTTAA
>OTU_1303
TTGCGATAAGTAGTGTGAATTGCAAATTCTGTGAATCATCGAATCTTTGAACGCATATTGCGCTCTCTGGTATTCCGGAGAGCATGCCTGTTTGAGGGTAATAAAAAGAAATCnTTGACTTTCGAGTCAAGGGAAATGGGTATTCCGCATTTCTAGCGGTAGCCTGAAATGTATGGTTTGTCTCATCTATTCGAGATGCGTAATAATATTATTTCGTAAAATCTTTGATGATGAGCTACCAAGTCTTTGATATATACTGTCTAATGCTGTGTACAATCAATAGAAATATTTTTGACATTACCTCAAATCAGGTAGGAATACCCGCTGAACTTAA
>OTU_1305
ATGCGATAAGTAATGCGAATTGCAGAATTCTACGAGTCATCGAATCTTTGAACGCACATTGCGCCCGCCAGCATTCTGGCGGGCATGCCTGTTCGAGCGTCATTACAGCCCTCAAGCATTGCTTGGTATTAGGCTCCGCTGCTCACCCAGCGGGCCTTAAAATCAGTGGCGGTGCCGCTGGGCCCTGAGCGTAGTAAATATCCTCGCTATAGGGACCCCGTAGACACTAGCCTTCAACCCCCATTTTCCAAGTTTGACCTCGGATCAGGTAGGGATACCCGCTGAACTTAA
>OTU_1307
GTGCGATAAGTAATGTGAATTGCAGTATTCCGTGAATCATCGAATCTTTGAACGCAAATTGCACTCTCTGGCAACGGGGAGTATGCCTGTTTGAGGGTCAGTATAATTAAAAATCGGAATGCGTTGCATATTTTGTGACCTTTCGGAACTTGAGTTATCTTAACCTCTTTAGATTTAAGAAACTTAAAATTGACATCTTTTGCGCATTTTTTTTAGACGTACATAAAAATTTTTTTATTTCGCCTATTTTTAATGCCAAAATTTATTAGATGCGACCACAATGTATATGGTTAACGTGTCTATAATTTTTTCATGATTTGACCTCAAATCAGGTAGGAGTACCCGCTGAACTTAA
>OTU_1309
ATGCGATACGTAATGGAAATTGCATATACGAGTCATTGAGTTTTTGAACGCACATTGCGCCTAGTGGTATTCCGCTGGGCATGTGGGGTTGAGCGTTTTTAAGCCAAACGTTGTGTTTCGTCTCGACTCACTAACTGCATGAGACTTGCTATTGAGATTTTAACAGCAAGTTCTAACTCTTTTTAAACCTCAGCCCCACAGGATTACCCGCTGAACTTAA
>OTU_1311
TTGCGATATGTAATGTGAATTGCAGAATTCAGTGAATCATCGAATCTTTGAACGCACCTTGCGCCCTTTGGTATTCCGAAGGGCATGCCTGTTTGAGTGTCATTAAATTCTCAACTTCAACACTTTTTGTATTGAAGCTTGGATGTTGGAGGGTTATGCAGGCATATATCAATGTCAGCTCCTCTTAAATGCATTAGCAGAACTTGTATGTTCGGCTCTGGTTTGATAATCCTATCTATGCCATTGCTGAAATGTCAATTGTTCAGCTTCTAATGGTCCATCCTATTGGACTGTCTCTTTGGAGGCATATTTTTGACTTGACCTCAAATCAGGTAGGACTACCCGCTGAACTTAA
>OTU_1313
ATGCGATAAGTAATGTGAATTGCAGAATTCAGTGAATCATCGAATCTTTGAACGCACATTGCGCCCATTAGTATTCTAGTGGGCATGCCTGTTCGAGCGTCATTTCAACCCTTAAGCCTAGCTTAGTGTTGGGAGCCTACTGCTTTTGCTAGCTGTAGCTCCTGAAATACAACGGCGGATCTGCGATATCCTCTGAGCGTAGTAAATTTTTATCTCGCTTTTGACTGGAGTTGCAGCGTCTTTGGCCGCTAAATCCCCCAATTTTTAATGGTTGACCTCGGATCAGGTAGGAATACCCGCTGAACTTAA
>OTU_1315
ATGCGATAAGTAATGTGAATTGCAGAATTCAGTGAATCATCGAATCTTTGAACGCACCTTGCACTCCTTGGTATTCCGAGGAGTATGCCTGTTTGAGTGTCATTAAATTCTCAAATCTCTATCAGTTTTTCTGATATGGGACTTTGGATGTGGAGGTTTTGCAGGCTTTGCTTAAGTCTGCTCCTCTTAAATATATTAGTGGTTACTGATTGACCATATCCTGGTGTGATAATATCTACTCCAAGGGTTGGTTAGTATTTTAAAGTAGCTGCTTCAAACAGTCCATTAACTTGGACAACTTTGAACCATTTGACCTCAAATCAGGTAGGATTACCCGCTGAACTTAA
>OTU_1317
ATGCGATAAGTAATGTGAATTGCAGAATTCAGTGAATCATCGAATCTTTGAACGCACCTTGCACCCTTTGGTATTCCGAAGGGTACACCCGTTTGAGTGTCATTGTAATCTCACCATCCAACTCTTTGTTGGCATGTTGTGGATTTGGATGTTGCCATGTCACAATGGCTCATCTGAAATGCCTGAGTACATCCTGGATATGTGATGTGTTTGGTGTGATAAACTTTCACCATCTCTGACCCTAGTGGTCACACTCACCCGACCAAGGCTCTGTGCTTCCAACCGTCTTGATTGGACAATTTTGACAATTTGACCTCAAATCGGGTGGGACTACCCGCTGAACTTAA
>OTU_1319
GCGCGAAATGTAGTGTGAATCGCAGAACATTGTGAATCATCGAATCTTTGAACGCACATTGCGCCCGCCGGTACTCCGGCGGGCATGCCTGTnCGAGCGTCATTTCAACCCTCAAGCCCAGCTTGGTGTTGGGGCATTGCGGCTTGTCCGCAAGCCCTGAAAAGCAGTGGCGGGCTCGCCGTAACTCCGAGCGCAGTAGTTTATTCTCGTTCTGGAAGCGTGGCGGGTGCCGGCCGTTAAACCCCTACTTTTATAAGGTTGACCTCGGATCAGGTAGGAATACCCGCTGAACTTAA
>OTU_1321
GCGCGAAATGTAGTGTGAATCGCAGAACATTGTGAATCATCGAATCTTTGAACGCACATTGCGCCTCCCGTAACAAGGAGGCATGCCTGTCTGAGCGTCATTTAAACCAATAAGCCCCAAGGGGTTTGTTTTGGGCCTCGTCGCTGTCGTCGTCGCCTTAAAGACATTGGTCTAGAGCGGACAAGATCCATTAGGACTGACCGTCGTGGGCCCCGATCCTCTGACTTGACCTCAGATCAGGTAGGACTACCGCCTGAACTTAA
>OTU_1323
ATGCGATAAGTAATGTGAATTGCAGAATTCAGTGAATCATCGAATCTTTGAACGCATCTTGCGCTCCTTGGTATTCCGAGGAGCATGCCTGTTTGAGTGTCATTAAAACTTCTCAAAACCCATAATCAAGATTGAATCTTGATGTGGCTTTTGGATGATGGGGGTTTTTGCAGGCTTTGAAAGAAAGTCAGCTCTCCTGAAATGTATTTTAGTGGTATCTGAGGGGCTACTTTGGGCATGATAAATTTGTTTATGTCTTTTTTTGAATAGTCTCAATATGAACCCGCTTGTGTTGGCAACTTTTTTGACTTGACTTGACCTCAAATCAGGTAGGACTACCCGCTGAACTTAA
>OTU_1325
GTGCGATAAGTAGTGTGAATTGCAATATTCCGTGAATCATCAAATTTTTGAACGCAAATTGCACTCTCCGGTATTCTAGAGAGTATGCCTGTTTGAGGGTCGTTTTAAATAAAAATCGATATAACATGTCGGAATTGAGTTATCTTTAACCTCTTTTTGGTTGAAGTGACCTAAAATTAACCATTTTTACTTCGATATTTACAGTAATTAATTTTTATAATAATTCCGAAGTGTTTTTTTATTAGATGTAACTATTTAATAGTTTTTACGTCTATAATTTTTCAATTAATGACCTCAAATCAGGTAAGAATACCCGCTGAACTTAA
>OTU_1327
GCGCGAAATGTAATGTGAATCGCAGAACATTGTGAATCATCGAATCTTTGAACGCACATTGCGCCTCCTGTTACAGGGAGGCATGCCTGTCTGAGCGTCATTTAAACCCATGCCAGGGCGAGCTTTCGTCGTCGGCGTGTTGGGCCCTCGTCGACCCCCTCGGGTCGACGTGGCCTCGAATCCATCGGTCGAGTTGAGCGGACGAGATCCTCTGGGACATGGACCGTTCACGCGACCCTAAATATTTGATATCTTGACCTCAGATCAGGTAGGGACACCGCCTGAACTTAA
>OTU_1329
ATGCGATAAGTAATGTGAATTGCAGAATTCCAGTGAATCATCGAATCTTTGAACGCATATTGCGCCCATTAGTATTCTAGTGGGCATGCCTGTTCGAGCGTCATTTCAACCCTCAGGCCTTAGCTAGTCTGGTGTTGGGGCATCTGCAGCATTGCATGCAGGCCCTGAAAAACCAGTGGCGGTGTCCGCTAACACTCCGGGCGCAGTAATCTGTTCTCGTCTAGGATGTGTGGTGGGCTGCTAGCCGTAAAACCCTTTTAATTTCAAAAGGTTGACCTCGGATCAGGTAGGAATACCCGCTGAACTTAA
>OTU_1331
GTGCGATAAGTAATGTGAATTGCAGAATTCCGTGAGTCATCGAATCTTTGAACGCAAATTGCACTCTCTGGTATTCCGGGGAGTATGCCTGTTTGAGGGTCAGTTTAAATAAAAATCGACGTGTTGCTTTTGTGACGCATCGGAATTGGGTCACCTTGATCTCTGGGTTAAGAGGCCTAAAATTGATACCTTTCCGAGCATCTTGGACGTATGTAAAATCTTTCAAGTGCCGGATCTTTTTATTAGGTATGACCATGTTGTGCGTGGATCTTGTGCCTATAACGTGTATTTCATATTTTGACCTCAAATCAGGTAGGGACACCCGCTGAACTTAA
>OTU_1333
ATGCGATAAGTAATGTGAATTGCAGAATTCAGTGAATCATCGAATCTTTGAACGCACATTGCACCTATTAGTATTCTAGTAGGTATGCCTGTTCGAGCGTCATTTCAAACCTCAAGCGTCTGCTTGCTGTTGGAGCATTGCGTACGTTCCCTTTGGGGATCGCAAGCCCTGAATTATAGTGGCGGAGCTGCTGTAGACTCTGAGCGTAGTAATACTATTCGCTTCTGGAATCTCGGTGGTTGCCTGCCGTAAAACCCACTATATTTTCTCTTGTTTGACCTCGGATCAGGTAGGAATACCCGCTGAACTTAA
>OTU_1335
ATGCGATACGTAATGTGAATTGCAGAATTCAGTGAATCATCGAATCTTTGAACGCACCTTGCACCCCTCGGCATTCCGAGGGGTACACCCGTTTGAGTGTCGTGAAATTCTCAACCATCCCAATTTTGGGGGTGGCTTGGACTTTGGAGGTCTTTGCTGGCATCTTTACAAGTCGGCTCCTCTTAAACAGATTAGTGGGGTTCTTAAGCCGATTCCTTGACGTGATAAGTTTTCTACGTCCGAGGCTCGACTCTGTGACCTGCTTCTAATTGCCCGTCTCTCTTCGAGACGTGATTTGAACCCTTTGACCTCAAATCGGGTGAGACTACCCGCTGAACTTAA
>OTU_1337
GTGCGATAAGTATTGTGAATTGCAGAATTCCGTGAATCATCGAATCTTTGAACGCAAATTGCACTCTCTGGCATTCCGGAGAGTATGCCTATTTGAGGGTCTACAGAACAAAAATCGATGCGTCGCTTTTTTTTAAGCGACGCGTCGGAATTGGGTCCTTCTTAAATCCTTTTTTAAGTGACCTAAAATTTACGCGTTTCGGTATGATTGCGTACTTAAAAATCTTTCGTCGTTTGAGTACCGAACTCTATTAGATCGTGACCATCGTGATATGGTATCGCGTCTATAATATTTTTTCGAATTTTGACCTCAAATTAGGTAAGAGCACCCGCTGAACTTAA
>OTU_1339
ATGCGATAAGTAATGTGAATTGCAGAATTCAGTGAATCATCGAATCTTTGAACGCACATTGCGCCCGCTAGTATTCTGGCGGGCATGCCTGTTCGAGCGTCATTTCAACCATCAAGCCCTAGGCTTGTGTTGGGGTCCCTGCGGCCGCTCGCAGCCCTCTAAATTTAGTGGCGGTCTCGCTATCATACCGAGCGCAGTAGCGTAATCTCTTCGCTCCGGGCGTGGTGGCGGGCACCCTGCCGTAAAACGCACCTATTTCTCAAGGTTGACCTCGGATCAGGTAGGAATACCCGCTGAACTTAA
>OTU_1341
AATGCGATACGTAATGTGAATTGCAGAATTCAGTGAATCATCGAATCTTTGAACGCACCTTGCGCCCCTTGGCATTCCGAGGGGCACACCCGTTTGAGTGTCGTGAAATCTTCAAAAAAAAACCTTTTTCTTTAAAGGATTTTTTTTGGACTTGGAGGTTCAATGCTCGCCCCTTCTTTCGAAAGTGAGCTCCTCTCAAATGAATTAGTGGGGTCCGCTTTGCTGATCCTTGACGTGATAAGATGTTTCTACGTTTTGGGTTTAGCACTGTCTCTTGGATGCCTGCTCCTAACCGTCTCATGGACAATGATGGTGCTCTGGTCACCGCCGTCTACTATATCGGCGGGAGGCTGGACCCACGAAAAGAAAACCCTTGACCTCAAATCGGGTGAGACTACCCGCTGAACTTAA
>OTU_1343
ATGCGATAAGTAATGTGAATTGCAGAATTCAGTGAATCATCGAATCTTTGAACGCACCTTGCGCTCCTTGGTATTCCGAGGAGCATGCCTGTTTGAGTGTCACGAATACCTTCAACCTCACGATTTGATCGTCGTTGAGGCTTGGATCATGGAGGTTTAGCTGGACTTGTTTCAGCTCCTCTGAAATGCATCAGCGAACCCTCTTTGACCTCTTTTTCTTGCTGGCTTTGGTTTGATAATGTCTATGTCATCGCCATCTGTTAAATGAAAAAAGGGTTGATCGTGTTGTTTGCTCACAATCGTCCTCTTGAAAGGGACAAGCAATCTGATTGCTTACTTTGACAGTTTGACCTCAAATCAGGTAGGACTACCCGCTGAACTTAA
>OTU_1345
ATGCGATAAGTAATGTGAATTGCAGAATTCAGCGAATCATCGAATCTTTGAACGCACATTGCGCCCATTAGTATTCTAGTGGGCATGCCTGTTCGAGCGTCATTTCAACCCTCAAGCCTGTACGGGTTTGGTGTTGGGGCTTTTGCCGTGTGGCAAGCCCTGAAAAATAGTGGCGGGCCCGTTGGGACTCCGAGCGTAGTAGTTTACACCTCGCTAAGGAGCGTCCGACGGGCGACACCAGCCGTTAAAAGCACTGGAAACAGTAACTTTACAAGGTTGACCTCGGATCAGGTAGGAATACCCGCTGAACTTAA
>OTU_1347
ATGCGATAAGTAATGTGAATTGCAGAATCCAGTGAATCATCGAGTTTTTGAACGCACATTGCGCCTTGTGGTATTCCGCGAGGCATGCTTGTTTGAGCGTCAGTACCTCTCAGCCTAGCTGGTTTTGAGTTTCTGCACGATTCTTCAAAGACAATAACGAAAGTGAGCGACAAAGCCCCTCACTGGGTCTTACACACTTGACCTCAnATCAAGCAAGATTACCCGCTGAACTTAA
>OTU_1349
ATGCGATACGTAATGTGAATTGCAGAATTCAGTGAATCATCGAATCTTTGAACGCACCTTGCACCCCTTGGCATTCCGAGGGGTACACCCGTTTGAGTGTCGTGAAATTCTCAAACCTTCTTGGTTTCTATGACTGAGAAGGCTTTGGACTTTGGAGGTCTTTTGCTGGCTTTGCGAAAAGTCAGCTCCTCTTAAATGTATTAGTGGGGTCCTCTTTGCGGGTCTTTAGACGTTGATAAGATGTTTCTACGTCTTGGGACTTGCTCTGTTTAATGGGAACTTGCTTCTAACCGTCTCACTATAAGGAGACACCGTTCGAGCTTTGCTCGACGCACGAACCTTGACCTCAAATCGGGTGAGACTACCCGCTGAACTTAA
>OTU_1351
ATGCGATAAGTAATGCGAATTGCAGAATTCCGTGAGTCATCGAAnCTTTGAACGCnCATTGCGCCCTTTGGCATTCCGAAGGGCATGCCTGTTCGAGCGTCATTTACACCTCTCAAGCTTGGCTTGCTATTGGGCTCGGTTACCGTCTGGACAACCGGCCCCAAAGACAATGACGGTGTTTGnGAGACCCCTGGTACAATGAGCTTTCCAAGCACGTGCTGTGGTGGTTTAACAGACCCGGTCTTCCTTTTTTACTTCTAAGGTTGACCTCGGATCAGGTAGGAATACCCGCTGAACTTAA
>OTU_1353
ATGCGATAAGTAATGTGAATTGCAGAATTCAGTGAATCATCGAGTCTTTGAACGCACATTGCGCCCTTTGGTATTCCATGGGGCACGCCTGTTCGAGCGTCATTTCAACCTTCAAGCCTGGCTTGGTATTGGGCCTGCCGTCCTGGCGAGCCTCAAAGATGTTGGCGGTGGGCGATCCCCGAGCGTGATGGACTCGCGACAACGGGATGGTTCGCCGCCGGAAACTCCCTTCGGTTGACCTCGGATCAGGCGGGGATACCCGCTGAACTTAA
>OTU_1355
GTGCGATAAGTAATGTGAATTGCAGAATCCAGTGAATCATCGAATCTTTGAACGCAACTTGCGCCCTCTGGTATTCCGGAGGGCATGCCTGTTTGAGTGTCGTGAACACCTCAACCCTCTAATGTTTTTGCATTGAAGGCGTTGGTAGTGAGCGCTGCCGGTCTTTGGGTCGGCTCGCTTTAAAATAATTAGCTGGATCCATTCTGACCTGGTTCTACTCGGCGTAATAAGTTATTATCGTCGAGGACGCCTAGCCTTCTAGGCAGGCGGCCACAGTAAGGGTGTTTGAACCGCTTCCAACACGTCTTGCTCTTGTAGCAAACACTTGAACCTCTGACCTCAAATCAGGCAGGACTACCCGCTGAACTTAA
>OTU_1357
ATGCGATAAGTAATGTGAATTGCAGAATTCAGTGAATCATCGAATCTTTGAACGCACCTTGCGCCCTCTGGTATTCCGGAGGGCATGCCTGTTTGAGTGTCTTGATATCATCAAACCCTCGGGTTCGCGCCCGCTGCGGTTTGGAGTTGGGGGCTTTTGCTGCCGTGAGGCGGCTCCCCTTAAAATCATCGGTTTGGCCCGTATCTTGCGGCTAGCACCTTTGGCGTTGTATTTCCCTCGCCTTCGATCGGTCTTGCTCGCTTCCGCGCCTCACCCCGACTTGCCCTTTGGGTGGCGGTCACTTCTTGACAATCTGGCCTCAAATCAGGTAGGACTACCCGCTGAACTTAA
>OTU_1359
GTGCGAAAAGTGGTGGGAGATGCATGAAACTGAGATTCATTGAGTATTTGAACGCAACTTGCGCTCTGGAAGGAGCATGTGTGTTTGAGGGTTGGAAAATAATGTAAAGCTGACAATGGTCGATGGTCGATGGTGATTGACATTGTTGAAAAGAATGATGGTAAATTGGAGATTGGAAGGGTGGTAAGGACAAGTGTGTGTAACAGCAGCAAGTTCTGCTCTTCCGATTTTCCAACTCTTTAATCAACCTCAAATCAGACAAGATTACCCGCTGAACTTAA
>OTU_1361
ATGCGATAAGTAATGTGAATTGCAGAATTCAGTGAATCATCGAATCTTTGAACGCACATTGCGCCCCTTGGTATTCCGGGGGGCATGCCTGTTCGAGCGTCATTTCAACCCTCAAGCCTAGCTTGGTCTTGGGCTCTGCCTACCACGGCTGGCCTTAAAATCAGTGGCGGTGCCATTGAGCTCTACGCGTAGTAATTAAACCATCGCGTGTGATCCTCGATGGATGCTTGCCAGCAACCTCTAATTTTCTATGGTTGACCTCGGATCAGGTAGGGATACCCGCTGAACTTAA
>OTU_1363
TTGCGATATGTAATGTGAATTGCAGAATTCAGTGAATCATCGAATCTTTGAACGCACCTTGCGCCCTTTGGTATTCCGAAGGGCATGCCTGTTTGAGTGTCATTAAATTCTCAACTTTGAAAGAGTTAATTTAATTCTTTTGAAGCTTGGACTTATGGAGGCTTGCCGGCATAAATATGATCAGCTCCTCTTAAATGCATTAGCAGAACCTTTTAAAGGACTAGCTTCAGTTTGATAATCCTATCTATGCTGTTGCTGTTGACCTTTGTGTGTTCAGCTTCTAATAGTCTTTTAGACTGTCTCTATGAGGCATACACTTTTAAGCTTGACCTCAAATCAGGTAGGACTACCCGCTGAACTTAA
>OTU_1365
ATGCGATACGTAATGTGAATTGCAGAATTCAGTGAATCATCGAATCTTTGAACGCACCTTGCGCCCCTTGGTATTCCGAGGGGCACACCCGTTTGAGTGTCGTGAAAATCTCAACCTCCTCGGTTTCTTCTGAACGCCGCAGGAGGCTTGGACTTTGGAGGGCTTTGCTGGACTTTTGAAAGTTCAGCTCCTCTCAAATGAATTAGCGAGGTCCCCTTTGCCGATCCTCGATGTGTGATAAGATGCTTCCACGTCTTGGTCTTTGGCTCTGTCGCCTCTTGGGACCTGCTTCCAATCGTCTCTCGACGAGACAATGTTCGGGCTTGCCTCGACCATGTACCCTTGACCTCAAATCGGGTGAGACTACCCGCTGAACTTAA
>OTU_1367
GCGCGAAATGTAGTGTGAATTGCAGAACATTGTGAATCATCGAATCTTTGAACGCACATTGCGCCTCCCCTTCATACAGGGAGGCATGCCTGTCTGAGCGTCATTTAAACCAATAAGCCCATTTCTGGGCTTGTGCTGGGCCTCACGTCCACACGTGTACGTGTCGCCTGAAAGAACTCGGTCTTTTTGAGCGGACGAGATCCATTTATGGCTGACCGTCGAAGGGACCTTAAACCATTCCTCTGACTTGACCTCAGATCAGGTAGGGACACCGCCTGAACTTAA
>OTU_1369
ATGCGATAAGTAATGTGAATTGCAGAATTCAGTGAATCATCGAATTTTTGAACGCACCTTGCGCTCCCTGGTATTCCGGGGAGCAnGCCTGTTCGAGCGTCATTTCAACCCTCAAGCCCAGCTTGGTGTTGGGGCTTCTATAGCAGCTGCTATAGGCCCTGAAGATCAGTGGCGGGCTCGCTGTGAACCCGAGCGTAGTACTATTCTCGTTTAGGGTTTTATAGCAGGTTTCTAGCCGTTAAACCTCCCAAATTTTTAAAGGTTGACCTCGGATCAGGTAGGAATACCCGCTGAACTTAA
>OTU_1371
ATGCGATAAGTAATGTGAATTGCAGAATTCAGTGAATCATCGAATCTTTGAACGCACCTTGCGCTCCTTGGTATTCCGAGGAGCATGCCTGTTTGAGTGTCATTAATATATCAACTCTCTTCAGCTTTTTTTGCATGTTGAGGTGTTGGATGTGGGGGATATTATTTGCTGGACTCTCTTGAGGTCAGCTCCCCTAAAAAACATTAGCAAAACGATTCGTTTACTGCTCATTGGTGTGATAATTATCTACGCTATTGACAGTAAAGCACAGTTTAGCTTCTTAACAGTCCATTGACTTGGACAATCTTTTTTATCAAATGTGACCTCAAATCAGGTAGGATTACCCGCTGAACTTAA
>OTU_1373
ATGCGATAAGTAATGTGAATTGCAGAATTCAGTGAATCATCGAATCTTTGAACGCACCTTGCGCCCTTTGGCTATTCTGAAGGGCATGCCTGTTTGAGTATTATAAACATCTCAACCCCCGTGGTTTTCCACGATGAGGTTGGACTTTGGGGGTTTTGTTGGCTTGCATTCAGCTCCCCTGAAATTAATCAGCTTCCAGTGTTTGGTGGCATCACAGGTGTGATAACTATCTACGCTTGTGGTTTGTTCACCAGGTGTCCTCCAGTTGTGGGGGCTCGCTGGAGCTTATAGATGTCTCTCCTCAGTGAAGACAGCCATTTGAAGTTTGGTCTCAAATCAGGTAGGACTACCCGCTGAACTTAA
>OTU_1375
ATGCGATACGTAATGTGAATTGCAGAATTCCGTGAATCATCGAATCTTTGAACGCATATTGCACTCTCTGGTATTCCGGAGAGTATGCCTGTTTCAGCATTAGAAAAACTATCGAAATCTTTTTTTTTTTAAAAAAACGAGATATTCGGATCTGGGCAATTGTGTGCGGGCAATTTTTTTAGCTTGTACTGGCCTGAAATGCAATCGCGGTGGGAATCCAGATTTCACCTGGGAAGAGAAGGCGTCATAGTTGACTGAACGGTCATCTTTCGCTGAACTTTCCTGTCTAAAGGGGATTTTTGGGACCTTATCCGTTGCGGTGGCCTCTTTTTTGGACGCGACCGGAAAAACAATTTTTTCAATTTAATCTGAAATCAGGTAGGATTGCCCGCTGAACTTAA
>OTU_1377
ATGCGATAAGTAATGTGAATTGCAGAATTCAGTGAATCATCGAATCTTTGAACGCACCTTGCACCCTTTGGTATTCCGAAGGGTACGCCCGTTTGAGTGTCATTGTAATCTCACACCGATCACTTTTGGTGATTGGAGGTGGACTTGGGCCCTGTCGTGTCATTACGACTGGTCTGAAATGCGTGAGTGTACCCTGCCTTTGCAGCGTCTTCAGTGTGATAAGCATCTTCACTGGAACCAAGCTCCTTCGGGACACGTGAGCGTGGTGGGCTCTATGCTTCCAACCGTCCTCGGACACACTCTGACAATTTGACCTCAAATCGGGTGGGACTACCCGCTGAACTTAA
>OTU_1379
ATGCGATACGTAATGTGAATTGCAGAATTCAGTGAATCATCGAATCTTTGAACGCACCTTGCGCCCCTTGGTATTCCGAGGGGCACACCCGTTTGAGTGTCGTGAATATATCAACCCCCCTTGGTTTCTTCTGAAGACCAAAGGAGGCTTGGACTTTGGAGGTCTTTGCTGGCACCTTCTCTTTTGAAGGCCAGCTCCTCTTAAACGAATTAGCGGGGTCCTCTTTGCCGATCCTTGACGTGTGATAAGATGCTTCCATGTCTCGGTTTCTGGCTCTGTTGCCTTTGGGACCCGCTTCTAACCGTCTTGACCCTTGCGTCGAGACAACGTTCGAGCTCGTCTCCCTTCTCGGGAAGCGCTCTCGACCCCACGAACCCTTGGCCTCAAATCGGGTGAGACTACCCGCTGAACTTAA
>OTU_1381
GCGCGAAATGTAGTGTGAATCGCAGAACATTGTGAATCATCGAATCTTTGAACGCACATTGCGCCTCCCGTAACAGGGAGGCATGCCTGTCTGAGCGTCGTTTGAACCCATAACTCCGTGAGGGGCTTGTGTTGGGCCCTTCGTCGAGCCGTCCGTCGGCGCGACGTGGCCTCAAAGAGATCGGTCTAGTTGAGCGGACGAGATCCATTAGGACAAATGATCGTTCGACCGACCTTAAAGGCAATCTTAGTTTGACCTCAGATCAGGTAGGGCTACCGCCTGAACTTAA
>OTU_1383
AATGCGATAAGTAATGTGAATTGCAGAATTCAGTGAATCATCGAATCTTTGAACGCACCTTGCGCTCCTTGGTATTCCGAGGAGCATGCCTGTTTGAGTGTCGTGTAATTCTCAACCTATAAATCCTTGCGGTTTTTAGGCTTGGACTTGGAGGCTTTTGCTGGCTTTACGGTCGGCTCCTCTTAAATGCATTAGCTTGATTCCTTGCGGATCGGCTCTCAGTGTGATAATTATCTGCGCTGTGACCGTGAAGCGTTTGGCGAGCTTCTAACCGTCTCTTTGAGACAAACACTTTGACATCTGACCTCAAATCAGGTAGGACTACCCGCTGAACTTAA
>OTU_1385
ATGCGATAAGTAATGTGAATTGCAGAATTCAGTGAATCATCGAATCTTTGAACGCACATTGCGCCCCTTGGTATTCCGAGGGGCATGCCTGTTCGAGCGTCATTATAACCAATCAAGCTTGTCTTGGTATTGGGGTTCGCCTTCTAGCGTCCCTTAAACTCAATGGCGGTGCCGTTGGGCTCTCAGCGTAGTAATACTCCTCGCTACAGGGTCTTGCGGTTGCTTGCCACAACCCCAACTTTCTTAGGTTGACCTCGGATCAGGTAGGGATACCCGCTGAACTTAA
>OTU_1387
ATGCGATACnTnnTGTGAATTGCAGAATnCnGTGAAnCATCGAGTTTTTGAATGCAAGTTGCGCCTGAAGCCATTAGGCCGAGGGCACGTCTACCTGGGCGTCTCGCAATGCGTCGCTCCCCCACTCACCCTCGGGTATTGTGTAAAGTGTGGATATTGGCTCCCCGTGTGCAATTACGAGCGGTCAGCCTAAAAGCGAATCCCGACGATCACCATCGCGGCAAGTGGTGGTTGCCAAACCGTTGCATGTTGTCGTGCATGCTTCGATCGCCCTCGGTGACTCTTTGACCCTGAAGCTCCATTAGAATGGTGCCACGATCGAGACCCCnGGTCAGGCGGGATTACTCGCTGAG
>OTU_1389
ATGCGATACGTAATGTGAATTGCAGAATTCAGTGAATCATCGAATCTTTGAACGCACCTTGCGCCCCTTGGCATTCCGAGGGGCACACCCGTTTGAGTGTCGTGAAATCTTCAAAACCCTTTTTCCTCTGATCCTTTTGGATCGTGAAAAGGAATTTTGGACTTGGAGGCTCAATGCTTGCTTTTGATTTTGAAAGCGAGCTCCTCTCAAATAAATTAGTGGGGTCCGCTTTGCCGATCCTTGACGTGATAAGATGTTTCTACGTTTTGGATTTGGCACTGTCCCTTGGACGCCCGCTCCTAACCGTCTACGGACAATGATGGTGCTCCGGTCACCGCCATCTATCGTTGGCGGGAGGCTTGACCCACGAAAACAAACCTTGACCTCAAATCGGGTGAGACTACCCGCTGAACTT
>OTU_1391
ATGCGATAAGTAATGnGAATTGCAGAATTCAGTGAATCATCGAATCTTTGAACGCAACTTGCGCCCTCTGGTATTCCGGAGGGCATGCCTGTTTGAGTGTCATGAAACCTCAATCCCCCAGGGTTCTGCTCTGTTGGGTGATTGGATTTGGGCGTTGCCGGCCTGGCCGGCTCGCCTTAAAGGCGTTAGTGGGATCAGTGAACCCGATCGGCGTAATAAGTTTCGCTGAGGAGGTTTGCGCGAGCCCGCTCACAACCCTCTCCTTTGGAGAACACTCTTTTGATCTGACCTCAAATCAGGTAGGACTACCCGCTGAACTCAA
>OTU_1393
ACGCGATAGTTAATGTGAATTGCAGAATTCAGTGAATCATCGAGTCTTTGAACGCACATTGCGCCTTTTGGTATTCCGAGAGGCACGCCTGTCTGAGCGTCAGTAAAACCTTCGGTTTGACGATTTATTGTCTCGCCGGCGTTGGCGGTTTTTGGGTCTTTATGGCTCAATTCCGTTTAAACACTGACACGCGGGGTGTAAGGAGTTAAAGGATTAACCCCTCATCGATTAGTAGAAATATTTATCTTTTGAGTTTTATGACTTTAATAACCCTACCCGCTATACAAAAATAGGGAGCTCTTTTTGAGCACCCGACCTTGAATTTTGACCTCAGATCAGACGAGGATACCCGCTGAACTTAA
>OTU_1395
GTGCGATAAGTAATGTGAATTGCAGAATTCCGTGAATCATCGAATCTTTGAACGCAnATTGCACTCTCTGGTATTCCAGGGAGTATGCCTGTTTAAGGGTTGGTTTAAATAAACAATCGATATGTTGCTTTTGTGATATTTCGGAGTTGGGTCATCTTAATTCTCTTAAGGGACCTAAAATTAAGTACTTTCnCATTTCGACGTGTATAATTTTTTTTATCTCGTCACCnAATGCCATGTTTTATTAGGTGTGACTATGTTAAGTGGTTTTATACCTATAGAATTCTTGATTTCAACCTCAAATCAGGTAAGGATACCCnCTGAACTTAA
>OTU_1397
ATGCGATAAGTAATGTGAATTGCAGAATTTAGTGAATCATCGAATCTTTGAACGCACATTGCGCCCCTTGGTATTCCGAGGGGCATGCCTGTTCGAGCGTCATATGACCAATCAAGCCTGGCTTGGTATTGGGGCCCGCTCTCCAGCGGCCTCTAAACACAGTGGCGGTGCCTCTAGGCTCTCAGCGTAGTAATTCTTCTCGCTACAGGGTCTCGCGGTTGCTnGCCATAACCCCAACTTCTAAGGTTGACCTCGGATCAGGTAGGGATACCCGCTGAACTTAA
>OTU_1399
AnGGCGATAAGTAATGTGAATTGCAGAATCnGTGAATCATCGAATTTTTGAACGCAAATTGCACTCTCTGGTATTCCGGAGAGTATGCCTGnTTGAGGGTTGGTTTAAATAACAATCGGTATGTTGCTTTCTTTTTGTGACATTTCCGGAGTTGGGTCATCTTAATCTTTAAGGGACCTAAAATTGATGTTTTTGAGCATCTTGACGTGTATAATTTTTTTATCTCGTCGCCGGATGCCAAATATTATTAGGTGTGGCCATGCTAAGTGGTTTCATGCCTATATAGGAATCTTGATTTCAACCTCAAATCAGGTAGGGATACCCGCTGAACTTAA
>OTU_1401
ATGCGATAAGTAATGCGAATTGCAGAATTCCAGTGAGTCATCGAATCTTTGAACGCACATTGCGCCCTTTGGTATTCCGAAGGGCATGCCTGTTCGAGCGTCATTATCACCCCTCAAGCCCCGTGCTTGGTGTTGGACGGCAGGTCGAGGTTCGCCCCGACCCCTCCTAAAGACAATGACGGCGGCCTGTGGTTCCCCCGGTACACTGAGCTTTTCACAGAGCACGCGCCGGACGAGGGCGCCCGGGTCACGGTCCCCTCTTCCCGTGAGGGAATATTTTCAAGGTTGACCTCGGATCAGGTAGGAATACGCGCTGAACTT
>OTU_1403
TTGCGATATGTAATGTGAATTGCAGAATTCAGTGAATCATCGAATCTTTGAACGCACCTTGCACCCTTTGGTTATTCCGAAGGGTATGCCTGTTTGAGAGTCATTATTAATCTCAAACTTTGGAGTGTTTTATCTCTCCGAAGCTTTGGATTTTGGAGGTTTTTTTGCTGGCAAACTTGGTTTGTTGGCTCCTCTTAAATGTATTAGCAAGGAAAACCAATTTTCAAGGATGAACTTGGCTCTGGTTTGATAATTGATATCTATGCCATTGCTTTGAGAAGTCAGAAAAGGGGCTTTTCAGCTTACAACTTGTCCTTTGAGACACTTTTGAAACTTGACCTCAAATCAGGTAGGACTACCCGCTGAACTTAA
>OTU_1405
ATGCGATAAGTAATGTGAATTGCAGAATTCAGTGAATCATCGAATCTTTGAACGCACATTGCGCCCCTTGGTATTCCGAGGGGCATGCCTGTTCGAGCGTCATTTCAACCCTCAAGCTCTGCTTGGTATTGGGCCCCGTCCTCCACGGACGCGCCTTAAAGACCTCGGCGGTGGCGTCTTGCCTCAAGCGTAGTAGAAAACACCTCGCTTTGGAGCGCACGGCGTCGCCCGCCGGACGAACCTTTGAATTATTTCTCAAGGTTGACCTCGGATCAGGTAGGGATACCCGCTGAACTTAA
>OTU_1407
ATGCGATAAGTAATGTGAATTGCAGAATTCAGTGAATCATCGAATCTTTGAACGCACATTGCGCCCGCCAGTACTCTGGCGGGCATGCCTGTCCGAGCGTCATTTCAACCATCAAGCGCTGCGCTTGCGTTGGGGTTCTGCGGCTGCCGCAGTCCCCGAAATCCAGTGGCGGGCTCGTTGTCATTACCGAGTGCAGTAGTCATATTCTCTCCGTAGCGGCAGCGTTCCTCGCCGTAAAACACCCCCCCCGATCTCAAGGTTGACCTCGGATCAGGTAGGAATACCCGCTGAACTTAA
>OTU_1409
ATGCGATAAGTAGTGTGAATTGCAGAATTCAGTGAATCATCGAATCTTTGAACGCACATTGCGCCCTTTGGTATTCCTTAGGGCATGCCTGTTCGAGCGTCATTTCAAACTTCAAGCTCCGCTTGGTGTTGGGCGTTTGTCCCCCCTGGGGGACTCGCCTCAAATGCATTGGCAGCCGGTACGTTGGCTTCGAGCGCAGCAGAAACGCGCCCGGCGTCTGACGGTGCCTGGCTCTCCAGGAAGCCTCACACCCAAGTTTGACCTCGGATCAGGTAGGGATACCCGCTGAACTTAA
>OTU_1411
ATGCGATAAGTAATGTGAATTGCAGAATTCAGTGAATCATCGAATCTTTGAACGCACCTTGCGCTCCTTGGTATTCCGAGGAGCATGCCTGTTTGAGTGTCTTGAAGTCATCAACCCACACCGTTTAGTGCGGCTGCGGGTTGGATCTGGGGGCGTGCTGCCGAGAGGCGGCTCCCCTAAAATGCATCGGTTGGGCCTGCGGGTCGGACTCGATTGGGCGTTGTnCCATCCTCGCTCTAACGAGATGTTCCCCTACTTTGTGCCCCTCCACGACCTGCCTTCTGAGCGGCGGTCAAACCTTTGAAATTCTGACCTCAAATCAGGTAGGACTACCCGCTGAACTTAA
>OTU_1413
GTGCGATATGTAGTGCGATTTGCATGAATCTGTGAGTCATCTAATCTTTGAACGCAACTTGCGCCTTTTACGAGGCATGTTTGTTTGAGTGCCGCAATCCTCTGCAGCAATGCGATTTGACTCTTGTCTTTGTTGACCGAGTTTAAAGAAAGCTAGAGGATGGTCAGTTTAGACTAGCCCGAGTGCTAAGCATTCTTGGGTCTAGCGCTGAATTGCTCATTACATCTATGTACTAnTTGGCCTCAAATCAAGCAAGACTACCCGCTGAACTTAA
>OTU_1415
ATGCGATAAGTAATGTGAATTGCAGAATTCAGTGAATCATCGAATCTTTGAACGCACCTTGCGCCCTTTGGTATTCCGAAGGGCATGCCTGTTTGAGTGTCATTAAATTCTCAAAGCCCAGTCGGTTTTACATCGATCTGGGACTTTGGACTGTGAGGGTTGCTGGTCCTTTGGATCAGACTCCCTTTAAATACATTAGTGGTTACCGATCCGCTTCCACTTGGTGTGATAGTCTATCTACGCCTTTGGAATGATCAGTTGTGATCCGCTTTCGAACCGTCTGACCTTTTCGTCGGACAGCTCTTTGACAATTTGACnTCAAATCAGGTAGGACTACCCGCTGAACTTAA
>OTU_1417
ATGCGATAAGTAATGTGAATTGCAGAATTCAGTGAATCATCGAATCTTTGAACGCACATTGCGCCCTCTGGTATTCCGGGGGGCATGCCTGTTCGAGCGTCATTATAACCAATCACGCAAGTGGTCTTGGGGCTTGCCAGTCGGCATCCCTTAAAAACAGTGGCAGTGCTATAGGCTCTCAGCGCAGTAATTATTTCGCTCTTGAGTCCTAGATCCACCCGCCAGAACCCCAATTTTCTTAAGGTTGACCTCGGATCAGGTAGGGATACCCGCTGAACTTAA
>OTU_1419
ATGCGATAAGTAATGTGAATTGCAGAATTCAGCGAATCATCGAATCTTTGAACGCACATTGCGCCCATTAGTATTCTAGTGGGCATGCCTGTTCGAGCGTCATTTCCACCTTCGAACCTACGGGTTCGGTGTTGGGGTTCTTGCGCCTGCAAACTCCAAAAGCCAGTGGCGGGCTCGTTGCGACCCCAAGCGTAGTAATTCACCTCGTTTAGGGCGTCCGACGGTGCTTTGCCGTTAAAATCGTACTCTGTACCAAAGATTGACCTCGGATCAGGTAGGAATACCCGCTGAACTTAA
>OTU_1421
GCGCGAAATGTAGTGTGAATCGCAGAACATTGTGAATCATCGAATCTTTGAACGCACATTGCGCCTCCCGTCGGGGAGGCATGCCCGTCTGAGCTTCGTATAAACACGATAAAGCCCCATGGGGGCTTTGTGTTGGGCCTCGCCCGAGGGCGTCGTCTCAAAGCCATCTGTCCCTTCAAAGCGGATGAGATCCATTAGGACTGGCCGCGGCGTGGACATTAAGCGATTACAGATTTGACCTCAGATCAGGTAGGGACACCGCCTGAACTTAA
>OTU_1423
GCGCGAAATGTAATGTGAATCGCAGAACATTGTGAATCATCGAATCTTTGAACGCACATTGCGCCTCCCTGAGAGGGGAGGCATGCCTGTCTGAGCGTCGTTCGAATCCAATGCAAGAAGGCGTGCCTTCTTGCGCTTTGGGCCCATCCGTCGTCGACCTGTTCGACGTGGCCTCGAACTCATAGTTCCTGAGTAGAACGGACGAGCTCCTGTGGGACAACGGACCGTTTGAAGGACTCAAGAAAGGGACGGCGTCTCGTCGTCCCCTGAACTTTCGACCTCAGATCAGGTAGGACAACCGCCTGAACTTAA
>OTU_1425
ATGCGATAAGTAATGTGAATTGCAGAATTCAGTGAATCATCGAATCTTTGAACGCACATTGCACCCTTTGGTATTCCAGGGGGTATGCCTGTTCGAGCGTCATTACAACCCTCAAGCACCGCTTGGCATTGGATGTCACTTGTAGTGCATCTTAAAAGTATTGGCAGTAGCATCTAGTCTCTAGCGTAGTAAGTTTCTCGCTATGGGGTATAGGTGTCTGGCTGCCAGAACCCCTAATTATTCTATATGGTTGACCTCGGATCAGGTAGGGATACCCGCTGAACTTAA
>OTU_1427
ATGnGATAAGTAATGTGAATTGCAGAATTTAGTGAATCATCGAATCTTTGAACGCACATTGCGCCTTTTGGTATTCCGAGAGGCATGTCTGTTCGAGCGCCGTTTTCAATCTCAAGCTCTAGCTTGGTGTTGAGCTGGAATCGTTTTCAGATTCTGCTCCAAACTCATTGGCGATTTCAGGTCAAAAGTCATAGCTTGACAAAACTACTCTCGCTATAATTTCACCTTGAAGTTTGCCTGTTTATCGAAAATGATGGCCTCGGATCAGATAGGGTTACCCACTGAACTTAA
>OTU_1429
ATGCGATAAGTAATGTGAATTGCAGAATTCAGTGAATCATCGAATCTTTGAACGCACATTGCGCCCGCTAGTATTCTGGCGGGCATGCCTGTCCGAGCGTCATTTCAACCATCAAGCTCTAGGCTTGTGTTGGGGCCCTGCAGCCGTCCGCAGCCCCCGAAAAGCAGTGGCGGGCTCGCTATCACACCGAGTGCAGTAGTATCTCCTCGCTCTGGTCGTGTGGCGGGTGCTAGCCGTGAAACCCCCTACATCTTACAAGGTTGACCTCGGATCAGGTAGGAATACCCGCTGAACTTAA
>OTU_1431
ATGCGAAACGTGATGCGATTTGCATGAATCTGTGAGTCATCTAATCTTTGAACGCGAATGGCACTGTTATGTAAGTAACAGTATGTCTGTTTGAGAATCGCAAAACAAGATCAACTCTAGTTGAGAGTTGGGATTGGCCTTATATATATATTTGGCTTGAATGTATCGAGTTGATGAGCTTCCCAGTGCGGCTCAATGTGTGCTAGCGAGACAGTCGTCCCGATCTCACATTAATGTCGCATTGCAGAGTTCTGACCACAGCTCGCTAAACCTTATCAAATACGATCTCAAATCAGGCAAGATTACTCGCTGAACTTAA
>OTU_1433
ATGCGATAAGTAGTGTGAATTGCAGAATTCAGTGAATCATCGAATCTTTGAACGCACATTGCGCCCCTTGGTATTCCATGGGGCATGCCTGTTCGAGCGTCATCTACACCCTCAAGCTCTGCTTGGTGTTGGGCGTCTGTCCCGCCTCCGCGCGCGGACTCGCCCCAAAGGCATTGGCGGCGGTCCACGGCACCTCTCGCGCAGCACATTGCGCTTCTCGAGGCGGCCCGGCCCGCGACCACGGAGCCCACATTACCGTCTTTGACCTCGGATCAGGTAGGGATACCCGCTGAACTTAA
>OTU_1435
ATGCGATACGTAATGTGAATTGCAGAATTCAGTGAATCATCGAATCTTTGAACGCACCTTGCGCCCCTTGGCATTCCGAGGGGCACACCCGTTTGAGTGTCGTGAAATTCTCAAAACCATTTCTTTTGGTCATTTTTGACCATGGAAAGGATTTTGGACTTGGAGGCCTTTTGCTGGTTTCGCCTTGAAGCGAGCTCCTCCCAAATGTATTAGCGGGGTTTGCATTGTCGGTCCTTGGCGTGATAAGTTGTTTCTACGTCTTGGACTTTTGGCGTTGTACACCTGCTTCTAACTGTCTTATTGACAACGATGGTGTTCCGGTCTCCGCCGATTTTATCGGTGCGAGGCTTGACCCACAAAATGAACCTTGACCTCAAATCGGGTGAGACTACCCGCTGAACTTAA
>OTU_1437
ATGCGATAAGTAATGCGAATTGCAGAATCAGTGAATCATCGAATCTTTGAACGCACATTGCACCCATTGGTATTCCTTTGGGTACATTTGTTTGAGCGCCGGTAGAATATAAGGCTAAGCCTTGTGTTGAGTTTTCCTGTTAAGGAATACTCTAAAGATCTAGGTTTTTATCAAAACCTGAAGCACAACAGAATGTGTTAAAGCTATTGATAACTACCAATAACGCATCTCATGGCCTCAAATCAAATGGGGATACCCGCTAAACTTAA
>OTU_1439
ATGCGATAAGTAATGTGAATTGCAGAATTCTGGAATCATCGAATCTTTGAACGCACATTGCGCCCATAAGTATTCTTGTGGGCATGCCTGTTCGAGCGTCATTTCATTCTTCAGTTTACTGATGTTGAGAATTACAGACTTTTGAAGTCTGTAGTTTTCTAAAGAAATTGGCAAGCAAATGTAAAGCCGAGTGTAGTAATCTCTCACTTTGGTTCTTACTTTTACTTTCGTTAACACAAGTGTTGACCTCGAATCAGGTAGGAATACCCGCTGAACTTAA
>OTU_1441
ATGCGATAAGTGATGTGAATTGCAGAATTCAGCGAATCATCGAATCTTTGAACGCACATTGCGCCCGCCAGCAGCCTGGCGGGCATGCCCGTTCGAGCGTCATTTCCACCCTCAGGCCCAGCCTGGTGTTGGGGACCTGCCACTGCGGCAGCCCCCGAAAGACAGCGGCGGCTCAGCCCCGTGCGCCCTGGCGAAGTAATTTACGCCGCCTGGGACGCCGGGGAGCGCCTGCCGGAAAACAACCAACTTCTTAGGTTGACCTCGGATCGGGTAGGAATACCCGCTGAACTTAA
>OTU_1443
ATGCGATAGGTAATGTGAATTGCAGAATTCCGTGAATCATCAAATCTTTGAACGCAAATTGCACTCCTTGGTATTCCGAGGAGTATGCTTGCTTGAGGGTCGGATCATATTATCGTTTTTTAACGGATCTGGGATTTTCCAAGTTTTTTTAAATCTTGGTGACCTAAAATTTATCTTAATAATATTTGTAATATTGAAAAATGTGTATCTTACGTTCACGTGAGTTCATTGACAATTATTATGAATTTATTACGTCGTATTATTCACTCGGTTTTTTTTTAAACGATCGGGTCGAAATAATACAATTTTTCGAAATTCGACCTCAAGTCAAGTAAGAATACCCGCTGAACTT
>OTU_1445
ATGCGATAAGTAATGCGAATTGCAGAATTCAGTGAGTCATCGAATCTTTGAACGCATATTGCGCCCTTTGGTATTCCGAAGGGCATGCCTGTTCGAGCGTCATTATCATTGAATCAAGCTTGGCTTGTTGTTGGGCCTCGTGTCGCCTGGTGACAGGCCCCAAAGATAATGAGCGGTGTCATTAAGACTCTATATGCAACGAGCTGATCACAGCACGCATCTGGTAGTTAAATGGCCCGGTCTCCCCTTCTCTTTCTCAAGGTTGACCTCGGATCAGGTAGGAATACCCGCTGAACTTAA
>OTU_1447
GTGCGATAAGTAATGTGAATTGCAAATTCCGTGAATCATCGAATCTTTGAACGCAAATTGCACTCTCTTCGGAGAGTATGCCTGTTTGAGGGTCAGTATTAATAAAATCGGCGTGTTGCTCTTTTGTGACGCTTCGGAGTTTGGGTCATCTTAATAATAACACCTTTCAGGTGTTTTTAAGAGGCTTAAAATTGACATCTTTTTTGCGCATTCTTAGACGTACATAAATTTTTTATTCGTTTATTCTAATGCCAAAATCTATTAGATTCGAACATATAGTGTGGTTCCGTGTCTATAAATTTTCATGATTTGACCTCAAATCAGGTAGGAACACCCGCTGAACTTAA
>OTU_1449
ATGCGATAAGTAATGTGAATTGCAGAATTCCGTGAATCATCGAATCTTTGAACGCACATTGCGCCCATCAGTACTCTGGTGGGCATGCCTGTTCGAGCGTCATTTCAnCCCTCAGGCnCTGTACTGCCTGGCGTTGGGGCCTTCTGCGAAGCGTTGAAAAACTCTCGCAGGCCCCCAAGATCAGTGGCGGGCCCGCTGTGGCTCCGAGCGTAGTAGTTTACTTTCTCGCTTGGGAGACTCGGCGGTTCTCAGCCGTTAAACACCAnTGTAATTTTTACAAGGTTGACCTCGGATCAGGTAGGAATACCCGCTGAACTTAA
>OTU_1451
ATGCGATAAGTAATGTGAATTGCAGAATCCAGTGAATCATCGAATCTTTGAACGCACATTGCGCCCGCCAGTACTCTGGCGGGCATGCCTGTCCGAGCGTCATTTCAACCCTCGAGCAACCCGCTCGGCGTTGGGGACCTACGGCGCACTGCCGTAGCCCCCTAAAACCACCGGCGACGCCGCCGCGGCTTCTTTGCGTAGTAACACAACCTCGCACTGGAACGCTGCCGTGCCTGCCGCTAAAACCGCCCTACGGCACTATAAGGTTGACCTCGGATCAGGTAGGAATACCCGCTGAACTTAA
>OTU_1453
AATGCGATAAGTAATGTGAATTGCAGAATTCAGTGAATCATCGAATCTTTGAACGCACATTGCGCCCCCTGGTATTCCGGGGGGCACGCCTGTTCGAGCGCCATTTCAACCCTCGAGCCCTGCTCGGTGATGGGCCCCCGTCCGCTATGGACGGGCCTGAAACTGGTGGGCGCCTATCGTCCGGCCCCGAGCGTAGCAAGAGAAATCCCTCGCTCGGTGGACCGTCCGGTGGCAGCCCCGACCTAAATTTTTACAAGGTTGGCCTCGGATCAGGCGGGAATACCCGCTGAACTTAA
>OTU_1455
ATGCGATACGTAATGGAAATTGCATAAGTGAGTCATCGAGTTTTTGAACGCACATTGCGCCCGATGCTTGCACCGGGCATGTGGGATTGAGCGTCATTTCAAATTGTTGTAGATTCAGGCGATCTACTAATCTCATTGGCAAGCACGATGATGTTGTGCTGTAGCCTACATCTTCTTTGACCTCAGTCTCACAGGAATACCCGCTGAACTTAA
>OTU_1457
ATGCGATACGTAATGTGAATTGCAGAATTCAGTGAATCATCGAATCTTTGAACGCACCTTGCGCCCCTTGGCATTCCGAGGGGCACACCCGTTTGAGTGTCGTGAAATTCTCAGAACCCCCCTTTTCTTTGGTGGGAAGGGGGCTTTTGGACTTGGAGGTTCCATGCTTGCCTTTGCCTTTGAAGGCGAGCTCCTCTCAAATGAATTAGTGGGGTCCGCTTTGTCGATCCTCGACGTGATAAGATGTTTCTACGTTTTGGATTTGGCACTGTCTTTCGGACGTCCGCTCCTAATTGTCCCCACGGACAAACGATGGTGCTCCGGTCCGTCGCCAGATCTACGTTGGCGAGGGGCTTGACCCACGACCAAAACCTTGACCTCAAATCGGGTGAGACTACCCGCTGAACTTAA
>OTU_1459
ATGCGATAAGTAATGTGAATTGCAGAATTCAGTGAATCATCGAATCTTTGAACGCACATTGCGCCCGCCAGTATTCTGGCGGGCATGCCTGTTCGAGCGTCATTTCAACCCCTTAAGCCCCTGTTGCTTAGCGTTGGGAGCCTACGGCCCGCCGTAGCTCCTCAAAGTTAGTGGCGGAGTTGGCCCGTACCCCAGGCGTAGTAGTTCATTCAGCTCGCCCGCGGTCGGACCGGTCCCCTGCCGTAAAACACCCCATTTTTTAAGGTTGACCTCGGATCAGGTAGGGATACCCGCTGAACTTAA
>OTU_1461
AATGCGATAAGTAATGTGAATTGCAGAATTCAGTGAATCATCGAATCTTTGAACGCACCTTGCGCTCCTTGGTATTCCGAGGAGCATGCCTGTTTGAGTGTCATTAAATTCTCAACCTTATCAGCTTTTTGTTGGTAACGGCTTGGACGTGGGGGGTCTTTTGCTGGCTTCGTAAAGAGGTCTGCTCTCCTTAAATGTATTAGCCGGTGCCCTGCGTGGATCTGTCTATTGGTGTGATAATTATCTACGCCGTGGATGGTCTGCTTTAAATGGGATGCACCGCTTCCAACCGTCCATTCAGTTGGACAATCAATGACAATTTGACCTCAAATCAGGTAGGACTACCCGCTGAACTTAA
>OTU_1463
ATGCGATAAGTAATGTGAATTGCAGAATTCAGTGAATCATCGAATCTTTGAACGCACCTTGCGCTCCTTGGTATTCCGAGGAGCATGCCTGTTTGAGTGTCATGGAATTCTCAACTCCCAAATTTTTTAATCAAAGTTTGGTGGGCTTGGACTTGGAGGTTGTGTTGGCTCTAGTCAGTCGACTCCTCTGAAATGTATTAGCGTGAATCTTACGGATCACTTCAGTGATGATAATTATCTGCGCTGTGGTGTTGAAGTATTTTTGTATTCGTGCTTACAGTCGTCTTTCACGAGACAATCATTGACAATCTGACCTCAAATCAGGTAGGACTACCCGCTGAACTTAA
>OTU_1465
ATGCGATAAGTAATGTGAATTGCAGAATTCAGTGAATCATCGAATCTTTGAACGCACATTGCGCCCGCCAGTATTCTGGCGGGCATGCCTGTTCGAGCGTCATTAACACCCCTCAAGCCCCCGGGCTTGGTGTTGGGGATCGGGAACAGCGGATCGGCCCCCCGGGGCCGCGAAGCCCCCGTCCCCCAAATGCATCGGCGGTCACGCCGCGGCCTCTTGCGCGTAGTAGCTAACACCTCGCGCCGGAGCCCGTCGTGGTCCACGCCGCTAAACCCCCGGACTTTTTACAAGTTGACCTCGAATCAGGTAGGACTACCCGCTGAACTTAA
>OTU_1467
ACGCGATAGTTAATGTGAATTGCAGAATTCAGTGAATCATCGAGTCTTTGAACGCACATTGCGCCCATTGGTATTCCGATGGGCACGTCTGTTTGAGCGTCATTACACTACCTCGGTCGAAATTTTGTAACGGAATCTCGACCGGTCTTGAGCTTCGGCCCTAACCGGCCTGGCTTTAAAGTGGCACGCTCTGCGGGTGACCAACCTGAACGAACATAGTAGAATCCATTCAACCTGTTTGCGAAGGGCTTTGGACATTCCGCCTGAACAACAACCTGATTTTCTAAGGTTTGACCTCAGATCAGACGAGGA
>OTU_1469
ATGTGATAAGTAATGTGAATTGCAGAATTTAGTGAATCATCGAATTTTTGAACGCATATTGCACCTTTTTAAGGTATACTTGGATGAGTGTTGTTTAATCATCACCAATCTCGGTGGTATTGGGAGCCTGGTGTCTCAACCCTCCTCAAAGACAACCCGATGAAATCGATACAATGAGCTTCGGCAGGTATTGAAATCGTCGACAACCTCACTTTGGACCTGGTCTTCCAGATTCGAACTGTATTTTATATGGTTCAACCTCATCTCAAGTAAGATTACCCGCTGAACTTAA
>OTU_1471
ATGCGATAAGTAATGCGAATTGCAGAATTCAGTGAGTCATCGAATCTTTGAACGCACATTGCGCCCGCCAGTATCCTGGCGGGCATGCCTGTTCGAGCGTCATTTCAACCCTCAGGCCCGGCCTGGTGTTGGGGCGCTGCGCCTCGCAGCCCCCGAAAGACAGCGGCGGTCCCGTCCCGGCACCGAGCGTAGTAGCACATCTCGCTATGGGCGTTCGGGCGGCGGCCGGCCGGAAAATCGTTTTTCCTTGGTTGACCTCGGATCAGGTAGGAATACCCGCTGAACTTAA
>OTU_1473
GTGCGATAAGTAATGTGAATTGCAGAATTCCGTGAATCATCGAATTTTTGAACGCAAATTGCACTCTCTTCGGAGAGTATGCCTGTTTGAGGGTCTGTATAATTTAAATCGGTGTGTTGCTCTTGACACTCCGGAGTTGAGGTTATCTTAACCTTTTTGGGTTAAGAGGCTTAAAATTGATATCTTTTGCGCATTTTTTAAAAAATTTTTTTTATTCGCCTATTTTTTAATGCCGAAATTTATTAGATGCGACCACAATGTATATGGTTATGTGTCTATAATTTTTTCATGATTTGACCTCAAATCAGGTAGGAGTACCCGCTGAACTTAA
>OTU_1475
ATGCGATACGTATTGGAAATTGCATACGTGAATCATCGAATTTTTGAACGCACATTGCACCTATTTGTATTCAGATAGGTATGCGTGGATGAGCGTCATTCAAACGCAAGTTGTAGCTTTCTGTGAAACTACTAAATGAATGGCTCTGGTTTAGTGAAAAGTTTAACCAGAACTCTTTTAACACTTTTGGCCTCATCCACGTAGGAGTACCCGCTGAACTTAA
>OTU_1477
TTGCGATATGTAATGTGAATTGCAGAATTCAGTGAATCATCGAATCTTTGAACGCACCTTGCGCCCTTTGGTATTCCGAAGGGCATGCCTGTTTGAGTGTCATTAAATTCTCAACTTTGAAAGGTTTTGTACTTTTTGAAGCTTGGATGTTGGGGGATTATGCAGGCATGCAACAATGTCAGCTCCTCTTAAATGCATTAGCAGAACTAATGAAAGGATCAGCTCTGGTTTGATAATCCTATCTATGCCATTGCTGAGACATCAACTGTGTTCAGCTTCCAATTGTCTTCGGACTGTCTCGCAAGAGGCATTGATTTTAAGCTTGACCTCAAATCAGGTAGGACTTACCCGCTGAACTTAA
>OTU_1479
ATGCGATAAGTAATGTGAATTGCAGAATCAGTGAATCATCGAATCTTTGAACGCACATTGCGCCCATTGGTATTCCTTTGGGCACACTTGTTCGAGCGCCGGTTGACAATAAGGCTCCGCCTTGCGTTGAATTTTCCGCCAAGGAACATTCCAAGCTCTTGGGCGTTGTCGTGCCTGAATCACAACACAATGTGCCTAGGGACCACGGCCACTGCCAGTCACCAAACAAATGGCCTCGGATCAAGTGGGGATACCCGCTAAACTTAA
>OTU_1481
ATGCGATAAGTAATGTGAATTGCAGAATTCAGTGAATCATCGAATCTTTGAACGCACATTGCACCTTCCGGCATTCTGGGAGGTATGCCTGTTCGAGCGTCATTGCAACCATCAAGCTTTGCTTGGTATTGGGTGCCACTACTTGGTGCATCCCAAAATTAGTGGCGGTGCCATACAGCTTCAAGTGTAGTAATTTCTCGCTCCTGGAGTTTGTGTTGTGCTTGCTAGAACCCCTAATTTATCAAAGTTTGACCTCGGATCAGGTAGGGATACCCGCTGAACTTAA
>OTU_1483
ATGCGATAAGTAATGTGAATTGCAGAATTCAGTGAATCATCGAATCTTTGAACGCACCTTGCGCTCCTTGGTATTCCGAGGAGCATGCCTGTTTGAGTGTCATGTATTCTTCAGTCCTCTTGGATTTTTTTTCTGAGATGGTACTGGATGTGGGGGTTGCAGGCTTTGCAGTCAGCTCCTCTTAAATGTATTAGTGTGAACTCAATGTTCCCCAGTGTAATAATTATTTGCGCTGTTGGATCCTCTTGTAGAAGTTCATGCTTACAATCATCCTTGTGATTGGGATAATATACTTTTGCATTTGACCTCAAATCAGGTAGGACTACCCGCTGAACTTAA
>OTU_1485
ATGCGATAAGTAATGTGAATTGCAGAATTCAGTGAATCATCGAATCTTTGAACGCACATTGCGCCCCTTGGTATTCCGGGGGGCATGCCTGTTCGAGCGTCATTTCAACCCTCAAGCTTTGCTTGGTCTTGGGCACTGCCGGTGACGGCTTGCCTTAAAATCAGTGGCGGTGCCGCTGGGCCCTGAGCGTAGTAAATATCCTCGCTATAGGGACCCCGTAGACACTAGCCATCAACCCCCATTTTCCAAGTTTGACCTCGGATCAGGTAGGGATACCCGCTGAACTTAA
>OTU_1487
ATGCGATAAGTAATGTGAATTGCAGAATTCAGTGAATCATCGAATCTTTGAACGCATCTTGCACTCCATGGTATTCCATGGAGTATGCCTGTTTGAGTGTCATGAATCTCTCAACTATAGAAGTTGTAATGACGACTATATGTTGGACTTGGAGGCATTGCTGGCGTCTGTCGGCTCCTCTCTAAATGCATTAGCTGGCTCTATACAGTCCTTCAGCGTGATATTTGTCTACGCTGTTGGGATATATCAGTGCTACCTTTACTGTGTGGCCTGGTGGTATAGACAGCTTCTAGTCGTCCTTATGGACAATTTCATTGACATCTGACCTCAAATCAGGTAGGACTACCCGCTGAACTTAA
>OTU_1489
GCGCGAAATGTAATGTGAATCGCAGGAAATCGTGAATCATCGAATCTTTGAACGCACATTGCGCCTCCTGTTGTAGGGAGGCATGCCCGTCTGAGCGTCATGTCGTCTAGGTCGAAACCACTTTTTGTGTCGGCCTGTGTTGGGTGTCGCCCATTGGCGTTGCCTGAATGGCATATAAGTGTCTTTTGGTGGATGAGCCACTGGGGTTGGCCGTCAAAAGCTCTTTCTCTTTTTTTTTTTACGACCTCAGATCAGGTAGGACCACCGCCTGAACTTAA
>OTU_1491
ATGCGATAAGTAATGTGAATTGCAGAATTCAGTGAATCATCGAATCTTTGAACGCACATTGCGCCCCTTGGTATTCCGAGGGGCATGCCTGTTCGAGCGTCATTTCAAACCCTCAAGCTTCTGCTTGGTGTTGGGTCCTCGTCCCTCACAGGACGTGCCCGAAACTCGTAGGCGGTGGCGCCCAGCTCCTTTGCGTAGTTATACATTCCGCTCTGGAGGGTTGGGTACTGCTCGCCCCATAATCTTTTATTATCTATGGTTTGACCTCGGATCAGGTAGGGATACCCGCTGAACTTAA
>OTU_1493
AATGCGATACGTATCATGAATTGCAGAACTCTGAATGATAAATGTTTGAACGCACATTGCGCCAGCCTCTGGTTGGCATGTCTGTCTGAGAATCTTCAAGTTTCTCTCTGAAAGCAACTTTGCTTTTTTGAGGCCCTTGACAGCTCCTAAACAAATGTGTTTAGGCTGTTTGAAATCAATTTACCGTCTCGCAGCCCTGTGGGTTTGGTGATTTTTGACCAACTCAATTTCATCATATCTTTATCAGGCTAAGCAAATACTTTGGTCTCAGATCAGACAGGAGGACCCGCTGAACTTAA
>OTU_1495
ATGCGATAAGTAATGTGAATTGCAGAATTCAGTGAATCATCGAATCTTTGAACGCACATTGCGCCCGCTGGTATTCCAGCGGGCATGCCCGTTCGAGCGTCATTTTAATTCCTTCCCAGTAGGGAACTTCTGTTTCTACAGAGGGTTCTTTCAGGGGTGTTGGCACCTGGCGCCGCCTAGGCGACCGGAGCCCAAATACAGTGGCGGACGCGCAAGCGGTCCCTAGCGCAGTACAAAAACTTCGCTCAGGAGGCTCGCAGCAGCGGATCACAGCCTAACGCAAAAAAAGCCTTTTTTTTTTAGCAACCAAAACTTGACCTCGGATCGGGTAGGACTACCCGCTGAACTTAA
>OTU_1497
GCGCGAAATGTAGTGTGAATCGCAGAGCATTGTGAATCATCGAATCTTTGAACGCACATTGCGCCTCTTGTAACAGAGAGGCATGCCTGCCTGAGCGTCATTAAACCTCCATGCCCCCCAGAGCCCTGCTTTGGGCGGCGTCTTGGGCCTCAGTTGTCGCGGGGATTGGGCGTCTGCCTGTCCCCGCGTGGCCTTGAAGAGATTGGCATCCGTCCGTGGGCGTAAGATCCGTTAGGACTGACGAGCCCTTGTGGATGGAGACGTTGCTCGAGTGCGCTTCTGCGCTGAACACTTTGACCTCAGGTCAGGTAGGGCTACCGCCTGAACTTAA
>OTU_1499
ATGCGATAAGTAATGTGAATTGCAGAATTCAGTGAATCATCGAATCTTTGAnCGCACCTTGCACCCTTTGGTATTCCGAAGGGTATGTCTGTTTGAGTGTCATTAAATTCTCAAGTCAAATAAGTTTTTTCTTGGATGACTTGGATTCTGAGGGTTATGTTGGCTCTAGTAGTTGGCTCCCTTTAAAAATATTAGTGGCTTGTCGATCCCCATTATTTGGTGTGATAGCTCTATCTACATCGTATATAATGGCAAGGTCATGCAATGGCAATTTAGCTGCTTTCTAACAGTCTAGAAATAGACAATTTTGAACCATTTGACCTCAAATCAGATAGGACTACCCGCTGAACTTAA
>OTU_1501
ATGCGATAAGTAATGTGAATTGCAGAATTCCGTGAATCATCGAATCTTTGAACGCACATTGCGCCCACCAGTACTCTGGTGGGCATGCCTGTCCGAGCGTCATTTCGACCCTCGAGCCTCCCTCTGGTGGTTCGGTGCTGGGACGCTACAGCGCGCTTGCCCGTGCTGTAGGCCCCGAAATGCAGTGGCGGCCTCGCCGAGACCCCGAGCGCAGTAAACCGTGCCCTAGCACAGCGCCTCGTTCAGGGTGTCCGGCGGGTGCCCCGGCGTAAAACCCCCTAATTTATAGAAGGTTGACCTCGGATCAGGTAGGAATACCCGCTGAACTTAA
>OTU_1503
ATGCGATACGTAATGTGAATTGCAGAATTCAGTGAATCATCGAATCTTTGAACGCACCTTGCGCCCCTTGGCATTCCGAGGGGCACACCCGTTTGAGTGTCGTGAAATCATCAAAAACCTTTTCTCTTTGAACCTTCATCGGTCAGGGAAAAGGATTTTTGGACTTGGAGGTCCCATGCTCGCTTTTCACCTTTGAAAGCGAGCTCCTCTCAAATGAATTAGTGGGGTCTGCTTTGCTGATCCTTGACGTGATAAGATGTTTCTACGTTTTGGATTTTAGCACTGTCCATTGGACACCTGCTCCTAATCGTCCCCTGTGACGCTGATGGTGCTTCGGTCACCGCCATCTACGTTGGCGGAAGGCTGAGCCCACACAAAAACCCCTTGACCTCAAATCGGGTGAGACTACCCGCTG
>OTU_1505
ATGCGATAAGTAATGTGAATTGCAGAATTCAGTGAATCATCGAATCTTTGAACGCATCTTGCGCCCCTTGGTATTCCGAGGGGCATGCCTGTTTGAGTGTCATTAAATTCTCAACCTTACTAGCTTTGGCTGGTCTGGCTTGGATGTGGAGGTTTATGCAGGCTTTTAATCAAGTCAGCTCCTCTGAAATGCATTAGCGGTACCCTAGTGGTTAACAAAGCTATTGGCGTGATAACTATCTACACCAnTAGTAGTTCCACAACTGCTGCTGTCTAACCGTCTGCTTTGGTGGACAATTAATTGACAAACTTGGCCTCAAATCAGGTAGGACTACCCGCTGAACTTAA
>OTU_1507
ATGCGATAAGTAATGTGAATTGCAGAATTCAGTGAATCATCGAATCTTTGAACGCACCTTGCGCTCCTTGGTATTCCGAGGAGCATGCCTGTTTGAGTGTCATGAATCTCTCAATCGCTCCGGCTTTGTTGACAGAGCGCTTGGACTTGGGGGCTTGCCGGCGTAGTCGGCTTCCCTTGAATGTATTAGCTTGGGTCTTGCCTGCAAGGATCCTCGGTGTGATAATTATCGACGCCGTGACAACTTGTGGCGCGTGTGACCACACCCTCGGGTGGCGTGTGACCGGACCGTCAAGCTTACAATCGTCTTCGGACAACCTCTTGACATCTGACCTCAAATCAGGTAGGACTACCCGCTGAACTTAA
>OTU_1509
ACGCGATAGTTAATGTGAATTGCAGAATTCAGTGAATCATCGAGTCTTTGAACGCACATTGCGCCTCCTGGTATTCCGGGAGGCACGTCCGTTTGAGCGTCAGCTTAACCCCTCCGGGCAGCGGTTTTGTCCTGCTGGCCGGGCCTTTGGCGTGGGGAGGTGACCGCGGCGCCACGGCGCTGGCCCGGTTTCCCCCTGCTTAAATGCGGAGAAAGCTAGCCGGCAAAGCTCCGATTGCAGCGACTCGTAGAACTTCTAAACGTCGCAAACGCCTTCGGAGCCACCCGGCCTTTAAAACAGAGGGAGGATTGTTCCCAGATGTTTGACCTCAAATCGGACGAGGATACCCGCTGAACTTAA
>OTU_1511
ATGCGATAAGTAATGTGAATTGCAGAATTCAGTGAATCATCGAATCTTTGAACGCACATTGCGCCCATCAGTATTCTGTTGGGCATGCCTGTTCGAGCGTCATTTCCACCTTCAAGCCCTGGCTGCTTGGTGTTGGGGTGCTCTACAGCCCGCTGTAGGCCCCGAAAATCAGTGGCGGTCTCGCTGGGACCCCGAGCGCAGTAGATTTCTCTCGCTCAGGGGCGTCTAGCGGTGTCTAGCCGTTAAACCACCTATATTTTTAAGGTTGACCTCGGATCAGGTAGGAATACCCGCTGAACTTAA
>OTU_1513
ATGCGATAAGTAATGTGAATTGCAGAATTCAGTGAATCATCGAATCTTTGAACGCACATTGCGCCCGCCAGTATTCTGGCGGGCATGCCTGTTCGAGCGTCATTTCAACCATCAAGCCCCCGGCTTGTGTTGGGGACCTGCGGCTGCCGCAGGCCCTGAAAACCAGTGGCGGGCTCGCTAGTCACTCCGAGCGTAGTAATACATCTCGCTCAGGGCGTGCTGCGGGTTCCGGCCGTTAAAAAGCCTTATTTACCCAAGGTTGACCTCGGATCAGGTAGGAAGACCCGCTGAACTTAA
>OTU_1515
ATGCGATAAGTAATGTGAATTGCAGAATTCAGTGAATCATCGAATCTTTGAACGCAACTTGCGCCCTTTGGTATTCCGAAGGGCACGCCTGTTTGAGTGTCGTGAACTCCTCCACTTGTCTACTTTTTGTAGTCAAGCTGGGACTTGGGGGTTTTTTTTGTGGGGAGTTCCCTTGGTTCTCCCCACTCCCCTTGAATACATTAGTGAAGGACCCATATGGGTTTGGGCCCCTCGGTGTGATAATAGACCATCTACATCGTGGGGGGCTAACCTTTCCAACGGGACTTTTGCTTCTAATCGTCTTCGGACAACTTTTTTTGAACTTGACCTCAAATCAGGTGGGACTACCCGCTGAACTTAA
>OTU_1517
ATGCGATAAGTAATGCGAATTGCAGAATTCAGCGAGTCATCGAATCTTTGAACGCATATTGCGCCCTTTGGTATTCCGAAGGGCATGCCTGTTCGAGCGTCATTATCACCGCGTCAAGCTTGGCTTGTTGTTGGGCCCTTTGTCACCTGGTGACAGGTCCAAAAGATAATGACCGGTGTCATACAGACTCTCTATGCAACGAGCTGATCACAGCACGCATCTGGCAGTCTGGTGGCCTGGTCTTCACCCCTTTATTTCTCAAGGTTGACCTCGGATCAGGTAGGAATACCCGCTGAACTTAA
>OTU_1519
ATGCGATACGTAATGCGAATTGCAGAATTCAGTGAATCATCAAATCTTTGAACGCATCTTGCGCTCTTGGGTATCACCTGGGAGCATACTTTTATGAGTATCGTTTCAACCCTCACACCTCTGCGTGGCGGAGTCAAATCTGACACTTGCAGTCAAGGAGTGGATAATGAGGTGTTTGCCAAGCAATTGGTAATCTCTTCAAACGATTCACATTAATCACTCTCAGTTTCAATGTTTTAACGTTTGTTAGGACTTGGAGCGAGTGATGTTTGATAAGTGACTCTTTTGTCATTCATACATCTCACATCTCTCGTATGAGACGTTGGTTCGTGTGTCCTTCAAGGATACCTATGGAAAAGCATAACTCTTTAGTTGTGATTTTTTCTGTTTTCAATTCTTGATCTCATATAAAGTAAGAGAACCCGCCGAA
>OTU_1521
ATGCGATAAGTAATGTGAATTGCAGAATTCAGnGAATCATCGAATCTTTGAACGCACCTTGCGCTCCTTGGTATTCCGAGGAGCATGCCTGTTTGAGTGTCATTAAATTCTCAACCTCTCTAGTTTTTTGACTAGTAGATGGCTTGGATTTGGGAGTAAATTTTGCAGGCTTTCACAAGTCAGCTCTCCTTAAATGTATTAGCCGGTGCCCTCTAACCGTCTATTGGTGTGATAATTATCTACGCCGTGGACTATTAGACTTTGGTTGCGCTGCTTATAATCGTCCTCTGGACAATATTATGACATTTTGACCTCAAATCAGGTAGGACTACCCGCTGAACTTAA
>OTU_1523
GCGCGAAATGTAGTGTGAATCGCAGAACATTGTGAATCATCGAATCTTTGAACGCACATTGCGCCTCTCGTGAGGGAGGCATGCCTGTCTGAGTCTCATTTAAACTATAAATCCATCTGGATTTGTGTTGGGTGTTTGCCCATTTTGGCATCACCTCAAAGTCATGTGTCTAATGAGCGGATGAGATCCTTTTGGACTGACCGTTTGTATGACAATAAAATTATCTCTTGACTTGAGCTCAGATCAGGTAGGACTACCGCCTGAACTTAA
>OTU_1525
GCGCGAAATGTAATGTGAATTGCAGAATTTTGTGAATCATCGAATCTTTGAACGCACATTGCGCCTCCTGTAAATGGGAGGCATGCCTGTCTGAGCGTCATTTAAAACCATAACCTTTGGGTTGTATTGGGAATCGCTGTGAGGCGTCTCCTCAAAGTCATCGTGTCTACAAGCGTACGAGCTCCTCTAGGACAGAACGTTTGAGGACCCTAAAATCTCTGATTTGACCTCAGATCAGGTAGGACTACCGCCTGAACTTAA
>OTU_1527
GTGCGATAAGTAATGTGAATTGCAGAATTCCGTGAATCATCGAATTTTTGAACGCAAATTGCACTCTCTGGTATTCCAAGGGAGTATGCCTGTTTGAGGGTTAATTTTAATTAAAATCGATTGTGTTACTTTTTTGTGGTAATGCTTTCGGAATTGAACCTATCTTAACTTCCCGGTTAAGTGGTTTAAAATTTATCTGGGCGATTTTTAACGCGTACTTAAGACACGTTTTTTTTATACGTTTTGAAACGCCGAACTTTATTAGATATGGTCGTATTTTCGGTTACATGTCTATAGCATCATTTCATTTATTAACCTCAAATCAGGTAAGATTACCCGCTGAACTTAA
>OTU_1529
ATGCGATAAGTAATGTGAATTGCAGAATTCAGTGAATCATCGAATCTTTGAACGCATATTGCACCTTCTGGTATTCTGGGAGGTATGCCTGTTCGAGCGTCATTACGACCAACAAGCTTTAAGCTTGGTGTTGGATGTCACTATAATATTAAGGTGCATCTTAAAATCAATAGGCAGTATTCTTAGCTTCGAGCGGTAGTAACATATCTCGCTTCTGGTGCTTAGATATTCTGCTAAATAATTAATTTATCATGGTTTGACCTCGGATCAGGTAGGGATACCCGCTGAACTTAA
>OTU_1531
ATGCGATAAGTAATGCGAATTGCAGAATTCAGTGAGTCATCGAATCTTTGAACGCATATTGCGCCCTTTGGTATTCCGAAGGGCATGCCTGTTCGAGCGTCATTATCAACCATCAAGCCTGGCTTGTnGTTGGACCCTTTTGCnnnTGAAAnAnGTGGCAGGTCCGAAAGACAATGACGGTGTCGTGTTTGACCCTAGATGCAACGAGCTTTTAATnGCAAGCATTGAAGTGGTTGGCCGACCTGGTCTTAACTATTATTTTCTAAGGTTGACCTCGGATCAGGTAGGAATACCCGCTGAACTTAA
>OTU_1533
ATGCGATAAGTAATGTGAATTGCAGAATTCAGTGAATCATCGAATCTTTGAACGCACATTGCGCCTCTCTCTCGAGAGGCATGCCTGTCTGAGCGTCATTTAAATCAATGAGATTAATCTCGTGTTGGGCATCGCCCTTGGGCGTAGCCTCGATGCCATCGGTCTAATGAGTGGGCGAGTTCCTCTAGGACGGACCACTCATGGCCTTACGACTTCTGACTTGACCTCAGATCAGGTAGGACTACCGCCTGAACTTAA
>OTU_1535
ATGCGATAAGTAATGTGAATTGCAGAATTCAGTGAATCATCGAATCTTTGAACGCACATTGCGCCCATTAGTATTCTAGTGGGCATGCCTGTTCGAGCGTCATTTCAACCCTTAAGCCCTTGTTGCTTAGCGTTGGGAGCCTACGGCACCGTAGCTCCCCAAAGTCAGTGGCAGAGTCGGCTCACACTCTAGACGTAGTAATTTCTCACCTCGCCTATAGTTGGACCGGTCCCTTGCCGTAAAACGCCCTAATTTTTAAAAGGTTGACCTCGGATCAGGTAGGAATACCCGCTGAACTTAA
>OTU_1537
ATGCGATAAGTAATGTGAATTGCAGAATTTAGTGAATCATCGAATCTTTGAACGCACATTGCACCTCTTGGTTATTCCTTGAGGTATGTCTGTTCGAGCGCCGTTTAGTCGAATAAAGCCTTTGCTTTGTGTTGATGTTGCCTATTCTAAAGGCACATCAAAAATTATCGGTGTTTACTTCTTACCCGAGTCGCAGCGAAATGCGTAAAACGGGTTATATGTGAATGCCTTATCATTTCTGAACACATGGCCTCGGATCAGATAGGGATACCCGCTGAACTTAA
>OTU_1539
ATGCGATAAGTAATGnGAATTGCAGAATTCCAGTGAATCATCGAATCTTTGAACGCACATTGCGCCCATTGGTATTCTAATGGGCATGCCTGTTCGAGCGTCATATCAACCCTCAGGCCCCTCCCCCTCCGGGGGGGTGTAGCCTGGCGTTGGGGTATCTGCAGTTGACCGCAGGCCCTGAAAGACAGTGGCGGTACCCGCTAGCACTCCGGGCGCAGTGGATTGATTTCTCGCCTAGGACGTCTAGCGGGCTTGCCGGCCGTAAAACGCCCTAATCTTCGGAAGGTTGACCTCGGATCAGGTAGGAATACCCGCTGAACTTAA
>OTU_1541
ATGCGATAAGTAATGTGAATTGCAGAATCAGTGAATCATCGAATTTTTGAACGCATATTGCACTCCTTGGTATTCCTTGGAGTACACTTGTTCGAGCGCCGGTTGCATCGTAAGGCTCCGCCTTGTGTTGAGACTGCCTGCAAAGGCATTCTCCAAACCTATGGGCGTCTGTCGTGCCTGAATCGCAACAAACTGCGTGCAAGGGCAGTCTGGCAGTCGCCGACTAAAACCGTCTAGCATGGCCTCGGATCAAGTGGGGATACCCGCTAAACTTAA
>OTU_1543
ATGCGATAAGTAATGTGAATTGCAGAATCAGTGAATCATCGAATTTTTGAACGCATATTGCACTCCTTGGCATTCCTTGGAGTACACTTGTTCGAGCGCCGGTTGCGTTGTAAGGCCCAGCCTTGCGTTGAGATTTCCTTCGCCAGGAACTCTCCAAACCCATCGGCGACGTCAGTGCCCGCATCGCAACACACTGCGACCGCAGCACCGGGCGTCGCCAAAAACCGTCATGCATGGCCTCGGATCAAGTGGGGATACCCGCTAAACTTAA
>OTU_1545
ATGCGATAAGTAATGTGAATTGCAGAATTCAGTGAATCATCGAATCTTTGAACGCACATTGCGCCCCTTGGTATTCCGAGGGGCATGCCTGTTCGAGCGTCATTACAACCCTCAAGCACTGCTTGGTATTGGGCCCCGCTGCTAACACCGCGGGCCTTAAAATCAGTGGCGGCGCCGCTGGGCTCTGAGCGTAGTAAATATCCTCGCTATAGGGACCCCGTAGACACTAGCCTTCAACCCCCGATTTTCCAAGTTTGACCTCGGATCAGGTAGGGATACCCGCTGAACTTAA
>OTU_1547
ATGCGATACGTAATGTGAATTGCAGAATTCAGTGAATCATCGAATCTTTGAACGCACCTTGCGCCCCTTGGTATTCCGAGGGGCACACCCGTTTGAGTGTCGTGAAAACCTCAACCTCCTTGGTTTCTTCTGGAGACCAAAGCAGGCTTGGACTTTGGAGGCGCTTGCTGGCACCTCTCTTTTTGAAGGCCAGCTCCTCTTAAACAAATTAGCAGGGTCCTCTTTGCTGATCCTCGACGTGTGATAAGATGTTTCCATGTCTTGGCTTCTGGCTCTGTCACTTTTGGGACCTGCTTCTAACCGTCCGGACCTTGAGTCTGAGACAACGTTCGAGCATGTGCCTCCCTTATCGGGAAGCTCCCTCGACCCCACGACCCCTTGACCTCAAATCGGGTGAGACTACCCGCTGAACTTA
>OTU_1549
ATGCGATAAGTAATGTGAATTGCAGAATTCAGTGAATCATCGAATCTTTGAACGCACATTGCGCCCCTTGGTATTCCGGGGGGCATGCCTGTTCGAGCGTCATTTCAACCCTCAAGCCTGGCTTGGTCTTGGGCTCTGCCGGTAGCGGCTGGCCTTAAACGCAGTGGCGGTGCCATCGAGCTCTACGCGTAGTAATTACTTCCTCGCGTCTGAGTCTTGGTGGATGCTGGCCAGCAACCCCTAATTTTCTATGGTTGACCTCGGATCAGGTAGGGATACCCGCTGAACTTAA
>OTU_1551
ATGCGATAAGTAATGTGAATTGCAGAATTCAGTGAATCATCGAATCTTTGAACGCACATTGCGCCCTCTGGTATTCCGGAGGGCATGCCTGTTCGAGCGTCATTTCAACCCTCAAGCCTGGCTTGGTGATGGGGCACTGCCTGTAACAGGGCACGCCCTCAAATCTAGTGGCGAGCTCGCCAGGACCCCGAGCGCAGTAGTTAAACCCTCGCTCTGGAAGGCCCTGGCGGTGCCCTGCCGTTAAACCCCCAACTCTTGAAAATTTGACCTCGGATCAGGTAGGAATACCCGCTGAACTTAA
>OTU_1553
ATGCGATAAGTAATGCGAATTGCAGAATTCCAGTGAGTCATCGAATCTTTGAACGCACATTGCGCCCTTTGGTATTCCGAAGGGCATGCCTGTTCGAGCGTCATTATCACCCCTCAAGCCCTGTGCTTGGTGTTGGATGGCTTTGGTCGGCTAACACCGACCCCTCCCAAAGATAACGACGGCGGCCTGTGGAACCCCCGGTACACGGAGCTTTTAACCAAGCACGTATCGGATGAGGGTGCCCGGGACACGGTCCTTCTCCCGCACGCGGGAAAACTTTTTCAAGGTTGACCTCGGATCAGGTAGGAATACGCGCTGAACTTAA
>OTU_1555
ATGCGATAAGTAATGTGAATTGCAGAATTTAGTGAATCATCGAATCTTTGAACGCACATTGCACCTCTTGGTAATCCTTGAGGTATATCTGTTCGAGCGCCGTTTAAATATTAAGGCTTTGCCTTTTGTTGATGTTTACCGCTCTCTCTAGTGGTTCATCCAAATATATTGGCGTCTATTAATAGCTATAAGAAACGCAGTGAAAATGTGATTCTAAACTATTTTGATGGACTGCCGGTTTTTTTATTATCCATGGCCTCGGATCAGATAGGGATACCCGCTGAACTTAA
>OTU_1557
ATGCGATAAGTAATGTGAATTGCAGAATTCAGTGAATCATCGAATCTTTGAACGCACATTGCGCCTCCCTTAACCGGGGGGCATGCCTGTCTGAGCGTCATTTAAACCTATGGACCTGAATGGGTTCCGTGTTGGGCCTCGCCTCTCCGAGGGGCGTCGCCTTGAAGGCATCGGCTTTACAGAGCGGACGGGATCCTTATGGACTGACCGTTTCGTGGCCGGAGTTTGACTCTGATTTGACCTCAGATCAGGTAGGGATACCGCCTGAACTTAA
>OTU_1559
ATGCGATAAGTAATGTGAATTGCAGAATCAGTGAATCATCGAATTTTTGAACGCATATTGCACTCCTTGGCATTCCTTGGAGTACACTTGTTCGAGCGCCGGTTGCGTCGTAAGGCCCAGCCTTGTGTTGAGATTTCCTTCGCCAGGAACTCTCCAAACCCATCGGCGACGTCAGTGCCCGCATCGCAACACACTGCGACCACAGCATCTGGCGTCGCCAAAAACCGTCATGCATGGCCTCGGATCAAGTGGGGATACCCGCTAAACTTAA
>OTU_1561
GTGCGATAAGTAATGTGAATTGCAGAATTCCGTGAATCATCGAATCTTTGAACGCAAATTGCACTCTCTTCGGAGAGTATGCCTGTTTGAGGGTCAGTATAAATTTAAATCGGTGTGTTGCTTTTTGTTACATTCCGGAGTTTGAGTTATCTTAATTAACCCTTTAGGTTTAAGAGGCTTAAAATTGACCTTTTTTTGTGCATTTTAGACGTACATAAATTTTTTTTATTCGTCTATCCTAATGCCAAAATCTATTAGATGCGATCATATCTCGTGATTCCGTGTCTATAAATTTTTCATGATTTGACCTCAAATCAGGTAGGAACACTCGCTGAACTTAA
>OTU_1563
ACGCGATAGTTAATGTGAATTGCAGAATTCAGTGAATCATCGAGTCTTTGAACGCACATTGCGCCCATTGGTATTCCTTTGGGCATGTCTGTTTGAGCGTCATTACAACCCCTCAGCTAACGCTGGTTTTGAACCCGAACGGTTTCCACACCGTGCCGGTTTTAAAGTTGTAAGCTCTGCTGGCCGCTCTGCCCCAACCAGAACATAGTAAGCAACTACTTGTTAGGGTGAAGGTGAACGGTATGGCCTGAACAAAACCTACCACTTCTCAAGGTTTGACCTCAGATCAGACAAGGATACCCGCTGAACTTAA
>OTU_1565
GCGCGAAATGTAGTGTGAATCGCAGAACATTGTGAATCATCGAATCTTTGAACGCACATTGCGCCCATTAGTATTCTAGTGGGCATGCCTGTTCGAGCGTCATTTCAACCTTTAAGATTTATTCTTAATATTAAGAGTTGTAGAGTAAATTCTACATTCTTCAAATACAGTGGCAGCAATAAGTAGTCAAACTAAGTGTAGTAAATCTTCTCACTTTTGGTTAACTCTTATTTTCTTATGCCTTTTTAAATCCAAAATTTAACAGGTTGACCTCGAATCAGGTAGGAATACCCGCTGAACTTAA
>OTU_1567
AATGCGATACGTAATGTGAATTGCAGAATTCAGTGAATCATCGAATCTTTGAACGCACCTTGCGCCCCTTGGTATTCCGAGGGGCACACCCGTTTGAGTGTCGTGAATACTCTCAACCTTCTTGGTTTCATTGAACCAGGAAGGCTTGGACTTTGGAGGTTTTTCTTGCTGGCCTTCTTTTGAAGCCAGCTCCTCCTAAATGAATCGGTGGGGTCCGCTTTGCTGATCCTTGACGTGATAAGCATTTCTTCTACGTCATGTCAGCTCGGAACTTGCTTTCTAACCTTCGAGTTACGTTGTAACTTGACCCTCATAAATCTTGACCTCAAATCGGGTGAGACTACCCGCTGAACTTAA
>OTU_1569
TTGCGATATGTAATGTGAATTGCAGAATTCAGTGAATCATCGAATCTTTGAACGCATCTTGCGCCCTTTGGTTACTCCGAAGGGCATGTCTGTTTGAGAGTCATTATTAATCTCAACTTCTAGAGTTTTCTCTGGAAGCTTGGATGTGGAGGACATCATATGCTGGCATTTGTGTGTTGGCTCCTCTGAAATGCATTAGCAAGAACCTGTTTTTCTTTGGGCTCTGGTTTGATAAATCATATTGTCTATGCCACTGCTAAAGACTTGGATTCAGCTTACTAAAAAAAAAACCAGTATCTGAAAACTTGACCTCAAATCAGATAGGACTACCCGCTGAACTTAA
>OTU_1571
ATGCGATAAGTAATGTGAATTGCAGAATTCAGTGAATCATCGAATCTTTGAACGCACCTTGCGCCCTTTGGTATTCCGATGGGCATGCCTGTTCGAGTGTCTTGAATTCATCGCCGCCTCCGGTTTTGCGACCGGCTGGCGTGCGGACTTGGGGGTCTGCCGCGGCGACGCGGCTCCCCTCGAATGCATCGGTGGGGTCTCCGAGCACCCACGGGCGTTGTATTGTCCTCGTCCGACCGGGCCTCGCGTCCCCCGCCCGACCTGCCGTTTGAGCGGCGGTCAAGCGACACTTTGAAATCTGACCTCGAATCAGGTAGGACTACCCGCTGAACTTAA
>OTU_1573
ATGCGATAAGTAATGTGAATTGCAGAATTTAGTGAATCATCGAATCTTTGAACGCACATTGCACCTCTTGGTAATCCTTGAGGTATATCTGTTCGAGCGCCGTTTAAATATTAAGACTTTGTCTTTTGTTGATATTCTCACGTTAGTGATTTATCTAAATATTTTGGCGTATTGTAATAGCTTCAAAAAACGCAGTGAAAATGTGTTTATTGAGTGTTATAAACAGCCTGTTTTACCCACCTTAAACATGGCCTCGGATCAGATAGGGATACCCGCTGAACTTAA
>OTU_1575
ATGCGATAAGTAATGTGAATTGCAGAATTCAGTGAATCATCGAATCTTTGAACGCACATTGCGCCCTCTGGTATTCCGGGGGGCATGCCTGTTCGAGCGTCATTACAACCCTCAAGCTCTGCTTGGTATTAGGCTTCACCTGCTACAGGTGGGCTTTAAAATCAGTGGCGGTGCCATCTGGCTCTAAGCGTAGTAATTCTCTCGCTACAGGGTCCAGGTGGTTACTTGCCAAAACCCCCTATTTTCTATGGTTGACCTCGGATCAGGTAGGGATACCCGCTGAACTTAA
>OTU_1577
ATGCGATAAGTAATGCGAATTGCAGAATTCAGTGAGTCATCGAATCTTTGAACGCACATTGCGCCCTTTGGCATTCCGAAGGGCATGCCTGTTCGAGCGTCATTACACCCCTCAAACCTAGGCTGTTTGATGTTGGGCAGTGCCAAACGGCATGCCTAAAAGATAGCGACGGTCCTCCGAACCTCAAGCGCACAGATGCCGCTATGTAGGGGAGGTAGGCGCCAGTCTTCCCAGCGAAAGCTTTAAACGTTGACCTCGGATCAGGTAGGGATACCCGCTGAACTTAA
>OTU_1579
GTGCGATAAGTAATGTGAATTGCAGAACTCCGTGGATCATCGAATCTTTGAACGCAAATTGCACTTTCCGGTATTCCGGAGAGTATGCCTGTTTGAGGGTCGTTAAGATAAACGATCGTTTTCGTCTCTTTCGGGTGACGATTTCGGAATTGAGCCCCTTCTTTAAAGATTTTCTTTTTTAAAAGAGGCTTAAAATTTTTTTGATCGGCATGATGAGACTTATGTTTAGATACGTTAGGTTCGCGTCATGCAATCTTATTAGGTTATGACCATAAATCGATCAAGATGATGGACGGTTTCACGACCCATAATTTTGTTTCATTTCATGACCTCAAATCAGGTAGGAATACCCGCTGAACTTAA
>OTU_1581
ATGCGATAAGTAATGTGAATTGCAGAATTCAGTGAATCATCGAATCTTTGAACGCATATTGCACCCTCTGGTATTCCGGGGGGTACACCTGTTCGAGCGCCATTTCGACCCTCAAGTTTTAACTTGGTGTTGGGTGAAGTCCCTTAGGGGGGACCCACCCTTAACTTGTAGGCGGTCATGGCCCTTTTCCTTCAGCGTAGCAGGCTAACGCACTCGCTCAAGGTTAGGCGGTTTGACTCGCTAAATAAAAACCTATTTTAAAGGTTTGGCCTCGGATCAGGTGGGGATACCCGCTGAACTTAA
>OTU_1583
ATGCGATAAGTAATGTGAATTGCAGAATTCAGTGAATCATCGAATCTTTGAACGCATATTGCGCCCCTTGGTATTCCGGGGGGCACACCTGTTCGAGCGCCATTTCAACCCTCAAGCATTGCTTGGTGTTGGGTAAGGTCCTTTAAAAAAAGGGACCCTCCCATAACTTGTAGGCGACCATTTGTGGTACCCCTAGCGTAGCAGGCTTAATGCACTCGCTTAGGGGGTGACCCTTATGATCAGCCCAAAAATTATTTTAAAGGTTTGGCCTCGGATCAGGTGGGGATACCCGCTGAACTTAA
>OTU_1585
GCGCGAAATGTAGTGTGAATCGCAGAACCTTGTGAATCATCGAATCTTTGAACGCACATTGCGCCTCTCTCTCGAGAGGCATGCCTGTCTGAGCGTCATTTAAATCAATGAGATTAATCTCGTGTTGGGCATCGCCCTTGGGCGTAGCCTCGATGCCATCGGTCTAATGAGTGGGCGAGTTCCTCTAGGACGGACCACTCATGGCCTTACGACTTCTGACTTGACCTCAGATCAGGTAGGACTACCGCCTGAACTTAA
>OTU_1587
ATGCGATAAGTAATGTGAATTGCAGAATTCAGTGAATCATCGAATCTTTGAACGCACCTTGCGCCCTTTGGCTATTCCGAGGGGCATGCCTGTTTGAGTATCATGAACACCTCAACTCTCATGGTTTGCCATGATGAGCTTGGACTTTGGGGGTTTTGCCGGCCTATGGTTGGCTCCTCTCAAATGAATCAGCTTGCCAGTGTTTGGTGGCATCACAGGTGTGATAACTATCTACGCTTGCGATTGCCCACTAGGTAACCTTCAGCAATGGAGGTTCGCTGGGGCTCATAGACGTCTCTCCTTAGCGAGGACAGCTTTTGAACGTTCGATCTCAAATCAGGTAGGACTACCCGCTGAACTTAA
>OTU_1589
ATGCGATAAGTAATGTGAATTGCAGAATTCAGTGAATCATCGAATCTTTGAACGCACCTTGCACTCCTTGGTATTCCGAGGAGTATGCCTGTTTGAGTGTCATGAAATCATCAACCTCATAGTTTTGTTACTTTGAGGCTTGGATTTGGAAGCTGCTGGCTGATGTCGGCTCTTCTTAAATATATTAGCTGCTTGTCCGTGAGTTGGCTCAGAGTGTGATAAGTATCTACACTTGGTGGCTGCCCACATTGGATGTGGCTTCTAATCGTCTTCGGACAACTTTTTAAGATCTGACCTCAAATCAGGTAGGACTACCCGCTGAACTTAA
>OTU_1591
ATGCGATAATTGGTGTGAATTGCATCCAAGTAACTCTAATTTACGAATAACACCAAGTGAATCATCGAGTCTTTGAACGCAATTGCGCCCTCTCGGTCGCTTCCAATTTTTTGGGGGTTGACTCATAGGGGGTACATCTGTTTGAGGGTCATTTAATCTCTCAAAGGATTAGTCAATCTATCCTTTGGATTTTGGGTCTTGCTGTGAAGTGTTTCTCAGCTTACCTTGAAAATATTAGCAAGCTTTGTTTTGGTCATCTCTAATGAGGCGTTCTAATTTATCCAAAGAGCCTTATTTTGACTACTTGCTTCTAACCATCCCATTGAAGGGATATATTGGTTCTCAATGAGTTCCAAGCCTGTAATGACCTCAAATCAGATGAGAATACCCGCTGAACTTAA
>OTU_1593
ATGCGATAAGTAATGTGAATTGCAGAATTCAGTGAATCATCGAATCTTTGAACGCACATTGCGCCCATTAGTATTCTAGTGGGCATGCCTGTTCGAGCGTCATTTCAACCCTTAAGCCTAGCTTAGTGTTGGGAGTCTACGAAGTGGTAACTTGTTATCCTGTAGTTCCCTAAATCAAACGGCGGATCTGCAGTATCCTCTGAGCGTAGTAAATTTTTATCTCGCTTTTGTTAGGTGCTGTGGCTCTTGCCGCTAAACCCCCAATTTTTTAATGGTTGACCTCGGATCAGGTAGGAATACCCGCTGAACTTAA
>OTU_1595
ATGCGATAAGTAGTGTGAATTGCAGAATTCAGTGAATCATCGAATCTTTGAACGCACATTGCGCCCTTCGGTATTCCGTTGGGCATGCCTGTTCGAGCGTCATTTTAACCTTCAAGCATAGCTTGGTGTTGGGTGCTTGTCCCCCCTAGTGGTGGACTCACCTCAAATGCATTGGCGGCCGGTATGTTGGCTTCGAGCGCAGTACAACGCGCCTGGTGTCTAGACGTGCTGGTCCTCCACAAGACCTTCTTTAATCTTGACCTCGGATCAGGTAGGGATACCCGCTGAACTTAA
>OTU_1597
ATGCGATAAGTAATGCGAATTGCAGAATTCAGTGAGTCATCGAATCTTTGAACGCATATTGCGCCCTTTGGTATTCCGAAGGGCATGCCTGTTCGAGCGTCATTATCACAGTCTCAAGCGTGGCTTGCTGTTGGGCCCATTGTCACTTGGTGACAGGCCCGAAAGACAATGACCGGTGTCACAGACTCCAGATGCAACGAGCTTATCATAGCAGGCATCCGGTAGTTGTGTGACCCCGTTTTTCACCCTTTTTTTTAAGGTTGACCTCGGATCAGGTAGGAATACCCGCTGAACTTAA
>OTU_1599
GTGCGATAAGTAGTGTGAATTGCAGAATCCGTGAATCATCGAATTTTTGAACGCAAATTGCACTCTCTGGTATTCCGGGGAGTATGCCTGTTTGAGGGTCGGTGTATATAAAATCGATGTGTTGCTTTTTTTTTGCAACACTTCGGAATTGAGTCATCTTTTTTAGTCCTTTAGGGGGTTGTTAAGAGACTTAAAATTGTTATTTTGCGCATCTTTAGACGTAAGTAGTTTTTTATTTCGTCTTTTTTGGTGGGCTTTTTTATTAGGTGTAGGGGTCTTTCTTGAGCTCACGCCTATAAGAATTTCGAGTTTCGACCTCAAATCAGGTAGGAGTACCCGCTGAACTTAA
>OTU_1601
ATGCGATAAGTAGTGTGAATTGCAGAATTCAGTGAATCATCGAATCTTTGAACGCACATTGCGCCCCTTGGTATCCCGAGGGGCATGCCTGTTCGAGCGTCATTTCACCCCTCAAGCCTGGCTTGGTGTTGGGCGACGTCCTTTTTGAGGACGCGCTTCGAAACGTTCGGCGGCGTGGCACCGGCTTTAAGCGTAGCAGAATCTTTCGCTTTTAAGGTTGAGGCCCCGTCTGCCGGAAGACCGACTCGCAAGGTTGACCTCGGATCAGGCAGGGATACCCGCTGAACTTAA
>OTU_1603
AATGCGATAAGTAATGTGAATTGCAGAATTCCGTGAATCATTGAATCTTTGAACGCACATTGCGCCCTTTGGTATTCCTTAGGGCATGCCTGTTCGAGCGTCACTATAAACCCTCTCACATGTAATGTGGTATTGGCTTAAGTGATGCGTATTGTACCCAAGAATCACTATGCTGAAATATATTGCGTAGAGAACTGATTCCAACAACTGACTTTGTAAGTCTCATTGAGGACAGAAATCAGTCAGGAGTTGGTAGAGTTGCGTATACCTGGACCCCCATCCAGTGTAAAGCTATGGGTTGACCTCGGATCAGGTAGGGATACCCGCTGAACTTAA
>OTU_1605
AGCGCGAAATGTAGTGTGAATCGCAGAACATTGTGAATCATCGAATCTTTGAACGCACATTGCGCCTCCCTTAACCGGGGGGCATGCCTGTCTGAGCGTCATTTAAATCTATGGACCCAATAGGGTTCCGTGTTGGGCCTCGCCCCTCTCTCTGAGTGGCGTCGCCTCAAAGGCATCAGCTTTATGGAGCGGATGGGATCTTTATGGACTGACCGTTCTATGGCTGGAGTTTGACTCTGATTTGACCTCAGATCAGGTAGGGACACCGCCTGAACTTAA
>OTU_1607
AGTGCGATAAGTAATGTGAATTGCAGAATTCCGTGAATCATCGAATTTTTGAACGCAAATTGCACTCTCTTCGGAGAGTATGCCTGTTTGAGGGTCAGTATTAATAAAAATCGGCGTGTTGCTCTTTTGTGACGTTCCGGAGTTTGGGTCATCTTATGATAACACCTTTCGAGGTGCTTTTAAGAGGCTTAAAATTGATCTTTTTGCGCATTTTTTTAGGACGTACATAAATTTTTTTTTATTCGTCTGTCTTAATGCCAAATCCTTATTAGATGCGATCACATCGTGTGGTTCCGTGTCTATAAATTTTTCATGATTTGACCTCAAATCAGGTAAGAGTACCCGCTGAACTTAA
>OTU_1609
ATGCGATAAGTAATGTGAATTGCAGAATTCCGTGAATCATCAAATCTTTGAACGCAAATTGCACTCTTTGGTATTCCGAGGAGTATACTTGCTTGAGGGTTGTTCCAATAAAATCGTAAAAAAGATTTTTTTTTACGGACCTGAGTTTTCCAAAAGTTTTGAAATTTTTGGTAACTTTAAATTTATCTTAATGATATAAAGTATCATGTTGGAAATGTTATATCTTGCATATTGCGAGTTCATTGACAATTAATACTTAATCGTTACTTCGTGTCATTTACCTAATTAATTAGGTTTTAATTGACACAATTTTTTTTTTCAACACCTCAAGTCAAGTAAGAGTACCCGCTGAACTTAA
>OTU_1611
AATGCGATAAGTAATGTGAATTGCAGAATTCAGTGAATCATCGAATCTTTGAACGCACCTTGCGCCCCTTGGCTATTCCGAAGGGCATGCCTGTTTGAGTATCATGAACACCTCAACTCCCATGGCTTGCCATGGTGAGCTTGGACTTTGGGGGTTTTGCTGGCCTATGGTCGGCTCCTCTCAAATGAATCAGCCTACCAGTGTTTGGTGGCATCACAGGTGTGATAACTATCTACGCTTGCGATTGCCCACCAGGTAACCTTCAGCAACGGAGGTCCGCTGGGGCTCATAGATGTCTCTCCTTCAGCGAGGACAGCTTTTTGAAGTTCGATCTCAAATCAGGTAGGACTACCCGCTGAACTTAA
>OTU_1613
AATGCGATAAGTAATGTGAATTGCAGAATTCAGTGAATCATCGAATCTTTGAACGCACATTGCGCCCCTTGGTATTCCGGGGGGCATGCCTGTTCGAGCGTCATTATAACCACTCAAGCCTGGCTTGGTGTTGGGGTTCGCCTGTAGGTGGCCCCTAAAACCAGTGGCGGCGCCGTCTGGCTCTAAGCGTAGTAACTTTTCTCGCTATAGGGTCCTGGCGGTGCTTGCCATCAACCCCAAATTTTATCAGGTTGACCTCGGATCAGGTAGGGATACCCGCTGAACTTAA
>OTU_1615
ATGCGATAAGTAGTGTGAATTGCAGAATTCAGTGAATCATCGAATCTTTGAACGCACATTGCGCCCTTTGGTATTCCTTAGGGCATGCCTGTTCGAGCGTCATTTAAACCTTCAAGCTCAGCTTGGTGATGGGTGACTGTCCTAACCACGGACTCGCCCCAAAAACATTGGCGGCCGGTACTTTGGCTTCGAGCGCAGCAGAAACGCGAACTCGAGCCCATTGTGCTGGCTCCCAAAAGCTATCTTCACAATTTTGACCTCGGATCAGGTAGGGATACCCGCTGAACTTAA
>OTU_1617
GCGCGAATGCGATAAGTAATGTGAATTGCAGAATTCAGTGAATCATCGAATCTTTGAACGCACATTGCGCCCCTTGGCATTCCGAGGGGCATGCCTGTTCGAGCGTCATTACAACCCTCAAGCACTGCTTGGTATTGGGCTCCGCTGGTTTCAGCGGGCCTTAAAATCAGTGGCAGCGCCGCCTGAGCTCTGAGCGTAGTAAATACCCTCGCTATAGAGACCAGGTGGCTCTCGTCATCAACCCCCAACTTTCTAAGTTTGACCTCGGATCAGGTAGGGATACCCGCTGAACTTAA
>OTU_1620
TTGCGATAAGTAGTGTGAATTGCAAATTCTGTGAATCATCGAATCTTTGAACGCATATTGCGCTCTCTGGTATTCCGGAGAGCATGCCTGTTTGAGGGTAATAAAAAAGAATCCTTGACTTTCGAGTCAAGGGAAATGGGTATTCCGCATTTTTAGCGGTAGCCTGAAATGTATGGTTGTCTCATCTATTCGAGATGCGTAATAATATTATTTCGTAAAATCTTTGATGTGACGAGCTACCAAGTCTTGACGTGTACGCTTTATTGTTGTATGCGATCAATACAAATATTTTTGACATTACCTCAAATCAGGTAGGAATACCCGCTGAACTTAA
>OTU_1622
AATGCGATAAGTAATGTGAATTGCAGAATTCAGTGAATCATCGAATCTTTGAACGCACATTGCGCCCCTTGGTATTCCGGGGGGCATGCCTGTTCGAGCGTCATTTCAACCCTCAAGCTTTGCTTGGTCTTGGGCACTGCCGGGAACGGCTTGCCTTAAAATCAGTGGCGGTGCCATTCGAGCTCTACGCGTAGTAATAAACCCCTCGCGATTGAGTCTTGGTGGATGCTTGCCAGCAACCCTCAATTTTTTATGGTTGACCTCGGATCAGGTAGGGATACCCGCTGAACTTAA
>OTU_1624
AATGCGATAAGTAATGTGAATTGCAGAATTCAGTGAATCATCGAATCTTTGAACGCACATTGCGCCCGCTGGTATTCCAGCGGGCATGCCCGTTCGAGCGTCATTTTAATTCCTTCCCAGGAGGGAGCTTCTGTTTCTACAGAGGTTTCTGCTAGGGGTGTTGGCACCTGGCGCCGCCTAGGCGACCGGAGCCCAAATGCAGTGGCGGACGCGCAAGCAGTCCCTAGCGCAGTAAACAAAAACTTCGCTCAGGAGGCTCGCAGCAGCGGACTACAGCCTAACGCAAAAAGCTTTTGGTTTTTGCAAACAAAAACTTGACCTCGGATCGGGTAGGACTACCCGCTGAACTTAA
>OTU_1626
AATGCGATAAGTAATGTGAATTGCAGAATTCAGTGAATCATCGAATCTTTGAACGCACATTGCGCCCGCCAGTATTCTGGCGGGCATGCCTGTTCGAGCGTCATTTCAACCCTCAAACCCCCGGGTTTGGTGTTGGAGATCGGCATGAGTCCTTCGGGGCGACGCCGTCTCCCAAATATAGTGGCGGTCTCGCTGTAGCTTCCTATGCGTAGTAGCACACCTCGCACTGGAAAGCAGCGCGGCCACGCCGTTAAACCCCCAACTTTCTGAGTTTGACCTCGAATCAGGTAGGATTACCCGCTGAACTTAA
>OTU_1628
AATGCGATACGTAATGTGAATTGCAGAATTCAGTGAATCATCGAATCTTTGAACGCACCTTGCGCCCCTTGGTATTCCGAGGGGCACACCCGTTTGAGTGTCGTGAATATTCTCAACCTTTCTTTGGTTTCTTGACCAAGGGAAGGCTTGGACTTTGGAGGTTTTTTTTATTTTTGCTGGCTTCCTCAGAAGTCAGCTCCTCCTAAATGAATTAGTAGGGTCTGCTTTGCTGATCCTTGACGTGATAATATATTTCTACGTCTTGGATCGTGCACAAGGCAGTTTTGGATTCTGCTTCTAACTGTCTTTGCAAAAGCAATGTTGCGAACCTTGACCTCAAATCGGGTGAGACTACCCGCTGAACTTAA
>OTU_1630
AATGCGATAAGTAATGTGAATTGCAGAATTCAGTGAATCATCGAATCTTTGAACGCACATTGCGCCCGCTGGTATTCCGGCGGGCATGCCCGTTCGAGCGTCATTTTAATTCCTTCCCAGAAAGGAGCTTCTGTTTCTACAGAGGTTTCTGTCAGGGGTGTTGGCACCTGTCGCCGCCTAGGCGACCAGAGCCCAAATGCAGTGGCGGACGCGCAAGCGGCCCCTAGCGCAGTAGCAAACAAACTTCGCTCAGGAGGCTCGTAGCAGCGGACCACAGCCTAACAGCAAAGCTCTTTGTTTTGCAACAAAAACTTGACCTCGGATCGGGTAGGACTACCCGCTGAACTTAA
>OTU_1632
AATGCGATAAGTAATGTGAATTGCAGAATTCAGTGAATCATCGAATCTTTGAACGCACATTGCGCCCCTTGGTATTCCGAGGGGCATGCCTGTTCGAGCGTCATTACAACCCTCAAGCATTGCTTGGTATTAGGCTCCGCTGCTCACCCAGCGGGCCTTAAAATCAGTGGCGGTGCCGTCGGGCCCTGAGCGTAGTAAATCTCCTCGCTATAGGGACCCGGTGGACGCTGGCCATCAACCCCCCTTACTTTCTAAGTTTGACCTCGGATCAGGTAGGGATACCCGCTGAACTTAA
>OTU_1634
AATGCGATAAGTAATGTGAATTGCAGAATTCAGTGAATCATCGAATCTTTGAACGCACATTGCACCCTCTGGTATTCCGGGGGGTATGCCTGTTCGAGCGTCATTACAACCCTCAAGCCTAGCTTGGTATTGGGTGTCCACCAATTTTTGGTGCTCCCTAAAATTAGTGGCGGCGCCAATTCGGCCTCAAGCGTAGTAGCATTTTTCTCGCTTTGGAGGCTGGGTTGTGTGCTTGCCAGCAAATCACCAAATATTCAAAGGTTGACCTCGGATCAGGTAGGGATACCCGCTGAACTTAA
>OTU_1636
AATGCGATACGTAATGTGAATTGCAGAATTCAGTGAATCATCGAATCTTTGAACGCACCTTGCACCCCTTGGTATTCCGAGGGGTACACCCGTTTGAGTGTCGTGAATTTCTCAAACCTTCTTGGTTTCTCGATCAAGAAGGCTTTGGACTTTGGAGGTCTTTGCCGGCTTTGTGAAAAGTCGGCTCCTCTTAAATGCATTAGTGGGGTCCCCTTTGCCGATCTCTAGGCGTTGATAATACACTTCTACGTCTTGGGATTTGCTCTGTTCCTTGGGAACCTGCTTCTAACTGTCTCCGTCGGAGACATCGTTCGAGCTTGCTCGACACACGAACCTTGACCTCAAATCGGGTGAGACTACCCGCTGAACTTAA
>OTU_1638
AATGCGATAAGTAATGCGAATTGCAGAATTCCGTGAGTCATCGAATCTTTGAACGCACATTGCGCCCCCCGGCTTCCCGGGGGGCATGCCTGTCCGAGCGTCATTGCCATCCCTCAAGCTTCGCTTGGCTGGTTGGGCCAGCGTCCACCTGTGGCTCCCGCCATAGGGGGACGGGCCCAAAAGGCAGTGGCGGCTCCGGGGGACTTGGGTCCTCGGGGCGGTGATGCATGGGTCTCTTCATCCACCGTCCCCTGGGTCATGCCCCGGGAGTCTGTCGAACGATCGGTCTTCCCCTGTAGGTTGACCTCGGATCAGGTAGGGATACCCGCTGAACTTAA
>OTU_1640
AATGCGATACGTAATGTGAATTGCAGAATTCAGTGAATCATCGAATCTTTGAACGCACCTTGCGCCCCTTGGTATTCCGAGGGGCACACCCGTTTGAGCGTCGTGAAATTCTCAACCTCCTTGGTTTCTTCTGGAGACTGAAGGAGGCTTGGACTTTGGAGGCCTTTGCTGGCATCACTTGCCAGCTCCTCTTAAACGAATTAGCGGGGTCCTCTTTGCCGACCCTCGACATGTGATAAGATGCTTCCGTGTCTCGGTTTCTGGCTCTGTTGCCTTTGGGACCCGCTTCTAACCGTCTGGACCTTGCGTCAGAGACAACGTTCGAGCTCGTCTCCCTTCTCGGGAAACCCCCTCGACCTCACGAACCCTTGGCCTCAAATCGGGTGAGACTACCCGCTGAACTTAA
>OTU_1642
GCGCGAAATGTAGTGTGAATCGCAGAACATTGTGAATCATCGAATCTTTGAACGCACATTGCGCCTCCTTTAACCGGGGGGCATGCCTGTCTGAGCGTCATTTAAACCTATGGGCCCGACTGGGTTCCGTATTGGGCCTCGCCTCTCTCTAAGCGGCGTCGCCTTGAAGGCATCGGCCTCATGGAGCGGACGGGATCCTTATGGACTGACCGTTTCATGACCGGAGTTTGACTCTGACTTGACCTCAGATCAGGTAGGGACACCGCCTGAACTTAA
>OTU_1644
ATGCGATACGTAATGTGAATTGCAGAATTCCGTGAATCATTGAATCTTTGAACGCACCTTGCACCTCTTGGTATCCCGAGGGGCATGCCTGTTTGAGTGTCATTGAAATATCAAAGGCATAAGTTTTTTTGTGCTCTTTGGATTTTGGGGGCTTTGCTGGCTTAGGTCGGCTCCTCTTAAATAGATTAGCAAATGGGTCTTTTCAGTCCACACTTTGCTCTGACATTGATACAATTATTTCTCATGTCTGAGCTTTAGTTGGATACTTGAAGAGGTTGCTCAATGCTTAGAATGGTCCTTTTGGACACACTTTTCTTTGACAATCTTGACCTCAAATCAGGTAGGACTACCTGCTGAACTTAA
>OTU_1646
AATGCGATAACTGGTGTGAATTGCATCCGAGTAACTCTAATTTACGAATAACACCAAGTGAATCATCGAGTCTTTGAACGCAATTGCGCCCTCTCGGTCGCTTCCAATTGGGGGTTGACTCATAGGGGGTACGTCTGTTCGAGGGTCATTTGAACCTCTCAAAGGGGTTTTAACTAAACCCCCTTTGGATTTGGGTCTTGCCGTGAAATTCTATCTTGGCTCACCTTGAAAGCATTAGCAAAGCTTTTTCAGCACTTGAAAGTCTTTTTGATTGAGGGCGTTGTTAATTTGGTCAGGCCTCCTTGAGAGGATTCTCTCATACGTCTCAAGTCATGAAAAGTCTCAGTGATTTTGAAACTTTGCTTCCAATGATCCTTATAAGGATAGGCCCCCTCCTGGGCCCTTTTTCAATGTATCAATGACCTCGAATCAGATGAGAATACCCGCTGAACTTAA
>OTU_1648
ATTTGCGATAAGTAGTGTGAATTGCAAAATCTGTGAATCATCGAATCTTTGAACGCATATTGCACTCTTTGGTATTCCGAAGAGTATGCCTGTTTGAGGGTAATTAAAAAGAAATCTTTAATCTCTTTTTGAGGTTAAGGGATATGGGTATTCCGCTAATAACTATTGTTGGCGGTAACCTGAAATTAATGGTAGTCTTCATCTAATCGAGACGCGTAATAATATTATTTCGTGAAACGGTTAATGAGCTATCAAGTTTTAATAACTTTAACAGAGAAGATTAAAACAAATAATTTTAACATTACCTCAAATCAGGTAGGATTACCCGCTGAACTTAA
>OTU_1650
AGTGCGATAAGTAGTGTGAATTGCAGAATTCCGTGAATCATCGAATCTTTGAACGCAAATTGCACTCCCTGGCATTCCGGGGAGTATGCCTGTTTGAGGGTCGGTATAAGTAATGATCGATGTGTTGCTTTTTGTTGGTGACATTTCGGAGTTGGGTCATCTTAGCCTTTTATTGGTTTAAGAGACCTGAAATTGATGTTGTCTTGCGCATCATTGACGTTGTAATCTTTTTTATGTCGTCTTCGGATGCCAGGCTCTTATTAGGTGTGATCACGTCGCTGAGCTCATGCCCATATGTTTCGATTTCTGACCTCAAATCAGGTAGGAACACCCGCTGAACTTAA
>OTU_1652
AATGCGATAAGTAATGCGAATTGCAGAATTCAGTGAGTCATCGAATCTTTGAACGCATATTGCGCCCTTTGGTATTCCGAAGGGCATGCCTGTTCGAGCGTCATTATCAATCATCAAGCTTGGCTTGTTATTGGACTCCTTTTTATGATTGAAATATATCATAGGTCCGAAAGATAATGATGGGTATCATTTGACCCTAAATGCAACGAGCTTTTTATAGCACGCATTGAAGTGGTTAAGTGACCCGATCTTAACTATTATTTTCTAAGGTTGACCTCGGATCAGGTAGGAATACCCGCTGAACTTAA
>OTU_1654
AATGCGATACGTAATGTGAATTGCAGAATTCAGTGAATCATCGAATCTTTGAACGCACCTTGCGCCCTTTGGCATTCCGAAGGGCACACCCGTTTGAGTGTCGTGACATCCTCAAACCTTCTTGGTTTCTTGACCAAGAAGGCTTTGGACTTTGGAGGCTTTTGCTGGACCTTCCCTCGTTGAAGCCAGCTCCTCTTAAATGAATTAGTGGGGTCTGCTTTGCTGATCCTTGACGTGATAAGATGCTTCTACGTCTTGGGTTTTGCACTGTTTGCTCTGGATCCTGCTTCTAACCGTCTCATAGAAGACAAATGGTCGACTTGACCCACAAACCTTGACCTCAAATCGGGTGAGACTACCCGCTGAACTTAA
>OTU_1656
AGCGCGAAATGTAGTGTGAATCGCAGAGCATTGTGAATCATCGAATCTTTGAACGCACATTGCGCCTCCCTTAACGGGGAGGCATGCCTGTCTGAGCGTCATCTTAGACCCATCGGCCCCAGATTTTGGGGTCCGTGCTGGGCTCCGCCCATGGGCGCCGCCTCGAATAGATTTGGTCATCTGAGCGGGCTAGATCCACTGGGACCGTCCGTTCTAGGGCCACAAAACATAGGATTTGACCTCAGATCAGGTAGGACCACCGCCTGAACTTAA
>OTU_1658
AATGCGATAAGTAATGTGAATTGCAGAATTCAGTGAATCATCGAATCTTTGAACGCACCTTGCGCCCCTTGGCTATTCCGAAGGGCATGCCTGTTTGAGTATCATGAACACCTCAACTCCCATGGTTCGCCATGGTGAGCTTGGACTTTGGAGGTTTTGCTGGCCTACAGTCGGCTCCTCTCAAATGAATTAGCCTGCCAGTGTTTGGTGGCATCACAGGTGTGATAAATATCTACGCTTGCGATTGCCCACCAGGTAACCTTCAGCAATGGGGGTTCGCTGGGGCTCATAGACGTCTCTCCCTCAGCGAGGACAGCTTTTTAACGTTCGATCTCAAATCAGGTAGGACTACCCGCTGAACTTAA
>OTU_1660
AATGCGATAAGTAATGTGAATTGCAGAATTCAGTGAATCATCGAATCTTTGAACGCACCTTGCGCCCTTTGGTATTCCGAAGGGCATGCTTGTTTGAGTGTCATTAATATCTCAACCTTGATAGCTTTATTGCGAACCAAGGCTTGGAATGTGAGGGTTTGCTGGCTTCCTTAAGTGGCGGTCTGCTCCCTTTAAATGCATTAGTGAGTCTCTTTGTGGAATCGAGTCACTTTGGTGTGATAATATATCTACGCCGTCTTGACTTGGTGAAGCAATGCTATGGGACTTGCTCATAACCGTCTTCGGACAACTTCATTAATGTTTGACCTCAAATCAAGTAGGACTACCCGCTGAACTTAA
>OTU_1662
AATGCGATAAGTAATGTGAATTGCAGAATTCAGTGAATCATCGAATCTTTGAACGCAACTTGCGCCCTTTGGTATTCCGAAGGGCACGCCTGTTTGAGTGTCGTGAACTCCTCCACTTGTTTACATTTTTTGTAGTCAAGCTGGGATTTGGGGGTTTTTGTGGGAGGGGTCTTCCCCTCTCCCACTCCCCTTGAATATATTAGTGAAGGGACCCATATGGGTTGGGCTTCTTCGGTGTGATAATATAAACATCTACATCGTGTGGGCTCAATCTCTTTCAATGGGACTTTTGCTTCCAATCGTCTTCGGACAACTTTTGAACTTGACCTCAAATCAGGTGGGACTACCCGCTGAACTTAA
>OTU_1664
AATGCGATAAGTAATGTGAATTGCAGAATTCAGTGAATCATCGAATCTTTGAACGCACCTTGCACTCCTTGGTATTCCGAGGAGTATGCCTGTTTGAGTGTCATTAAATTCTCAAACTTTTTCCTTGTTAATCTTGGAATCAGTTTGGATATGAGAGTTGCTGGTTTTCTTGAATCAGCTCTCTTTAAATGCATTAGTAGTTTTGGCTTTGCTCCACATTCTCAATTGATGTGATAGTTATCTACATCATTAGAGATTGAATCTGCTTACAACTGTCTTTCGACAAAACTTTGACAATTTGACCTCAAATCAGGTAGGACTACCCGCTGAACTTAA
>OTU_1666
ATGCGATAAGTAATGTGAATTGCAGAATTCAGTGAATCATCGAATCTTTGAACGCACATTGCGCCCCTTGGTATTCCGGGGGGCATGCCTGTTCGAGCGTCATTACAACCCTCAAGCTCTGCTTGGTCTTGGGCGTCACCGGTCCCCGGTGTGCCCTAAAATCAGTGGCGGCGCCATCTGGCTCTAAGCGTAGTACATCTTCTCGCTACAGACGCCCGGTGGATGCTGGCCAGCAACCCCCATCTTACAAGGTTGACCTCGGATCAGGTAGGGATACCCGCTGAACTTAA
>OTU_1668
AATGCGATAAGTAATGCGAATTGCAGAATTCAGTGAGTCATCGAATCTTTGAACGCATATTGCGCCCTTTGGTATTCCGAAGGGCATGCCTGTTCGAGCGTCATTAACACACATCAAGCCTGGCTTGTAGTTGGACCCCCTTTGTAGCTGAGATACGCTACAGGTCCGAAAGATAATGACGGCGTCGTGTTTGACCCTAGATGCAACGAGCTTTTTCATAGCACGCATTGAAGTGGTCGGGCGACTTTGGTCTTTAACCATCATTTTTTCTAATGGTTGACCTCGGATCAGGTAGGAATACCCGCTGAACTTAA
>OTU_1670
AGTGCGATAAGTAGTGTGAATTGCAGAATTCCGTGAATCATCGAATCTTTGAACGCAAATTGCACTCCCTGGCATTCCGGGGAGTATGCCTGTTTGAGGGTCAGTTTAGTTAAAGATCGATGCGTTGCTTGTGTTTTTTTGGGTGACGCATTGGAGTTGGGACAATCTTCGCCTCGCGGTGAAGAGACCTGAAATTGACGTTCTCCCGAGCATCTCAGACGTTGTTAGTGTGGGTGAAAACCTCCCCTCGTCTTCCTTTTGATGCCTGGGCCTTACTAGGTGTGGTCAGGTCGCTGAGCTTTTCACGCCTATAAAGAATTTCGAGTTCTGACCTCAAATCAGGTAGGAGTACCCGCTGAACTTAA
>OTU_1672
ATGCGATAAGTAGTGTGAATTGCAGAATTCAGTGAATCATCGAATCTTTGAACGCACATTGCGCCCTTTGGTATTCCTTAGGGCATGCCTGTTCGAGCGTCATTTTCACCTTCAAGCGCAGCTTGGTGTTGGGCGTCTGTCCTGCCTCCGGCGCGGACTCGCCTCAAAAGTATTGGCGGCCACTCCAGCGGCTTTGAGCGCAGCAGAATTGCGTCTCTGGCGGCGAAGGGTGGTATCCAGAAGCATATTTTTTTATTTTGACCTCGGATCAGGTAGGGATACCCGCTGAACTTAA
>OTU_1674
ATGCGATACTTGGTGTGAATTGCAGAATCCCGTGAACCATCGAGTCTTTGAACGCAAGTTGCGCCCGAAGCCATTAGGTTGAGGGCACGTCTGCCTGGGCGTCACGCATCGCGTAGCCCCCCCAACCACGCACTACCTCATGGGAGTCGTGGCAGAGGGGCGGATATTGGCCTCCCGTGTCTCACCGCGCGGTTGGCCCAAATGTGAGTCATTGGCAACGGACGTCACGACAAGTGGTGGTTGTAAAAAGCCTTATTCTCCTGTCGTGCGTTGACCCGTCGCTGACAAAAGCTCTCGTTACCCTTTTGTGCCGTCCCTGACACGCACTCCGACCGCGACCCCAGGTCAGGCGGGACTACCCGCTGAGTTTAA
>OTU_1676
ATGCGATACTTGGTGTGAATTGCAGAATCCCGTGAACCATCGAGTTTTTGAACGCAAGTTGCGCCCGAAGCCATTAGGTCGAGGGCACGTCTGCCTGGGCGTCTCACATCGCGTCGCCCCCCATCCCCTCTCCTCGAAGGAATGCGGGGCGAATATTGGTCCCCCGTGCGCGTTCGTGCGCGGTCGGCCTAAAAACGAGTCCCCCGCGACAGAGATGACACGACAAGTGGTGGTTGTCAAACCGTTGCGTCCTGTCGTGTGTGCTCTTGTCGCCACGGGAAGTCTCTTGTGACCCTGAAGTGCCGTTGGTTTTGCCACGGCGCCTTGATTGCGACCCCAGGTCAGGCGGGACTACCCGCTGAGTTTAA
>OTU_1678
AATGCGATAAGTAATGTGAATTGCAGAATTCAGTGAATCATCGAATCTTTGAACGCACCTTGCACCCTTTGGAATTCCAAAGGGTATGCTCGTTTGAGTGTCATTGTACTCTCACACTCTCCGATCGTTTCGATTTGGGGAGCGGTGGACTTGGGTGCTTGCTGCTTTCCTTGTGGCTCACCTCAAATGCGTCAGTGCATCTCTCGATTGTACATAGTACGGCGTGATAAGTGTCTTCGCCGGCACCTCGTAAGAGGGTGGCCAATTGGGAGCTCTGTGCTTTCCAACCGTCTTCGGACAATCTCTGACAACTTGACCTCAAATCGAGTAGGACTACCCGCTGAACTTAA
>OTU_1680
ATGCGATACGTAATGTGAATTGCAGAATTCAGTGAATCATCGAATCTTTGAACGCACCTTGCGCCCCTTGGTATTCCGATGGGCACACCCGTTTGAGTGTCGTGAAAACCTCAACCTCCCTGGTTTCTTCTGGAGACCAAAGGAGGCTTGGACTTTGGAGGCCTTTGCTGGCGTCTCTGCCAGCTCCTCTCAAATGAATTAGTGGGGTCCTCTTTGCTGATCCTTGACATGTGATAAGATGCTTCCGTGTCTCGGTTTCTGGCTCTGTTGCTTTTGGGACCCGCTTCTAACCGTCGAGACAATGTTCGAGCACACGTCTCCCTTGTCGGGAAACGTTCTCGACCCCACGAACCCTTGACCTCAAATCGGGTGAGACTACCCGCTGAACTTAA
>OTU_1682
AGTGCGATAAGTAATGTGAATTGCAGAATCCGTGAATCATCGAATTTTTGAACGCAAATTGCACTCTCTGGTATTCCGGGGAGTATGCCTGTTTGAGGGTTGGTTTAAATAACAATCGGTGTGTTGCTTTCTTGTGACATTTCCGGAGTTGGGTCATCTTAATCTTTTAAGGGACCTAAAATTGATGTTCTTGAGCATCTTGACGTGTATAATTTTTTTATCTCGTCGCCGGATGCCCAAATATTATTAGGTGTGGCCATGTTAAGTGGTTTCATGCCTATATAGGAATCTTGATTTCAACCTCAAATCAGGTAGGGATACCCGCTGAACTTAA
>OTU_1684
AGTGCGATAAGTAATGTGAATTGCAGAATTCCGTGAATCATCGAATCTTTGAACGCATATTGCACTTTCTGGTATTCCGGAAAGTATGCCTGTTTGAGGGTCAGTTAAATAAAAATCGGTGTCGTCGCTGCCTTTCGTGGTGACGCGTCGGAATTGAGTCGTCTTATCTTCGGCTAAGTAACTTAAAATTTTTATATGATTTTCGAATGTATTTAAATTGCTTACGTACGTTTGAGATATCAAATGTTTTTATTAGGTTTGGTCATCCTCATGATTCGCGCCTATAATTTTTCATTAAATGACCTCAAATCAGGTAAGAATACCCGCTGAACTTAA
>OTU_1686
AATGCGATAAGTAATGTGAATTGCAGAATTCAGTGAATCATCGAATCTTTGAACGCACATTGCGCCCGCCAGTATTCTGGCGGGCATGCCTGTTCGAGCGTCATTTCAACCCTCAGGCCCCGCCTGGCGTTGGGGATCGGCGCGGCGCCCCCGCTCTCGAGCGGCGGGCGCTGCCGGCCCCGAAATTGAGTGGCGGTCTCGCTGTAGTCCTCCTCTGCGTAGTAGCTAACACCTCGCACTGGAACTCGGCGCGGCCATGCCGTAAAACACCCCACTTCTGAAAGTTGACCTCGGATCAGGTAGGAATACCCGCTGAACTTAA
>OTU_1688
ATGCGATAAGTAATGTGAATTGCAGAATTCAGTGAATCATCGAATCTTTGAACGCACATTGCGCCCCTTGGTATTCCGAGGGGCATGCCTGTTCGAGCGTCATTATGACCACTCAAGCCTAGCTTGGTATTGGGGCTCGCGGTGTCGCGGCTTCTAAAATCAGTGGCGGTGCCGTCTGGCTCTAAGCGTAGTAATTCTCTCGCTATAGAGTTCGGTGGTTGCTTGCCAAAACCCCCTCAACCTCTCACGGTTGACCTCGGATCAGGTAGGGATACCCGCTGAACTTAA
>OTU_1690
ATGCGATACGTATCATGAATTGCAGAACTCTGAATGATAAATGTTTGAACGCACATTGCGCCGGTCTTTGATCGGCATGTCTGTCTGAGAATCTTTAAAGTTTCTCTCTTTAGCAAAGCGTTTGCTGAGGAGGCTATTGACGGTCCTACCTTGTTGTAGACTGTTTAAATTTACTATACGTACCCAAAGATGTCTTGTTCTACGCGGTGCTTTTGACAAACTCAAAATCCACTGTCAAGTAACATGAACTCAATAATGGACTTGGTCTCAGATCAGGCAGGAGGACCCGCTGAACTTAA
>OTU_1692
GTGCGATAAGTAATGTGAATTGCAGAATCCGTGAATCATCGAATTTTTGAACGCAAATTGCACTCTCTGGTATTCCGGGGAGTATGCCTGTTTGAGGGTTGGTTTAAATAACAATCGGTATGTTGCTTTCGTGACATTTCGGAGTTGGGTCATCTTTTTTGCTTTTTTAAGGGACCTAAAATTGATGTTCTCGCGCATTTTGACGTGTATAATTTTTTATCTCGTCATTGGATGCCGGGGTATTATTAGGTGTGACTATGCTAAGTAGTTTCATGCCTATAGGATTCTTGATTTCAACCTCAAATCAGGTAGGGATACCCGCTGAACTTAA
>OTU_1694
AATGCGATAAGTAATGTGAATTGCAGAATTCAGTGAACCATCGAATCTTTGAACGCACATTGCGCCCGCCGGCATCCCGGCGGGCATGCCTGTCCGAGCGTCATTACAACCCTCAGGTCCTCGTGCCCTGGTGTTGGGGCCCTGCGCGGCAGGCCCCGAAAGACAGCGGCGGGTGCGTCCCGGAACCGAACGCAGTAGTTACTTCTCGTTCTGGCCCAGGGCGCGCTCCAGCCGTAAAACCCTTTCTTACAACAGTTGACCTCGGATCAGGTAGGAATACCCGCTGAACTTAA
>OTU_1696
AATGCGATAAGTAATGTGAATTGCAGAATTCAGTGAATCATCGAATCTTTGAACGCACCTTGCACTCCTTGGTATTCCGAGGAGTATGCCTGTTTGAGTGTCATTAAATTCTCAAAACCTATTGTTCTTGAATAGTGGGCTTTGGATGTGAGGGCTTTGCTGGCCTTTTGATAGGTTCAGCTTCCTTCAAATGCATTAGTGGTTGCTGATCCGCTTTCAATTGGTGTGATAGTTATCTACGTCTTTTGAAGTGGAATCGCTTGCTTATCCGCTTCTAACCGTCTTGATATGTTGGACAACTCTTGACCATTTGACCTCAAATCAGGTAGGACTACCCGCTGAACTTAA
>OTU_1698
AATGCGATAAGTAATGTGAATTGCAGAATTCAGTGAATCATCGAATCTTTGAACGCACCTTGCGCCCTTTGGCTATTCCGAAGGGCATGCCTGTTTGAGTATCATGAACACCTCAACTCTCATGGCTTGCCATGATGAGCTTGGACTTTGGGGGTTTTGCTGGCCCTGTGGTCAGCTCCTCCTAAATGCATCAGCTTGCCAGTGTTTGGTGGCATCACGGGTGTGATAACATCTACGCTTGTGGTTGCCTGCCAAGTAACCTTCAGCGATGAAGGTTTGCTGGGGCTCCAAAACGTCTCGACAGAGACAGCTTATTGAACGTTCGATCTCAAATCAGGTAGGATTACCCGCTGAACTTAA
>OTU_1700
AGCGCGAAATGTAGTGTGAATTGCAAAACTTTGTGAATCATCGAATCTTTGAACGCACATTGCGCCCCTTGTTACAGAGGGGCATGCCTGTCTGAGTGTCTTTGATACCCATAGACGGTTACGTCTGTTTTGGGCGTCGCGGCCCGCGTCGCCTCGAATCCATTGCCGTGGAGCGGACGAGATCCTCTGGGACGACGCCGCCTCTCCGGGAGTCATTCTAAGGCAGACCTCAGATCAGGTAGGACCACCGCCTGAACTTAA
>OTU_1702
AATGCGATACGTAATGTGAATTGCAGAATTCAGTGAATCATCGAATCTTTGAACGCACCTTGCGCCCCTTGGCATTCCGAGGGGCACACCCGTTTGAGTGTCGTGAACATCCTCAACCTGCTCGGTTTTCTCGAACCAAGTAGGCTTGGAATTTGGAGGTTTTCTGCTGGCCTCCTCCGAAGCCAGCTCCTCTTAAATCTATTAGTGGGATCCGCTTTGCCAGATCCTCGACGTTGATAAGATGTTTCTACGTCTGGGGTTTTCGCTCGCGAAGGACCTGCTTCTAACCGTCCCATCGGGGACAACGTTCGAGCCGATCGCCCTTCACGGGGTGGGAAGCTACTCGACCCATAAAACCTTGACCTCAAATCGGGTGAGACTACCCGCTGAACTTAA
>OTU_1704
AATGCGATAAGTAATGTGAATTGCAGAATTCAGTGAATCATCGAATCTTTGAACGCACATTGCGCCCTCTGGTATTCCGGGGGGCATGCCTGTTCGAGCGTCATTATAACCACTCAAGCTCTCGCTTGGTATTGGGGTTCGCGGTTTCGCGGCCCCTAAAATCAGTGGCGGTGCCTGTCGGCTCTACGCGTAGTAATACTCCTCGCGATTGAGTCCGGTAGGTTTACTTGCCAGCAACCCCTAATTTTTTTAAGGTTGACCTCGGATCAGGTAGGGATACCCGCTGAACTTAA
>OTU_1706
GTGCGATAAGTAATGTGAATTGCAGAATTCCGTGAATCATCGAATCTTTGAACGCAAATTGCACTTTCTGGTATTCCGGAAAGTATGCCTGTTTGAGGGTCAGTTAAATAAAAATCGGTGTTGTTGCCGCCTTTCGTGGTGACGCGTCGGAATTGAGTCGTCTTGACCGAACTTCGGTCAAGTGACTTAAAATTTTGCATGATTTTTCGAAACGTATTTAAATCGCTTACGTACGTTTGGGATATCGAATATTTTATTAGGTTCGGTCATCCTTATGACTCGCGCCTATAATTTTTCATTAAATGACCTCAAATCAGGTAAGAATACCCGCTGAACTTAAA
>OTU_1708
ATGCGATAAGTAATGTGAATTGCAGAATTCCAGTGAATCATCGAATCTTTGAACGCACATTGCGCCCATTGGTATTCTAATGGGCATGCCTGTTCGAGCGTCATATCAACCCTCAGGCCCCTCCCCCTCCGGGGGGGTGTAGCCTGGCGTTGGGGTATCTGCAGTTGACCGCAGGCCCTGAAAGAAAGTGGCGGTGCCCGCTAGCACTCCGGGCGCAGTGGATGTCTTTCTCGCCCAGGACGTCTCGCGGGCCGCCGGCCGTAAAACAGACACCCCAGTCATTACAAGGTTGACCTCGGATCAGGTAGGAATACCCGCTGAACTTAA
>OTU_1710
AATGCGATACGTAATGTGAATTGCAGAATTCAGTGAATCATCGAATCTTTGAACGCACCTTGCGCCCCTTGGTATTCCGAGGGGCACACCCGTTTGAGTGTCGTGAAAATCTCAACCTCCTTGGTTTCTTCTGGGGATCAAAGGAGGCTTGGACTTTGGAGGCTTTTGCTGGCATCTCTCTCCTTTGAAAGGTGGCCAGCTCCTCTTGAATGAATTAGCGGGGTCCTCTTTGCCGATCCTTGACATGTGATAAGATGTTTCCGTGTCTCGGTTTCTGGCTCTGTTGCTTTTGGGACCCGCTTCCAACCGTCTCAACATCGAGACAATGTTCGAGCCTGTTGCCCTTCTCGGGAAAACGCTCTCGACCCCACGAACCCTTGGCCTCAAATCGGGTGAGACTACCCGCTGAACTTAA
>OTU_1712
ATGCGATAAGTAATGCGAATTGCAGAATTCAGTGAGTCATCGAATCTTTGAACGCATATTGCGCCCTTTGGTATTCCGAAGGGCATGCCTGTTCGAGCGTCATTATCACTATATCAAGCGTGGCTTGCTGTTGGGCCCTTTTGTCACCGGGTGACAGGTCCAAAAGATAATGACCGGCGTCATACAGACTCTACATGCAACGAGCTTTTAACAGCACGCATCTGGCAGTTGTGTGGCCCGGTTCTGACCCCTTTTATTTCTCAAGGTTGACCTCGGATCAGGTAGGAATACCCGCTGAACTTAA
>OTU_1714
ATGCGATACGTAATGTGAATTGCAGAATTCAGTGAATCATCGAATCTTTGAACGCACCTTGCGCCCCTTGGCATTCCGAGGGGCACACCCGTTTGAGTGTCGTGAAATCTTCAAAGTCCCCTTTTCTTTTATCGGAATCGGGATTTTGGACTTGGAGGTTCAATGCTCGCTTTTGCTTTCGAAAGCGAGCTCCTCTTAAACAAATTAGTGGGGTCCGCTTTGTCGATCCTTGACGTGATAAGATGTTTCTACGTTTTGGATTCGGCACTGTTTTCTCTGCTCCTAACCGTCCCATGGACAATGATGGTGCTCTGGTGTCCCCGTCACCTACGTTGGCGGGAGGCTGGACCCACAAAAAAACCCTTGACCTCAAATCGGGTGAGACTACCCGCTGAACTTAA
>OTU_1716
AATGCGATAACTAATGTGAATTGCAGAATTCAGTGAATCATCGAGTCTTTGAACGCACCTTGCGCCCTTTGGTATTCCGAAGGGCATGCCTGTTTGAGTGTCATTAAATTCTCAACCTTGAGCTTGCTTTTGCGAGCTTCAAGGCTTGGATGTGAGGGCTTGCTGGCTTCCTTCAGTGGATTGGTCTGCTCCCTTTAAATGCATTAGTGGGATCCTTTGTGGAGCGTCACTTGGTGTGATAATTATCTACGCCTCTTGACCGAAGCAAGCTTTATGGGAACCTGCTTATAACCGTCCTTCAAGGACAACTTTATTGACTATTTGACCTCAAATCAGGTAGGACTACCCGCTGAACTTAA
>OTU_1718
AATGCGATACGTAATGTGAATTGCAGAATTCAGTGAATCATCGAATCTTTGAACGCACCTTGCGCCCCTTGGCATTCCGAGGGGCACACCCGTTTGAGTGTCGTGAAATTCTCAAGGCCCTTTTCTTTGACCCTTTTTTTTTCGGTCGAGAAGAGAGGATTTTGGACTTGGAGGTTTGATGCTTGCTTTTGGGTCTCAAAAGTGAGCTCCTCTCAAATGAATTAGTGGGGTCTGCTTTGCTGGTCCTTAACGTGATAAGATGTTTTGACGTTTTGGACTTGGCACGGTCTATTGGACACCTGCTTCCAACTGTCCATCTTGTGGACAAATGATGGTGCTCTGGTCTCCTCTGTCCATGTTGGCGGGAGGCTGGACCCACAAAGAAAACCTTGACCTCAAATCGGGTGAGACTACCCGCTGAACTTAA
>OTU_1720
AATGCGATACGTAATGTGAATTGCAGAATTCAGTGAATCATCGAATCTTTGAACGCATCTTGCGCCCTTTGGCATTCCGAAGGGCACACCCGTTTGAGTGTCGTGACATTCTCAAACCTTCTTGGTTTCTTGACCGAGAAGGCTTTGGACTTTGGAGGCTTTTGCTGGACCTTCTCTTGTTGAAGCCAGCTCCTCTTAAATGAATTAGTGGGGTCTGCTTTGCTGATCCTTGACGTGATAAGATAATTCTACTACGTCTTGGGTTTGGCACGGTTTGCTCTAGATCCTGCTTCTAACCGTCTTGTAGAAGACAAAAGGTCGACTTGACCGACAAACCTTGACCTCAAATCGGGTGAGACTACCCGCTGAACTTAA
>OTU_1722
AATGCGATAACTAGTGTGAATTGCAGACCTCATGAATCATCGAATCTTTGAACGCACATTGCGCCCGCCGGTACTCCGGCGGGCATGCCTGTCCGAGCGTCATTGACAACCCTCAGGCCCTGGTGCCTGGTGTTGGGGCACTACAGCATGCTGTAGGCCCTGAAATCCAGTGGCGGGACCGCTGTAAACCCGGGCGTAGTAACTTTACGTCGTCCAGGGTGTTCCGGCGCGCCCCAGCCGTTAAACCCACCATATTATCAATTTTGGCCTCGGATCAGGTAGGATTACCCGCTGAACTTAAA
>OTU_1724
AATGCGATACGTAATGTGAATTGCAGAATTCAGTGAATCATCGAATCTTTGAACGCACCTTGCGCCCCTTGGCATTCCGAGGGGCACACCCGTTTGAGTGTCGTGACATCCTCAAACCTTCTTGGTTTCTTGACCGGGAAGGCTTTGGACTTTGGAGGCTTTTGCTGGCCTTATCTCGTTAAAGCCAGCTCCTCTGAAATGAATTAGTGGGGTCTACTTTGCTGATCCTTGACGTGATAAGATACTTCTACGTCTTGGGTTTTTGCACTGTTTACTATAGACCCTGCTTCTAACTGTCTCATAGAAGACAATAGTCGAGTGATTGCCACTCGACACACAACCCCTTGACCTCAAATCGGGTGAGACTACCCGCTGAACTTAA
>OTU_1726
ATGCGATAAGTAATGTGAATTGCAGAATTCAGTGAATCATCGAATCTTTGAACGCACATTGCACCTATTAGTATTCTAGTAGGTATGCCTGTTCGAGCGTCATTTCAAACCTCAAGCATCTGCTTGCTGTTGGGGCGTTGCGCGCTTTCCTTTCGGGGAACGCAAGCCCTGAATCATAGTGGCGGAGCTACTGTAGACTCTGAGCGTAGTAATACTATTCGCTTTTGGAATCTCGGTGGTGCCTGCCGTGAAACCCACTATATTTTCTATTGTTTGACCTCGGATCAGGTAGGGATACCCGCTGAACTTAA
>OTU_1728
AGTGCGATATGTAATGTGAATTGCAGAATTCCGTGAATCATCGAATTTTTGAACGCAAATTGCACTCTCCGGTATTCCGGAGAGTATGCCTGTTTGAGGGTCAGTAAAATAAAAATCGATGTTGTTGTCACCTTCGTGGTAACGCGTCGGAATTGAGTCATCTTACCTTCGGTTAAGTGACTTAAAATTTTTACGCGAATTCGAAACGTATTTAACGTTTATGGTACGTTTGCGATATTCCAATAATATTAGATGCGGTCATTCCTATGATTCGCGTCTATAACTTTTCATTTCTTGACCTCAAATCAGGTAAGAGTACCCGCTGAACTTAA
>OTU_1730
ATGCGATAAGTAATGTGAATTGCAGAATTCAGTGAATCATCGAATCTTTGAACGCACATTGCGCCCCTTGGTATTCCGAGGGGCATGCCTGTTCGAGCGTCATTACAACCCTCAAGCACAGCTTGGTATTGGGCTCCGCTGTATCCCAGCGGGCCTTAAAATCAGTGGCGGCGCCACCGAGGCCCTGAGCGTAGTAAATCTCCTCGCTATAGGGACCCGGTGGACGCTGGCCAGCAACCCCCAACTTTTCTAAGTTTGACCTCGGATCAGGTAGGGATACCCGCTGAACTTAA
>OTU_1732
ATGCGATAAGTAATGCGAATTGCAGAATTCCAGTGAGTCATCGAATCTTTGAACGCACATTGCGCCCTTTGGTATTCCGAAGGGCATACCTGTTCGAGCGTCATTATCACCCCTCAAGCCCCGTGCTTGGTGTTGGACGGCCCGGTCGAGGTTACTCGACCCCTCCTAAAGACAATGACGGCGGCCTGTGGTTCCCCCGGTACACTGAGCTTTTAACTGAGCACGTATCGGATAAGGGCGCCCGGGACACGGTCCTCTCCTTTGACTAGGAAACTTTTACAAGGTTGACCTCGGATCAGGTAGGAATACGCGCTGAACTTAA
>OTU_1734
GCGCGAAATGTAATGTGAATCGCAGGAAACCGTGAATCATCGAATCTTTGAACGCACATTGCGCCTCCCGTTGCAGGGAGGCATGCCCGTCTGAGCGTCGTTTGGTCTAGGTCGAGACTACGGTTTTGTCGGCCTGTTTTGGGCTTCGCCCTTGGCGTGGTCTGAATGTGATTCAGTGTTTTTTGGCGGATTAGCCACAGTGGTTGGCCGTCGAAAAGCTCCATTTTTTTCTTTGACCTCAGATCAGGTAGGACCACCGCCTGAACTTAA
>OTU_1736
ATGCGATAAGTAATGTGAATTGCAGAATTCAGTGAATCATCGAATCTTTGAACGCACCTTGCACCCTTTGGTATTCCGAAGGGTATGCTCGTTTGAGTGTCATTGTACTCTCACACTCTCTAATCCTTTGGGTTCAGGGAGTGGTGGACTTGGGTGTTTGCTACTTTCCTTGTGGCTCACCTCAAATGCGTTAGTGCACCTCTTGGTTGGACATAGTACGGCGTGATAAGTGTCTTCGCCGGCACCTCGCAAGAGGGTGACTGATCGAGAGCTCTGTGCTTTCAAACCGTCATTTGACAATCTCTGACAACTTGACCTCAAATCGAGTAGGACTACCCGCTGAACTTAA
>OTU_1738
GTGCGATAAGTAGTGTGAATTGCAGAATCCGTGAATCATCGAATCTTTGAACGCAAATTGCACTCTCTGGTACTCCGGGGAGTATGCCTGTTTGAGGGTCAGCTTTAAGTAAAATCAATGTGTTGCTTTTTGTGACACTTGGAATTGGGTTATCTTAACTTTAGGTTAAGAGGCTTGAAATTGATACTTTTTTCGCATCCTAGACGTGTATAAATTTATTTAACCGTTTTCGGATGATGATTTCTTTATTAGGTATGGTCACGTAGTGAGACTTCATGCCTATAATTTTTCGTTGAATGACCTCAAATCAGGTAAGGTTACCCGCTGAACTTAA
>OTU_1740
ATGCGATAAGTAATGCGAATTGCAGAATCCCAGTGAATCATCGAATCTTTGAACGCACATTGCGCCCAACAGCATTCTGATGGGCATGCCTGTTCGAGCGTCATTTCAACCCTCAGGCCCCTAGCTGGTCTGGCGTTGGGGCATCTGCGGCGACCCGCAGGCCCTGAAAGACAGTGGCGGTACCCACTAGCACTCCGGGCGCAGTAGATTTATTTCTCGCCTAGGATGTCCAGCGGGTTGGCCGGCCATAAAACTCCCTAATCTTCGGAAGGTTGACCTCGGATCAGGTAGGAATACCCGCTGAACTTAA
>OTU_1742
ATGCGATAGGTAATGTGAATTGCAGAATTCCGTGAATCATCAAATCTTTGAACGCAAATTGCACTCTCTGGTATTCCGGGGAGTATGCTTGCTTGAGGGTTAGTGATTACAAATCGTGAAAAGAAATTTTTACGGATCTGGATTTTCCAAAAGTTCTTTTTTTTTGGTAATCTAAAATTTATCTTAACAATAGGTGATATTGGAAATGTTTATCTTTTAATTCATTAACAATTATTGCTATTTGTTACGCGTGTTATTTTCCTAATTTAATTAGGTAAAGTAATACAATCTTTTTTGAAATCTGACCTCAAGTCAAGTAAGAATACCCGCTGAACTTAA
>OTU_1744
TTGCGATATGTAATGTGAATTGCAGAATTCAGTGAATCATCGAATCTTTGAACGCACCTTGCACCCTTTGGTTATTCCGAAGGGTATGCCTGTTTGAGAGTCATTATTAATCTCAAACTTTGGAGTGTTTTATCTCTCCAAAGCTTTTGGATTTTGGGGGTTGCCAGCAAATATTTGTTAGCTCCTCTTAAATGTATTAGCAAGGAAAACCAATTTTCAAGGATGAACTTGGCTCTGGTTTGATAAATTGATATCTATGCCATTGCTTTGAGAAGTCAGAAAAAACTGGTCTTTTCAGCTTACAATCTGTCCTTTGAGACACTTTTGAAACTTGACCTCAAATCAGGTAGGACTACCCGCTGAACTTAA
>OTU_1746
GTGCGATAAGTAGTGTGAATTGCAGAATTCCGTGGATCATCGAATTTTTGAACGCAAATTGCACTCTCCGGTTTTCCGGGGAGTATGCCTGTTTGAGGGTTGCGAAATTAAATAATCGATTCGTTACCCCGGTGACGTTTCGGAATTGAGCCATCTTTTTTATTTCATCCTTGGGATGTGTTTCAAGAGGCTTAAAATTGATCACCTTCGGTATGATTTGAGCGTACTTAAGATTTTCTTTATCGCGCTCGACGAATGTCGAACACTTAGTGGGCGTGACCATCGTCGTGGCATCGTGTCCATATTCATCTCATGAATGTGACCTCAAATCAGGTAGGATTACCCGCTGAACTTAA
>OTU_1748
ATGCGATAACTAGTGTGAATTGCAGATTTCAGTGAATCATCGAGTCTTTGAACGCACATTGCGCCTCTTGGTATTCCTCGAGGCATGCCTATTCGAGCGTCGTTTCGACCCTCAAGCGCAAGCTTGGTGTTGGGGACCGCCCCTGAAATACGGAGGCGGCCCTTGAATCCATCGGCGGTGCCGGTGCAGCCTGGAGCGCAGCAGCAATGCAGCTTCCTGAGCCCGCCTGGAACCAGCCGGACAAATGAAACTTTTCTCACGTCAACCTCGAATTAGGTAGGGATACCCGCTGAACTTAA
>OTU_1750
GCGCGAAATGTAGTGTGAATCGCAGAACATTGTGAATCATCGAATCTTTGAACGCACATTGCGCCTCCCCTCGTGGGAGGCATGCCTGTCTGAGCGTCATTCAAGCCGATGAGCCTCTCTGGGCTCGTGTTGGGCCTCGCCCCCCGTGGAGCGTGGCCTCGAAAGGATAGGTCGAAGGAGCGGACGCGATCCACTAGGACTGACCGTTCCGGGACCCTAAATCTCAGACTCGACCTCAGATCAGGTAGGGACACCGCCTGAACTTAA
>OTU_1752
ATGCGATAAGTAATGTGAATTGCAGAATTCAGTGAATCATCGAATCTTTGAACGCACATTGCGCCCTCTGGTATTCCGGGGGGCATGCCTGTTCGAGCGTCATTTATACCAATCACGCAAGTGGTATTGGGGCTTGCCATCGGCATCCCTTAAAACTAGTGGCAGTGCTATAGGCTCTCAGCGCAGTAATTATTTCGCTTTTGAACCCTAAAAACACCCGCCAGAACCCAAATTTTTTAAGGTTGACCTCGGATCAGGTAGGGATACCCGCTGAACTTAA
>OTU_1754
ATGCGATAAGTAATGTGAATTGCAGAATTTAGTGAATCATCGAATCTTTGAACGCATATTGCACCCCTTGGTATTCCTTGGGGTATGCCTGTTCGAGCGCCGTTTGCAAACTAAGGCCCAGCCTTGCGATGACCCTCTCCGGAGAAGGAGTTGGTTGAAACCCGTCGGCGCCACGTCGGGGGCCCAAACGCAGCGAAGATGCGTGGACTCCCCCGCGGGCGGCCGCCTGTTTTTAATACACAAAGCATGGCCTCGGATCAGGTAGGGATACCCGCTGAACTTAA
>OTU_1756
ATGCGATAAGTAATGTGAATTGCAGAATTCAGTGAATCATCGAATCTTTGAACGCACATTGCGCCCGCTGGTATTCCGGCGGGCATGCCCGTTCGAGCGTCATTTTAATCCCTTCCCGGGAGACTCTGTTTTGATTACTGGGTCTTGCGGGGCGTTGGCACTGGACGCCTTTTTTTTTAAGGTGGCCGGAGCTTAAATATAGTGGCGGACGCGTGGCGGCCCCTAGCGCAGTAGAACAAACCTTCTCGCTCAGGAGGCTCGCGGCGGCGGATCACAGCCCTATGCAAGCTTTAAAAAACTTGCAACTAAATAACAAACTTGACCTCGGATCGGGTAGGACTACCCGCTGAACTTAA
>OTU_1758
ATGCGATAAGTAATGTGAATTGCAGAATTCAGTGAATCATCGAATCTTTGAACGCACCTTGCACCCTTTGGTATTCCGAAGGGTACCCCTGTTTGAGTGTCATTATTATTCTCAAACTCACACTTGTTGTAACGACTTGTTGTGGGCTTTGGATGTGGGGACTACTGGACTCTATTAAGTTGGAGGTCGGTTTCCCTTAAATATATTAGTGGTTGGTCGGGCCCCAGCTCTTGGTGTATGTTTAGGTTTTTATCAGCTACACCTTATACAGTCTGGCTAGCCCATGCTATGGCTACTGCTCTCTAACCGTCTTTTCAAAGACAATTAGTAACAATTTGGCCTCAAATCAGGTGGGACTACCCGCTGAACTTAA
>OTU_1760
ATGCGATAAGTAATGTGAATTGCAGAATTCAGTGAATCATCGAATCTTTGAACGCACATTGCGCCCGCCAGTATTCTGGCGGGCATGCCTGTTCGAGCGTCATTTCAACCCTCAAGCCCCTCTGGCGGTTTGGCGTTGGGGATCGGCCCCGCTTCCGGCGGCCGGCCCCGAATACCATCGGCGGTCACGTCGTGCGACTCTGTGTAGTAGTTAACCACTCGCATTGGAACACGGTCGTGGCCACGCCGCAAACGATCTTCGGATCCTTCTCAAGGTTGACCTCGAATCAGGTAGGAATACCCGCTGAACTTAA
>OTU_1762
ATGCGATAAGTAATGTGAATTGCAGAATTCAGTGAATCATCGAATCTTTGAACGCACATTGCGCCCATTAGTATTCTAGTGGGCAGGCTTGTTCGAGCGTCATTTCAACCCTCAAGCTTTATTTAAGCTTGGTCTTGAGATTTAGCTTTTAAGAAGCTACTTCTTTAAAATGAATGACGAGACTTGTTTCCAACCTAGTGAAGTAAAAATATATCTATCGCTGTGGAACGATCAAGATCTTTGTCTTAAAAAAACTCGTATTTTTAAGTTGACCTCGAATCAAGTCGGATTACCCGCTGAACTTAA
>OTU_1764
ATGCGATAAGTAATGTGAATTGCAGAATTCAGTGAATCATCGAATCTTTGAACGCACATTGCGCCCCTGGGCATTCCTAGGGGCATGCCTGTTCGAGCGTCATTGTAAAAATCTCAAGCTCAGCTTGGTGTTGGGTGTTTGCCCCTCCCTGTTACGGGGGGTCGGGGCATGCCTGAAAATCAATGGCGGTGCCATGATGGCCTCAAGCGTAGTAGACTCTCTCTCGCTTTGGATGGTTCGTCGTGTGGTTCACCGATCTAACATAAAATCTTAGAAAGGTTTTGACCTCGGATCAGGTAGGGATACCCGCTGAACTTAA
>OTU_1766
AATGCGATACGTAATGTGAATTGCAGAATTCAGTGAATCATCGAATCTTTGAACGCACCTTGCGCCCCTTGGTATTCCGAGGGGCACACCCGTTTGAGTGTCGTGAATACTCTCAACCTTCTTGGTTGCTTTGACCAGGAAGGCTTGGACTTTGGAGGTTTTCCTTGCTGGCCTCTTTTTGAAGCCAGCTCCTCCTAAATGAATTGGTGGGGTCCACTTTGGCGATCCTTGACGTGATAAGGATTTCTTCTACGTCTTGGGTTTCGCAGTGTAACCGCTTTCTAACTGTCTTTGAAGAAAGACAATGTTTTATAAACCTTGACCTCAAATCGGGTGAGACTACCCGCTGAACTTAA
>OTU_1768
ATGCGATAAGTAATGTGAATTGTAGAATTCAGTGAATCATCGAATCTTTGAACGCACATTGCGCCCCTTGGCATTCCGAGGGGCATGCCTGTTCGAGCGTCATTACAACCCTCAAGCACTGCTTGGTATTGGGCTCTGCTGGTTTCAGCAGGCCTTAAAATCAGTGGCAGCGCCGCCTGAGCTCTGAGCGTAGTAAATTTCCTCGCTACGGAGACCTGGCGGTGGTGGCCATCAACCCCCGAACTTTCTAAGTTTGACCTCGGGTCAGGTAGGGATACCCGCTGAACTTAA
>OTU_1770
ATGCGATAAGTAATGTGAATTGCAGAATTCAGTGAATCATCGAATCTTTGAACGCACATTGCGCCCCTTGGTATTCCGAGGGGCATGCCTGTTCGAGCGTCATTGTACAATCTTCAAGCCTAGGCTTGGTGTTGGGTCTTTGTCTCTTGCTCTCTCCCCCTTCCTGCTTTTCGAGTAGGAGGAGGAGGGACCTGGACATACCTGAAAATTAGTTGGCGGTGCCTATGGTGGCCTCAAGCGTAGCAGACTCTCTCTCGCTTTGGATGGCCTGTCCATGTAGCTTACCAGCCCTGCATACATCTTTAACCAAAGTTTGACCTCGGATCAGGTAGGGATACCCGCTGAACTTAA
>OTU_1772
ATGCGATAAGTAATGTGAATTGCAGAATTCAGTGAATCATCGAATCTTTGAACGCACATTGCGCCCGCCGGTATCCCGGCGGGCATGCCTGTTCGAGCGTCATTTCAACCCTCAGGCTCCGCCTGGCGTTGGGGTCCTGCGCTGCAGCCCCCTAAAGTCAGCGGCGGGTGCGCCTTCGTACCGAACGCAGTAGTTACTTCTCGTTCTGGTCTCGGGGCGCTCTCCGGCCGTAAAAAGCAAAAACTTCAATGGTTGACCTCGGATCAGGTAGGAATACCCGCTGAACTTAA
>OTU_1774
ATGCGATAAGTAATGCGAATTGCAGAATTCCAGTGAGTCATCGAATCTTTGAACGCATATTGCGCCCTTTGGTATTCCGAAGGGCATGCCTGTTCGAGCGTCATTATCACCCCTCGAGCCCTTCCGGCTTGGTCTTGGACGGTTTGGTTTTGGGCGACAAAACCCCTCCCAAAGTTAATGACGGCGGCCTGTGGAACCCCCGGTACACTGAGCTTCTTAACTGAGCACGTATCGGTTTGTCAAAAGGGTGGACAGGACCCCGGTCTTTTTCCCTTGACGGGAAAATCTCTTTCCAAAAGGTTGACCTCGGATCAGGTAGGGATACCCGCTGAACTTAA
>OTU_1776
AATGCGATAAGTAATGTGAATTGCAGAATTTAGTGAATCATCGAATCTTTGAACGCACATTGCACCTCTTGGTAATCCTTGAGGTATATCTGTTCGAGCGCCGTTTAAATATTAAAGACTTTTGTCTTTGTGTTGATATTCTCACGTAATTGTGATTTATCTAAATATTTTGGCGTATTTTAATAGCTTTCAAAAAACGCAGTGAAAATGTGTTTATTGACTATTACAAAACTGCCTTGTTTCTCTTTCAAAAACATGGCCTCGGATCAGATAGGGATACCCGCTGAACTTAA
>OTU_1778
ATGCGATAAGTAATGTGAATTGCAGAATTCAGTGAATCATCGAATCTTTGAACGCACATTGCGCCCGTCAGTATTCTGGCGGGCATGCCTGTTCGAGCGTCATTACGCCCCTCAAGTCCCCTGTGGACTTGGTGTTGGGGATCGGCGAGGCTGGTTTTCCAGCACAGCCGTCCCTCAAATCAATTGGCGGTCTCGCCGTGGCCCTCCTCTGCGCAGTAGTAAAACACTCGCAACAGGAGCCCGGCGCGGTCCACTGCCGTAAAACCCCCCAACTTTTTATAGTTGACCTCGAATCAGGTAGGACTACCCGCTGAACTTAA
>OTU_1780
ATGCGAAAAGTAATGTGAATTGCAGAATTCAGTGAATCATCGAATCTTTGAACGCACATTGCGCCCTTTGGTATTCCTTAGGGCATGCCTGTTCGAGCGTCACCAACAACTATTTCACATACAATGTGGTATTGGCTTATGTGTTGTAGCACTTGGCTGTGCTTATCTCACTCGGCTGAAATGGATAGGCCAGATGAAGTATACCATTAGCACAGACTCTTAGAGTATTCCGTGATACTAATCTAGTCTGTAGTGGGTTGAAATCTGTGTCAAATGACCCCCCGTCAGATCAAAACTGAAGATGTTGACCTCGGATCAGGTAGGGATACCCGCTGAACTTAA
>OTU_1782
GTGCGATAAGTAATGTGAATTGCAAATTCTGTGAATCATCGAATCTTTGAACGCAAATTGCACTCTCTTCGGAGAGTATGCCTGTTTGAGGGTCAGTATTAATAAAAATCGGCGTGTTGCTCTTTTGTGATGCTCCGGAGTTTGGGTCATCTTATAACAATACCTTTCAGGTGTTTTTAAGAGGCTTAAAATTGACATCTTTTTTGCGCATTTTTTGACGTACATAAATTTTTTTATTCGTTTATTCTAATGCCAAAATCTATTAGATGCGACCATATCGTGTGGTTTCGTGTCTATAAATTTTTTCATGATTTGACCTCAAATCAGGTAGGAACACCCGCTGAACTTAA
>OTU_1784
ATGCGATACGTAATGTGAATTGCAGAATTCAGTGAATCATCGAATCTTTGAACGCACCTTGCGCCCCTTGGCATTCCGAGGGGCACACCCGTTTGAGTGTCGTGAAATCATCAAAACCCTTTTCCTTTTCGGAAATGGATTTTGGACTTGGAGGCTTGATGCTCGCTTTCACTTTTGAAAGCAAGCTCCTCTTAAATGAATCAGTGGGGTTTGCTTTGCCAATCCTTGACGTGATAAGATGTTTTTACGTTTTTGATTTGGCACTGTGCCTGCTTCTAACTGTCCCATGGACGACGATGGTGCTTCGGTCACCACCCATCCGCATTGGTGGGGGGAGGCTGAACCCACGAAAACAAAAAAAACCTTGACCTCAAATCGGGTGAGACTACCCGCTGAACTTAA
>OTU_1786
ATGCGATACGTAATGTGAATTGCAGAATCCAGTGAATCATCGAATCTTTGAACGCACATTGCGCCCGCCAGTACTCTGGCGGGCATGCCTGTCCGAGCGTCATTTCAACCCTCAAGCCCCCGGGCTTGGTGCTGGGGATCGGCGAACGTCGCCGTCCCCCAAACTCAGTGGCGGTCCCGCCGAGCTTCCTCTGCGTAGTAATACACCTCGCTCTGGAGTCTCAGCGGTCCCACGCCGTAAAACACCCCACTTCTGAACGTTGACCTCGGATCAGGTAGGACTACCCGCTGAACTTAA
>OTU_1788
TTGCGATATGTAATGTGAATTGCAGAATTCAGTGAATCATCGAATCTTTGAACGCACCTTGCGCCCTTTGGTATTCCGAAGGGCATGCCTGTTTGAGTGTCATTAAATTCTCAACTTCATTACTTTTTGTATTGAAGCTTGGATGTTGGAGGTCATGCAGGCATAAATATGTCAGCTCCTCTTAAATGCATTAGCAGAACTTGTACGTTCGGCTCTGGTTTGATAATCCTATCTATGCCATTGCTGAAATGTCGATGCTCAGCTTCTAATGGTCCATTGAATGGACTGTCTCTTATGAGGCATACTTTTGACTTGACCTCAAATCAGGTAGGACTACCCGCTGAACTTAA
>OTU_1790
TTGCGATATGTAATGTGAATTGCAGAATTCAGTGAATCATCGAATCTTTGAACGCACCTTGCGCCCTTTGGTATTCCGAAGGGCATGCCTGTTTGAGTGTCATTAATATCTCAACCTCTGAACCATTGTGGTTTTTTGAGGCCTTGGATGTTGGAGGTTTATGCTGGTGAAATCACTAGCTCCTCTTAAATGCATTAGCAGAACTTAATGGGATCGGCTTTGGCTTGATAAATCTATCTATGCTATCGCTGAGACCGGTGTGTTTGCTTCTAACTGTCTTCGGACTGCCTTGTGCACTGTTATCAACTTGACCTCAAATCAGGTAGGACTACCCGCTGAACTTAA
>OTU_1792
GTGCGATAAGTAATGTGAATTGCAGAATTCCGTGAATCATCGAATTTTTGAACGCAAATTGCACTCTCTTCGGAGAGTATGCCTGTTTGAGGGTCAGTATTAATAAAAATCGGCGTGTTGCTCTTTCGTGACGCTCCGGAGTTTGGGTCATCTTATAACGATACCTTTCGAGGTGTTTTTAAGAGGCTTAAAATTGACATCTTTTTTGCGCATTTTAGACGTACATAAATTTTTTTTATTCGTTTATTCTAATGCCAAAATCTATTAGATGCGACCATATCGTGTGGTTCCGTGTCTATAAATTTTTTCATGATTTGACCTCAAATCAGGTAGGAACACCCGCTGAACTTAA
>OTU_1794
AATGCGATAAGTAATGTGAATTGCAGAATTCAGTGAATCATCGAATCTTTGAACGCACATTGCGCCCTCTGGTATTCCGGAGGGCATGCCTGTTCGAGCGTCATTACAACCCTCAAGCTCTGCTTGGTATTGGGCGTCACCAGTTCTGGTGTGCCCTAAAATCAGTGGCGGTGCCATCTGGCTCTAAGCGTAGTACATCTCTCGCTATGGATGCCTGGTGGATGCTTGCCAACAACCCCTAATTTTTTAAGGTTGACCTCGGATCAGGTAGGGATACCCGCTGAACTTAA
>OTU_1796
GTGCGATAAGTATTGTGAATTGCAGAATTCCGTGAATCATCGAATCTTTGAACGCAAATTGCACTCTCTGGCATTCCGGAGAGTATGCCTATTTGAGGGTCTACAGAACAAAAATCGATGCGTCGCTTTTTTTAAGCGACGCGTCGGAATTGGGTCCTTCTTAAATCCTTTTTTTTAAGTGACCTAAAATTTACGCGTTTCGGTATGATTGCGTACTTAAAATCTTTCGTCGTTTGAGTACCGAACTCTATTAGATCGTGACCATCCGATGGTATTCACGTCTATAATTTTTTTTGAATTTTGACCTCAAATTAGGTAAGAGTACCCGCTGAACTTAA
>OTU_1798
ATGCGATAAGTAATGTGAATTGCAGAATTCAGTGAATCATCGAATCTTTGAACGCACATTGCGCCCATTAGTATTCTAGTGGGCATGCCTGTTCGAGCGTCATTAAGTCCACTTAAGCCCAGCTTAGTGTTGGGAGACTGCTCCAGCGGTGCTACCCTGTAGCTACCCTGCAGCTCCTCAAAGACAGCGGCGGAGTTGTGGTATCCTCTGAGCTTAGTAACTTGTTCTAGCTTTCGAGTACACCACTTCCCCTGCCGTAAAACCCTTAATTTTTAATGGTTGACCTCGGATCAGGTAGGAATACCCGCTGAACTTAA
>OTU_1800
ATGCGATAGGTAATGTGAATTGCAGACTTCCAGTGAATCATCGAATCTTTGAACGCACATTGCGCCCCTTAGCATTCTAATGGGCATGCCTGTCCGAGCGTCATTTCAACCACTCAGGCCTCTACGGCCTGGCGTTGGGGCATCTACGGCCTGAAGCCGTAGGCCCTGAAAGACAGTGGCGGCATCCGCTAGCACTCCGGGCGCAGTAGAATCTCCTTCTCGTCCAGGACGTCCTGCGGGCTGCCGGCCGTAAAACAGCCCCAAAGATTACAAGGTTGACCTCGGATCAGGTAGGATTACCCGCTGAACTTAA
>OTU_1802
ATGCGATAAGTAATGTGAATTGCAGAATTCAGTGAATCATCGAATCTTTGAACGCACATTGCGCCCTTTGGTATTCCGAAGGGCACGTCTGTGTGAACGTCATTTAAACACCCAAGCTCCGCTTGGTGATGGAGGCGGCCGCTTGCCGTCGTCCGCAATCCGTAGGCTGCGGCGCCCTTCCGCGAAAGTAGTGAGACACATCTTTCCGCGGATGTTGGTCGACCCTGCAGGCCCAACGAACCCCCACACGCACTTGACTTCACATCAGGCGAGGTTACCCGCTGAACTTAA
>OTU_1804
AATGCGATACGTAATGTGAATTGCAGAATTCAGTGAATCATCGAATCTTTGAACGCACCTTGCGCCCCTTGGCATTCCGAGGGGCACACCCGTTTGAGTGTCGTGAAATCCTCAAAGCCCCTCTTTCTTTGATGAGAAGAGGAGTTTTGGACTTGGAGGTTCAATGCTCGCTTCCGGAATCGAAAGCGAGCTCCTCTCAAATGAATCAGTGGGGTCCGCTTTGCCGGTCCTTGACGTGATAATGTGTTTCTACGTTTTGGATCTGGCACAGTCCCTTGGATGGCCTGCTTCTAACCGTCTCATAGAGACAATGATGGTGCTCCGGTCACCCCCACCTACACTGGCGGGGGAGGCTGGACCCACGACCAAAAAACCTTGACCTCAAATCGGGTGAGACTACCCGCTGAACTTAA
>OTU_1806
GTGCGATAAGTAATGTGAATTGCAGAATTCCGTGAATCATCGAATTTTTGAACGCAAATTGCACTCTCTGGCATCCCGGGGAGTATGCCTGTTTGAGGGTCAGTATAATTAAAAATCGGTGCGTTGCATTCTTTTTGTGACGTTTCCGGAGTTTGGGTTATCTTAAACCTTTTTAGGGTTTTTAAGAAGCTTAAAATTGATATCTTTTTGCGCATTTTTTAGACGTACATAAAATTTTTTTTTATTCGCCTATAATGCCAAAATTTATTAGATGCGACCTATAGTATGGTTACGTATCTATAATTATTTTCATGATTTGACCTCAAATCAGGTAGGAGTACCCGCTGAACTTAA
>OTU_1808
ATGCGATAAGTAATGCGAATTGCAGAATTCCGTGAGTCATCGAATCTTTGAACGCACATTGCGCCCCCCGGCTTCCCGGGGGGCATGCCTGTCCGAGCGTCATTGCCATCCCTCAAGCTTCGCTTGGCTGGTTGGTCATGCCCCGGGAGTCTGTCGAACGATCGGTCTTCCCCTGTAGGTTGACCTCGAATCAGGTAGGGATACCCGCTGAACTTAA
>OTU_1810
ATGCGATAAGTAATGCGAATTGCAGAATTTCCGTGAGTCATCGAATCTTTGAACGCACATTGCGCCCATTGGTATTCCGATGGGCATGCCTGTTCGAGCGTCATTATCCTCCCTCAAACCTCGTGTTTGGTGTTGGACCGCGTTGGCCGAGCGACCAACTGGTCTCAAAGACAATGACGGCGTCCGTGGGACCCTCGGTGCAACGAGCTTCTAAGGAGCACGCGTCGAGTTTCAAGGACCCTCCGGGCCGGTCTTAACCTCTATCTTCTCAGGTTGACCTCGGATCAGGTAGGAATACCCGCTGAACTTAA
>OTU_1812
ATGCGATACGCAATGCGAATTGCAGAACCGCGAGTCATCAGATTTTTGAACGCAAGTGGCAATGGTTAAAACCATTATGCTCGTTTCAGTGTGCCCGGTTAATTGCATCATATAAATTTAATGTGATTGAAAATATTTCTCTCACTTAATATGAGGCAGTGTCGGAATTTGACATCAACCGAAATAGTCACTAAAAGGTGATAATCGATTGAATGTAAGATACCGATAAATCACTGCTTGAATAATTTTCATATCCAATTATGACACCTGAAATGAACAAGATTACCCGCTGAACTTAA
>OTU_1814
ATGCGATAAGTAATGTGAATTGCAGAATTCAGTGAATCATCGAATCTTTGAACGCACATTGCGCCCATCAGTATTCTGTTGGGCATGCCTGTTCGAGCGTCATTTCCACTCTCAAGCCCTGGCTGCTTGGTGTTGGGGTGCTCTACAGCTTGCTGTAGGCCCCGAAAATCAGTGGCGGTCTCGCCGGGACCCCGAGCGCAGTAGATCTCTCTCGCTTAGGGCGACCGGTGGGTTTCCAGCCGTTAAACCCCCCAAGTCTTAAAAGGTTGACCTCGGATCAGGTAGGAATACCCGCTGAACTTAA
>OTU_1816
ACGCGATAGGTAATGTGAATTGCAGAATTCCGTGAATCATCAAATCTTTGAACGCACATTGCGCCTACTGGCATTCCGGTAGGCATACCTGTTTGAGCGTCAGCAAAACAACCTTCGGTCTTTCTGTCAAGATTGCTACCGGTGATGGGCCTGCAGGAAAGAGTATGATCTCCCTCAGGCTTTAAAGCTGCTATGCGACCGCAAGCCACTTCCTGCTAGGTTTATGGATTGGTGTTTACATATCTTCCGTTGCCTTCGGGTCATAGCTTTCGCGGCGTTAAACATCATGTTACCCCCTCGCGGCGTGACTGTAGTTTGACCTCAGATCAGGTAAGGATACCCGCTGAACTTAA
>OTU_1818
ATGCGATAAGTAATGTGAATTGCAGAATTCAGTGAATCATCGAATCTTTGAACGCACATTGCACCCTCTGGTATTCCGGGGGGTATGCCTGTTCGAGCGTCATTACAACCCTCAAGCCTAGCTTGGTATTGGGTGTCATCAGTTTTGGTGCTCCCTAAAATTAGTGGCGGTGCCAGTTCGGCCTCAAGCGTAGTAGCATTTCTCGCTTTGGAAGCCGGGTTGTGTGCTTGCCAGCAATCACCAAATATTCAAAGGTTGACCTCGGATCAGGTAGGGATACCCGCTGAACTTAA
>OTU_1820
ATGCGATAAGTAATGTGAATTGCAGAATTCAGTGAATCATCGAATCTTTGAACGCACCTTGCGCCTTGTGGTATTCCGCAAGGCACGCCTGTTTGAGCGTCATTTAATCACTCACTCGATGGAAGTCACATTCTACCGAGTGGATTTGGGTGTTGCTGGCGATGGCGTCGGCTCACCTCGAAATGCAGTAGTGGTGCAGAGGCCACAGACTCTTGGTGTGATACTTGATGTTACGCCTCCGGTCGAGTGCCTTGTGTTGCATTGCTCATAACCGAAAGCTTGCTTTCTTTTTTAAATGGAAGACCTCAAATCAGGTGGGACTACCCGCTGAACTTAA
>OTU_1822
TTGCGATATGTAATGTGAATTGCAGAATTCAGTGAATCATCGAATCTTTGAACGCACCTTGCGCCCTTTGGTATTCCGAAGGGCATGCCTGTTTGAGTGTCATTAAATTCTCAACTTCAAAAATTTATTCATTTGAAGCTTGGATGTTGGAGGAATTTGCCGGCCCAAGTCAGTGTTGGCTCCTCTTAAATGTATTAGCAGAACTTGTACGTTCGGCTCTGGTTTGATAATGCTATCTATGCCATTGCTGAAAGGTGATTTGTTCAGCTTCCAATGGTCCATTATGGACTGTCTCCTTGGAGGCATTATCTTTGACTTGACCTCAAATCAGGTAGGACTACCCGCTGAACTTAA
>OTU_1824
ATGCGATAAGTAATGCGAATTGCAGAATTCAGTGAGTCATCGAATCTTTGAACGCATATTGCGCCCTTTGGTATTCCGAAGGGCATGCCTGTTCGAGCGTCATTATCACCATATCAAGCTTGGCTTGTTGTTGGGCCCTATGTCACCTGGTGACAGGTCCGAAAGACAATGGCGGTGTCATAACAGACTCCATATGCAACGAGCTGATCACAGCACGCATCTGGTGGTTGTGTGACCCGCAGAAAGCCTCTGGCACCCTTTCTCCAGGTTGACCTCGGATCAGGTAGGAATACCCGCTGAACTTAA
>OTU_1826
ATGCGATAAGTAATGCGAATTGCAGAATTCAGTGAGTCATCGAATCTTTGAACGCATATTGCGCCCTTTGGTATTCCGAAGGGCATGCCTGTTCGAGCGTCATTATCACAGTCTCAAGCCTGGCTTGCTGTTGGGCCCATTGTCACTTGGTGACAGGCCCGAAAGACAATGACCGGTGTAACAGACTCCAGATGCAACGAGCTTATTACAGCAGGCATCCGGCAGTTGTGTGACCCGGTTTTTACCCTTTCTTTTAAGGTTGACCTCGGATCAGGTAGGAATACCCGCTGAACTTAA
>OTU_1828
ATGCGATAAGTAATGTGAATTGCAGAATTCAGTGAATCATCGAATCTTTGAACGCACATTGCGCCCTTTGGTATTCCGAAGGGCATGCCTGTTCGAGCGTCATTTAAACTCTCAAGCTTTGCTTGGTTTTGAAGATTGACTTTATTGTCATCTTTCCAACAAGTTGTGCAAGATCATCAAACTTCAAGCGTAGCAATGTTATCGTTTAGTTGTAAGATGACTCTTCGCCAGAAACTTTAATCTCTTAAAGTTTGACCTCGGATCAGGTAGGGATACCCGCTGAACTTAA
>OTU_1830
ATGCGATAAGTAATGTGAATTGCAGAATTCAGTGAATCATCGAATCTTTGAACGCACCTTGCGCTCCTTGGTATTCCGAGGAGCATGCCTGTTTGAGTGTCATTAAATTCTCAACCTCACCGGTTTTCTGAACCGTTCTTCGAGGCTTGGATGTGGGGGTTTGTGCAGGTCGCCTCAGCGCGGTCTGCTCCCCTGAAATGCATTAGCGAGATTCATTCTGGACCTCCGTCTATCGGTGTGATAATTATCTACGTCGTTGACTTGGTTCGGACTCGCTTCTAACCGTCCGCGAGGACAACATACTTGACAATTTGACCTCAAATCAGGTAGGACTACCCGCTGAACTTAA
>OTU_1832
ATGCGATAAGTAATGCGAATTGCAGAATTCCAGTGAGTCATCGAATCTTTGAACGCACATTGCGCCCTTTGGTATTCCGAAGGGCATGCCTGTTCGAGCGTCATTATCACCCCTCAAGCCCTGTGCTTGGTGTTGGACGGCTGGTCGAGCGATCGACCCCTCCTAAAGACAATGACGGCGGCCTGTGGTTCCCCCGGTACACTGAGCTTTTAACTGAGCACGTATCGGACAAGGGCACCCGGGACCCGGTCCTCTCCTTTAGCTAGGAAACTTCTAAGGTTGACCTCGGATCAGGTAGGAATACGCGCTGAACTTAA
>OTU_1834
ATGCGATAAGTAATGTGAATTGCAGAATTCAGTGAATCATCGAATCTTTGAACGCACATTGCGCCCTCTGGTATTCCGGGGGGCATGCCTGTTCGAGCGTCATTACAACCCTCAAGCTCTGCTTGGTATTGGGTGCCACCAGATTGGTGCATCTTAAAATCAGTGGCGGTGCCACTTGGCTTCTAGCGTAGTAATACTTTTCGCTATGGAGTTTAGGTGTGTGCTTGCCATCAACCCCAAATTTTACAGGTTGACCTCGGATCAGGTAGGGATACCCGCTGAACTTAA
>OTU_1836
ATGCGATAAGTAATGTGAATTGCAGAATTCCGTGAATCATCGAATCTTTGAACGCACATTGCGCCCATCAGTACTCTGGTGGGCATGCCTGTTCGAGCGTCATTTCAACCCTCAGGCTCTGTACTGCCTGGCGTTGGGGCCTTCTGCGAAGCGTTAACGAAAAACTCTCGCAGGCTCCCAAGATCAGTGGCGGGCCCGCTGTGGCTCCGAGCGTAGTAGTTTACTTTCTCGCTTGGGAGACTCGGCGGTTCTCAGCCGTTAAACACCACTGTAATTTTTACAAGGTTGACCTCGGATCAGGTAGGAATACCCGCTGAACTTAA
>OTU_1838
ATGCGATAAGTAATGTGAATTGCAGAATTTAGTGAATCATCGAATCTTTGAACGCACATTGCGCCTTCTGGTATTCCAGGGGGCATGCCTGTTCGAGCGTCATTACAACCCTCAAGCTCAGCTTGGTATTGGGTGTTACCTTGCGTGGTACGCCTTAAAATCAGTGGCGGTGCCATTCAGCTTCAAGCATAGTAATACTTCTTGCTTTGGAGGTTGGGTGTTTGCTTGCCAGCAACCTCTAATTATCAAAGGTTGACCTCGGATCAGGTAGGGATACCCGCTGAACTTAA
>OTU_1840
ATGCGATAATTGGTGTGAATTGCATCCAAGTAACTCTAATTTACGAATAACACCAAGTGAATCATCGAGTCTTTGAACGCAATTGCGCCCTCTCGGTCGCTTCCAATTTTTTGGGGGTTGACTCATAGGGGGTACATCTGTTTGAGGGTCATTTAATGTCTCAAAGGGCTGATTGAATCTGTCCTTTGGATTTTTGGGTCTTGCTGTGAAGTGTTTCTCAGCTTACCTTGAAACTATTAGCAAGCTTTATTTTGGTCATCTCTATCTAAATGAGGCGTTCTAATCCATCCAAAAGAGCCTTATTGTTGACAACTTGCTTCTAATTATCCCATTAAAGGGATGATACTGGCTCTCAATAATCATAATGAGTTCCAAGCCCATAATGACCTCAAATCAGATGAGAATACCCGCTGAACTTAA
>OTU_1842
GTGCGATAAGTAATGTGAATTGCAGAATTCCGTGAATCATCAAATTTTTGAACGCAAATTGCACTTTCTGGTATTCCGGAGAGTATGCCTGTTTGAGGGTCAGTAAAATAAAAATCGATGTAGTTGTCACCGTGATAGCGCATCGGAACTGAGTCGTCTTGCCATCGGTTAAGTGACTTAAAATTTTTACGCGAATTCGAAACGTATCTAACATTTTTATGTACGTTTGCGGTATTCCAATATATTAGGTGCGGTCATTCCTATGATTCGCGTCTATAATTTTTCATTTCTTGACCTCAAATCAGGTAAGAGTACCCGCTGAACTTAA
>OTU_1844
ATGCGATAAGTAATGCGAATTGCAGAATTCTACGAGTCATCGAATCTTTGAACGCACATTGCGCCCGCCAGCATTCTGGCGGGCATGCCTGTTCGAGCGTCATTTCAACCCCCAAGCCCTGGCCGCTTGGTGTTGGAGCCCTACGGCAGCACGCCGTAGGCTCCGAAAATCAGTGGCGGGCCCGCTGGAATCCCGAACGCAGTAGCTTAGTTCTCGTTCAGGGCGTCTCGGCGGGTCTCTAGCCGTAAAACCCCCACTACAGAAAGGTTGACCTCGGATCAGGTAGGAATACCCGCTGAACTTAA
>OTU_1846
ATGCGATAAGTAATGTGAATTGCAGAATTCAGTGAATCATCGAATCTTTGAACGCACATTGCGCCCGCCAGTATTCTGGCGGGCATGCCTGTCCGAGCGTCATTTCAACCCTCGAACCCCTCCGGGGGGTCGGCGTTGGGGATCGGCCGTCTGACGGCCGGCCCCGAAATACAGTGGCGGTCTCGCCGCAGCCTCTCCTGCGCAGTAGTTTGCACACTCGCACCGGGAGCGCGGCGCGTCCACGTCCGTAAAACACCCCAAATTCTGAAAGGTTGACCTCGGATCAGGTAGGAATACCCGCTGAACTTAA
>OTU_1848
ATGCGATAAGTAATGTGAATTGCAGAATTCAGTGAATCATCGAATCTTTGAACGCATATTGCACCCTCTGGTATTCCGGGGGGTACACCTGTTCGAGCGCCATTTTGACCCTCAAGCATAGCTTGGTGTTGGGTAAAGTCCCTAGGGGGACCTACTCTTAACTTGTAGGCGGTCATCGCTAGCTCCCCCAAGCGTAGCAGGCTCACGCACTCGCTCGGGGACGGGCGGTTTGACCCGCTAAACTAAAAACTTTTTTTCAAAGGTTTGGCCTCGAATCAGGTGGGGATACCCGCTGAACTTAA
>OTU_1850
ATGCGATAAGTAATGTGAATTGCAGAATTCAGTGAATCATCGAATCTTTGAACGCACATTGCGCCCGCTAGTATTCTGGCGGGCATGCCTGTTCGAGCGTCATTTCAACCCTCAAGCTCTGCTTGGTGTTGGGGCCCTACGCGCGCCGTAGGCCCTCAAAGGTAGTGGCGGGCTCGCTGAAAGCCTAAGCGCAGTAACTAACCTCGCTTGTGGTGATCCGCGCGTCCCTGCCGTAAAACCCCCAAATTTCTAAGGTTGACCTCGGATCAGGTAGGAATACCCGCTGAACTTAA
>OTU_1852
ATGCGATAAGTAATGTGAATTGCAGAATTCAGTGAATCATCGAATCTTTGAACGCACCTTGCGCCCCCTGGTATTCCGGGGAGCACGCCTGTTCGAGTGTCGTAAAATTCTCAAGCTGGGGATGCCTTTTTGAAGGTGACCGGTCCCTAAGTCTTGGTTTTGGGCTCTGCCGTGCCCTTTATTGGAACGGCTGGCCTTAAAAGTATTAGCTGGCCCTCATTATGGGAATTGGTTCTACTCAGCGTGATAATTAATACTGATGACCGCCGAGGACATCTTTTCCGAAAGATGGCCAGTTCTCATTTGGGTTGCTTCTAATCCTGGTTTACGGATGCATATATCTGTTCCACGTTTGGTCTTGACCTCGAATCAGGTGGGATTACCCGCTGAACTTAA
>OTU_1854
ATGCGATAAGTAATGTGAATTGCAGAATTCAGTGAACCATCGAATCTTTGAACGCACCTTGCGCCTCTTGGTACTCCGAGAGGCATGCCTGTTTGAGTGTCTTATGAAATCAATCCCCATGGGTTTTGTTACCTCGTGGTGGACTTGGACTTGGGTGTCTGCCGTCTGGCTCGCCTGAAAGATGTTAGTGGGACAAGCTGCCTACGGCTCGACGTGATAAGTTTCGTCTGGCCTGGCTCCTTATGCCCGCTCATAACCTGCCCCTCGGGCGACGCTTTATGTTAGACCTCAAATCAGGTAGGACTACCCGCTGAACTTAA
>OTU_1856
TTGCGATAAGTAATGTGAATTGCAGATTTTCAGTGAATCATCGAATCTTTGAACGCACCTTGCACTCCTTGGTATTCCAAGGAGTATGCCTGTTTGAGTGTCATTTAATTATCAACCTAATATTTCATTAGGATTGGACTTGGGATTTGCTGGCTTTGAGTAGTCAGCTATCCTTAAATGCATGTATTGACGTGCACGGCCTGTCTCCGGTGATAAATGATCCGTTGGTCCGGGCTGGAAGCGTTCAATTTTTTTTATTAACATATTTGACAATTTGACCTCAAATCAGGTAGGACTACCCGCTGAACTTAA
>OTU_1858
ATGCGATAAGTAATGCGAATTGCAGAATTCAGTGAGTCATCGAATCTTTGAACGCATATTGCGCCCTTTGGTATTCCGAAGGGCATGCCTGTTCGAGCGTCATTATCAACCATCAAGCCTGGCTTGTCGTTGGACCCCTTTGCAGCTGAAATACGCGGCAGGTCCGAAAGATAATGACGGCGTCGTGTTTGACCCTAGATGCAACGAGCTTTTTAATAGCACGCATTGAAGTGGTCGGCCGACCCGGTCTTTAACCATCATTTTCTAAGGTTGACCTCGGATCAGGTAGGAATACCCGCTGAACTTAA
>OTU_1860
ATGCGATAAGTAATGTGAATTGCAGAATTCAGTGAATCATCGAATCTTTGAACGCACATTGCGCCCGCCAGTATTCTGGCGGGCATGCCTGTTCGAGCGTCATTTCAACCCTCAAGCTCCGGCTTGGTGTTGGGGATCGGCAGCCCGGCTTCGCGCCGACGCCGTCCCCCAAATGCAGTGGCGGTCACGCTGTAGCTTCCTATGCGTAGTAGCACACCTCGCACTGGAGAGCAGCGCGGCCACGCCGTAAAACCCCCAACTTTTTGTGGTTGACCTCGAATCAGGTAGGACTACCCGCTGAACTTAA
>OTU_1862
ATGCGATAAGTAATGTGAATTGCAGAATTCAGTGAATCATCGAATCTTTGAACGCACATTGCGCCCTCCGGTATTCCGGAGGGCATGCCTGTTCGAGCGTCATTACAACCCTCAAGCCCCCGGCTTGGTATTGGGCATCGCCGGTCACGGCGTGCCTGAAAATCAGTGGCGGTGCCATCTGGCTCTAAGCGTAGTAACACTCTCGCTCTGGGTGCCCGGTGGTCGCTGGCCAGCAACCCCATCTTCTTAAGGTTGACCTCGGATCAGGTAGGGATACCCGCTGAACTTAA
>OTU_1864
ATGCGATAAGTAATGTGAATTGCAGAATTCAGTGAATCATCGAATCTTTGAACGCACATTGCGCCCCTTGGTATTCCGAGGGGCATGCCTGTTCGAGCGTCATTGTACAATCTTCAAGCCTAGGCTTGGTGTTGGGTCTTCATCTCTTGCTCTCTCTCCCCCTCTCTGCTTTTTGAGTAGGAGGAGGAGGACCTGGATGTACCTGAAAATTAGTTGGCGGTGCCTATGGTGGCCTCAAGCGTAGCAGACACTCTCTCGCTTTGGATGGCCTGTCATATAGCTTACCCAGCCCTACACACATCTTTAACCAAAGTTTGACCTCGGATCAGGTAGGGATACCCGCTGAACTTAA
>OTU_1866
ATGCGATAAGTAATGTGAATTGCAGAATTCAGTGAATCATCGAATCTTTGAACGCACATTGCGCCCGCCAGTATTCTGGCGGGCATGCCTGTCCGAGCGTCATTTCAACCCTCGAACCCCTCCGGGGGGTCGGCGTTGGGGATCGGGACCCCTCACCGGGTGCCGGCCCTGAAATACAGTGGCGGTCTCGCCGCAGCCTCTCCTGCGCAGTAGTTTGCACAACTCGCACCGGGAGCGCGGCGCGTCCACGTCCGTAAAACACCCAACTTTCTGAAATGTTGACCTCGGATCAGGTAGGAATACCCGCTGAACTTAA
>OTU_1868
GCGCGAAATGTAGTGTGAATCGCAGAACATTGTGAATCATCGAATCTTTGAACGCACATTGCGCCTCCCTCACAAGGGAGGCATGCCTGTCTGAGTCTCATTTACACTAAATCCATCCACTGGATTTGTGTTGGGTGCTTGCCCTTTTTGGCATCGCCTCAAAGTCGTCTGTCTAACGAGCGGATGGGATCCTTTTGGACTGACCGTTTGTGGGACAATAAATTTTCTCTGACTTTGAGCTCAGATCAGGTAGGACTACCGCCTGAACTTAA
>OTU_1870
ATGCGATAAGTAATGTGAATTGCAGAATTCAGTGAATCATCGAATCTTTGAACGCACATTGCACCCTCTGGTATTCCGGGGGGTATGCCTGTTCGAGCGTCATTACAACCCTCAAGCCTAGCTTGGTATTGGGTGTCATCAGTTTTGGTGCTCCCTAAAATTAGTGGCGGTGCCAATTCGGCCTCAAGCGTAGTAGTAGCATTTCTCGCTTTGGAAGCTGGGTTGTGTATTTGCCAGCAATCACCAATATTTAAAAGGTTGACCTCGGATCAGGTAGGGATACCCGCTGAACTTAA
>OTU_1872
ATGCGATAAGTAATGTGAATTGCAGAATTCAGTGAATCATCGAATCTTTGAACGCACATTGCGCCCTTTGGTATTCCGAGGGGCATGCCTGTTCGAGCGTCATTTCACCCCCTCAAGCTTCGGCTTGGTGTTGGGCCGCGCCACTGCACTGGCGGGCCTTAAAATCAGTGGCGGTGCCGTCGCGGCTCCAAGCGTAGTAGCATCTCTCGCTCTGGAGACCCGGCGGTTGCTTGCCAGACAACCCCACCATCTTTCAATGTTTGACCTCGGATCAGGTAGGGATACCCGCTGAACTTAA
>OTU_1874
GTGCGATAAGTAATGTGAATTGCAGTATTCCGTGAATCATCGAATCTTTGAACGCATATTGCACTCTCTGGTATTCCGGAGAGTATGCCTGTTTGAGGGTCAGTTTAAATAAAATCGGTGTTGTTGCTGCCTTTCGTGGTAACGCATCGGAACTGAGTCGTCTTACCTTCGGTTAAGTGACTTAAAATTTTATGTGATTTTTAAACGTATTTAAACTATTTACTTATGTTTGAATCAATTGTGATTAGGTTCGGTCATCCTCATGATTCCGCGCCTATAATTTTTCATTAAATGACCTCAAATCAGGTAAGAATACCCGCTGAACTTAA
>OTU_1876
ATGCGAGACGTAATGCGAATTGCAGATCAACGCGAGTCATTGAATCTTTGAACGCACATTGCGCCCCCTGGTATTCCGGGGGGCACGCCCGTCCGAGTGTCATTTCTGCCTCGAGCTTTAGGCTTGTTGTTGGGTACCGCCCGGGAGGGCGCACCTCAAATCTATTGGCGCCTCTGAGAGGCCTCCAAACGTATAGAGCTTAACCGCCCGCGTTTAGGGGCCTGATAAGGGGCGGCCTGCATGCATCTTCCTAGCACATGGCCTCGGATCGGGCGGGGTTACCCGCTGAACTTAA
>OTU_1878
GCGCGAAATGTAGTGTGAATCGCAGAACATTGTGAATCATCGAATCTTTGAACGCACATTGCGCCTCCCGCAAGGGAGGCATGCCTGTCTGAGCGTCATTTAAACCATAGACCCTTTATGGGTTTGTCATGGGCTTTGCGCGTTGTGCATTGCCTCAAAGTCATCGGTCTAACAAGCGGACGAGATCCATTAGGACTGACTGTTTGCTGACCTTAAATCTCTGACTTGACCTCAGATCAGGTAGGACTACCGCCTGAACTTAA
>OTU_1880
ATGCGATAAATAATGTGAATTGCAGAATTCCGTGAATCATCGAGTTTTTGAACGCACATTGCACTCCTTGGTATTCCGAGGAGTACGCCTGTTCGAGCGTCATTACACTATCAAGCTCCGCTTGGATTTGAATCACTGTCGCTGTCGCGGCAGGATTCCAATATCATAGGCAATTGACCATCTGTGATGACTCACTTGGAGTTAATTCGCCGGAAACTTTCTATCCAGTTGACCTCGGATCAGGCGGGGATACCCGCTGAACTTAA
>OTU_1882
ATGCGATAAGTAATGTGAATTGCAGAATTCAGTGAATCATCGAATCTTTGAACGCACATTGCGCCCTCTGGTATTCCGGGGGGCATGCCTGTTCGAGCGTCATTACAACCCTCAAGCTCTGCTTGGTATTAGGCCTTACCTGCTACAGGCAGGCCGTAAAATCAGTGGCGGTGCCATTCGGCTTCAAGCGTAGTAATTTTTCTCGCTTCGGAGTACCGGTTGCGTGCCTGCTATAAAACCCTAATTTTATCAAAGGTTGACCTCGGATCAGGTAGGGATACCCGCTGAACTTAA
>OTU_1884
ATGCGATAAGTAATGTGAATTGCAGAATTCAGTGAATCATCGAATCTTTGAACGCACCTTGCACCCTTTGGTATTCCGAGGGGTACACCCGTTTGAGTGTCATTGTAATCTCACTCCGACGACTTTTTTGTTGTCTGGAGGTGGACTTGGACCTTGCCGTGTCACAACGGCTGGTCTGAAATGCATGAGTGCACCCTGCTGTAGCAGCGTCTTCAGTGTGATAAGTATCTTCACTGATTCAAGTTCCCCTCGTGGGACACGCCGCCTGGTGGGCTCTGCGCTTCTAACCGTCCGCATGGACAACTCTTGACAATTTGACCTCAAATCGGGTGGGATTACCCGCTGAACTTAA
>OTU_1886
ATGCGATAAGTAATGTGAATTGCAGAATTCAGTGAATCATCGAATCTTTGAACGCATCTTGCGCCTTTTGGCATTCCGAAAGGCACACCTGTTTGAGTGTCATGAAACTCTCAACCTCAATATTTATTTTTTTGATATTGAAGGCTTGGATGTTGAGCGCTGCTGTTCTCTGACAGCTCGCTTTAAATATATGAGCGATCTCTTTACTACTCGGATTGACTCGGCGTAATAACATTTTCGTCGAGGACGCTTTCACGAGCGGCCGAACAGTATTAGGGTAGCTTCTAAACTGCCTAGCGCACTTGTACTTTAGACCTCAAATCAGGTGGGACTACCCGCTGAACTTAA
>OTU_1888
ATGCGATAAGTAATGTGAATTGCAGAATTCAGTGAATCATCGAATCTTTGAACGCACATTGCGCCCTTTGGTATTCCGAGGGGCACGCCTGTTCGAGCGTCATTTAAACCATCAAGCCCTGCTTGGTCTTGGACGCGGTCGAGTGACCCGTCCGTAACCCGTTGGCGGTGCAGTCCGGCTTCAAGCGTAGCAAGAATTTCGCTTCAGGAGTCCGCGGCGGCGTCTGCCAGGAAACACTACCCAAAGTTTGACCTCGGATCAGGTGAGGATACCCGCTGAACTTAA
>OTU_1890
ATGCGATAAGTAATGTGAATTGCAGAATTTAGTGAATCATCGAATCTTTGAACGCACATTGCGCCCCTTGGTATTCCGAGGGGCATGCCTGTTCGAGCGTCATTACAACCCTCAAGCATTGCTTGGTATTGGGCTCCGCTGCTCACCCAGCCGGCCTTAAAATCAGTGGCGGTGCCATCTGGCTCTAAGCGTAGTAATTCTCTCGCTACAGGGTCCAGGTGGTTGCTTGCCAAAACCCCCTATTTTCTATGGTTGACCTCGGATCAGGTAGGGATACCCGCTGAACTTAA
>OTU_1892
GCGCGAAATGTAGTGTGAATCGCAGAACATTGTGAATCATCGAATCTTTGAACGCACATTGCGCCCCTTGGTATTCCGAGGGGCATGCCTGTTCGAGCGTCATTACAACCCTCAAGCATTGCTTGGTATTGGGCTCCGCTGCTCACCCAGCCGGCCTTAAAATCAGTGGCGGTGCCGCTGGGCCCTGAGCGTAGTAAATATCCTCGCTATAGGGACCCCGTAGACACTAGCCATCAACCCCCATTTTCCAAGTTTGACCTCGGATCAGGTAGGGATACCCGCTGAACTTAA
>OTU_1894
ATGCGATAAGTAATGTGAATTGCAGAATTCAGTGAATCATCGAATCTTTGAACGCACATTGCGCCCCGTGGTATTCCGCGGGGCATGCCTGTTCGAGCGTCATTTCAACCCATCAAGCTTCTGCTTGGTCTTGGGGCCTGCGGTTTCGCAGCCTCTAAACTCAGTGGCGGTGCTATTGAGCTCTGAGCGTAGTAATTTTTTCTCGCTATAGGGTCTCGGTGGTGACTTGCCAGCAACCCCCAATTTTTATCAGGTTGACCTCGGATCAGGTAGGGATACCCGCTGAACTTAA
>OTU_1896
GCGCGAAATGTAGTGTGAATCGCAGAACATTGTGAATCATCGAATCTTTGAACGCACATTGCGCCCCTTGGCATTCCGAGGGGCATGCCTGTTCGAGCGTCATTACAACCCTCAAGCACTGCTTGGTATTGGGCTCCGCTGGTTTCAGCGGGCCTTAAAATCAGTGGCAGCGCCGCCTGAGCTCTGAGCGTAGTAAATATCCTCGCTATAGAGACCCGGTGGCTCTCGTCATCAACCCCCAACTTTCTAAGTTTGACCTCGGATCAGGTAGGGATACCCGCTGAACTTAA
>OTU_1898
AATGCGATACGTAATGTGAATTGCAGAATTCAGTGAATCATCGAATCTTTGAACGCACCTTGCGCCCCTTGGAATTCCGAGGGGCACACCCGTTTGAGTGTCGTGAACATCCTTCAACCTTTCTTGGTTTCTTGACCAGGGAAGGCTTGGACTTTGGGGGTCTTTCATTGCTGGCCTCTTTGAAGCCAGCTCCTCCTAAATGGATTAGTGTGGTCTGCTTTGCCGATCCTTGACGTGATAAGATGTTTCTACGTCTTGGGTTTCGCACTGTCGCTTTAGACCCCGCTTCTAACCGTCTCGTCTTGCATTCAAGACAGAGTTTTAAACCTTGACCTCAAATCGGGTGAGACTACCCGCTGAACTTAA
>OTU_1900
ATGCGATAAGTAATGTGAATTGCAGAATTCAGTGAATCATCGAATCTTTGAACGCACCTTGCGCCCCTTGGTATTCCGAGGGGCATGCCTGTTTGAGTGTCTTGAAATCATCAAGCCCCTCGGCGCTCGTCGCCGGAGGGCTTGGACTTGGGGGTCTTGCTGACGCTTCGGCGCCGGCTCCCCTTAAATGAATCGGTCGGGCTTATCGTGTGCCGGTCCACGGGCGTTGTATCACCCTCGTCCTGGGATGGCGCTCGACTCGAAGGCCCCTCCTCGACCTGCCTATGGAGCGGCGGTCAAAGGCGCTTTGCCACTTTGTGATCTGACCTCAAATCAGGTAGGACTACCCGCTGAACTTAA
>OTU_1902
ATGCGATAAGTAATGTGAATTGCAGAATTCAGTGAATCATCGAATCTTTGAACGCACATTGCGCCCTTTGGTATTCCGAGGGGCATGCCCGTTCGAGCGTCATTTCAACAATCAAGCCTGGCTTGGTGTTGGGCCCCCGGGGGTGACCCGGAGCCCCAATGTCCGCCCGGCCGGACGACCCGGACCTCAGCGTTGTGGTTTATTTCAATTCGCTGGTGGGGAAGGGCGGTCGCGCCGTCAGTTGTACATCAATTTCACGAAAGGTTGACCTCGGATCGGGCAGGGATACCCGCTGAACTTAA
>OTU_1904
ATGCGATAAGTAATGTGAATTGCAGAATTCAGTGAATCATCGAATCTTTGAACGCACCTTGCGCTCCTTGGCATTCCGAGGAGCATGCCTGTTTGAGTGTCATGTTAACTCTCAACCCCTCGGGGTTGGACTTTGGACGTTGCGGGAGCCGCTTCCGCTCGTCTCAAAAGCATTAGCGGGGTTCGGGCACCGACCCATTGCTGGCGTTTAGTAATGCTTGCGCCGCGCGGGGCTTCACCGCCTTTTCCCGCTCACCAGCGGACGCCACGGCGTCGAACTTGACTTCTGGCCTCAAATCAGGTAGGATTACCCGCCGAACTTAA
>OTU_1906
ATGCGATAAGTAATGTGAATTGCAGAATTCAGTGAATCATCGAATCTTTGAACGCACATTGCGCCCTCTGGTATTCCGGGGGGCATGCCTGTTCGAGCGTCATTACAACCCTCAAGCTTTGCTTGGTATTGGGTGTTTACCATCTGTGGTACACCTCAAAATCATTGGCGGTGCCATCTGGCTTCTAGCGTAGTAATACTTTCTCGCTATGGAGTTTGGGTGAGCGCTTGCCATCAACCCCTAATTTTCAAAGGTTGACCTCGGATCAGGTAGGGATACCCGCTGAACTTAA
>OTU_1908
ATGCGATAAGTAATGnGAATTGCAGAATTCAGTGAnTCATCGAATCTTTGAACGCACATTGCGCCTCTCTCTCGAGGGGCATGCCTGTCTGAGCGTCATTTAACCAATGGACCCAATGGGTTGATCCCAGTGGGTTCCGTGTTGGGCCTCGCCTAAGGGCGTCGCCTCAAGACCATCAGTCTAGAGCGGACGAGTTCCTTTAGGACAGACCGTTTGATGACTATATTTCTGAATTGACCTCAGATCAGGTAGGAATACCGCCTGAACTTAA
>OTU_1910
ATGCGATAACTAGTGTGAATTGCAGATTTCAGTGAATCATCGAGTCTTTGAACGCACATTGCGCCTCTTGGTATTCCTCGAGGCATGCCTATTCGAGCGTCGTTTCTACCCTCAAGCGCAAGCTTGGTGTTGGGGAACGCCCCGCTAACGCGGCGGCGGCCCTTAAATCCATCGGCGGTGCCGGTGCGGCTTGGAGCGCAGCAGCAATGCAGCTTCCTGAGCCCGCCTGGAACCAGCCGGACAAATGAAACTTTTCTCACGTCGACCTCGAATTAGGTAGGGATACCCGCTGAACTTAA
>OTU_1912
ATGCGATAAGTAATGTGAATTGCAGAATTCAGTGAATCATCGAATCTTTGAACGCACATTGCGCCCATCAGTATTCTGATGGGCATGCCTGTTCGAGCGTCATTTCAACCCTTAAGCCTAGCTTAGTGTTGGGAATCTACCCTGTAGCTACCCTGTAGCTACCCTGTAGTTCCTCAAATTTACCGGCGGAGACGTGGTATCCTCTGAGCGTAGTAGCTTCTATTCTCGCTTTTGTAGGTGCCTCGGCCCTTGCCGTAAAACCCCCCAATTTTTAATGGTTGACCTCGGATCAGGTAGGAATACCCGCTGAACTTAA
>OTU_1914
ATGCGATAAGTAATGTGAATTGCAGAATTCAGTGAATCATCGAATCTTTGAACGCACCTTGCACCCTTTGGAATTCCAAAGGGTATGCTCGTTTGAGTGTCATTGTACTCTCACACTCCCTAATCCTTTGGATTTGGGGAGCGGTGGACTTGGGTGCTTGCTGCTTTCCTTGTGGCTCACCTCAAATGTGTCAGTGCATCTCTTGATTGGACATAGTACGGCGTGATAAGTGTCTTCGCCGGCACCTCATAAGAGGGTGGCTGATCGGGAGCTCTGTGCTTTCAAATCGTCTTCGGACAATCTCTGACAACTTGACCTCAAATCGAGTAGGACTACCCGCTGAACTTAA
>OTU_1916
ATGCGATAAGTAATGTGAATTGCAGAATTCAGTGAATCATCGAATCTTTGAACGCACATTGCGCCCCTTGGTATTCCGAGGGGCATGCCTGTTCGAGCGTCATTTCAAACCCTCAAGCTTCTGCTTGGTGTTGGGTCCTCGTCCCTCACAGGACGTGCCCGAAACTCGTAGGCGGTGGCGCCCAGCTCCTCAGCGTAGTTAAACATTCCGCTCTGGATCAGTTGGGAGTTGCCCGCCGGACAACCACACATTTTCTTATGGTTTGACCTCGGATCAGGTAGGGATACCCGCTGAACTTAA
>OTU_1918
AATGCGATACGTAATGTGAATTGCAGAATTCAGTGAATCATCGAATCTTTGAACGCACCTTGCGCCCCTTGGCATTCCGAGGGGCACACCCGTTTGAGTGTCGTGAAATTCTCAAAACCCCTTTTCTTCTGAAAAAGGTTTTTTGGACTTGGAGGTTCAATGCTCGCTTTCACTTTTGAAGGTGAGCTCCTCTCAAATGAATTAGTGGGGTCTGCTTTGTCGATCCTTGACGTGATAAAATGTTTCTACGTTTTGGATTTGGCACTGTCTCTTGGACACCTGCTACTAACTGTCTCATGGACAAATGATGGTGTTTCGGTCACCGCCATTGGCGGGGAGGCTGGGCCCACGGAAAAACCCTTGACCTCAAATCGGGTGAGACTACCCGCTGAACTTAA
>OTU_1920
AGTGCGATAAGTAATGTGAATTGCAGAATTCCGTGAATCATCGAATCTTTGAACGCATATTGCACTCTCTGGTATTCCGGAGAGTATGCCTGTTTGAGGGTCAGTTAAATAAAAATCGGTGTTGTTGCTGCCTTTAGTGGTAACGCGTCGGAATTGAGTCGTCTTTACCTTCGGTTAAGTGACTTAAAATTTTATGTGATTTTTAAACGTATTTAAACTATTTACTTACGTTTGAATCAATTTGATTAGGTTCGGTCATCCTCATGACCCGCGCCTATAATTTTTCATTAAATGACCTCAAATCAGGTAAGAATACCCGCTGAACTTAA
>OTU_1922
ATGCGATAAGTAATGTGAATTGCAGAATTCAGTGAATCATCGAATCTTTGAACGCACATTGCGCCCGCCAGTATTCTGGCGGGCATGCCTGTTCGAGCGTCATTACAACCCTCGCGTCCCGTTACGCGGTGTTGGGGACTAGCTTTTACCGCTATCCCTTAAACTCAGTGGCAGCGTAACCGCCCCTTTCTCTGCGTAGTAACTACCTCGCCCTGAAAGACGGATGCGCCTCGCCGTAAAACCCCAACTTTTATGAGTTTGACCTCGGATCAGGTAGGAATACCCGCTGAACTTAA
>OTU_1924
ATGCGATAAGTAATGCGAATTGCAGAATCCCAGTGAATCATCGAATCTTTGAACGCACATTGCGCCCATTAGCATTCTGATGGGCATGCCTGTTCGAGCGTCATTTCAACCCTCAGGCTCTTAGCTGGCCCGGCGTTGGGGCATCTGCGACGATCGCAGGCCCTGAAAGACAGTGGCGGTACCCGCTAGCACTCCGGGCGCAGTAGATTTATTTCTCGCCTAGGACGTCTAGCGGGCTTGCCGGCCGTAAAACGCTCTAATCTTCGGAAGGTTGACCTCGGATCAGGTAGGAATACCCGCTGAACTTAA
>OTU_1926
GCGCGAAATGTAGTGTGAATCGCAGAACATTGTGAATCATCGAATCTTTGAACGCACATTGCGCCTCCCTTCACGGGGAGGCATGCCTGTCTGAGCGTCATTCGAACCTATGGGCCCCATCGGGGCCCGTGTTGGGCCTCGTGCTCCGGCGCGTCGCCTCGAAAGGATCGGTCGAACGAGCGGACGTGATCCACTAGGAGACACCGTTCGGAGACCCTAAATCTCAGATCCGACCTCAGATCAGGTAGGGACACCGCCTGAACTTAA
>OTU_1928
ATGCGATAACTGGTGTGAATTGCATCCAAGTAACTCTAATTTACGAATAACACCAAGTGAATCATCGAGTCTTTGAACGCAATTGCGCCCTCTCGGTCGCTTCCAATTGGGGGGTTGACTCATAGGGGGGTACATCTGTTCGAGGGTCATTTGAATCTCTCAAAGGGGTTTTGTCGCCACCCCTTTGGATTTTGGGTCTTGCCGTGAAATTTATCTCGGCTCACCTTGAAAGCATTAGCAAAGCTTTTTAGCACTCTAAGTCTTTTGTGAATCTTTTGTGATGAGGGCGTTCTAATTGGTCAAAGCTGGTCAAGCTCTATAGACGTCTAAACATCCATAAGAGTGACTTTTTGAGTGAAGCTTAGCTTCCAATCATCCTTATAGGATTGGGCATTGAGCTCCATCAATGTTATCAATGACCTCGAATCAGATGAGAATACCCGCTGAACTTAA
>OTU_1930
GCGCGAAATGTAGTGTGAATCGCAGAACATTGTGAATCATCGAATCTTTGAACGCACATTGCGCCTCCCCTCGCGGGAGGCATGCCTGTCTGAGCGTCATTCAAGCCCATGGGCCCCGTGTGGGTCGCGTGTTGGGCCTCGCCCGTGGGCGTCGCCCGGAACGAATAGGTCGAAGGAGCGGACGCGATCCATTAGGACTGACCGCGCCGGGACCCTAAATCTCAGATCGGACCTCAGATCAGGTAGGGACACCGCCTGAACTTAA
>OTU_1932
ATGCGATAAGTAATGTGAATTGCAGAATTCAGTGAATCATCGAATCTTTGAACGCACATTGCGCCCGCCAGTATTCTGGCGGGCATGCCTGTCCGAGCGTCATTTCAACCCTCGAACCCCTCCGGGGGGTCGGCGTTGGGGATCGGCCCTTTACGGGGCCGGCCCCGAAATACAGTGGCGGTCTCGCCGCAGCCTCTCCTGCGCAGTAGTTTGCACACTCGCATCGGGAGCGCGGCGCGTCCATTGCCGTAAAACACCCAACTTTCTGAAATGTTGACCTCGGATCAGGTAGGAATACCCGCTGAACTTAA
>OTU_1934
ATGCGATACGTAATGTGAATTGCAGAATTCAGTGAATCATCGAATCTTTGAACGCACCTTGCGCCCCTTGGCATTCCGAGGGGCACACCCGTTTGAGTGTCGTGAAATTCTCAAAACCCGTTCCTTTTTGTCATTTTTGACAATGGAAAGGATTTTGGACTTGGAGGCCTTTTGCTGGTTTCACCTTGAAGCGAGCTCCTCCCAAACGTATTAGTGGGGTCTGCATCGTCGGTCCTTGGCGTGATAAGTCGTTTCTACGTCTTGGATTTTTGGCGCTGTACACCTGCTTCTAACCGTCTCATCGACAACGATGGTGTTCCGGTCTTTTGCCGATTTATCGGTGGGAGGCTTGACCCACGAACAAACCTTGACCTCAAATCGGGTGAGACTACCCGCTGAACTTAA
>OTU_1936
GTGCGATAAGTAATGTGAATTGCAGAATTCCGTGAATCATCGAATTTTTGAACGCAAATTGCACTCTCTGGTATTCCAGGGAGTATGCCTGTTTGAGGGTTGGTTTAAATAACAATCGGTATGTTGCTTTTTGTGACATGTCGGAGTTGGGTCATCTTAATTCTCTTAAGGGACCTAAAATTGAAGTACTTGCGCATTTCGACGTGTATAATTTTTTTTTATCTCGTCACCGAATGCCATGTTTTATTGGGTGTGATCATGTTAAGTGGTTTCATGCCTATAGGATATTCTTGATTTCAACCTCAAATCAGGTAAGGATACCCGCTGAACTTAA
>OTU_1938
ATGCGATAAGTAATGCGAATTGCAGAATTCAGTGAGTCATCGAATCTTTGAACGCATATTGCGCCCTTTGGTATTCCGAAGGGCATGCCTGTTCGAGCGTCATTATCAAACCATCAAGCTTGGCTTGTTGTTGGGCCGTTTGTCACCTGGTGATAGGTCCAAAAGATAATGACCGGTGTCATAAAGACTCTATATGCAACGAGCTTCTAACAGCACGCATCTGGCAGTCATATGGCCCGGTTCTCACCCCTTTATTTCTCTAAGGTTGACCTCGGATCAGGTAGGAATACCCGCTGAACTTAA
>OTU_1940
AATGCGATAAGTAATGTGAATTGCAGAATTCAGTGAATCATCGAATCTTTGAACGCACATTGCGCCCTCCGGTATTCCGGAGGGCATGCCTGTTCGAGCGTCATTTCAACCCTCAAGCACTGCTTGGTGTTGGGGCACTGCTCCTCTCGCGGGGAGCAGGCCCTGAAATTCAGTGGCGAGCTCGCCAGGACCCCGAGCGCAGTAGTTAAACCCTCGCTCTGGAAGGCCCTGGCGGTGCCCTGCCGTTAAACCCCCAACTCTTGAAAATTTGACCTCGGATCAGGTAGGAATACCCGCTGAACTTAAA
>OTU_1942
ATGCGATACTTGGTGTGAATTGCAGAATCCCGTGAACTATCGAGTTTTTGAATGCAAGTTGCGCTCGAAGCCATTAGGCCGATGGCACGTCTGCCTGGGCGTCTCACAATGCGTCGCTCCCCCACTTACCCTCGGGTGTCGTGTGAGGTGCGGATATTGGCTCCCCGTGTGCAATCGAGCGCGATCAGCCTAAAAGCGAATCCCTACGATCGCCATCGCGGCAAGTGGTGGTTGCCAAACCGTTGCATGTTGTCGTGCATGCTTCGATCATCCTCGGTGACTCTTTGACCCTGAAGCTCCATTAGAATGGGGCCACGATCGAGACCCCAGGTCAGGCGGGATTACTCGCTGAGTTTAA
>OTU_1944
ATGCGATAAGTAATGTGAATTGCAGAATTTAGTGAATCATCGAATCTTTGAACGCACATTGCGCCCCTTGGTATTCCGAGGGGCATGCCTGTTCGAGCGTCATTACAACCCTCAAGCATTGCTTGGTATTGGGCTCTGCTGCTCACCCAGCCGGCCTTAAAATCAGTGGCGGTGCCGTCGGGCCCTGAGCGTAGTAAACATCCTCGCTATAGGGACCTGGTGGACGCTGGCCAGCAACCCCCATTTTCTAAGTTTGACCTCGGATCAGGTAGGGATACCCGCTGAACTTAA
>OTU_1946
ATGCGATAAGTAATGTGAATTGCAGAATTCAGTGAATCATCGAATCTTTGAACGCACATTGCGCCCTCTGGTATTCCGGGGGGCATGCCTGTCCGAGCGTCATTACAAAATTCAAGCTCTGCTTGGTGTTGGGTGCCATCCCCCTTGAGGTGCACCTGAAAATTAGTGGCAGTACGGCCGGTGGTCAAGCGTAGTAATTACTTTCCCGCTTCTAGACACTCCGGGCTTGCTAGCCAGCAACCTCCAAATTTCTTCCATAGTTGACCTCGGATCAGGTAGGGATACCCGCTGAACTTAA
>OTU_1948
ATGCGATAAGTAATGCGAATTGCAGAATTCAGTGAGTCATCGAATCTTTGAACGCATATTGCGCCCTTTGGTATTCCGAAGGGCATGCCTGTTCGAGCGTCATTATCAACCATCAAGCCCGGCTTGTTGTTGGACCCTTTGCAACTGAAACATGTGGCAGGTCCGAAAGATAATGACGGTGTCGTGTTTGACCCTAGATGCAACGAGCTTTTCATAGCACGCATTGAAGTGGTCGGCCGTCCCGGTCTTAACCATCATTTTCTAAGGTTGACCTCGGATCAGGTAGGAATACCCGCTGAACTTAA
>OTU_1950
ATGCGATAAGTAGTGTGAATTGCAGAATTCAGTGAATCATCGAATCTTTGAACGCACATTGCGCCCCTTGGTATTCCATGGGGCATGCCTGTTCGAGCGTCATTTGTACCTTCAAGCTCTGCTTGGTGTTGGGTGTTTGTTCCGCTGCGCGCGTGAACTCGCCTCAAATTAATTGGCAGCCGGCAATCTGGTGTTTGAGCGCAGCACATCTTGCGCTCTTCTCTTTATTGCGGCGTCCATGAAGCCTACAACTTTACGCTTGACCTCGGATCAGGTAGGGATACCCGCTGAACTTAA
>OTU_1952
AGTGCGATAAGTAATGTGAATTGCAGAATTCCGTGAATCATCGAATCTTTGAACGCAAATTGCACTTTCTGGTATTCCGGAAAGTATGCCTGTTTGAGGGTCAGTTAAATAAAAATCGGTGTTGTTGCCGCCTTTCGTGGTGACGCGTCGGAATTGAGTCGTCTTAACCTTCGGTCAAGTGACTTAAAATCTTGCATGATTTTCGAACGTATTTAAATTGCTTACGTACGTTTGGGATATCGAATGTTTATTAGGTTCGGTCATCCTACATGACTCGCGCCCATAATTTTTTTCATTAAATGACCTCAAATCAGGTAAGAATACCCGCTGAACTTAA
>OTU_1954
ATGCGATAAGTAATGTGAATTGCAGAATTCAGTGAATCATCGAATCTTTGAACGCACCTTGCGCCCCTTGGCTATTCCGAAGGGCATGCCTGTTTGAGTATCATGAACACCTCAACTCCCGTGGTTCGCCACGGTGAGCTTGGACTCTGGGGGTTTTGCTGGCCTGTGGTCGGCTCCTCTCAAATGAATTGGCCTGCCAGTGTTTGGTGGCGTCACGGGTGTGATAAATATCTACGCTTGCGATTGCCCACCAGGTAACCTTCAGCAATGAGGGTTCACTGGGGCTCATAGACGTCTCTCCCTnAGCGAGGACAGTTTTTTAACGTTCGATCTCAAATCAGGTAGGACTACCCGCTGAACTTAA
>OTU_1956
ATGCGATAAGTAATGTGAATTGCAGAATTCAGTGAATCATCGAATCTTTGAACGCACATTGCGCCCGCCAGCATTCTGGCGGGCATGCCTGTTCGAGCGTCATTTCAACCCTCGAGCTCCCTTTGGGGAGCCCGGCGTTGGGGACCGGCCTCTACCGCCGCCCCCGAAATACAGTGGCGGCCCCGTCCACGGCGACCTCTGCGTAGTAACTTAACCTCGCACCGGAAACCCGACGTGGCCACGCCGTAAAACACCCCACTTCTGAACGTTGACCTCGGATCAGGTAGGAATACCCGCTGAACTTAA
>OTU_1958
AATGCGACAAGTAATGTGAATTGCAGAATTCCGTGAATCATCGAATCTTTGAACGCATATTGCGCCCTCTGGTATTCCGGAGGGCATGCCTGTCCGAGCGTCATTGCTATACCTCAAGCCTGGCTTGTATGTTGGGCTTACTGTCTTGTTGGGACAGTAGCCCTAAAGGCAGAGGCAGGGTCGTAGTCCGGTCTTTTCAATGCGTATGGGGCATTGTCACACGCTTGAAGGCTGGCCGACCCTTTATGCCTATTGTGGATTTTTATCCTCTTATCAATTTTTTTTCTGATGGACCTCGGATCAGGTAGGGATACCCGCTGAACTTAA
>OTU_1960
GTGCGATAAGTAATGTGAATTGCAGAATTCCGTGAATCATCGAATCTTTGAACGCATATTGCACTTTCTGGTATTCCGGAAAGTATGCCTATTTGAGGGTCAGTTAAATAAAAATCGGTGTTGTTGCTGCCTTTCGTGGTGACGCGTCGGAATTGAGTCGTCTTTATCTTCGGTTAAGTGACTTAAAATTTTATATGATTTTCGAACGTATTTTAATTTGCTTACGTACTGTACGTTTGAGATATCGAATACTTTATTAGGTTCGGTCATCCTTATGACTCGCGCCTATAATTTTCATTAAATGACCTCAAATCAGGTAAGAATACCCGCTGAACTTAA
>OTU_1962
ATGCGATAAGTAATGTGAATTGCAGAATTCAGTGAATCATCGAATCTTTGAACGCACATTGCACCCTCTGGTATTCCAGGGGGTATGCCTGTTCGAGCGTCATTTCAACCATCAAGCACTGCTTGGTATTGGATGCAACATGCTTGTAGTGCATCTTAAAAGCATTGGCAGCAGCATTTACCTTTTAGCATAGTAAATTTTCTCGCTCTGGAGCCGATGCTTGCTGGCCAGAACTATTTCAAAAGGTTGACCTCGGATCAGGTAGGGATACCCGCTGAACTTAA
>OTU_1964
ATGCGATAAGTAATGCGAATTGCAGAATTCCAGTGAGTCATCGAATCTTTGAACGCACATTGCGCCCTTTGGCATTCCGAAGGGCATGCCTGTTCGAGCGTCATTATCACCCTTCAAGCCCTGCGCTTGGTGTTGGACGGCTTGGTCGCATATCTCGTTCGACCCCTCCTAAAGACAATGACGGCGGCCTGTGGTTCCCCCGGTACACTGAGCTTCTTAACTGAGCACGTATCGGACAAGGGCGCCCGGGTCACGGTCCTCTCCCGTAACGGGAAACACTTTTTACCAAGGTTGACCTCGGATCAGGTAGGAATACGCGCTGAACTTAA
>OTU_1966
ATGCGATAAGTAATGTGAATTGCAGAATTCAGTGAATCATCGAATCTTTGAACGCACCTTGCACCTTTTGGCATTCCGAAAGGTACACCCGTTTGAGTGTCATTGTAATCTCACTCCTTCAACTTTTGTTGATGGATGTGGACTTGGACCCTGTTGTGTTACTACGACTGGTCTTAAATGGATGAGTGCACCCTGCTGTTGCAGCGTCTTCAGTGTGATAAGTATCTTCACTGGATAAAGTTCCCTTGGGACACGCAGGCATTGTGGGCTCTGTGCTACAAACCGTCTTTGGACAATCTTTGACAATTTGACCTCAAATCGGGTGGGACTACCCGCTGAACTTAA
>OTU_1968
GTGCGATATGTAGTGTGAATTGCAGAATTTCGTGAATCATCGAATTTTTGAACGCAAATTGCACTCTCCTCGGAGAGTATGCCTGTTTGAGGGTCAGCTTAAAAAAATCGACATAGTTGCTGTTTCGCGGTGACATTCGTCGGCAATTGGGTCATCTTAAACCTTTTTGTTTTAAGCGGCTTAAAATTTTCTTTACCGATTTTACGAACGTTTCTAAGATTTATTTCTTACACGTTTAAGGTATCGATCTTTATTAGACGTGGCCGTCGCATCGGATCGCGTCCATAAATCTTTCGTTAACTGACCTCAGACAGGCAAGAGTACCCGCTGAACTTAA
>OTU_1970
GCGCGAAATGTAGTGTGAATCGCAGAACATTGTGAATCATCGAATCTTTGAACGCACATTGCGCCTCCCTTAACCGGGGGGCATGCCTGTCTGAGCGTCATTTAAACCTATGGACCTAACTGGGTTCCGTATTGGGCCTCGCCTCTATTCTAACGGCGTTGCCTCGAAGGTATCGGCTTTACAGAGCGGACGAGATCCTTATGGACTGACCGTTTTGTAGTCGGAATTTTAACTCTGTCTTGACCTCAGATCAGGTAGGAATACCGCCTGAACTTAA
>OTU_1972
CTGCGATACGTGATGTGAATTGCAGAATTGTGAATCATCGAACTTTTGAACGCACATTGCGCCTGTTGGTACTCCGATAGGCACGTCTGTTTGAGCGTTGTCAAATCTCGGATGGTAATGGAGGATGCGGCACTGAGCACCTCTGAAATATCTCGGCATTGTGCCACGGCGAAACGTGAAGCATTGCTGGAATATCTTCTCTCCCAACCTCAGACAGACGAGAATACCCGCTGAACTTAA
>OTU_1974
GCGCGAAATGTAGTGTGAATCGCAGAACACTGTGAATCATCGAATCTTTGAACGCACATTGCGCCTCTCTCTCGAGGGGCATGCCTGTCTGAGCGTCATTTAACCAAATGGACCAGTTCCGTGTTGGGCCTCGCCTAAGGGCGTCGCCTCAAGACCATCAGTCTAAGAGCGGACGAGTTCCTTTAGGACAGACCGTTCGATGACTATATTTCTGAATTGACCTCAGATCAGGTAGGAATACCGCCTGAACTTAA
>OTU_1976
ATGCGATAAGTAATGCGAATTGCAGAATCCGTGAGTCATCGAATCTTTGAACGCACATTGCGCCCCTTGGTTATTCCGAAGGGCATGCCTGTTCGAGCGTCATTATCACCCCTCAAGCCCTGGCTTGGTGTTGGACTTTAGTTATAGCTTTGCCTATCAACTGGTCTCAAAGATAGTGACGGCGCCCCAGAGGGAACCGGGTACGAGGAGCTTTTTACTAAGCATGTATCTGGGACGACTCTGATGGACGACGGTCTTGTTATACTTTTACCTAAGTGTTGACCTCGGATCAGGTAGGAATACCCGCTGAACTTAA
>OTU_1978
GTGCGATAAGTAATGTGAATTGCAGAATCCGTGAATCATCGAATTTTTGAACGCAAATTGCACTCTCTGGTATTCCGGGAGTATGCCTGTTTGAGGGTCGGTGTATACAAAATCGATGTATTGCTTTTTTTTGCAACACTTCGGAATTGAGTCATCTTTTTTAATCCTTTTAGGGGGTTTTTAAGAGACTTAAAAGTGATATTTTTGCGCATCTTTAGACGTAAGTAGTTTTTTATTTCGTCTTTTTTGGTGGGCTTTTATTAGGTGTAGGTCTTTGTTGAGCTCACGCCTATAAGAATTTCGAGTTTCGACCTCAAATCAGGTAAGAGTACCCGCTGAACTTAA
>OTU_1980
ATGCGATAAGTAATGTGAATTGCAGAATTCAGTGAATCATCGAATCTTTGAACGCAACTTGCGCCCTTTGGTATTCCGAAGGGCACGCCTGTTTGAGTGTCGTGAACTCCTCCACTCGTCTACTTTTGTAGTCAAGCTGGGACTTGGGGGGTTTTTGTGGGTGGTATTCTCCTCCCACTCCCCTTGAATACATTAGTGAAGGACCCATATGGTTGGGGCCCCTCGGTGTGATAATAGACCATCTACATCGTAGGGCCTAACCTTTCAACGGGACTTTTGCTTCCAACCGTCCTCGGACAACTTTGTTTTTCGAACTTGACCTCAAATCAGGTGGGACTACCCGCTGAACTTAA
>OTU_1982
ATGCGATAAGTAATGTGAATTGCAGAATTCAGTGAATCATCGAATCTTTGAACGCACATTGCGCCCATTAGTATTCTAGTGGGCATGCCTGTTCGAGCGTCATTAAGTCCACTTAAGCCCCTGCTTAGTGTTGGGAGACTGCTTTCGCGTAGCTACCCTGTAGCTACCCTGCAGCTCTTTAAAGACAGCGGCGGAGTTGTGGTATCCTCTGAGCTTAGTAATTTGTTCTAGCTTCCGAGTACACCACTTCCCCTGCCGTTAAACCACTTAATTTTTAATGGTTGACCTCGGATCAGGTAGGAATACCCGCTGAACTTAA
>OTU_1984
CTGCGATACGTGATGTGAATTGCAGAATTGTGAATCATCGAACCTTTGAACGCACATTGCGCCTGTTGGTATTCCGATGGGCACGTCTGATTGAGCGTTGTCTACTCTCGGATGGTCATGGGGGATGTCTAGACACCCCTGAAATGTCTCGGCACTGTGCCACGGCGCAACGTGAAGCAGTGCCGGCAAGATAACCATATACTCACCAACCTCAGTCAGACGAGAATACCCGCTGAACTTAA
>OTU_1986
ATGCGATAAGTAATGTGAATTGCAGAATTTAGTGAATCATCGAATCTTTGAACGCACATTGCGCCCTGTGGTATTCCGCGGGGCATGCCTGTTCGAGCGTCATTATAACCATCAAGCCTAGCTTGGTATTGGAGCCCGCGTCTGCGGCTCCCAAAAACAGTGGCAGTCTTTACAGACCCTAAGTGTAGTAACATATCTCGCTTTTGGACTCTGTAGCGGCTCGCCAGAACCTAAATTTTCAGGTTGACCTCGGATCAGGTAGGGATACCCGCTGAACTTAA
>OTU_1988
ATGCGATAAGTAATGTGAATTGCAGAATTCAGTGAATCATCGAATCTTTGAACGCACCTTGCGCTCCTTGGTATTCCGAGGAGCATGCCTGTTTGAGTGTCATTAAATTCTCAACCCATTCAGCTTTTGTTAGATGAATGTGGCTTGGATTTTGGGGGGTTGTGCGGGCTTTATCAAGTCGGCTCCCTTTAAATGTATTAGCGGAAAACCCTTGTGGACCGTCTTTGGTGTGATAATTATCTACGCCATTGCCGTGAAGCAGCTATACAATGGGACTTCAGCTTCAAACCGTCCTTTAGAAGGACAACACTTAATTGACATTTTGACCTCAAATCAGGTAGGACTACCCGCTGAACTTAA
>OTU_1990
ATGCGATAAGTAATGTGAATTGCAGAATTCAGTGAATCATCGAATCTTTGAACGCACATTGCGCCCCTTGGTATTCCGAGGGGCATGCCTGTTCGAGCGTCATTATAACCACTCAAGCCTCGGCTTGGTATTGGGGTCTCGCGGTCTCGCGGCCCTTAAAACCAGTGGCGGTGCCGTCTGGCTCTAAGCGTAGTAATTTTTCTCGCTATAGGGTCCTGGCGGTGTTTGCCATCAACCCCAAATTTTATTAGGTTGACCTCGGATCAGGTAGGGATACCCGCTGAACTTAA
>OTU_1992
AGTGCGATAAGTAATGTGAATTGCAGAATTCCGTGAATCATCGAATCTTTGAACGCAAATTGCACTCTCTGGCAACCCGGGGAGTATGCCTGTTTGAGGGTCAGTGTTAATAAAAATCGGGTGCGTTGCAATTTTTGTGACGTTTCCGGAGTTTGAGTTATCTTAACTTCGGTTTTAAGAGGCTTAAAATTGACCTTTTTTTGTGCATTTTAGACGTACATAAATTTTTTTTTATTCGTCTATCCTAATGCCAAAATCTATTAGATGCGACCATATCTTGTGGTTCCGTGTCTATAAATTTTTCATGATTTGACCTCAAATCAGGTAGGAACACCCGCTGAACTTAA
>OTU_1994
ATGCGATAAGTAATGTGAATTGCAGAATTCAGTGAATCATCGAATCTTTGAACGCACATTGCGCCTTAGGGTATTCCTTGAGGCATGCCTGTTCGAGCGTCGTTTAACTTCACAAAGCTTTGCTTTGCGTTGGATGTTTGTCTTTGTAACAAAAGACACGTCCTAAAACGATTGGCATCCGATTTGGCCCAAAAACACATCGAATTGTGTCAATGAGTCTCAACGGATTGTTTGACTTTATTTTACAAGTCGACCTCGGATCAGGCAAGACTACCCGCTGAACTTAA
>OTU_1996
ATGCGATAAGTAATGTGAATTGCAGAATTCAGTGAATCATCGAATCTTTGAACGCACATTGCGCCCCTTGGTATTCCGAGGGGCATGCCTGTTCGAGCGTCATTATAACCACTCAAGCCTAGCTTGGTATTGGGGTTCGCGTGCTCGCGGCCCTTAAAATCAGTGGCGGTGCCGTCTGGCTCTAAGCGTAGTAATTCTCTCGCTATAGAGTCCCGGCGGTTACTTGCCAGAACTCCCCACTTTAAGGTTGACCTCGGATCAGGTAGGGATACCCGCTGAACTTAA
>OTU_1998
AGTGCGATAAGTAATGTGAATTGCAGAATCCGTGAATCATCGAATTTTTGAACGCAAATTGCACTCTCTGGTATTCCGGGGAGTATGCCTGTTTGAGGGTTGGTTTAAATAACAATCGGTGTGTTGCTTTCTTGTGACATTTCCGGAGTTGGGTCATCTTAATCTTTTAAGGGACCTAAAATTGATGTTCTTGAGCATCTTGACGTGTATAATTTTTTTATCTCGTCGCCGGATGCAGAGATATTATTAGGTGTGACTATGCTAAGTGGTTTCATGCCTATAGGAATCTTGATTTCAACCTCAAATCAGGTAGGGATACCCGCTGAACTTAA
>OTU_2000
ATGCGATAAGTAATGTGAATTGCAGAATTCAGTGAATCATCGAATCTTTGAACGCACATTGCGCCTCCCTTAACCGGGGGGCATGCCTGTCTGAGCGTCATCTAAATCTATGGACCCAATAGGGTTCCGTGTTGGGCCTCGCCCCTCTCTCTGAGTGGCGTCGCCTCAAAGGCATCAGCTTTATGGAGCGGATGGGATCTTTATGGACTGACCGTTCTGTGGCTGGAGTTTGACTCTGATTTGACCTCAGATCAGGTAGGGACACCGCCTGAACTTAA
>OTU_2002
ATGCGATAAGTAATGTGAATTGCAGAATTCAGTGAATCATCGAATCTTTGAACGCACATTGCGCCCGCCAGTATTCTGGCGGGCATGCCTGTTCGAGCGTCATTTCAACCCTCAAACCCCCGGGTTTGGTGTTGGAGATCGGCATGAGTCCTTCGGGGCGACGCCGTCTCCCAAATATAGTGGCGGTCTCGCTGTAGCTTCCTCTGCGTAGTAGCACACCTCGCACTGGGAAACAGCGTGGCCACGCCGTTAAACCCCCCACTTCTGAAAGGTTGACCTCGGATCAGGTAGGAATACCCGCTGAACTTAA
>OTU_2004
ATGTGATAAGTAATGTGAATTGCAGAATTCAGTGAATCATCGAATTTTTGAACGCATCTTGCGCTTCTTGGTATTCCGAGAAGCATGTCTGTTTGAGTGTCATTAACTTCTCAATCATTCTGGCTTGAATTTGGCTTGTTTGATTTGGATCATGGATGTTGCAGGGTTTTTTTTTTAAAAAGTCTGCTCATCTGAAATGTAGTAGCATAAGTTTTTCAATCACTTATCATTGGTATGATAATTGTTTATACTATCATTGAAGTGTTTGACTTGAGCTTCAAATTGTTTGTTTAACAGACAGCTATATGAAAAATTTGACCTCAAATCAGATAGGACTACCCGCTGAACTTAA
>OTU_2006
ATGCGATACGTAATGTGAATTGCAGAATTCAGTGAATCATCGAATCTTTGAACGCATATTGCGCTCTTTGGTATTCCGAAGAGCATGCTTGTTTGAGTATCAGTAAACACCTCAACCTCCTCTTGTTTTTTCAAAAGGAGGGTGGACTTGAGCTATCCCAACAACCTTCACCGGTAGGCGGGCGGCTTGAAATGCAGGTGCAGCTGGACTTTTATCTGAGCTAAAAGCATATCTATTTAGTCCTCGTCAAACAGGATTATTACTATTGCTGCAGCTAACATAAAGGATAATTGTCCTCATTGCTGACTGATGCAGGATTTTACGACACTTTATGTGTTGTTCAACTCGATCTCAAATCAAGTAAGACTACCCGCTGAACTTAA
>OTU_2008
GTGCGATAAGTAATGTGAATTGCAGAATTCAGTGAATCATCGAATCTTTGAACGCACATTGCACCTTCTGGCATTCTGGGAGGTATGCCTGTTCGAGCGTCATTGCAACCATCAAGCTTTGCTTGGTATTGGGTGCCACTGCTTGGTGCATCTCAAAATTAGTGGCGGTTCCATTCAGCTTCAAGCGTAGTAATTTCTCGCTCCTGGAGTnTGTGTTGTGCTTGCTAGAACCCCTAATTTATCAAGGTTTGACCTCGGATCAGGTAGGGATACCCGCTGAACTTAA
>OTU_2010
ATGCGATAAGTAATGTGAATTGCAGAATTCAGTGAATCATCGAATCTTTGAACGCACATTGCACCCGGTGGTATTCCGCCGGGTATGCTTGTTCGAGCGTCATTATAACCACTCAAGCCTGTCTTGGTGTTGGGGATTGCGAATTTTGCAGCCCTAGAGTCCAGTAGCGTCACCTGCGGGTTCTAAGCGTAGTAATTTCTCCTCGCTACAGAGCCTGCTGGTGGATAGTGTAAATCCAGTTAATTCTGCGTGTCCTGCTATTAAACCCCCAATTTTTAAAGGTTGACCTCGGATCAAGTAGGGATACCCGCTGAACTTAA
>OTU_2012
ATGCGATAAGTAATGTGAATTGCAGAATTCAGTGAATCATCGAATCTTTGAACGCACCTTGCGCTCCTTGGTATTCCGAGGAGCATGCCTGTTTGAGTGTCATTAAATTCTCAACCTCACCCGTTTTGTAATGAGACAGGTGAAGGCTTGGATGTGGGGGTTTTGCAGGCTGCCTCAGTGCTGGTCTGCTCCCCTGAAATGCATTAGCGAGCTCATATGAGCTTCCGTCTATTGGTGTGATAATTATCTACGCCGTGGATTGGACTCATGCTTGCTTCTAACCGTCCGCAAGGACAATTTACTTGACCAATTTGACCTCAAATCAGGTAGGACTACCCGCTGAACTTAA
>OTU_2014
ATGCGATACGTAATGTGAATTGCAGAATTCAGTGAATCATCGAATCTTTGAACGCACCTTGCGCCCCTTGGCATTCCGAGGGGCACACCCGTTTGAGTGTCGTGAAATTCTCAAAACCCCTTCCTTTGCCGGAATGGATTTTGGACTTGGAGGCCTTTTGCTGGTTTCACCTCGAAGCCAGCTCCTCCTAAATGGATTAGTGGGGTCTGCTTTGCCGATCCTTGACGTGATAAGACGCTTCTACGTCTCGGGTTTTGGCACTGTGCCTCTGCTTCTAACCGTCTCAATGACAACGATGGTGTTCCGGTCACCGCCGATTCGTCGGTGGGAGGCTTGACCCACAAAATGACCTTGACCTCAAATCGGGTGAGACTACCCGCTGAACTTAA
>OTU_2016
ATGCGATAAGTAATGTGAATTGCAGAATTCAGTGAATCATCGAATCTTTGAACGCACCTTGCGCCCTTTGGCATTCTGAAGGGCATGCCTGTTTGAGTGTCGTGTCCATCTCAAGCCCTCTATGGCCCCTTACAGTCGGGTCTGGTCGGTTTGGACTTGGAGGCTTTGCTGGCGTCGCATTCTCTGGCGCGTCGGCTCCTCTGAAAGGCATTAGCTGGACTTTGGTTTGCATGCGCGGTGTAATAGTGATGTGTTCACCGGGAGTGCTTGCCTGACAGGTTCGCTTCTAATCGTCTTCGGACAAGGTCTCCTATGGCCTTCTCTCGATCGTTTGACCTCAAATCAGGTAGGACCACCCGCTGAACTTAA
>OTU_2018
ATGCGATAAGTAATGCGAATTGCAGAATTCCGTGAGTCATCGAATCTTTGAACGCACATTGCGCCCTTTGGCATTCCGAAGGGCATGCCTGTTCGAGCGTCATTATCACCCCTCAAGCTTGGCTTGTTGTTGGGCCTCTGTCGTGACAGACAGGCCCCAAAGATAATGACGGCGTCTCGAGACCCCTGGTACACTGAGCTTTTTACGAGGCACGTACTGCGGTGGGCTCGAGGCTCCGGTCTCAACCATATTTTTCTCAGGTTGACCTCGGATCAGGTAGGATTACCCGCTGAACTTAA
>OTU_2020
ATGCGATACGTAATGTGAATTGCAGAATTCAGTGAATCATCGAATCTTTGAACGCACCTTGCGCCCCTTGGCATTCCGAGGGGCACACCCGTTTGAGTGTCGTGAAATCCTCAAAACCCTTCCTTTTCTTTGATCAGGATAGGGCTTTTGGACTTGGAGGTTCGATGCCCGCTTTCGCCTTTGAAAGTGAGCTCCTCCCAAACGAATTAGTGGGGTCCGCTTTGCCGATCCTTGACGTGATAAAACATTTCTACGTTTTGGACCCGGCACTGTTCTTTTGGACATCTGCTCCTAACCGTCTCATGGACGACGATGGTGCTCCGGTCTTTGCCACCCATGTTGGCAGGAGGCTTGACCCACAAAAAAAACTATACCTTGACCTCAAATCGGGTGAGACTACCCGCTGAACTTAA
>OTU_2022
AATGCGATAAGTAATGTGAATTGCAGAATTCAGTGAATCATCGAATCTTTGAACGCACATTGCGCCCCTCGGCACTCCGGGGGGCATGCCTGTCCGAGCGTCATTAAGACTATCAAGCCTGGCTTGGTCTTGGGCGCGGTCTTGAGACCCGCCCGCAACTCGTCGGCGGTGCCGGTTCGGTCCTGAGCGTAGCAGAGATACTCGCTCCGGGGTCGCGACGGCGCCCGCCAGTAGTTTTTACCTACGGTTTGACCTCGGATCAGGTAGGGATACCCGCTGAACTTAA
>OTU_2024
ATGCGATAAGTAGTGTGAATTGCAGAATTCAGTGAATCATCGAATCTTTGAACGCACATTGCGCCCCTTGGTATTCCATGGGGCATGCCTGTTCGAGCGTCATTTGTACCCTCAAGCTCTGCTTGGTGATGGGTGTTTGTTCCGCCACAGCGCGTGAACTCGCCTCAAATCAATTGGCAGCCGGCAATCTGGTGTTTGAGCGCAGCACATTTTGCGCTCTTCGCTGTGTTGCAGGCGTCCATGAAGCCTATATTTTCGCGCTTGACCTCGGATCAGGTAGGGATACCCGCTGAACTTAA
>OTU_2026
GTGCGATAAGTAGTGTGAATTGCAGAATTCCGTGAATCATCGAATTTTTGAACGCAAATTGCACTCTCCTCCGGAGAGTATGCCTGTTTGAGGGTTGTTAAAATAAGAAAATCGATGCGTCTCGTTTTTTAGTGACGTATATCGGAATTGGGTCGTCTTTAAAAGGTTCAACAATCCTTTTTAAGAGGCCTAAAATTGACATCATTCGGGTACGATTCGAGCGTGGTTAATAACGTTCGTTCGATCGGTGCCGTAATATTAGGTGCGACCATCTCACCGTGGTATCGCGCCCATAACGATATGAAAATTTGACCTCAAATCAGGTAGGAATACCCGCCGAACTTAA
>OTU_2028
AATGCGATAAGTAATGTGAATTGCAGAATTCAGTGAATCATCGAATCTTTGAACGCACATTGCGCCCGCTAGTATTCTAGCGGGCATGCCTGTTCGAGCGTCATTTCAACCCTCAAGCTCTGCTTGGTGTTGGGGACCCGCCGACCTCTCCGGAGGAGAGGCGATCCCCCAAAGACAGTGGCGGACCTACTGGTGTCTTTCCCCTTGCGTAGTAGTTTTCTCTTACGAGCGCACTGGGACCCGGTGGTGTTCTTGCCGTTAAACCCCCAATTTTTCTATGGTTGACCTCGGATCAGGTAGGAATACCCGCTGAACTTAA
>OTU_2030
ATGCGATAAGTAATGTGAATTGCAGAATCCAGTGAATCATCGAATCTTTGAACGCACCTTGTGCTCCTTGGCATTCCGGGGAGCACGCCCGTTTGAGTGTCACTGTTTAAATCCAGCCAACCTCTTTTGAGGTTGGTCTGGGCTGCTGGGTGGTTAATTGCAGGTGCTCTGTTATGGGGCCTTGCTCATCCCAAATGCATTGGCTGCTGAATGTGCATTGAAGGGTTGGATGTGAATCTTTTCATCCCTGCCTGTGTACACCTAAGCCTCTCAGAGCCCACCTTTGGTGGGCCTTTTTAAGGCTACTTGACCTCAAATCGGGTGGGACTACCCGCTGAACTTAA
>OTU_2032
ATGCGATAAGTAATGTGAATTGCAGAATTCCGTGAATCATCGAATCTTTGAACGCATATTGCGCCCTCTGGCATTCCAGAGGGCATGCCTGTCCGAGTGTCATTGCCTCTCTCCAAGCCCTCCAGCTTGGGTGTTGGGCTGCCGTCCCCTCCCGTGGCGGGGTTGGGACGGGCCTGAAAGACAACGGCGATGCGATGGTCAGCTCCCGAGCGTATGGGTTTATTTTCCCGCTCTACGGGTGTGATCGGCATCTGCCTCTGCCCTGCAGTGCTGACTCCAGTGGACCTCGGATCAGGTAAGGATACCCGCTGAACTTAA
>OTU_2034
ATGCGATAAGTAATGTGAATTGCAGAATTCAGTGAATCATCGAATCTTTGAACGCACCTTGCGCTCCTTGGTATTCCGAGGAGCATGCCTGTTTGAGTGTCATTAAATTCTCAACCTTACCAGCATTTGTTGGTATTGGCTTGGATATGGGGGTCTTTTGCTGGCTTCGTGAAGAGGTCTGCTCCCCTTAAATGTATTAGCCGGTGCCCCGCGTGGATCCCGTCTATTGGTGTGATAATTATCTACGCCGTGGATGGTCTGCTTTAATGGGATGCGCTGCTTCTAATCGTCCGTTCAGTTGGACAATCAATGACAATTTGACCTCAAATCAGGTAGGACTACCCGCTGAACTTAA
>OTU_2036
ATGCGATACATAATATGAATTGCAGAATTCAGCGAATCATCGAGTTTTTGAACGCACATTGCGCCCCTTGGCATTCCGAGGGGCATGTCCGACCGAGCGTCGCACCACCGCTCGGCCTGCGCTGTTTTTGCAGCGCCGGCCGGTGTTGGGGAGCGAGGGCCTTCAGCGCCAGCGCCCCTGAAATACAGTGGCAGCCTCCGAGCGGGCACACAGCGTAGTTAATCCTAACGCTCTGCAACCGCCGGGGAGTTCGCCGTAAAACAAACCGTATGGTCTTAACAGTTGGCCTCGGTTCGGACAAGGTTACCCGCTGAACTTAA
>OTU_2038
ATGCGATAAGTAATGTGAATTGCAGAATTCAGTGAATCATCGAATCTTTGAACGCACATTGCGCCCTTTGGCATTCCGAGGGGCATGCCTGTTCGAGCGTCATGATCAAATCTCAAGCCTTGCTTGGTATTGGGCTTTCGCCTCCCCTGCCTGTGTGCAGGTAAGTGGCGTGCCTGAAAGTCACTAGCAGTGCCTCAATAGACTCAAGCGTAGCAGACTGGACTCGCTTTGGAGGCCTTTTGTAGGCACTGTTAACCAAACAATCATGTTGGACCTCGGATCAGGTAGGGATACCCGCTGAACTTAA
>OTU_2040
ATGCGATAAGTAATGTGAATTGCAGAATTCAGTGAATCATCGAATCTTTGAACGCACATTGCGCCCTGTGGTATTCCGCAGGGCATGCCTGTTCGAGCGTCATTATAACCACTCAAGCCTCGCTTGGTGTTGGGGTTCGCAGCTCTGCGGCCTCTAAAATCAGTGGCGGTGCCTATAGGCTCTGAGCGTAGTAATTCTCCTCGCTATAGAGTCCTATTGGGTTCCCAGCCAAAACCCCCATATTTTTTTATAGGTTGACCTCGGATCAGGTAGGGATACCCGCTGAACTTAA
>OTU_2042
GTGCGATAAGTAATGTGAATTGCAGAATCCGTGAATCATCGAATTTTTGAACGCAAATTGCACTCTCTGGTATTCTGGAGAGTATGCCTGTTTGAGGGTTGGTTTAAATAACAATCGGTATGTTGCTTTCTTTTTGTGACATATCCGGAGTTGGGTCATCTTAATCTTTAAGGGACCTAAAATTGATGTTTTTGAGCATCTTGACGTGTATAATTTTTTTATCTCGTCGCCGGATGCAAGAGAGTATTATTAGGTGTGACTATGCTAAGTGGTTTCATGCCTATAGGATTCTTGATTTCAACCTCAAATCAGGTAGGGATACCCGCTGAACTTAA
>OTU_2044
GTGCGATAAGTAATGTGAATTGCAGAATTCCGTGAATCATCGAATCTTTGAACGCATGTTGCACTCTCTGGCATTCCGGAGAGTATGCCTGTTTGAGGGTCGGTCGAATAAAAATCGACGTTTTCGTCGGAATTGGGTCGTTCTTTAACTTAAGTGACTTAAAATTGAATTTTTTTTCGATGAACTCATCTAAATTTGTGGGTTCGTCTTAAAATGCGCATTGGACGCGACCATTCTTGTGGTTATTGTGTTCATGGTTTCTTCATAATTCGACCTCAAATCAGGTAAGAGTACCCGCTGAACTTAA
>OTU_2046
ATGCGATAAGTAATGTGAATTGCAGAATTCAGTGAATCATCGAATCTTTGAACGCACATTGCGCCCCTTGGTATTCCGAGGGGCATGCCTGTTCGAGCGTCATTATAACCACTCAAGCCTAGCTTGGTATTGGGGTTCGCGGTTTCGCGGCTCCTAAAATTAGTGGCGGTGCCGTCTGGCTCTAAGCGTAGTAATTTTCTCGCTATGGAGTCCGGGTGGTTGCTTGCTAAAAACTCTAACTCCTCACGGTTGACCTCGGATCAGGTAGGGATACCCGCTGAACTTAA
>OTU_2048
AGTGCGATAAGTAATGTGAATTGCAGAATTCCGTGAATCATCGAATCTTTGAACGCATATTGCACTCTCTGGTATTCCGGAGAGTATGCCTGTTTGAGGGTCGTTCGAATAAAAATCGACGTTTTTTTCGTCGGAATTGGGTCTTTCTTTTTTGACCTTCGAGTTTTTAAAGTGACCTAAAATTGTTGAATTTTTCGATGAACTCATCTGAATTTTTATTTCGTGGGTTTGTCTTAAAACGTGCACTGGACGCGATCATTTTTCGTGGTTAACCGCGTTCATGATTTTCTTCATAATTCGACCTCAAATCAGGTAAGAGTACCCGCTGAACTTAA
>OTU_2050
TTGCGATACGTTATGGAAATTGCATACGTGAGTCATTGAATCTTTGAACGCACATTGCGCCCTGTAGTTCTCTGCAGGGCATGTGGGATTGAGCGTCTTTTCAAATCAAAGTGTTGCGGCATTGCTGTTGCTGCTAATTTTATGGGCAAGTACTCTGAGTCTGAATTTTGACATGTGCTTTGCCAATCGTAGTCTAGACCTCAGCCCCACAAGAATACCCGCTGAACTTAA
>OTU_2052
ATGCGATAAGTAATGTGAATTGCAGAATTCAGTGAATCATCGAATCTTTGAACGCACATTGCGCCCGCCAGTATTCTGGCGGGCATGCCTGTCCGAGCGTCATTTCAACCCTCGAACCCCTCCGGGGGGTCGGCGTTGGGGATCGGCCACCCTCTAAACCGGGCGGCCGTCTCCGAAATACAGTGGCGGTCTCGCCGCAGCCTCTCCTGCGCAGTAGTTTGCACACTCGCAACGGGAGCGCGGCGCGTCCAATGCCGTAAAACACCCCAAACTTCTGAAATGTTGACCTCGGATCAGGTAGGAATACCCGCTGAACTTAA
>OTU_2054
ATGCGATAAGTAATGTGAATTGCAGAATTCAGTGAATCATCGAATCTTTGAACGCATATTGCGCCCCTTGGTATTCCGGGGGGCACACCTGTTCGAGCGCCATTTGAACCCTCAAGCATAGCTTGGTGTTGGGTGAGGTCCCCCTTTAGGGGACCCTCCCGTAACTCGTAGGCGGTCACCGTCCGTACTCCCCCGGCGTAGCAGGCTCACGCACTCGCTCGGGGATAGGACGAGACCATGCCTTTATAAAACCCTTTCAAAAAGGTTTGGCCTCGGATCAGGTGGGGATACCCGCTGAACTTAA
>OTU_2056
GTGCGATAAGTAATGTGAATTGCAGAATTCCGTGAATCATCGAATTTTTGAACGCAAATTGCACTCTCTGACATCCCGGAGAGTATGCCTGTTTGAGGGTCAGTATATATAAATCGGTATGTTGCTTTTTCTGTAACGTTCCGGAGTTTGGGTTGTCTTAGCTTTTAAGAGACTTAAAATTAATATTTTTTTGCGCATTTTTAGACGTACATAAATTTTTTTTATTCGTTTATTTTAATGCCAAAATTTTATTAGATACAATCATATCATGTGGTTCCGTATCTATAAGTTCATAATTTGACCTCAAATCAGGTAGGAGTACCCGCTGAACTTAA
>OTU_2058
GCGCGAAATGTAGTGTGAATTGCAAAACATTGTGAATCATCGAATCTTTGAACGCACATTGCGCCCCCTGTTACAGGGGGGCATGCCTGTCTGAGTGTCTTTGATACCCATAGACGGTTCCGTCTGTCTTGGGCGTCGCGGCCCGCGTCGCCTCGAATCCATTGCCGTGGAGCGGACGAGATCCTCTGGGACGACGCCGCCTCCCCGGAAGCCATTCTAAGGCAGACCTCAGATCAGGTAGGACCACCGCCTGAACTTAA
>OTU_2060
ATGCGATAAGTAATGTGAATTGCAGAATTCAGTGAATCATCGAATCTTTGAACGCACCTTGCACCCTTTGGCATTCCGAAGGGTATGCTCGTTTGAGTGTCATTGTACTCTCACACTCTCTACTCCTTTGGATTTGGGGAGCGGTGGACTTGGGTGTTTGCTGCTTTTCCTTGTGGCTCACCTCAAATGTGTTAGTGTACCTCTTGGTTGGACATAGTACGGCGTGATAAGTGTCTTCGCCGGCACCTCGCAAGAGGGTGGCCAATCCAAAGAGCTCTGTGCTTTCAAACCGTCTTCGGACAATCTCTGACAACTTGACCTCAAATCGAGTAGGACTACCCGCTGAACTTAA
>OTU_2062
ATGCGATAAGTAATGTGAATTGCAGAATTCCAGTGAATCATCGAATCTTTGAACGCACATTGCGCCCATTGGCATTCTAATGGGCATGCCTGTCCGAGCGTCATTTCAGTCACTCAGGCCTATACAGCCTGGCGTTGGGGCATCTACAGTTGAGTGTAGGCCCTGAAAGATAGTGGCGGTGTCCGCTAGCACTCCGGGCGCAGTACATTTCCTTCTCGCCTAGGACGTCTTGCGGGCTGCCGGCCGTAAAACAGCCTGAAGCTCAGAAGGTTGACCTCGGATCAGGTAGGACTAACCCGCTGAACTTAA
>OTU_2064
ATGCGATAAGTAATGTGAATTGCAGAATTCAGTGAATCATCGAATCTTTGAACGCACATTGCGCCCTTTGGTATTCCGAAGGGCATGCCTGTTCGAGCGTCATTATCAACCGTCAAGCCCGGCTTGTTATTGGGTCTTTTTTATCGGTTAGACGATAGGCCTGAAAGATAATGGCGGTGTCAAGATTAGACCCCAGGTGCAGCGAGCTATAAGCATACACTGAGGCGGTCGTTTTGGCCCGGTCTTAACTATTTATTTTCTAAGGTTGACCTCGGATCAGGTAGGATTACCCGCTGAACTTAA
>OTU_2066
ACGCGAAAGGTAATGCGAATTGCAGAATCAGTGAGTCATCGAATCTTTGAACGCACATTGCGCCTCTCGGTATTCCGGGAGGCACGCCTGTTCGAGCGCCATTACACACTCCAAGCGATGCTTGATGTTGGACGATGCGGTCCCTTGTGGGCCGCAAGTCTGGAACGCGTGGGCGCCCGCCGTCGGAACGTGAACGTAGCAAGACGTCAGTCAAAATCGTTCAGTTAGTTCTTACGGAGAGCAGCCTCATCTTCTATCTAAGAAATTTGGCCTCGGATCAGGCGGGGATACCCGCTGAACTTAA
>OTU_2068
ATGCGATAAGTAATGTGAATTGCAGAATTCAGTGAATCATCGAATCTTTGAACGCACCTTGCGCTCCTTGGCTATTCCGAGGAGCATGCCTGTTTGAGTGTCATGTTAATATCAACTCTGATGGTTTTTGTTAACCATTGGATGTTGGACTTGGAGGTTCGTGCTGGCTGCAAAGTCGGCTCCTCTTGAATGCATTAGCTTGGACCTGTGCGCGTTTGCTAGCGGTGTAATACATTTTATTCACCACGGGCCGTGTCACTATTAGGGTCTGCTTCTAATCGTCCTTACCGGACAATATAAACTTTATGACTCTGACCTCAAATCAGGTAGGACTACCCGCTGAACTTAA
>OTU_2070
ATGCGATAAGTAATGTGAATTGCAGAATTCAGTGAATCATCGAATCTTTGAACGCACATTGCGCCCCTCGGTACTCCGGGGGGCATGCCTGTCCGAGCGTCATTGAAAACCATCAAGCCTAGCTTGGTCTTGGGCGCGGTCTTGGGACCCGCCTGCAACCCGTCGGCGGTGCCGTTCGGCCCTGAGCGTAGCAAAACCTCTCGCTCGGGGGTCGCGGCGGCGCCCGCTAGGAGCACACTCCTCAAGTTTGACCTCGGATCAGGTAGGGATACCCGCTGAACTTAA
>OTU_2072
ATGCGATAAGTAATGTGAATTGCAGAATTCAGTGAATCATCGAATCTTTGAACGCACATTGCGCCCCTTGGTATTCCGAGGGGCATGCCTGTTCGAGCGTCATTATAACCACTCAAGCCTCGGCTTGGTATTGGGGTCTCGCGGTCTCGCGGCCCTTAAAATCAGTGGCGGTGCCGTCTGGGCnCTnAGCGTAGTAAATATCCTCGCTATAGGGACCCCGTAGACACTAGCCTTCAACCCCCATTTTCCAAGTTTGACCTCGGATCAGGTAGGGATACCCGCTGAACTTAA
>OTU_2074
ATGCGATACTTGGTGTGAATTGCAGAATCCCGTGAGCCATCGAGTTTTTGAATGCAAGTTGCGCCCAAAGCCATTAGGCTGAGGGCACGTCTGCCTGGGCGTCTCACAATGCGTCGCTGTCCCACTCACCCTCGGGTGTCGTGTAAGGTGTGGATATTGGCTCCCCGTGTGCAATTGCCCGCGGTCAGCCTAAAAGAGAATCCCGACGATCACCGTCGCGGCAAGTGGTGGTTGCCAAACCGTTGCATGTTGTCGTGCACGCTTCGATCATCCTCGGAGACTCTTTGACCCTGAAGCTCCGTTAGAATGGTGCCACGATCGAGACCCTAGGTCAGGCGGGATTACCCGGCTGAGTTTAA
>OTU_2076
ATGCGATAAGTAATGTGAATTGCAGAATTCAGTGAATCATCGAATCTTTGAACGCACATTGCGCCCGCTGGTATTCCAGCGGGCATGCCTGTTCGAGCGTCATTTCAACCCTCAAGCCCTCGTGTGCTTGGTGTTGGGGCACAGCCTGTAGAAGGGCTGGCCCTGAAATTCAGTGGCGTGCTCGCTAAGACTCCGAGCGTAGTAATTTTTTTCTCGCTTAGGTTGGATTAGCGGTGCGTAGCCGTAAAACCCCCTAATATTTTCTGAAGGTTGACCTCGGATCAGGTAGGAATACCCGCTGAACTTAA
>OTU_2078
GTGCGATAAGTAATGTGAATTGCAGAACTCCGTGGATCATCGAATCTTTGAACGCAAATTGCACTTTCCGGTATTCCGGAGAGTATGCCTGTTTGAGGGTCGTTAAGATAAACGATCGTTTTCGTCTCTTTCGGGTGACGATTTCGGAATTGAGCCCCGTCTTTAAAGATTTTCTTTTTTAAAGAGGCTTAAAATTTTTTTGATCGGCATGATGAGACTTATGTTTAGATACGTTAGGTTCGCGTCATGCAATCTTTTTATTAGGTTATGACCATAAATCGATCAAGATGATGATCGATGGACGGTTTCACGACCCATAATTTCGTTTCATTTCATGACCTCAAATCAGGTAGGAATACCCGCTGAACTTAA
>OTU_2080
ATGCGATAAGTAGTGTGAATTGCAGAATTCAGTGAATCATCGAATCTTTGAACGCACCTTGCGCTTTTTGGTATCCATTCCAAGAAGCATGTCTGTTTGAGTGTCATTAAATTCTCAAAATTTCTTACCTCGTGTACTTTGTAACAGAAGGGCTCAGGTTTGAATTTTTGGATTGTGGAAGTTGCTGGCCTTGGAGTCTGCTCTTCTTAAATATATTAGCAAGAGTCCAATTCGATGCTCTTTCGGTATAATAAAATTTCTTGTGTACTGATTGATATTGAACCTTCTTTCGCGAAGTGGGACTTGTGCTTCCAGCTGTCTTCATTTTCGAGACAAATTTGACAATCTGACCTCAAATCAGATAAGACTACCCGCTGAACTTAA
>OTU_2082
AGCGCGAAATGTAGTGTGAATCGCAGAACACTGTGAATCATCGAATCTTTGAACGCACATTGCGCCTCTCTCTCGAGGGGCATGCCTGTCTGAGCGTCATTTAACCAAATGGACCCAATGGGTTAATCCCAGTGGGTTCCGTGTTGGGCCTCGCCTAAGGGCGTCGCCTCAAGACCATCAGTCTAGAGCGGACGAGTTCCTTTAGGACAGACCGTTTGATGACTATATTTCTGAATTGACCTCAGATCAGGTAGGAATACCGCCTGAACTTAA
>OTU_2084
ATGCGATACCTAATATGAATTGCAGAATTCAGTGAATCATCGAGTTTTTGAACGCACATTGCGCCCTTTGGTATTCCAAAGGGCATGTCCGACCGAGCGTCGCAGCGCCGCTCAAACCCGCTTGGGTTTGGTTTTGGGGCTTCGCTGGCTTTCGAGCCGGCGGCCCTCAAATGCAGTGGCGGCTCCTCGCGGGAACCTCAGCGCAGTAACTTATGCTCGCTCCGGGCCCTAGGGGATGCTGGCCGTTAAACCGATCGTCAGATCACTTCTACCCGGTTGGCCTCGGGTCGGACAAGATTACCCGCTGAACTTAA
>OTU_2086
AATGCGATAAGTAATGTGAATTGCAGAATTCAGTGAATCATCGAATCTTTGAACGCACCTTGCACCCTTTGGCATTCCGAAGGGTATGCTCGTTTGAGTGTCATTGTACTCTCACACTTCTGATCCTTTGGTGGATTTGGAGCGGTGGACTTGGGTGTTGCCGTGTCAGAGTGGCTCACCTCTAATGCATTAGTGCAACTCTTGGTTGGACATAGTACGGCGTGATAAGTGTCTTCGCCGGCACCTCGCAAGAGGGTGGCTGATCAGGAGCTCTGTGCTTCCAACGGTCCTTGGACAATGACTGACAACTTGACCTCAAATCGAGTAGGACTACCCGCTGAACTTAA
>OTU_2088
ATGCGATAAGTAATGTGAATTGCAGAATTCAGTGAATCATCGAATCTTTGAACGCACATTGCGCCCCCTGGTATTCCGGGGGGCATGCCTGTTCGAGCGTCATTTTGACCAATCCCGCAAGGGGTCTTGGGGCCCGCAGTCTCTGCAGCCCTTAAAATCAGTGGCGGCGCCAGCGGTGCTCTCAGCGTAGTAATACTCCTCGCTCGGGAACCACGGTGGATGCTTGCCAGCAACTCCAACTATCTTTAGGTTGACCTCGGATCAGGTAGGGATACCCGCTGAACTTAA
>OTU_2090
AATGCGATACGTAATGTGAATTGCAGAATTCAGTGAATCATCGAATCTTTGAACGCACCTTGCGCCCCTTGGTATTCCGAGGGGCACACCCGTTTGAGTGTCGTGAACACATCCTCAACCTTCTTTTGGTTTTCTTGACCGGAGGAAGGCTTGGACTTTGGAGGCCTTTCATTGCTGGTATCCTTTTGGAGCCAGCTCCTCCTAAATGTATTAGTGGGGTTTGCTTTGGTGATCCTCGACGTGATAAGTATTATTCTACGTCTCGGGTTTTCGAAGAGCCTGCTTCTAACCGTCTTTAAACAAAGACAACGACCACAAAACCTTGACCTCAAATCGGGTGAGACTACCCGCTGAACTTAA
>OTU_2092
ATGCGATAAGTAATGTGAATTGCAGAATTCAGTGAATCATCGAATTTTTGAACGCACCTTGCGCTCCCTGGTATTCCGGGGAGCACGCCTGTTCGAGTGTCGTGAAATTGTCAAACCAGGATGCATTTTTGTTTCTTGGCTTGGTAGTTTGGGAATGCAGCG
>OTU_2094
TTGCGATACGTAATAGGAATTGCATACGTGAGTCATCAAGTTTTTGAACGCATATTGCGCTTTTTGGTAATCCGAAAGGCATGTTGAGGGGAGCGTCGTTCCAGCCTTGGAATATCAGCGTATGTTGAGTTCCTAATAACATGGCATCGACATTGAAAGGTCGTGAAGCAATCTCAATTTTGACCTCCCCTTAATAAAAGTACCCGCTGAACTTAA
>OTU_2096
GCGCGAAATGTAGTGTGAATCGCAGGAAATCGTGAATCATCGAATCTTTGAACGCACATTGCGCCTCCCGTGACAGGGAGGCATGCCTGTCTGAGCGTCATCCAATCTCTCGTGGGCCCGCTCGACTCGTGGGAGCGGGCCCGTGTTGGGCCTCGCGCGGTCGGCGCGCGTCGTCCGTATGGCATTTTGTGTCTCTGAGCGGATGGGGAGCCGTTTCCTGGCTTGACCGCTCCTTGACGTCTGAATAACCGGACCTCAGATCAGGTAGGATCACCGCCTGAACTTAA
>OTU_2098
ATGCGATACTTGGTGTGAATTGCAGAATCCAGTGAACCATCGAGTTTTTGAACGCAAGTTGCGCCCGAAGCCATTAGGCCGACGGCACGTCTGCCTGGGCGTCTCACAATGCGTCATCCCCCACTCACCCTCGGGTGTCGTGTGAGGTGAGGATATTGGCTCCCCGTGTGCAATCGCGCGCGGTCAGCCTCAAAGCGAATCCCGACGATCGCCGTCGCGGCAAGTGGTGGTTGCCAAACCGTTGCATGTTGTCGTGCACGCTTTGATCCCCCTGAAGCTCCATTAGAATGGTGCCACGATCGAGACCCCAGGTCAGGCGGGATTACCTGCTGAGTTTAG
>OTU_2100
AATGCGATAAGTAATGTGAATTGCAGAATTCAGTGAATCATCGAATCTTTGAACGCACATTGCGCCCTTCGGTATTCCGAGGGGCATGCCTGTTCGAGCGTCATTTCAAACCTCAAGCTCTGCTTGGTATTGGGTCCGGCCCCCGCCTCAGGGAGGCCGTCCTGAAAGTCAGCGGCGAGGCTGTCTAGCTTCAGGCGTAGTAGAACCTTTCGTCTCGCCTTGCGAGCCTAGGCTGCCCTCGCCAGATAACCTTCATCCACAAGGTTGACCTCGGATCAGGTAGGGATACCCGCTGAACTTAA
>OTU_2102
ATGCGATAAGTAATGTGAATTGCAGAATTCAGTGAATCATCGAATCTTTGAACGCACCTTGCGCTCCTTGGTATTCCTCGGAGCATGCCTGTTTGAGTATCATGAAATCTTCAAAATAAATCTTTTGTTCATTCGATTGATTTTTATTTTGGACTTGGAGGTCTGCAGATTCACGTCTGCTCCTCTTAAATTTATTAGCTGGATCTCAGTGAACTCGGTTCCACTCGGCGTGATAAGTATCACTCGCTGAGGACACTGTAAAAGGTGGCCGGGGTTGCAGACGAACCGCTTCTAATAGTCTATTCACTTGGACAATTTTATTTATGATCTGATCTCAAATCAGGTAGGACTACCCGCTGAACTTAA
>OTU_2104
ATGCGATAAGTAATGTGAATTGCAGAATTCAGTGAATCATCGAATTTTTGAACGCATATTGCACCCATGAGTATTCTCATAGGTATACCTGTTTGAGCGTCGTTTATCATAATAAAGCAATGCTTTTTGTTAGATTTTGGTTATATCAAGCTTTCGCAGTGATGTGGAAAAAAGATTACCAATTTCTTAAACTCATTGGCGTTAGATCATATTTGCCGATTCGCAGTGTTTATGCGTACTCGTCAAGCTGAATAATTGCCAGTTTTTGCGCTTCGCGCTTTTAATGTTCGACCTCAAATCAAGTAAGACTACCCGCTGAACTTAA
>OTU_2106
GTGCGATAAGTAATGTGAATTGCAGAATTCCGTGAATCATCGAATCTTTGAACGCATATTGCACTCTCTGGTATTCCGGAGAGTATGCCTGTTTGAGGGTCAGTTAAATAAAAATCGGTGTTTGTTGCCCTTTAGTGGTAATGCGTCGGAATTGAGTCGTCTTTACCTTCGGTTAAGTGACTTAAAATTTTATGTAATTTTTAAACGTATTTAAACTATTTACTTACGTTTGAATCAATTTATTTGATTAGGTTCGGTCATCCTCATGACCCGCGCCTATATTTTTTCATTAAATGACCTCAAATCAGGTAAGAATACCCGCTGAACTTAA
>OTU_2108
ATGCGATAAGTAATGTGAATTGCAGAATTCAGTGAATCATCGAATCTTTGAACGCACATTGCGCCCTCTGGTATTCCGGGGGGCATGCCTGTTCGAGCGTCATTACAACCCTCAAGCTCTGCTTGGTATTGGGAATCACCTCCTTGGTGTTGCTCAAAATTATTGGCGGTGCCACCTGGCTTCTAGCGTAGTAATACCTCTCGCTATGGAGTTTTTGAAGTGCTTGCCATCAACCCCTTATTCTCAAAGGTTGACCTCGGATCAGGTAGGGATACCCGCTGAACTTAA
>OTU_2110
ATGCGATAAGTAATGTGAATTGCAGAATTCAGTGAATCATCGAATCTTTGAACGCACATTGCGCCCTCTGGTATTCCGGAGGGCATGCCTGTTCGAGCGTCATTTCACCACTCAAGCCTGGCTTGGTATTGGGCGCCGCGGTGTTCCGCGCGCCTCAAAGTCTCCGGCTGAGCTGTCCGTCTCCAAGCGTTGTGATTTCATTAATCGCTTCGGGGTGCGGGCGGCCGCGGCCGTTAAATCTTTCACAAGGTTGACCTCGGATCAGGTAGGGATACCCGCTGAACTTAA
>OTU_2112
GTGCGATAAGTAGTGTGAATTGCAGAATTCCGTGAATCATCAAATCTTTGAACGCAAATTGCACTCTCTGGTGTTCCGGTGAGTATGCCTGTTTGAGGGTCGGGTTAAATAATATCGATGTATTGCTTTTTGTTGCAAAGCTTTTGGAGTTGAGTTATCTTAATCTTTTTAGGTTTAAGAGACTTAAACTTTTTGATATCTTTTTTTTTGCGCATTTTAGACGTTATAAATCACCTGTCTGATATGCCAAAAATTTTTATACTAGGTACGATCCTTATATGGTTTTGTATCTATAATAAATAGTTTTCATTTTCTGACCTCAAATCAGGTAGGAGTACCCGCTGAACTTAA
>OTU_2114
ATGCGAGACGTAATGCGAATTGCAGATCCACGCGAGTCATCGAATCTTTGAACGCACATTGCGCCCTCTGGTACTCCGGGGGGCACGCCCGTCCGAGCGTCATTTCCACCTCAGGCCTGGGGCTTGCTGTTGAGCGCCGCCCGAGAGGGCGCGCCTTGAAACTGTCGGCGTCCACGAACGACCCCTAGCGCATAGAGCATCCGCCCGCGCTGTAGAGGGTCCGCCGTGGCCGCCAGCGTCTTTCACGCTGATCATGGCCTCGGATCGGGTGGGGATACCCGCTGAACTTAA
>OTU_2116
GGTGCGATAAGTAATGTGAATTGCAGAATTCCGTGAATCATCGAATCTTTGAACGCATATTGCACTTTCTGGTATTCCGGAAAGTATGCCTGTTTGAGGGTCAGTTAAATAAAAATCGGTGTTGTTGCTGCCTTTCGTGGTGACGCGTCGGAATTGAGTCGTCTTATCTTCGGCTAAGTGACTTAAAATTTTGCATGATTTTCGAACGTATTTAAATTGCTTACGTACGTTTGAGATATCGAATATTTTATTAGGTTCGGTCATCCTTATGACTCGCGCCTATAATTTTTTCATTAAATGACCTCAAATCAGGTAAGAATACCCGCTGAACTTAAA
>OTU_2118
GTGCGATAAGTAATGTGAATTGCAGAATTCCGTGAATCATCGAATCTTTGAACGCATATTGCACTCTCTGGTATTCCGGAGAGTATGCCTGTTTGAGGGTCAGTTAAATAAAAATCGGTGTTTGTTGCCCTTTAGTGGTAATGCGTCGGAATTGAGTCGTCTTATCTTTGGTTAAGTGACTTAAAATTTTATATGATTTTCGAACGTATTTAAATTGCTTACGTACGTTTGAGATATCGAATATTTTATTAGGTTCGGTnATCCTTATGACTCGCGCCTATAATTTTTTCATTAATGACCTCAAATCAGGTAAGAATACCCGCTGAACTTAA
>OTU_2119
GTGCGATAAGTAATGTGAATTGCAGAATTCCGTGnATCATCGAATCTTTGAACGCATATTGCACTTTCTGGTATTCCGGAAAGTATGCCTGTTTGAGGGTCAGTTAAATTAAAATCGGTGTTGTTGCTACCTCTCGTGGTGACTCGTCGGAnnTGAGTCGTCTTnTCTTnGGTTAAGTGACTTAAAATTTTTATGnTTTTCGAACGTATTTAAATTGCTTACnTACGTTTGAGATATCGAATATTTTATTAGGTTCGGTCATCCTTATGACTCGCGCCTATAATTTTTTCATTAAATTGACCTCAAATCAGGTAAGAATACCCGCTGAACTTAA
>OTU_2120
GTGCGATAAGTAATGTGAATTGCAGAATTCCGTGAATCATCGAATCTTTGAACGCATATTGCACTTTCTGGTATTCCGGAAAGTATGCCTGTTTGAGGGTCAGTTAAAATAAAAATCGGTGTTGTTGCTGCTTTTCGTGGTGACGCGTCGGAATTGAGTCGTCTTATCTTCGGCTAAGTGACTTAAAATTTTATATGATTTTCGAACGTATTTAAATTGCTTACTTACGTTTGAGATTTCGAATATTTTTATTAGGTTCGGTCATCCTTATGACTCGCGCCTATAATTTTTTCATTAATGACCTCAAATCAGGTAAGAATACCCGCTGAACTTAA
>OTU_2121
GTGCGATAAGTAATGTGAATTGCAGAATTCCGTGAATCATCGAATCTTTGAACGCATATTGCACTTTCTGGTATTCCGGAAAGTATGCCTGTTTGAGGGTCAGTTAAATAAAAATCGGTGTTGTTGCTGCCTTTCGTGGTGACGCGTCGGAATTGAGTCTTCTTATCTTCGGTTAAGTGACTTAAAATTTTATATGATTATTTTCGAACGTATTTAAATTGCTTACGGTACGTTTGAGATATCGAATATTTTATTAGGTTCGGTCATCCTTATGACTCGCGCCTATAATTTTTCATTAAATGACCTCAAATCAGGTAAGAATACCCGCTGAACTTAA
>OTU_2122
GTGCGATAAGTAATGTGAATTGCAGAATTCCGnGAATCATCGAATCTTTGAACGCATnTTGCACTTTCTGGTATTCCGGAAAGTATGCCTGTTTGAGGGTCAGTTAAATAAAATCGGTGTTGTTGCTGCCTTTTGTGGTGACGCGTCGGGATTGAGTCGTCTTATCTTTGGTTAAGTGACTTAAAATTTTATATGATTTTCGAACGTATTTAAATTGCTTACGTACGTTTGAGATATCGAATATTTTATTAGGTTCGGTTATCCTTATGACTCGCGCCTATAATTTTTTCATTAAATGACCTCAAATCAGGTAAGA
>OTU_2124
ATGCGATAAGTAATGTGAATTGCAGAATTCAGTGAATCATCGAATCTTTGAACGCACATTGCACCCGGTGGTATTCCGCCGGGTATGCCTGTTCGAGCGTCATTATAACCACTCAAGCCTAGCTTGTTGTTGGGGACTGCAAATATTGCAGCCCTAAAGTCCAGTGGCGGCCCCTCTGGGTTCTAAGCGTAGTAATTTCTCCTCGCTATAGAGTCCTTGGGTGTTAGACTAATTGCCTGTCGCGCTTGTAAAAACCCCCAATTTTAAAGGTTGACCTCGGATCAAGTAGGGATACCCGCTGAACTTAA
>OTU_2126
GCGCGAAATGTAGTGTGAATCGCAGAACATTGTGAATCATCGAATCTTTGAACGCACATTGCGCCTCCCTTAACCGGGGGGCATGCCTGTCTGAGCGTCATTTAAACCTATGGGCCCGACTGGGTTCCGTGTTGGGCCTCGCCCCTCTCTCTGAGTGGCGTCGCCTTGAAGGAATCGGCTTCATGGAGCGGATGAGATCCTTCTGGACTGACCGTTCCGTGGCCGTAGTTTAACTCTGACTTGACCTCAGATCAGGTAGGGACACCGCCTGAACTTAA
>OTU_2128
AATGCGATACGTAATGTGAATTGCAGAATTCAGTGAATCATCGAATCTTTGAACGCACCTTGCGCCCCTTGGTATTCCGAGGGGCACACCCGTTTGAGTGTCGTGAACACCCTCAACCTTCTTGGTTTCTTGACCAGGAAGGCTTGGACTTTGGAGGTTGTCTTTGCTGGCCTCTCTTTGAAGCCAGCTCCTCCTAAACGAATTAGTGGGGTCCGCTTTGCCGATCCTTGACGTGATAAGTATCCTTCTACGTCTTGGGTTTTGCACTGTTGCCCTGGAACCCGCTTCCAACAGTCTTCGTTTTGAAGACAATGTTCGAGTTGCATTGTGACTTGACCTCAACGACCTTGACCTCAAATCGGGTGAGACTACCCGCTGAACTTAA
>OTU_2130
ATGCGATAAGTAATGTGAATTGCAGAATTCAGTGAATCATCGAATCTTTGAACGCACATTGCGCTCCCTGGTATTCCGGGGAGCATGCCTGTTCGAGCGTCATTACAACCCTCAAGCTCTGCTTGGTATTGGGCTCTGCTGGAAACGGCAGGCCTTAAAATCAGTGGCGGTGCCTCTCGGCTCCAAGCGTAGTAATTCTTCTCGCTTTGGATCACCGGGTGTGTGCTAGCCAGCAACCCCCAATTTTTTAAGGTTGACCTCGGATCAGGTAGGGATACCCGCTGAACTTAA
>OTU_2132
ATGCGATAAGTAATGTGAATTGCAGAATTCAGTGAATCATCGAATCTTTGAACGCACATTGCGCCCCTTGGTATTCCGGGGGGCATGCCTGTTCGAGCGTCATTACAACCCTCAAGCTCTGCTTGGTGTTGGGCGTCACCAGCCTTGGTGTGCCCTAAAATCAGTGGCGGTGCCGTCGGGCCCTGAGCGTAGTAAACATCCTCGCTATAGGGACCTGGTGGACGCTGGCCAGCAACCCCCATTTTCTAAGTTTGACCTCGGATCAGGTAGGGATACCCGCTGAACTTAA
>OTU_2134
ATGCGATAAGTAATGTGAATTGCAGAATTCAGTGAATCATCGAATCTTTGAACGCATATTGCACCCTCTGGTATTCCGGGGGGTACACCTGTTCGAGCGCCATTTCGACCCTCAAGTATAACTTGGTGTTGGGTGAAGTCCTTATGGGGACCCACCCCTAACTTATAGGCGGTCATCGCCCGCTTTCCCCCCAGCGTAGCAAGCTTACACGCACTCGCTCGGGGACAGGCGATTTGACTTGCTCAAAAAACCCTTTTnAAAAGGTTTGGCCTCGAATCAGGTGGGGATACCCGCTGAACTTAA
>OTU_2136
TTGCGATATGTAATGTGAATTGCAGAATTCAGTGAATCATCGAATCTTTGAACGCACCTTGCACCTCCCGGTATTCCGGAAGGTATGCCTGTTTGAGTGTCATTAATATCTCAACACAAGCAATTTTTTGTTTGTGGCTGGATTATGAAGGTTGCTGGCTTTGGTTTCAGCTCCTTTTAAATGTATTAGCAGGTCTTTGTAGATTCAGCTTCAGTTTGGTAATTGTCTTTATCTGTGCTGCTGCTGAGGAACTATTCGATCAGCTTTCCAACTGTCCTAGTTTGGACTGTCTTCTTTATGAAGGCAATGATTTGACTTTTGACCTCAAATCAGGTAGGACTACCCGCTGAACTTAA
>OTU_2138
ATGCGATAAGTAATGTGAATTGCAGAATTCAGTGAATCATCGAATCTTTGAACGCACATTGCGCCCACCAGTATTCTGGTGGGCATGCCTGTTCGAGCGTCATTTCAACCCTCAAGCCCTGCTTGGTGTTGGGGCGCTGCGGCTTTGAGTCGCAGGCCCTAAAATTTAGTGGCGGGTCTGCTGTAATCCCGAGCGTAGTATATTTTCTCGCTTAGGGCGTTGCGGTGGGCACTTGCCGTTAAACCCCCAATTTTCTCAAGGTTGACCTCGGATCAGGTAGGAATACCCGCTGAACTTAA
>OTU_2140
AATGCGATAAGTAATGTGAATTGCAGAATTTAGTGAATCATCGAATCTTTGAACGCACATTGCGCCCCTTGGTATTCCGAGGGGCATGCCTGTTCGAGCGTCATTACAACCCTCAAGCATTGCTTGGTATTGGGCTCCGCTGCTCACCCAGCCGGCCTTAAAATCAGTGGCGGTGCCGCTGGGCCCTGAGCGTAGTAAATATCCTCGCTATAGGGACCCCGTAGACACTAGCCATCAACCCCCATTTTCCAAGTTTGACCTCGGATCAGGTAGGGATACCCGCTGAACTTAAGT
>OTU_2142
ATGCGATACGTAATGTGAATTGCAGAATTCCGTGAATCATCAAATCTTTGAACGCAAATTGCACTCTCTGGTATTCCGGGGAGTATACTTGCTTGAGGGTTAGTGGTTACAAATCGTGAAAAGAAATTTTTACGGATCTGGATTTTCCAAGTTCTTTTTTTGGTAATCTAAAATTTATCTAACAATAGGTGATATTGGAAATGTTTATCTTTAATTCATTAACAATTATTACCAATTTGTTACGTCGTGTTATTTTCCTAATTTCTTAATTAGGTAAAAGTGATACAATTTTCCTTTTGAAATCTGACCTCAAGTCAAGTAAGAATACCCGCTGAACTTAA
>OTU_2144
GCGCGAAATGTAGTGTGAATCGCAGAACCTTGTGAATCATCGAATCTTTGAACGCACATTGCGCCTCCTTCACGGGGGGCATGCCTGTCTGAGTGTCATTTAAACCAAATGGACCTATATAGGTTCCGTGTTGGGCCTCGCTCTTCCAAGAGCGTCGCCTCGAGGCCATTGGTCTGATGTGCGGGCGAGTTCCTCTAGGACGGACCGCGCTGTGGACCGCGAGACTTTCTGATTTTGACCTCAGATCAGGTAGGGACACCGCCTGAACTTAA
>OTU_2146
ATGCGATAACTAGTGTGAATTGCAGACCTCATGAATCATCGAATCTTTGAACGCACATTGCGCCCGCCGGTACTCCGGCGGGCATGCCTGTCCGAGCGTCATTGACAACCCTCAGGCCCTGGTGCCTGGCGTTGGGGCACTACAGCTTGCTGTAGGCCCTGAAATTCAGTGGCGGGATCGCTGTAGACCCGGGCGTAGTAGCTTTTACGTCGTCTAGGGTGCTGTGGCGGACCCCGGCCGTTAAAACCACCATGTTTTATCATATTTGGCCTCGGATCAGGTAGGATTACCCGCTGAACTTAA
>OTU_2148
GCGCGAAATGTAGTGTGAATCGCAGAACATTGTGAATCATCGAATCTTTGAACGCACATTGCGCCTCCCGTCGGGGAGGCATGCCCGTCTGAGCTTCGTATAAACACGATAAAGCCCCCATGGGGCTTTGTGTTGGGCCTCGCCCGAGGGCGTCGTCTCAAAGCCATCTGTCCCTTCAAAGCGGATGAGATCCATTAGGACTGGCCGCGGTGTGGACATTAAGCGATTACAGATTCGAAATCAGATCGGGTAGGACTACCGCCTGAACTTAA
>OTU_2150
ATGCGATAAGTAATGTGAATTGCAGAATTCAGTGAATCATCGAATCTTTGAACGCACATTGCGCCCGCCAGTATTCTGGCGGGCATGCCTGTTCGAGCGTCATTTCAACCCTCAAGCCCCCGGGCTTGGTGTTGGAGATCGGCGTGCCCTCCGGGGCGCGCCGGCTCCCAAATATAGTGGCGGTCTCGCTGTAGCTTCCTCTGCGTAGTAATACACCTCGCTCTGGAGTCTCGGTGCGGCCACGCCGTTAAACCCCCAACTTTTTTCTGGTTGACCTCGAATCAGGTAGGACTACCCGCTGAACTTAA
>OTU_2152
GCGCGAAATGTAGTGTGAATCGCAGAACATTGTGAATCATCGAATCTTTGAACGCACATTGCGCCCCTTGGCATTCCGAGGGGCATGCCTGTTCGAGCGTCATTACAACCCTCAAGCACTGCTTGGTATTGGGCTCTGCTGGTTTCAGCAGGCCTTAAAATCAGTGGCAGCGCCGCCTGAGCTCTGAGCGTAGTAAATACCCTCGCTATAGAGACCGGGCAGCTCTCGCTATCAACCCCCAACTTTCTAAGTTTGACCTCGGATCAGGTAGGGATACCCGCTGAACTTAA
>OTU_2154
GTGCGATAAGTAGTGTGAATTGCAGAATCCGTGAATCATCGAATTTTTGAACGCAAATTGCACTCTCTGGTATTCCGGGGAGTATGCCTGTTTGAGGGTTGGTTTAAATAACAATCGGAGTGTTGCTTTCTTGTGACGTTTCCGGAGTTGGGTCATCTTAATCTTTTAAGGGACCTAAAATTCATATGCTCTGCGTCTTGACGTGTATAATTTTTTTTATCTCGTCGGCGGATGCCAAATATTACTAGGTGTGGCCATGTTTAAGTGGTTTCATGCCTATATAGGAATCTTGATTTCAACCTCAAATCAGGTAGGGATACCCGCTGAACTTAA
>OTU_2156
ATGCGATACGTACTGGAAATTGCATACGTGAATCATCGAATTTTTGAACGCACATTGCACCTATTTGTATTCAGATAGGTATGCGTGGATGAGCATCATTTCAAGAAGTTGAAGAATTCTCTTGAACCTTCTAATTATATGAACCTGGTCTAGTGAAATTTATTTTCGATCAGAGATAATGAATAACTTTCTTGATCTCATCCTCGTAGGAGTACCCGCTGAACTTAA
>OTU_2158
ATGTGATAAGTAATGCGAATTGCAGAATTCAGTGAGTCATCGAATCTTTGAACGCATATTGCGCCCTTTAGTATTCTGAAGGGCATGCCTGTCCGAGCGTCATTATCAACCATCAAGCTTTGGCTTGCCGTTGGACCCTGCGTATGCTGGTAGCCGGCAATAGCAGGTCTTCAAGGTAGTGGCGGTGTCGTGGTGGACCCCGGATACAACGAGCTCTCTATAGCACGTATCAAGGTGGCCCCCGGTCCAGCCTCACTGGAATCTTATATCTAAAGGTTGACCTCGGATCAGGTAGGAGTACCCGCTGAACTTAA
>OTU_2160
ATGCGATAAGTAATGTGAATTGCAGAATTCAGTGAATCATCGAATCTTTGAACGCACATTGCGCCCGCCAGTATTCTGGCGGGCATGCCTGTTCGAGCGTCATTACATCCCTCAAGCCCCCGGGCTTGGTGTTGGGGATCGGCGAGCCTCAGCGCCCGCCGTCCCCTAAATTTAGTGGCGGTCACGCTGTAACTTCCTCTGCGTAGTAGCACACTTAGCACTGGGAAACAGCGCGGCCACGCCGTAAAACCCCCCAACTTTTGAACGTTTGACCTCGAATCAGGTAGGACTACCCGCTGAACTTAA
>OTU_2162
ATGCGATACGTAATGTGAATTGCAGAATTCAGTGAATCATCGAATCTTTGAACGCACCTTGCACCCCTTGGCATTCCGAGGGGTACACCCGTTTGAGTGTCGTGAAATTCTCAACCTCCCCAATTTATTTGGGGGTAAGGCTTGGACTTTGGAGGCGTTTGCTGGTCTCCCTTTTTGAAGGCCAGCTCCTCTTAAATAAATTAGTGGGGTCCCTCATTGCCGGTCCCTCGACGTGATAAGATTTCTCTACGTCCGAGGTTTGGCTCTCTGTAGGCCCGCTTCTAACCGTCTCTTCTCGAGACACGTTTGAACCCTTTGACCTCAAATCGGGTGAGACTACCCGCTGAACTTAA
>OTU_2164
ATGCGATACGTATCATGAATTGCAGAACTCTGAATGATAAATGTTTGAACGCACATTGCGCCACTCTCTGGGTGGCATGTCTGTCTGAGAATCTTGAAGTTCCCTCAACACAGCACGTGTTGGCAGCTGGCGGCTCAATTCAATTCATTTTTTGAAGTGGCTGCTGAAAGTGAGAGCATTATTTTATACAGACTTGATGCTTTTGACAAACTCAAGAGCACCGACAGTCAAAGCAAACTTGGTCTCAGATCAGACAGGAGGACCCGCTGAACTTAA
>OTU_2166
ATGCGATAAGTAATGTGAATTGCAGAATTCAGTGAATCATCGAATCTTTGAACGCACCTTGCGCTCCTTGGTGTTCTGAGGAGCATGCCTGTTTGAGTGTCATGAAAACTTTCAACTATTCTAATTTTTCAATTGGAATGAAGTTGGACTTTTGGAGGGTTGCTAGAAACAATGTTTGCTGGCTCCTCTTGAATATATAAGGTGACAGTCCCCCTTACCATTGGCATGATAAGTTATATCTGTTGATAGTGGGGGAGTTGTTGCTTCTTCTGTGACATTAGTTATCATCATATTTGACCTCAAATCAGGTAGGACTACCCGCTGAACTTAA
>OTU_2168
AATGCGATAAGTAATGTGAATTGCAGAATTCAGTGAATCATCGAATCTTTGAACGCACATTGCACCCTCTGGTATTCTGGGGGGTATGCCTGTTCGAGCGTCATTGCAACCCTCAAGCACTGCTTGATGTTGGATGTCATCACTGTGGTGCATCTTAAAAATATTGGCAGTGGCATTCAGCTTCTAGTGTAGTAAATTTCTCGCTATGGAGTCTGGGTGACTGACTGCCAGAACCCCTAATTTATCAAGGTTGACCTCGGATCAGGTAGGGATACCCGCTGAACTTAA
>OTU_2170
ATGCGATAATTAATGTGAATTGCAGAATTCAGTGAATCATCGAGTCTTTGAACGCACATTGCGCCCCCTGGTATTCCGGGGGGCATGCCTGTCCGAGCGTCATTGCTGCCCTCAAGCCCGGCTTGTGTGTTGGGCCCTGTTCCCCCGGGAACAGGCCCGAAAGGCAGTGGCGGCACCGCGTCCGATCCTCGAGCGTATGGGGCTTTGTCACCCGCTCTGTAGGCCCGGCCGGCGCCCGTCGACCCCCCAACCTTTTTTTTTCAGGTTGACCTCGGATCAGGTAGGGATACCCGCTGAACTTAA
>OTU_2172
GCGCGAAATGTAGTGTGAATCGCAGAACATTGTGAATCATCGAATCTTTGAACGCACATTGCGCCTCTCTTTACGGGGAGGCATGCCTGTCTGAGCGTCATTTAAACCGATAGGCCCGTCCGGGTCCGTGTTGGGCGTCGCCTCGGGGCGTCGCCTGGAATCCATCGGTCGAACGTGGCGGACGTGATCCATTAGGACTGACCGCCCCGGGACCCTAAATCTCAGATTTGACCTCAGATCAGGTAGGGACACCGCCTGAACTTAA
>OTU_2174
AATGCGATAAGTAATGTGAATTGCAGAATTCAGTGAATCATCGAATCTTTGAACGCACATTGCGCCCGCCAGTATTCTGGCGGGCATGCCTGTCCGAGCGTCATTTCAACCCTCGAACCCCTCCGGGGGGTCGGCGTTGGGGATCGGCCTCCTCTCACGGGGGCCGTCTCCGAAATACAGTGGCGGTCTCGCCGCAGCCTCTCCTGCGCAGTAGTTTGCACACTCGCATCGGGAGCGCGGCGCGTCCACAGCCGTTAAACACCCCAAACTTCTGAAATGTTGACCTCGGATCAGGTAGGAATACCCGCTGAACTTAA
>OTU_2176
ATGCGATAAGTAATGTGAATTGCAGAATTCAGTGAATCATCGAATCTTTGAACGCACCTTGCACTCCTTGGTATTCCGAGGAGTATGCCTGTTTGAGTGTCATTAAATTCTCAAAAACCTATTGTTCTTCTTGAATGGTAGGCTTTGGATGTGAGGGCTTTGCTGGCCTTTGACGGGTTCAGCTCCCTTCGAATGCATTAGTGGTTGCTTATCCGCTTTCAATTGGTGTGATAGTTATCTACGCCTTTTGAAATGGAATCGCTTGCTTATCCGCTTCTAACCATCTTGTTATATGGACAAGTCTTTGACCATTTGACCTCAAATCAGGTAGGACTACCCGCTGAACTTAA
>OTU_2178
ATGCGATAAGTAATGTGAATTGCAGAATTCAGTGAATCATCGAATCTTTGAACGCACATTGCGCCCCTTGGTATTCCGGGGGGCATGCCTGTTCGAGCGTCATTACAACCCTCAAGCTCTGCTTGGTCTTGGGCGTCACCGGTCCCGGTGTGCCTTAAAATCAGTGGCGGCGCCATCTGGCTCTAAGCGTAGTAATTTTCTCGCTACAGGGTCCAGGTGGTTGCTTGCCAAAACCCCCTATTTTCTATGGTTGACCTCGGATCAGGTAGGGATACCCGCTGAACTTAA
>OTU_2180
ATGCGATAAGTAATGTGAATTGCAGAATTCAGTGAATCATCGAATCTTTGAACGCACATTGCGCCCTCTGGTATTCCGGGGGGCATGCCTGTTCGAGCGTCATTACAACCCTCAAGCTCTGCTTGGTATTAAGCTTCACCTGAAAAGGCGGGCTCTAAAATCAGTGGCGGTGCCATTCGGCTTCAAGCGTAGTAATTTTTCTCGCTTTGGATGACCGGTTGCGTGCCTGCCATAACCCAAATTTTTTAAAGGTTGACCTCGGATCAGGTAGGGATACCCGCTGAACTTAA
>OTU_2182
ATGCGATAAGTAATGTGAATTGCAGAATTCAGTGAATCATCGAATCTTTGAACGCACCTTGCACCCTTTGGTATTCCGAAGGGTATGCTCGTTTGAGTGTCATTGTACTCTCACACTCTCTAATTTTCGGATTGGAGAAGCGTGGACTTGGATGCTGCTGCTTCGCTGTGGCTCATCTTAAATGCATTAGTGCAACTTGTAGTTGGACATAGTACAGCGTGATAAGTGTCTTCGCTGGCGACCTTCCCTTATGGAAAGGGTGTCTAATTTAAAGCTCTGTGCTTCTAACTGTCCTTGGACAATCTTTGACCACTTGACCTCAAATCGAGTAGGACTACCCGCTGAACTTAA
>OTU_2184
ATGCGATAAGTAATGTGAATTGCAGAATTCAGTGAATCATCGAATCTTTGAACGCAACTTGCGCTCCTTGGTCCAATCGAGGAGTATGCCTGTTTGAGTGCCGTGTATCTCTCAACCCCACAAGGTTGGACTTGAGGCGTGCGGTTGGACCTGAGGTCCATCGCTCCCTTTAAATGCATGACCAGCTTTTGAGACGTGATAGTTCACCGTCGACGAGCAGCGGTCACGAGCTTTCCCATCTGGGATCGCCCAACACACACTTTATTGTTTGACTGGCCTCAAATCAGGTAGGATTACCCGCTGAACTTAA
>OTU_2186
AATGCGATACGTAATGTGAATTGCAGAATTCAGTGAATCATCGAATCTTTGAACGCACCTTGCACCCCTTGGCATTCCGAGGGGTACACCCGTTTGAGTGTCGTGAAATTCTCAACCACCCCAATTTTGGGGTGGCTTGGACTTTGGAGGTCTTTGCTGGCATCTTTACAAGTCGGCTCCTCTTAAACAGATTAGTGGGGTTCTCAAGCCGATTCCTTGACGTGATAAAGTTTTCTATGTCCGAGGCTCAGCTCTGAGACCTGCTTCTAATTGTCCGTCTCTCTTTTCGAGATGTGATTTGAACCCTTTGACCTCAAATCGGGTGAGACTACCCGCTGAACTTAA
>OTU_2188
ACTGTGATACTTGGTGTGAATTGCAGAATCCCGTGAACCATCGAGTTTTTGAACGCAAGTTGCGCCCGAAGCCATTAGGCCAAGGGCACGTCTGCCTGGGCGTCACGCATCGCGTCGCCCCCCCACCCCAGTGGTGTCGGGGCGGAAAATGGCATCCCGTGGTCTGTCGCGGCCTGCCTAAACCCGTGTCCCTCGTCGCGGACGTCACGACAAGTGGTGGTTGAAATCCTCAACTCGAATGCGAGTCGTGCGCACCTCGTGGCCGAGACGACACGTAATAGACCCTTAGACGATTCCCTTTCGAGGGAGGAGCATACGTCATGACTGCGACCCCAGGTCAGGCGGGGCTACCCGCTGAGTTTAA
>OTU_2190
GTGCGATAAGTAATGTGAATTGCAGAATTCCGTGAATCATCGAATTTTTGAACGCAAATTGCACTCTCTGGTATTCCAGGGAGTATGCCTGTTTGAGGGTTGGTTTAAATAACAATCGGTATGTTGCTTTTGTGACATCTCGGAGTTGGGTCATCTTAATTCTCTTAAGGGACCTAAAATTAAAGTGCTTGCGCATTTCGACGTGTATAATTTTTTTTTATCTCGTCACCGAATGCCATGATGTTTTTATTAGGTGTAACCATGTTAAGTGGTTCATGCCTATAGATATTCTTGATTTCAACCTCAAATCAGGTAAGGATACCCGCTGAACTTAA
>OTU_2192
ATGCGATAAGTAATGTGAATTGCAGAATTCAGTGAATCATCGAATCTTTGAACGCACATTGCGCCCGCCAGTATTCTGGCGGGCATGCCTGTCCGAGCGTCATTTCAACCCTCGAACCCCTCCGGGGGTCCGGCGTTGGGGATCGGCCCTTAACCGGCCGGCCCCGAAATACAGTGGCGGCCTCGCCGCAGCCTCTCATGCGCAGTAGTTTGCACACTCGCACCGGGAGCGCGGCGCGGCCACAGCCGTAAAACAAACCAAACTCTGAAATGTTGACCTCGGATCAGGTAGGAATACCCGCTGAACTTAA
>OTU_2194
ATGCGATACTTGGTGTGAATTGCAGAATCCTGTGAACCATCGAGTTTTTGAATGCAAGTTGCGCCCGAAGCCATTACGCCGAGGGCACGTCTGCTTGGGCGTCTCACAATGCATCGCTCCCCCACTCACCCTCGGGTGTTGTGTAAGGTGCGGATATTGGCTCCCCCACTCACCCGTTAAGTTTAA
>OTU_2196
TTGCGATAAGTAGTATGAATTGCAAATTCTGTGAATCATCGAATCTTTGAACGCATATTGCGCTCTCTGGTACTCCGGAGAGCATGCCTGTTTGAGGGTAATTAATTAAATCTTTGACCTTTATTGGTCAAGGGATATGGGCATTCCGCGTTTTAACGTGGTGGCCTAAAATGTATGGTCAGTCTCATCAAGTTGAGATGTGTAATAATATTTATTTCGCAAAACATTTGATGAACTGCCAAGTTTTGATGCATTCAACTATATTGTTTGTCGTCAAAACAAATATTTTTTGACATTACCTCAAATCAGGTAGGAATACCCGCTGAACTTAA
>OTU_2198
ATGCGATAAGTAATGCGAATTGCAGAATTCCAGTGAGTCATCGAATCTTTGAACGCACATTGCGCCCTTTGGTATTCCGAAGGGCATGCCTGTTCGAGCGTCATTATCACCCCTCAAGCCCCGTGCTTGGTGTTGGATGGCCGGTCGAGGTTCGCCCCGACCCCTCCTAAAGACAATGACGGCGGCCTGTGGTTCCCCCGGTACACTGAGCCTTTGGCACGTGCCGGACGAGGGCGCCCAGGACCCGGTCCTCTCCTCTCAGCAGGAAACTTCTCAAGGTTGACCTCGGATCAGGTAGGAATACGCGCTGAACTTAA
>OTU_2200
GCGCGAAATGTAGTGTGAATCGCAGAACATTGTGAATCATCGAATCTTTGAACGCACATTGCGCCTCCAGTAACTCGGAGGCATGCCTGTCTGAGCGTCATTTAAAACCATGAACCAAATTGAGTTTGTATTGGGCTTTGCCTCAGGGCATGGCCTGAAAGTCATCGGTCTAATGCGCGGGTGAGCTCCACTAGGACTTACCGTGCTTAGACTTTAAACATCTGACTTGACCTCAGATCAGGCAGGACCACCGCCTGAACTTAA
>OTU_2202
ATGCGATAAGTAATGCGAATTGCAGAGTTTAGTGAATCATCGAATCTTTGAACGCACATTGCGCCTACTAGTATTCTGGTAGGCATGCCTGTTCGAGCGTCATTTCAACCCTCAAGCCCTGGTTGCTTGGTGTTGGGGCAACTGCAGCACTGCCGCAGCCCTGAAGACAAATGGCGGACCCCTAAGGCAACCCCAGCGTAGTACTTTTTCTAGCTGAGGGCTCTCTGTGGGCGTCGTGCTATAAATACAACGTGGTTGACCTCGGATCAGGTAGGAATACCCGCTGAACTTAA
>OTU_2204
GTGCGATAAGTAATGTGAATTGCAGAATCCGTGAATCATCGAATTTTTGAACGCAAATTGCACTCTCTGGTATTCCGGAGAGTATGCCTGTTTGAGGGTCGATATAAATAATATTTCGATGTGTTGCTTTTTGTAACATTTTTTCGGATTTGGGTTATCTTAATTTTCCTAAGTGGGTTTTTTAAGAGACCTGAAATTGATTTTCTTGCGCATCATAGACGTGTAATCTTTTATGTCGTCTTCTGATGTCAGGTTTTTATTAGGTGTGGTCATGTCTCTGAACTCGCGCCTATAAGATTCATTTTTTGACCTCAAATCAGGTAGGAACACCCGCTGAACTTAA
>OTU_2206
ATGCGATAAGTAATGTGAATTGCAGAATTTAGTGAATCATCGAATCTTTGAACGCACATTGCACCTCTTGGTAATCCTTGAGGTATATCTGTTCGAGCGCCGTTTAAATATTAAGACTTTGTCTTTTGTTGATATTCTCACGTTAGTGATTTATCTAAATATTTTGGCGTATTTTAATAGCTTCAAAAAACGCAGTGAAAATGTGTTTACTTGACTGTTGAAAAACTTGCCTTGTTTTCTTACTCTTAAACATGGCCTCGGATCAGATAGGGATACCCGCTGAACTTAA
>OTU_2208
ATGCGATAAGTAATGTGAATTGCAGAATTCAGTGAATCATCGAATCTTTGAACGCACCTTGCGCTCCTTGGTATTCCGAGGAGCATGCCTGTTTGAGTGTCTTGAAGTCATCAACCCCTCCCGTTTTGTGCGGAGAGGTCGGTTGGACCTGGGGGTTTGCTGCTGTTGGGCGGCTCCCCCAAATGAGTCGGTTGGGCCTGCGGGTCGAACTCGGTTGGGCGTTGTACCATCCTCGCTCTGGTCCGAGACGTTCCCCATTTGTTGAGCCCTTCCAAGACTGCCGTGGAGTGGTGGTCAAGCTGAAACTTTGAAATCTGACCTCAAATCAGGTAGGACTACCCGCTGAACTTAA
>OTU_2210
ATGnGATAAGTAATGTGAATTGCAGAATTCAGTGAATCATCGAATCTTTGAACGCACATTGCGCCTCCCTTAACCGGGGGGCATGCCTGTCTGAGCGTCATTTAAACCTATGGACCCGAATGGGTTCCGTGTTGGGCCTCGCCTCGAAGAGGGGCGTCGCCTCAAAGGCATCGGCTTCACAGAGCGGACGAGATCCTTATGGACTGACCGTTTCGTGGCCGGAGTTTGACTCTGACTTGACCTCAGATCAGGTAGGGACACCGCCTGAACTTAA
>OTU_2212
ACGCGAAAGGTAATGCGAATTGCAGAATCAGTGAGTCATCGAATCTTTGAACGCACATTGCGCCTCCTGGTATTCCGGGAGGCACGCCTGTTCGAGCGCCATTACACACTCCAAGCGAAGCTTGATGTTGGACGATGCGGTTTTCTTTTCGGGAGACTCGCACGTCTGGAACGCGTGGGCGCCCACCGCCGGATCACGAGCGTAGCAAGACAAATTTTTTTTCGTCAATTCGTTCTGTGGACTTCCGACGGGGGGTCAGCCTTTCATAAATTTTCTACTATCAGAAAGTTTGGCCTCGGATCAGGCGGGGATACCCGCTGAACTTAA
>OTU_2214
ATGCGATAAGTAATGTGAATTGCAGAATTCAGTGAATCATCGAATCTTTGAACGCACATTGCGCCCCCTGGTATTCCGGGGGGCATGCCTGTTCGAGCGTCATTTCACCACTCAAGCCTCGCTTGGTATTGGGCAACGCGGTCCGCCGCGTGCCTCAAATCGACCGGCTGGGTCTTCTGTCCCCTAAGCGTTGTGGAAACTATTCGCTAAAGGGTGTTCGGGAGGCTACGCCGTAAAACAACCCCATTTCTAAGGTTGACCTCGGATCAGGTAGGGATACCCGCTGAACTTAA
>OTU_2216
ATGCGATAAGTAATGTGAATTGCAGAATTCAGTGAATCATCGAATCTTTGAACGCACATTGCGCCCATTAGTATTCTATTGGGCATGCCTGTTCGAGCGTCATTTTGACCACTTAAGCCTGGCTTAGTGTTGGGAATCTACGTTTCGTAGTTCCTTAAATCTAGTGGCGGAGCCGCAGTGGCCTCTGAGCGTAGTAATTATCATCTCGCTTTGGAAGGTTCTGTAGTTTTTGCCGTTAAACCCCCAATTTTTTAAGGTTGACCTCGGATCAGGTAGGAATACCCGCTGAACTTAA
>OTU_2218
ATGCGATAAGTAATGTGAATTGCAGAATTCAGTGAATCATCGAATCTTTGAACGCACCTTGCGCCCTTTGGTATTCCGAAGGGCATGCCTGTTTGAGTGTCATTAAATTCTCAACCTTGCTCGCTTTTACCGGCTTGAGTGAGGCTTGGATGTGAGGGTTTTTGCTGGCTTCCTTCAGTGGATGGTCTGCTCCCTTTAAATGCATTAGTGGGATCTATTGTGGACCGTCACTTGGTGTGATAATATATCTATGCCTTGTTTGACTCCATAATTTTTTGGAACCTGCTTCTAACCGTCTCGCAAGAGACAATACACTTTGACTATTTGACCTCAAATCAGGTAGGACTACCCGCTGAACTTAA
>OTU_2220
ATGCGAAAAGTAATGTGAATTGCAGAATTCCGTGAATCATTAAATCTTTGAACGCAAATTGCACTCCTTGGTATTCCGAGGAGTACACTTGCTTGAGGGTCAGTTAAAAAAACATCGTTACATCTTTTGGTGTTACGGATCTGGGTTATCCGGTTTTAAGTCGGTTACCTAAAATTAAGGATTATATAATGTGATACGTACTAAGATAAAGTCGTTAATCATTAAACTTTTTATTACATTATTACCAAATACATTTGGTTGGTGGTGTATAATTTCTGAAAATGACCTCAAGTCAAGTGAGAATACCCGCTGAACTTAA
>OTU_2222
AATGCGATAAGTAATGTGAATTGCAGAATTCAGTGAATCATCGAATCTTTGAACGCACATTGCGCCCGCTGGTATTCCAGCGGGCATGCCCGTTCGAGCGTCATTTTAATTCCTTCCCAGGAGGAAGCTTCTGTTTCTACAGAGGTTTCTTCCAGGGGTGTTGGCACCTGGCGCCGCCTAGGCGACCGGAGCCCAAATATAGTGGCGGACGCGCAAGCGGTCCCTAGCGCAGTACAAAAACTTCGCTCAGGAGGCTCGCAGCAGCGGATCACAGCCTAACGCAAAAAAAAAACGCTTTTTTTTTAGCAACAAAAACTTGACCTCGGATCGGGTAGGACTACCCGCTGAACTTAA
>OTU_2224
ATGCGATAAGTAATGTGAATTGCAGAATTCAGTGAATCATCGAATCTTTGAACGCACATTGCGCCCCTTGGCATTCCGAGGGGCATGCCTGTTCGAGCGTCATTATGAAATTCTCAAGCTGTATGTATTAATAAATATAGCTTGGTGTTGGGTCATCACCCCTCCTGTTTCTTGAAAAAGGAAAAGGGGGTGTACCTGAAAATTAGTGGTGGTACCACAATGGCCTCAAGTGCAGTAGACTTGACTCTCACTTTGGATGGTCACTTTGGAGTACCTTGCCCTGTCATTTAGAAATTGTTTGACCTCGGATCAGGTAGGGGTACCCGCTGAACTTAA
>OTU_2226
ATGCGATAAGTAATGCGAATTGCAGAATTCAGTGAGTCATCAAATCTTTGAACGCACATTGCGCTCCCTGGTATTCCGGAGAGCATGCCTGTCTGAGCGTCATTACATCCCTTGCGCCCTGCGCAGTGTTGGGTGCAGCCTTTAGGGGCTCGCCTCAAATCCAGTGGCAGCAACCTCAGAGCTTCTGTGCGCAGTGATCACCGCCGCCAGCGGAGCTTAGGGGGCGCTTGCCAGTCAACCCCCACATATTAGGTTGACCTCAGATCAGGCAGAGATACCCGCTGAACTTAA
>OTU_2228
AGCGCGAAATGTAGTGTGAATTGCAGAACATTGTGAATCATCGAATCTTTGAACGCACATTGCACCTCTCGAAGGGGAGGTATGCCTGTCTGAGCGTCATTGAAACCAATAAACCCCTCTGTGGGTTTGTACTGGGCTCCGCATGTATGTGCGATGCCTCAAAGTCATGGTCTAACCTATGGACGAGCTCCTCTAGGACCTGCCATGGGTTGGCCCCCCTCTGAATAATTTGACCTCAGATCAGGTAGGAAGACCGCCTGAACTTAA
>OTU_2230
TTGCGATATGTAATGTGAATTGCAGAATTCAGTGAATCATCGAATCTTTGAACGCATCTTGCGCCCTTTGGTTACTCCGAAGGGCATGCCTGTTTGAGAGTCATTATTATTCTCAACTTTAGAGTTTGTTATGAACTTTGAAGCTTGGATATGGGGGACATTTGCTGGCATTTGTTATGTTAGCTCCCCTCAAATGCATTAGCAGAACTGTCAAGGGATGTCTTGGCTCTGGTTTGATAAGTGAAATATCTATGCCGTTGCTGAGAGCTTTCATGGTTCAGCTTCTAACCTTTGTATTTGAAAACTTGACCTCAAATCAGGTAGGACTACCCGCTGAACTTAA
>OTU_2232
ATGCGATAAGTAATGTGAATTGCAGAATTTAGTGAATCATCGAATCTTTGAACGCACATTGCGCCTTCTGGTATTCCAGGGGGCATGCCTGTTCGAGCGTCATTACAACCCTCAAGCTCTGCTTGGTATTGGGTGTTGCCTTCTTGGTACACCTTAAAATCAGTGGCAGTGCCATTCAGCTTCAAGCATAGTAATACTTCTTGCTTTGGAGATTGGGTGTTTGCTTGCCAGCAACCACTTAATTTCAATGGTTGACCTCGGATCAGGTAGGGATACCCGCTGAACTTAA
>OTU_2234
ATGCGATACGTAATGTGAATTGCAGAATTCAGTGAATCATCGAATCTTTGAACGCACCTTGCGCCCCTTGGCATTCCGAGGGGCACACCCGTTTGAGTGTCGTGAAATTCTCAAAGCCCTTTTCTTTGATCGGAAGAGGGCTTTTGGACTTGGAGGTTCCATGCTTGCTTTTGCCTTTGAAGGTGAGCTCCTCTCAAATGAATTAGTGGGGTCCGCTTTGTCGATCCTCGACGTGATAAGATGTTTCTACGTTTTGGATTTGGCACCGCCTTTCGGAAGCCCGCTCCTAATCGTCCGCATGGACAAACGATGGTGCTCCGGTCCGTCGCCAAATCTACGTTGGCGGGGGGCTTGACCCACGACCAAAACCTTGACCTCAAATCGGGTGAGACTACCCGCTGAACTTAA
>OTU_2236
ATGCGATAAGTAATGTGAATTGCAGAATTCAGTGAATCATCGAATCTTTGAACGCACATTGCGCCCGTTAGTATTCTAGCGGGCATGCCTGTTCGAGCGTCATTACAACCCTCAAGCACTGCTTGGTGTTGGGGACCTATACTTATAATAGGCCCTGAAAATCAGTGGCAGGGCTCGCTAATACCCCGAGCGTAGTAGAAATCCTCGCTTAGGGCGTATGGCGGGTTTTCGCCGTTAAAACCCCTTATTATTTACAAGGTTGACCTCGGATCAGGTAGGAATACCCGCTGAACTTAA
>OTU_2238
ATGCGATAACTGGTGTGAATTGCATCCAAGTAACTCTAATTTACGAATAACACCAAGTGAATCATCGAGTCTTTGAACGCAATTGCGCCCTCTCGGTCGCTTCCAATTGGGGGGTTGACTCATAGGGGGGTACATCTGTTCGAGGGTCATTTGAGTCTCTCAAAAGGGGTTTATCACTCCTTTGGGGTTTTGGGTCTTGCTGTGAAATTCATCTCGGCTTACCTTGAAAGTATTAGCAAGCATCTCAAGTCTTTTGTGATGAGGGCGTTCTAATTGGTCTTGACTGGTCTGTGTAGCCAGTGTAAAAGACGTCTAAACATCATTAGAAGCGATGCTAGCTTCCAATCATCCCAATGGCTCAATGCCTCCTTCAATGACCTCGAATCAGATGAGAATACCCGCTGAACTTAA
>OTU_2240
GTGCGATAAGTATTGTGAATTGCAGAATCCGTGAATCATCGAATTTTTGAACGCAAATTGCACTCTCTGGTATTCCGGGGAGTATGCCTGTTTGAGGGTTGGTTTAAATAACAATCGGTATGTTGCTTTCTTGTGACATTTCCGGAGTTGGGTCATCTTAATCTTTAAGGGATCTAAAATTGATGTTCTTGAGCATCTTGACGTGTATAATTTTTTTTATCTCGTCATTGGATGCCGGGGTATTATTAGGTGTGACTATGCTAAGTAGTTTCATGCCTATAGGATTCTTGATTTCAACCTCAAATCAGGTAGGGATACCCGCTGAACTTAA
>OTU_2242
ATGCGATAGCTAGTGTGAATTGCAGATTTTAGTGAATCATCGAGTCTTTGAACGCACATTnCGCCCTTTGGTATTCCTCAGGGCATGCCTATTCGAGCGTCGTTTCGACCCAGCGCAAGCTGTTTTGGAGATTGTCCTCTCGACAGCTCTTAAAATCATCGGCGGCAGCAGCGAGCCAAAACGCAGCAGATTGCGGTTCTGTCTCGCGGCCGACGCCGTAAAACCAGGCCCCCGGGCCGCTACACAGCTCGACCTCGAATTAGGTAGGGATACCCGCTGAACTTAA
>OTU_2244
ATGCGATACGTAATGTGAATTGCAGAATTCAGTGAATCATCGAATCTTTGAACGCACCTTGCGCCCCTTGGCATTCCGAGGGGCACACCCGTTTGAGTGTCGTGAAATTCTCAAAAAACCTTTTCCTGCTTTTGCTGGAAAGGATTTTTGGACTTGGAGGTTCAATGCCTGCTTTTCACCTTTGAAAAGCAAGCTCCTCTCAAATAAATTAGCGGGGTCTGCTTTGCCGATCCTTGACGTGATAAGATGTTTCTACGTTTTGGATTTGGCACTGTCCCTTTGGACACCTGCTCCTAACTGTCCCACGGACAATGATGGTGCTCTGGTCTTTGCCGTCTACACTGGCGGGGGAGGCTGGACCCACAAAAGAAAACCTTGACCTCAAATCGGGTGAGACTACCCGCTGAACTTAA
>OTU_2246
GCGCGAAATGTAATGTGAATCGCAGAACATTGTGAATCATCGAATCTTTGAACGCACATTGCGCCTCCCTTCACCGGGAGGCATGCCTGTCTGAGCTTCATTTAAACCCATCGATCCTCATGGATCCGTCCTGGGCCTCGCTGATCAGCGTCGCCTGAAAGCCATCTGTCTCACGAGCGGACGAGATCCTTTAGGACTGACCGTCTGGGACCATAAACTTCTGACTTGAACTCAGATCAGGTAGGATTACCGCCTGAACTTAA
>OTU_2248
ATGCGATAAGTAATGTGAATTGCAGAATTCAGTGAATCATCGAATCTTTGAACGCACATTGCGCCCATCAGTATTCTGTTGGGCATGCCTGTTCGAGCGTCATTTCCACCCTCAAGCCCTGGCTGCTTGGTGTTGGGGTGCTCTACAGCTTGCTGTAGGCCCCGAAAATCAGTGGCGGTCTCGCTGGGACCCCGAGCGTAGTAGATTTCTCTCGCTTAGGGGCGACCGGTGGGTTTCTAGCCGTTAAAACCCTATATTTTAAAGGTTGACCTCGGATCAGGTAGGAATACCCGCTGAACTTAA
>OTU_2250
ATGCGATAAGTAATGTGAATTGCAGAATTCAGTGAATCATCGAATCTTTGAACGCACCTTGCGCCCCTTGGCTATTCCGAAGGGCATGCCTGTTTGAGTATCATGAACACCTCAACTCCCATGGTTTGCCATGGTGAGCTTGGACTTTGGGGGTTTTGCTGGCCTATGGTCGGCTCCTCTCAAATGAATTAGCCTGCCAGTGTTTGGTGGCATCACAGGTGTGATAAATATCTACGCTTGTGACTGCCTGCCAGGTAACCTTCAGCAATGGGGGGTTCATTGGGGCTCATAGACGTCTCTCCCTCAGTGAGGACAGTTTTTTAACGTTCGATCTCAAATCAGGTAGGACTACCCGCTGAACTTAA
>OTU_2252
ATGCGATAGGTAATGTGAATTGCAGAATTCCGTGAATCATCAAATCTTTGAACGCAAATTGCACTCTCTGGTATTCCGGGGAGTATGCTTGCTTGAGGGTTAGTGGTTACAAATCGTGAAAAGAAATTTTTACGGATCTGGATTTTCCAAAGTTCTTTCTTTGGTAATCTAAAATTTATCTTGACAATAGGTGATATTGGAAATGTTTATCTTTAATTCATTAACAATTATTACCAAATTTGTTACGTCGTGTTATTTTCCTAATTTCTTGATTAGGCAAAAGnAATACAATTTTTTTTTGAAATCTGACCTCAAGTCAAGTAAGAATACCCGCTGAACTTAA
>OTU_2254
ATGCGATAAGTAATGTGAATTGCAGAATTCAGTGAATCATCGAATCTTTGAACGCACCTTGCGCTCCTTGGTATTCCGAGGAGCATGCCTGTTTGAGTGTCATGAAAATTTCAACCTTCATCTTTTGAAATAAAAGAAGATGGATTGGACTTTTGGAAGCTGCTGGATTTGACATATTTCAGCTCTTCTCAAATACATTAGCAGGATTGCCTCTTGACAATTCATTGGTATGATAACTATCTATACCTATCAGAATGTCTAGACTCATGGCATCGTGCTTATAACTGTCTACAAAGACATTTATTTGAACAATTTTGACCTCAAATCAGGTAGGACTACCCGCTGAACTTAA
>OTU_2256
ATGCGATACGTAATGTGAATTGCAGAATTCAGTGAATCATCGAATCTTTGAACGCACCTTGCGCCCCTTGGCATTCCGAGGGGCACACCCGTTTGAGTGTCGTGAAATTCTCAAACCCACTTTGGTCGTTTAGACCGAGGAGGGTTTGGATCTTGGAGGGCTTTTGCCGGCTTGAATGAAAGCCGGCTCCTCTTAAAAGTATTAGTAGGGTCCCCTTTGTCGATCCTTAGACGTGATAAGATGTTTCTACGTCTAGGGATTTGCTCTGTCGCTCGGGAGTCTGCTTACAACCGTCTCGCAAGAGACATCGTTCGAGCTCGCTCGACCCACGAACCTTGACCTCAAATCGGGTGAGACTACCCGCTGAACTTAA
>OTU_2258
ATGCGATAAGTAATGTGAATTGCAGAATTCAGTGAATCATCGAATCTTTGAACGCACATTGCGCCCTTTGGTATTCCGAGGGGCATGCCTGTTCGAGCGTCATTACAACCCTCAAGCAATGCTTGGTATTAGGCTCTGCTGCTAACCCAGCTGGCCGTAAAATCAGTGGCAGTGTCGTTGTGGCCCTGAGCGCAGTAAATCTCCTCGCTACAGGGACCCGGCGGAGCTAGCCAAAAGCCCTATTTTCTAAGTTTGACCTCGGATCAGGTAGGGATACCCGCTGAACTTAA
>OTU_2260
ATGTGATAAGTAATGTGAATTGCAGAATCTCGTGAATCATCAAATTTTTGAACGCACATTGCGCCTAATGGTATTCCATTGGGCATACCTGTTTGAGTGTCAGAATCCTTCTTATTATCAAACTTTTATGTAATAATATAAAGATGTTTGGACAATACTTTTGAGAACTGTAGTATTCTGATAATATTACTTTCTTAAAAACCAGAGATATTTTTTTTGGTTTTGATTTTCTTCCAACCCATTTTATATGCTATTATTATAAAAAAAACTGGATGCTGAATTAAGAATAACCAATACACTTTGGATGACCTCAAATCAGGTAGGGATACCCGCTGAACTTAA
>OTU_2262
ATGCGATAAGTAATGTGAATTGCAGAATTCAGTGAATCATCGAATCTTTGAACGCACATTGCGCCCTTTGGTATTCCGAAGGGCATGCCTGTTCGAGCGTCATTATAACCACTCAAGCCTAGCTTGGTCTTGGGGTTCGCGGTCTCGCGGCCCCTAAAATCAGTGGCGGTGCTGCCTAGCTCTAAGTGTAGTAATTCTCTCGCTACAGGGTCTAGGTGGTTACTTGCCAGAAACCCCCCCTCTTACGGTTGACCTCGGATCAGGTAGGGATACCCGCTGAACTTAA
>OTU_2264
ATGCGATAAGTAATGTGAATTGCAGAATTCAGTGAATCATCGAATCTTTGAACGCACATTGCGCCCGCCAGTATTCTGGCGGGCATGCCTGTCTGAGCGTCATTTCAACCCTCATGCCCCTAGGGCGTGGTGTTGGGGATCGGCCAAAGCCCGCGAGGGACGGCCGGCCCCTAAATCTAGTGGCGGACCCGTCGTGGCCTCCTCTGCGAAGTAGTAATATTCCGCATCGGAGAGCGATGAGCCCCTGCCGTTAAACCCCCAACTTTCTAAGGTTGACCTCAGATCAGGTAGGAATACCCGCTGAACTTAA
>OTU_2266
ATGCGATAAGTAATGTGAATTGCAGAATTCAGTGAATCATCGAATCTTTGAACGCATATTGCGCCCTTTGGTATTCCGAAGGGCATACCTGTTCGAGCGTCATTACAACCCTCAATTATAATTATTTGATGTTGGGCATTGCCTCTTAGGCATGCCTTAAAATGAGTGACGGTGGCATGGTCAACCTCAAGCATACAGAAATGCGATGTAGGAAGAGTGTAGCCAGTCTGAACATATCTAGATGTTGACCTCGGATCAGGTAGGAATACCCGCTGAACTTAA
>OTU_2268
ATGCGATAAGTAATGTGAATTGCAGAATTCAGTGAATCATCGAATCTTTGAACGCACCTTGCGCTCCCTGGTATTCTGGGGAGCATGCCTGTTTGAGTGTCATGAAATTCTCAACCTCATGTCTTCCATTTTGGAAGGCTTGGGTATTGGAATGTGGGAGTGTGCCATGTTTCCTTTTGAGGGGACAGAGGCTCTCCTGAAATGCATAGTGAATCCAGCTTTCTGTCCTGGGGTCGTTGAAGCTTTGGTTTGATAGTCCTTTGTTTGTCTATGTCCCACTGCTACAACAAGAGTACCCCAGAAACCTTGGAACGTCTGGGTGGCACTGCAAATTCACCCCTCCTTTTTGACACTTTGACCTCAAATCAGGTAGGACTACCCGCT
>OTU_2270
ATGCGATAAGTAATGCGAATTGCAGAATTCCGTGAGTCATCGAATCTTTGAACGCACATTGCGCCCCCCGGCTTCCCGGGGGGCATGCCTGTCCGAGCGTCATTGCCATCCCTCAAGCTTCGCTTGGCTGGTTGGGCCAGCGTCCACCACGGCGGACGGGCCCGAAAGGCAGTGGCGGCTCCGGGGGACTTGGGTCCTCGGGGCGGTGATGCATGGGTCTCTTCATCCACCGTCCCCTGGGTCATGCCCCGGGAGTCTGTCGAACGATCGGTCTTCCCCTGTAGGTTGACCTCGGATCAGGTAGGGATACCCGCTGAACTTAA
>OTU_2272
ATGCGATAAGTAATGTGAATTGCAGAATTTTGTGAATCATCGAATCTTTGAACGCACATTGCGCCCCCTGGCATTCCGGGGGGCACACCTGTTCGAGCGCCGTTTAAAACCTAAGGCTCTGCCTTGCGTTGACCATTCCCGCTCGGGAGCGGTCGAAAAACATGAAGACTCCAAAAGATGGAAGCAGTACGCAAAAGTATTAGTGACCAGCCTTTTGGGTCTTGATATACTCTAGTATGGCCTCGGATCAGGTGGGGATACCCGCTGAACTTAA
>OTU_2274
GTGCGATAAGTAATGTGAATTGCAGAATTCCGTGAATCATCGAATCTTTGAACGCATATTGCACCTTCTGGTATTCCGGAAGGTATGCCTGTTTGAGGGTCAGTTAAATAAAAATCGGTGTTGTTTGCCGCCTTTCGTGGTGACGCGTCGGAATTGAGTCGTCTTAACCGAACTTCGGTTAAGTGACTTAAAATCTTGCATGATTTTCGAACGTATTTAAATTTGCTTACGTACGTTTGGGATGTCGAATGTTTATTAGGTTCGGTCATCCTACATGACTCGCGCCCATAATTTTTTCATTAAATGACCTCAAATCAGGTAAGAATACCCGCTGAACTTAA
>OTU_2276
ATGCGATAAGTAATGTGAATTGCAGAATTCAGTGAATCATCGAATCTTTGAACGCACATTGCGCCCGCCAGTATTCTGGCGGGCATGCCTGTTCGAGCGTCATTTCAACCCTCAAGCTCTGCTTGGTGTTGGGGCATTGCAGCTTGCTGCAAGCCCTGAAAAACAGTGGCGGGCTCGCCGTAACTCCGAGCGCAGTAATTTACCTCGCTTTGGAAGAGTGGTGGGTGCTAGCCGTTAAAACCCCTATTTTTATAAGGTTGACCTCGGATCAGGTAGGAATACCCGCTGAACTTAA
>OTU_2278
ATGCGATAAGTAATGTGAATTGCAGAATTCTGGAATCATCGAATCTTTGAACGCACATTGCGCCCATAAGTATTCTTGTGGGCATGCCTGTTCGAGTGTCATTTCATTATTCAGTTTTAACTGATGTTGAGAATTGCAAACTTTTAGGGTTCTTGCATTTTTCTAAAGAAATTAGCAAGCAAATGTAAAGCCGAGTGTAGTAAATCTCTCTCACTTTGGATCTTACTTTTGACTTTTGATATTCCAAGTGTTGACCTCGAATCAGGTAGGAATACCCGCTGAACTTAA
>OTU_2280
ATGCGATAAGTAATGTGAATTGCAGAATTTAGTGAATCATCGAATCTTTGAACGCACATTGCACCTCTTGGTAATCCTTGAGGTATATTTGTTCGAGCGCCGTTTAAATATTAAGACATTGTCTTTTGTTGAATTACTACGTAACTGTAGTTTTTCTAAATATTTTGGCGTGTTTAATAGCATCAAAAACGCAGTGAAATGTGATTTTGATTTTGTTAGGCACTTGCCTTGTTTTTTACTATTGTTAAACATGGCCTCGGATCAAATAGGGATACCCGCTGAACTTAA
>OTU_2282
ATGCGATAGGTAATGTGAATTGCAGAATTCCGTGAATCATCAAATCTTTGAACGCAAATTGCACTCTCTGGTATTCCGGGGAGTATGCTTGCTTGAGGGTTAGTGATTACAATCGTGAAAAGAAATTTTTACGGATCTGGATTTTCCAAAGTTCTTTTTTGGTAATCTAAAATTTATTTTAACAATAGGTGATATTGAAAATGTTTATCTTTTAATTCATTAACAATTATTGCCAATTTGTTACGTCGTGTTATTTTCCTAATTTATTAATTAGGTGAAAGTAATACAATTTTTCTTTTGAAATCTGACCTCAAGTCAAGTAAGAATACCCGCTGAACTTAA
>OTU_2284
CTGCGATACGTGATGTGAATTGCAGAATTGTGAATCATCGAAACTTTGAACGCACATTGCGCCTGTTGGTATTCCGATGGGCACGTCTGATTGAGCGTTGTCAACTCTCGGATGGTCATGGGGGATGTCTTGGCACCTCTGAAATATCTCGGCACTGCGCCACGGCGCAACGTGAAGCAGTGCAGATTGACAAGCAATTACACCAACCTCAGTCAGACGAGAATACCCGCTGAACTTAA
>OTU_2286
TTGCGATAAGTAGTGTGAATTGCAAAATCTGTGAATCATCGAATCTTTGAACGCATATTGCACTCTTTGGTATTCCGAAGAGTATGCCTGTTTGAGGGTAATTAAAAAGAAATCTTTAATCTCTTTTTGAGGTTAAGGGATATGGGTATTCCGCTAATAACTATTGTTGGCGGTAACCTGAAATTCATGGTAGTCTTCATCCAATCGAGACGCGTAATAATATTATTCCGTGAAACGGTTAATGAGCTACTAAGTTTTAATGCCTTTATATAAGTCATTGAAACAAATAATTTTGACATTACCTCAAATCAGGTAGGACTACCCGCTGAACTTAA
>OTU_2288
ATGCGATAAGTAATGTGAATTGCAGAATTCAGTGAATCATCGAATCTTTGAACGCACATTGCGCCCCTCGGTATTCCGGGGGGCATGCCTGTTCGAGCGTCATTACAACCCTCAAGCTTTGCTTGGTGTTGGGCGTCACCAGTCTTGGTGTGCCCTAAAATCAGTGGCGGCGCCGTCTGGCTCTAAGCGTAGTACATGCTCTCGCTATAGATGCCCGGCGGATGCTTGCCAGCAACCTCTAATCTATCAAGTTGACCTCGGATCAGGTAGGGATACCCGCTGAACTTAA
>OTU_2290
ATGTGATAAGTAATGTGAATTGCAGAATCTCGTGAATCATCAAATCTTTGAACGCATATTGCACCCTATAGTACTCTATAGGGTATATCTGTCTGAGTGTTAGCAAGCTATTTGTTTCAAGTCTTTGTGAAAATCAAAGAGTTGAAGATTTTTAGGGAAGTAATATTTTTTTTTCTGAGATATTATTCCTTATAAATGCTTTCACAGTATTATTTTTCAATTTTAAAATGTAATATAATAACAAAAATCATTTAAAAATTTAAATAATACTTGTGATTAAAAAAAAACTATAACCTCAATAACTTGTGGGAAAAACTAGCACAACCTCAGATCAGGTAGGGATACCCGCTGAACTTAA
>OTU_2292
ATGCGATAAGTAATGTGAATTGCAGAATTCAGTGAATCATCGAATCTTTGAACGCACATTGCGCTCGCTAGTATTCTGGCGAGCATGCCTGTTCGAGCGTCATTTCAACCCCTCAAGCCTTTTTTATTATAAAAAAGGCTTAGTGTTAGGTCTTATAAATTCCTTTTTTTAAAAGAAATTTATAGACCTGAAATACATCGGCGAACCCCTCTGCGAGGCCGAGCGTAGTAGATTTCTCTCGCTATGACTTCCAGTGGTGGACCTGCCACATCTCATTATTTTATACAAGGTTGACCTCGAATCAGGTAGGAATACCCGCTGAACTTAA
>OTU_2294
ATGCGATAACTAGTGTGAATTGCAGAATCCAGTGAACCATCGAGTCTTTGAACGCACATTGCGGTCGCCGGCATTCCGGCGACCACGCCTGTCCGAGCGCCACTAAACCCCCCTCGAGCTCCCTTCTGAGCTCGGCGTTGGGGGACCGCTGGAACCCCAGCGGTCCCCCGAAACTCAGTGGCGGCGGCGCTGTGGCGCGACGCGAGTAGTAGCTTAACTCTCACGAAGCCCCTGCGTCTGCTTGTCGGCAACGAGCCCCCCAACATAATCTAATGGTTGGCCTCGGATCAGGCGGGAGTACCCGCTGAACTTAA
>OTU_2296
ATGCGATAAGTAGTGTGAATTGCAGAATTCAGTGAATCATCGAATCTTTGAACGCACATTGCGCCCCTCGGTATTCCGTGGGGCATGCCTGTTCGAGCGTCATTTAAACCTTCAAGCTCAGCTTGGTATTGGGTGCTTGTCCCGCCTCTGCGCGGCGACTCACCTCAAAGTCATTGGCAGCCCGCATCCGCCGGCCGTGAGCGCAGCACAGTCGCACTCTAGGTATTTGGCAGGTCGGCTCTCCAGAAGCACTTCTTTTATCATTGACCTCGGATCAGGTAGGGATACCCGCTGAACTTAA
>OTU_2298
GTGCGATAAGTAATGCGAATTGCAGAATTCCGTGAATCATCGAATCTTTGAACGCATATTGCACCTTCTGGTATTCCGGAAGGTATGCCTGTTTGAGGGTCAGTTAAATAAAAATCGGTGTTGTTGCCGCCTTTCGTGGTGACGCGTCGGAGTTGGGTCGTCTTAACCTTCGGCTAAGTGACTTAAAATTTTGCATGATTTTCGAACGTATTTAAATTGCTTACGTACATTTGGGATATTGTTTATTAGGTTCGGTCATCCTCATGACTCACGCCTATAATTTTTTCATTAAATGACCTCAAATCAGGTAAGAATACCCGCTGAACTTAA
>OTU_2300
AATGCGATAAGTAATGTGAATTGCAGAATCAGTGAATCATCGAATTTTTGAACGCATATTGCACTCCTTGGTATTCCTTGGAGTACACTTGTTCGAGCGCCGTTTGCGTCTTAAGGCTCAGCCTTGCGTTGAGATTTCCTGGGAAGGAACTCTCCAAGCATATGGGCGTCCGTCGTGCCTGAACCGCAACACACTGCGTGCAGGGATTTCGGCAGTCGCCAAAAACCGTCTAGCATGGCCTCGGATCAAGTGGGGATACCCGCTAAACTTAA
>OTU_2302
ATGCGATAAGTAATGTGAATTGCAGAATTCAGTGAATCATCGAATCTTTGAACGCACATTGCGCCCCTTGGTATTCCGAGGGGCATGCCTGTTCGAGCGTCATTAAACCCCTCAAGCTCTGCTTGGTGTTGGGGCCCGCGGTCTCGCGGCCCCTAAAATCAGTGGCGGTGCCGGTCGGCTCTCAGCGTAGTAATGCTCTCGCTACAGGGTCGGTCGGTTCCTGCCAGAACCCCAACTTTCTCAGTTTGACCTCGGATCAGGTAGGGATACCCGCTGAACTTAA
>OTU_2304
ATGCGATAAGTAATGTGAATTGCAGAATTCAGTGAATCATCGAATCTTTGAACGCACATTGCGCCCCTTGGTATTCCGAGGGGCATGCCTGTTCGAGCGTCATGATCAAATCTCAAGCCTAGCTTGGAATTGGGCTTTCGTCTCCTGCCAATGCAGCTAGTTGAGACGTGCCTAAAAAGAAATGGCGATGCCTCAATGGACTCTAGCGTAGCAGACTGACTTGCGCTTGGAGGGCTGCTGTGGGTTTTTGCTATAAAATAATCAAGTTGGACCTCGGATCAGGTAGGGATACCCGCTGAACTTAA
>OTU_2306
AATGCGATACGTAATGTGAATTGCAGAATTCAGTGAATCATCGAATCTTTGAACGCACCTTGCGCCCTTTGGCATTCCGAGGGGCACACCCGTTTGAGTGTCGTGACATTCTCAAAAACCATCTTGGTTTCTTGACCAGGAAGGCTTTTGGACTTTGGAGGCTTTTGCTGGCTTTCCTTTGTTGGAGCCAGCTCCTCTGAAATGGATTAGTAGGGTCTGCTTTGCCGATCCTTGACGTGATAAGATGTTTTCTACGTCTCGGGTTCTGCACTCCTGCTTCTAACCGTCTCACGGAAGACAAAACGGTCAAAGTGATTGCCACTTTGACCCACGAACCTTGACCTCAAATCGGGTGAGACTACCCGCTGAACTTAA
>OTU_2308
TTGCGATAAGTAGTGTGAATTGCAAAATCTGTGAATCATCGAATCTTTGAACGCATATTGCACTCTTTGGTATTCCGAAGAGAATGCCTGTTTGAGGGTAATTAAAAAGAAATCTTTAATCTCTTTTGAGATTAAGGGATATGGGTATTCCGCTAACAATTTTTGGCGGTAACCTGAAATAGATGGTAGTCTTCATCTAGTCGAGACGCGTAATAATATTATTTCGTGAAACGACTAATGAGCTATCCAGTTTTAATGGCTTTATTAATATAAGGACATTGAAACAAATAATTTTTGACATTACCTCAAATCAGGTAGGACTACCCGCTGAACTTAA
>OTU_2310
GTGCGATAAGTAGTGTGAATTGCAGAATTCCGTGAATCATCGAATTTTTGAACGCAAATTGCACTCTCTGGTATTCCGGAGAGTATGCCTGTTTGAGGGTCGATAAAATCAAAATCGATGTGTTGTTTTTTCTGACATGTCGGAATTGGGACATCTTTAGCCTTCTTTTGGGTTGAAGTGACCTAAAATTCAATCCTCTGCCTTCGGTATGGATTACGTACTTAATAATTTTTGTCGTAAATGCCGGGGTGTTTTTTATTAGGCGTGACCATCTAATGGTCTCACGTCCATAATTTTTTTTCAGTTAATGACCTCAAATCAGGTAAGAATACCCGCTGAACTTAA
>OTU_2312
ATGCGATAAGTAATGCGAATTGCAGAATTCCAGTGAGTCATCGAATCTTTGAACGCACATTGCGCCCTTTGGTATTCCGAAGGGCATGCCTGTTCGAGCGTCATTATCACCCCTCAGGCCCCCGGGCTTGGTGTTGGACGGCCTGGTCGAGTCCGCTCGACCCCTCCTAAAGACAATGACGGCGGCCTCGCGGAACCCCCGGTACACTGAGCTTCTTAACTGAGCACGTACCGGACACATGGGGACCCGGGCTCCGGTCCTCTCCCTTTCACAGGGAAACACTTTCTCAAGGTTGACCTCGGATCAGGTAGGAATACCCGCTGAACTTAA
>OTU_2314
ATGCGATAAGTAATGTGAATTGCAGAATTCAGTGAATCATCGAATCTTTGAACGCACATTGCGCCCTTTGGTATTCCGAAGGGCATGCCTGTTCGAGCGTCATTTCAAACCTCAAGCAACAGCTTGGTATTGAGCTTTCGTCTGTTACAAGACGTGCTCGAAACTTGTGGGCGGTGCTGTCTAGCATCTTTGCGTAGTCATATAAATTTCGCACTGATAAAGCTAGTTGGTCACTCGCCAAATAAATCTTGATTTCCTTCTGGGGAGTCATAATTTTTCTCAGGTTTGACCTCGGATCAGGTAGGGATACCCGCTGAACTTAA
>OTU_2316
ATGCGATAAGTAGTGTGAATTGCAGAATTCAGTGAATCATCGAATCTTTGAACGCACCTTGCGCCCTTTGGCTATTCCGAAGGGCATGCCTGTTTGAGTATCATGAACACCTCAACTCTCATGGTTTACCATGATGAGCTTGGACTTTGGGGGTCTTGCTGGCCTATGGTCAGCTCCTCTTAAACAAATCAGCTTGCCAGTGTTTGGTGGCGTCACAGGTGTGATAACTATCTACGCTTGTGGTTTCCCATCAGGTGACCTTCAGTGATGGAGGTTCACGCTGGGGCTCATAAAGGTCTCTCCTCAGTGAGGACAGCTTTTTGAACGTTTGATCTCAAATCAGGTAGGACTACCCGCTGAACTTAA
>OTU_2318
ATGCGATAAGTAATGTGAATTGCAGAATTCAGTGAATCATCGAATCTTTGAACGCACCTTGCGCCCCTTGGCTATTCCGAGGGGCATGCCTGTTTGAGTATCATGAACACCTCAACTCTCACGGTTCGCCGCGATGAGCTTGGAGTCTGGAGGTTTTGCTGGTCTCTGGTCAGCTCCTCTCAAATGAATCAGCTTGCCGGTATCTGGTGGCATCATGGGTGTGATAACTATCTACGCTCAGGACCGTCTGCCAGGTAACCTCCAGCGATGGAGGTTTGCTGGGGCTCACAAACGTCTCTCTTCAGTGGGGACAGCTTTTGAACGTTCGATCTCAAATCAGGTAGGACTACCCGCTGAACTTAA
>OTU_2320
ACGCGAAAGGTAATGCGAATTGCAGAATCAGTGAGTCATCGAATCTTTGAACGCACATTGCGCCTCTCGGTATTCCGGGAGGCACGCCTGTTCGAGCGCCATTACACACTCCAAGCGATGCTTGATGTTGGACGATGCGATGCCCTAGGTATCGCACGTCTGGAACGCGTGGGCGCCCGCCGCCGGAACGTGAACGTAGCAAGACGTCAGTCAAAATCGTTCAGTAAGTTCTGACGGAGGGCCGCCTCATCTTTTTCTATACCAGAAATTTGGCCTCGGATCAGGCGGGGATACCCGCTGAACTTAA
>OTU_2322
GTGCGATATGTAGTGTGAATTGCAGAATTCCGTGAATCATCGAATTTTTGAACGCAAATTGCACTCTCCGGCTTTCCGGGAGAGTATGCCTGTTTGAGGGTCAGCCTAAAAAAAATCGACATTGTTGCTGTTTCATGGTGACTTTCGTCGGAGATTGGGTCATCTTAAACCCTTTCGGTTTAAGAGACTTAAAATTTTGTTTTACGATTCCACGAACGTTTCTAAGATGTTTTCTTTACACGTTTAAGGTGTCGAATGTCTTTATTAGACGTGACCGTCGCATCGGATCGCGTCCATAAATCTTTCGTTAACTGACCTCAGATAGGTAAGAGTACCCGCTGAACTTAA
>OTU_2324
GTGCGATAAGTAATGTGAATTGCAGAATTCCGTGAATCATCGAATCTTTGAACGCATATTGCACTTTCTGGTATTCCGGAGAGTATGCCTGTTTGAGGGTCGTCCGAATAAAAATCGACGTTTTTTCGTCGGAATTGGGTTTTTCTTTTTAACCTTGGGTTTTAAAGTAACCTAAAATTGTTGAATTTTTCGATGAACTCATCTGAATTTTTTATTATGTGGGTTCGTCTTAAAAATATGTATTGAACGCAACCATTCTTCGTGGTCACATAGTGTTCATAATTTTTTTCATAATTCGACCTCAAATCAGGTAAGAGTACCCACTGAACTTAA
>OTU_2326
ATGCGATAAGTAATGTGAATTGCAGAATTCAGTGAATCATCGAATCTTTGAACGCACATTGCGCCCATTAGTATTCTAGTGGGCATGCCTGTTCGAGCGTCATTAACACCACTTAAGCACGGCTTAGTGTTGGGAATCTACGCGGGGCAGCTACCCGGGACTTACCCTGTAGCTACCCTGTAGTTCCTTAAAGACAACGGCGGAGTTGTGGTATCCTCTGAGCTTAGTAGTAATATTCTAGCTTTCGAGTAGCCACTGCCCCTGCCGTTAAACCCCCATCTTTTAAATGGTTGACCTCGGATCAGGTAGGAATACCCGCTGAACTTAA
>OTU_2328
ATGCGATAAATAATGTGAATTGCAGATTGTTAGTGAATCATCGAGTCTTTGAACGCATCTTGCACCCCTTGGTGATCCGAGGGGTATGCCTGTTTGAGTGTCTTTAACACATCGAACCCTTTCTCGTCGATTGGGCTTCGGACGTGAGCGCTGCCGTCGAATCCGATCGGCTCGCTTGAAAAGCGTTACATCTCTGTGTCCGGTGCGTCTGACCGTCGGTTGGTGTCGTAGAACTCCCCAGAGGGCTGTGAATTCACCTTTGCCGATCGGTCGTCCTCCGATTCCGGAGCTTGTCCTCTGGCGCGTCTCTCGAGGCGCGCGTTTCGATTCGGACCTCAAATCAGGTAGGACTACCCGCTGAACTTAA
>OTU_2330
ACGCGATAGTTAATGTGAATTGCAGAATTCAGTGAATCATCGAGTTTTTGAACGCATATTGCACCTAGTAGTATTCTATTAGGTATATCTGTTTGAGCGTTATTAACAAATCTCAACTATAAAAAGTTGGTTTATGAATCTGTTTATAAACAGATTTTAAAGTTGTACGCTTGTAGGTTGCTTTGTCAAACTAAAACATAGTAAAATTCTTTGTTTTATAAGGCTTAGTTTTCTACCTAAAAAATCTTAAGGTTTAACCTCAGATCAGATAAGGATACCCGCTGAACTTAA
>OTU_2332
ATGCGATAAGTAATGTGAATTGCAGAATTCAGTGAATCATCGAATCTTTGAACGCACCTTGCGCCCTTTGGTATTCCGAGGGGCATGCCTGTTTGAGTGTCTTGAAAACATCAAACCCGCCGGCTTTGCGGTCGGCGCGGTTTGGACTTGGGGGTTCTTTGCTGCCGCTCGCGGTGGCTCCCCTTAAATGAATCGGTCGGGCTTTCGTGTGGCTTGTCCCTTGGCGTTGTATTACCCTCGTCGCTGGACGGCTCGCGTGTTTGCGCCCCTCCTTGACTTGCCTTTGGAGTGGCGGTCAATTGCTTTGTGATCTGACCTCAAATCAGGTAGGACTACCCGCTGAACTTAA
>OTU_2334
GTGCGATAAGTAATGTGAATTGCAGAATCCGTGAATCATCGAATTTTTGAACGCAAATTGCACTTTCTGGTATTCCAGGGAGTATGCCTGTTTGAGGGTTGGTTTAAATAACAATCGATATGTTGCTTTTGTGACATCTCGGAGTTGGGTCATCTTAATTCTCTTAAGGGACCTAAAATTTAAGTACTTGCGCATTTCGACGTGTATAATTTTTTTTATCTCGTCACCGAATGCCATGTTTTTATTATATTAGGTGTGACTATGTTAAGTGGTGTTTCATATCTATAGAATTCTTGATTTCAACCTCAAATCAGGTGAGGATACCCGCTGAACTTAA
>OTU_2336
GCGCGAAATGTAATGTGAACCGCAGTACCTTGTGGATCATCCAGTCTTTGAACGCACATTGCGCCCCCTCCGGGGGCATGCCCGTCTGAGCGTCACTTTTCCCATGGGCCCGAAGGGCTCGTGTTGGGCTTCGCCCCGGCGTCGCCCGGAAAGACCGGTCCGTCGGGGCCGTCTTCGGCCCCCCCTTCACCGGGGGGGTACCGGTATAATTGAAATTCTTCCGTACGACCTCAGATGGGTAGGACCACCGCCTGAACTTAA
>OTU_2338
ATGCGATACGTAATGTGAATTGCAGAATTCAGTGAATCATCGAATCTTTGAACGCACCTTGCGCCCCTTGGCATTCCGAGGGGCACACCCGTTTGAGTGTCGTGAAAATTATCAAAAAGCCCTTTTGGTGGGGTTTTTTTGGACTTGGAGGTCTCATTGCTTGCTTTTGCTTTTTTAAAGTAAGCTCCTCTTAAATAAATTAGTGGGGGTCTGCTTTGCTGGTCCTTAATGTGATAAGATGTTTCTACATTTTGGATTCAGCACTGTCACTTGGATGCCTGCTTCCAACTGTCCCTTGGACAATGATGGTGCTCCTGGTCTTCGTCATTTACATTGGCAGGAGGCTGGACCCACAAAAGGAACCTTGACCTCAAATCGGGTGAGACTACCCGCTGAACTTAA
>OTU_2340
ACGCGATAGTTAATGTGAATTGCAGAATTCAGTGAATCATCGAGTCTTTGAACGCACATTGCGCCTTCCGGCATTCCGGGAGGCACGTCCGTTTGAGCGTCAGCTTAATCCCTCCGGGTAGTGGTTTTTGTGCCGCCGCCGGGGCCTTTGGCGCTGGGAAGTGGCCGCGGTGCTTTGACGCTTCCGGTTTCCCTCGCTTAAACGTGGAGAAAGCTAGCCGGCAATGCCCCAACTGCAACGACTTGTAGAATTTCTAGTGTCGTGATGCGTTTGGAGTTCCCGGCCTCTAAACAAAGGGGGACTCCAGCTCCCCAAGATGTTTGACCTCAAATCGGACGAGGATACCCGCTGAACTTAA
>OTU_2342
ATGCGATAAGTAATGTGAATTGCAGAATTCAGTGAATCATCGAATCTTTGAACGCACCTTGCGCTCCTTGGTATTCCGAGGAGCATGCCTGTTTGAGTGTCATTAATATATCAACCTCTTCAGCTTTTTGCATGTTGAGTGTTGGATGTGGGGGTATTTTTTGCTGGACTCTATCTGAGGTCAGCTCCCCTAAAATGCATCAGCGAAACAATTTGTTTACCGCTCATTGGTGTGATAACTATCTACGCTATTGACGGTGACGCATGTTTAGCTTCTAACAGTCCATTAACTTGGACAACCTTTTTATTAATGTGACCTCAAATCAGGTAGGACTACCCGCTGAACTTAA
>OTU_2344
ATGCGATACGTAATGTGAATTGCAGAATTCCGTGAATCATTGAATCTTTGAACGCATCTTGCGCCTCTTGGTATTCCGAGGGGCATGCCTGTTTGAGTGTCATTAGAACTATCAAAAAAATAAATGGCCTTGATCATTGTTTTTTTTTGGAATTGGAGGTGTTGCTTGGTCTTTTTTAAAAAAAAGGCCCCAAAGCTCCTCTGAAATGCATTAGCGAATGCAGTGCACTTTTTTCTCCTTGCTTTTTCTGGGCATTGATAAGTTACTTTCATGTCCTAAAGCTTGTTAGGGAAGGAAGTCACAAAATGCTTTTCCTGCTCCCGAATGTGCAATACAAATCTTGACTATCAAACCCCTCAAATCAGGCAGGACTACCCGCTGAACTTAA
>OTU_2346
GTGCGATAACTAGTGTGAATTGCATATTCAGTGAATCATCGAGTCTTTGAACGCATCTTGCACTCATTGGTATTCCAATGAGTACGCCTGTTTCAGTATCAAAAACACCCCACATTCAAATCTTTTTTTGAATGGAACTTGGAGTTACAGTTTTACGACCGTACTCTTTAATTATATTAGGCCTGATCTTGTTTAGACTGCCTGAACTTTTTTTTAATATAAAGGAAAGTTTTGACAAAATAAACTGTGCTGGGGCCTTTAAACAATCTTTCTTAAACTTGATCTGAAATCAGGCGGGATTACCCGCTGAACTTAA
>OTU_2348
ATGCGATAAGTAATGCGAATTGCAGAATTCAGTGAGTCATCGAATCTTTGAACGCATATTGCGCCCTTTGGCATTCCGAAGGGCATGCCTGTTCGAGCGTCATTATCACGGTATCAAGCTTGGCTTGGTGTTGGGCCCTTTGTCACCTGGTGACAGGTCCGAAAGACAATGACTGGTGTAACAGACTCCATATGCAACGAGCTTATAACAGCACGCATTTGGCAGTTGTGTGGCCCGGTCTTCACCCTTTCTTTCTCAAGGTTGACCTCGGATCAGGTAGGAATACCCGCTGAACTTAA
>OTU_2350
ATGCGATACGTAATGTGAATTGCAGAATTCAGTGAATCATCGAATCTTTGAACGCACCTTGCGCCCCTTGGCATTCCGAGGGGCACACCCGTTTGAGTGTCGTGAAATTCTCAAAAAAACACTTTCTTTTAGGAAGGATTTTTTTTGGACTTGGAGGCCTTTTGCTGGTTTCACCTCGAAGCGAGCTCCTCCCAAATGTATTAGTGGGGTCTGCATTGTCGGTCCTTGGCGTGATAAGTTGTTTCTACGTCTCGGATTCTTGGCGCTGCATGCCCGCTTCTAACCGTCTCATTGACAACGATGGTGTTCCGGTCGCCGCCGATTTTTTCGGTGGGAGGCTTGACCCACGAAACAAACCTTGACCTCAAATCGGGTGAGACTACCCGCTGAAC
>OTU_2352
ATGCGATAAGTAATGTGAATTGCAGAATTCAGTGAATCATCGAATCTTTGAACGCACCTTGCGCCTTTTGGTATTCCGAAAGGCATGCCTGTTTGAGTGTCATGTAGACTCAACTCTCGAGAGGTTTCTTGCGAGTTGGATTTGGGTGTTGCCATTTGGCTCGCCTTAAAAGTGTTAGTGGTTTAAGCACTTGATCGGACGTGATAAGTTTCGTCCGGCCGTGTGTCGTCGACCGCTCCTAAACCGCCTTGCGGCGCTCTTTGACTCTGACCTCAAATCAGGTAGGACTACCCGCTGAACTTAA
>OTU_2354
GTGCGATAAGTAATGTGAATTGCAGAACTCCGTGGATCATCGAATCTTTGAACGCAAATTGCACTCTCCGGTATTCCGGAGAGTATGCCTGTTTGAGGGTCGTTAGGAAAAAAAATGATCGTTTTCGTCTCCTTTCGGGTGACGATTTCGGAATTGAGCCCCGTCTTTATTATTTTTTTAAAGAGGCTTAAAATTTTCTTGATCGGCATGATGAGAACTTATGTTTAGGTACGTTAGGTTCGCGTCATGCATTGTATATTATTAGGTTATGACCATGAAATCGATCAATCGATGGACGGTTTCACGACCCATAATTTTCGTTTCATTTCATGACCTCAAATCAGGTAGGAATACCCGCTGAACTTAA
>OTU_2356
ATGCGATAAGTAATGTGAATTGCAGAATTCAGTGAATCATCGAATCTTTGAACGCACATTGCGCCCTCTGGTATTCCGGGGGGCATGCCTGTTCGAGCGTCATTACAACCCTCAAGCTCTGCTTGGTATTGGGCGTCCGCCGTCCCCGGCGCGCCTTAAAATCAGTGGCGGCGCCACCTGGCTTCAAGCGTAGTAGCACATCTCGCTTCTGGAGTCCCGGTGCGTGCTTGCCAGCAACCCCAACTCACCAAAGGTTGACCTCGGATCAGGTAGGGATACCCGCTGAACTTAA
>OTU_2358
ATGCGATAAGTAATGTGAATTGCAGAATTCAGTGAATCATCGAATCTTTGAACGCACCTTGCGCCCTTTGGTATTCCGAAGGGCATGCCTGTTTGAGTGTCATTAAATTATCAACCTTGCTCGCTTTTACCGGCTTGAGTTAGGCTTGGATGTGAGGGTCTTTGCTGGCTTCCTTCAGTGGATGGTCTGCTCCCTTTAAATGCATTAGTGGGATCTCTTGTGGACCGTCACTTGGTGTGATAATTATCTATGCCATCTTGACTTTGAAGCAAACTAATGGGAACCTGCTTATAACCGTCCTTTCGAGGACAACTCTTGACATTTTGACCTCAAATCAGGTAGGACTACCCGCTGAACTTAA
>OTU_2360
ATGCGATAAGTAATGTGAATTGCAGAATTCAGTGAATCATCGAATCTTTGAACGCACCTTGCGCTCCTTGGTATTCCGAGGAGCATGCCTGTTTGAGTGTCACGTGAAACCCTCACCCCTGCGATGTCAAAGTCGTGGACGGTGGATTTGGACGCTGCCGTTGTTGGCTCGTCTCGAAATGCATTAGCCGTGCGCGTCGCGCCAGCGCCTCTCGGTGTGATAATTATCTACGCCGTTCAGAGTGCCAGTGCCCAAGACCGTGGCTCATAGCCGTCTTCGGACAATTCACTTTAACGCTCTGGCCTCAAATCAGGTAGGACTACCCGCTGAACTTAA
>OTU_2362
ATGCGATAAGTAATGCGAATTGCAGAATTCAGTGAGTCATCGAATCTTTGAACGCACATTGCGCCCCTTGGTATTCCGAGGGGCATGCCTGTTCGAGCGTCATTATAACCTTCAAGCCTGGCTTGGTCTTGGAGTCGCTAGCTAGCGGCCCCTAAATTCAGTGGCGGTGCCTGTAGGCTCTACGCGTAGTAATCTTTCTCGCGACAGACCCCTAGAAGTGCTTGCCAACAACCCCAATTTTTTCAGGTTGACCTCGGATCAGGTAGGGATACCCGCTGAACTTAA
>OTU_2364
GTGCGATAAGTAATGTGAATTGCAGAATTCCGTGAATCATCGAATTTTTGAACGCAAATTGCACTCTCTTCGGAGAGTATGCCTGTTTGAGGGTCAGTGTTAATAAAAATCGGGTGCGTTGCAATTTTTGTGACGTTTCCGGAGTTTGAGTTATCTTAACTTCGTTTTTAAGAGGCTTAAAATTGACCTTTTTTTGTGCATTTTAGACGTACATAAATTTTTTTTTATTCGTCTATCCTAATGCCAAAATCTATTAGGTGCGACCATATCTTGTGGTTCCGTGTCTATAAATTTTTCATGATTTGACCTCAAATCAGGTAGGAACACCCGCTGAACTTAA
>OTU_2366
AATGCGATAATTAATGTGAATTGCAGAATTCAGTGAATCATCGAGTCTTTGAACGCACCTTGCACCCTTTGGTATTCCGAAGGGTATGCCTGTTTGAGTGTCATTAAATTCTCAACCTTAACTGCTTTGTTGTGGTTAATGGCTTGGATGTGAGGGCTTGCTGGCTTCCTTCAGTGGATGGTCTGCTCCCTTTAAATGCATTAGTGGGATCCTTTGCGGATCGCCGTGCACTTTAGTGTGATAGTTTATCTACGCTATTGTGTTGGTCTGCAAAACCTGTGGGAACCTGCTTATAACTGTCCTTTCGTTGGGACAAACGTACTTTATCGTACAACTTTTGACATTTGACCTCAAATCAGGTAGGACTACCCGCTGAACTTAA
>OTU_2368
ATGCGATAAGTAATGCGAATTGCAGAATTCAGTGAGTCATCGAATCTTTGAACGCATATTGCGCCCTTTGGTATTCCGAAGGGCATGCCTGTTCGAGCGTCATTATCACCGTATCAAGCCTGGCTTGTTGTTGGGCCCCTTGTCACTTGGTGACAGGTCCGAAAGACAATGACCGGTGTCGTACCGACTCTAGATGCAACGAGCTTATTACAGCACGCATCTGGCAGTCGTGTGGCCCGGCCTACACCCTTATCACATTAATTCTCCAGGTTGACCTCGGATCAGGTAGGAATACCCGCTGAACTTAA
>OTU_2370
ATGCGATAAGTAATGTGAATTGCAGAATTCAGTGAATCATCGAATCTTTGAACGCACCTTGCACCCTTTGGTATTCCGAAGGGTATGCTCGTTTGAGTGTCATTGTACTCTCACACTCTATGATCCTTTGGATTCAGGAGTGGTGGACTTGGGTGTTTGCTGCTTTCCTTGTGGCTCACCTCAAATGTGTCAGTGCACCTCTTGGTTGGACATAGAACGGCGTGATAAGTGTCTTCGCCGGCACCTCGCAAGAGGGTGGCCAACTGGGAGCTCTGTGCTTTCAAACCGTCATTTGACAATCTCTGACAACTTGACCTCAAATCGAGTAGGATTACCCGCTGAACTTAA
>OTU_2372
ATGCGATAAGTAATGTGAATTGCAGAATTCAGTGAATCATCGAATCTTTGAACGCACATTGCGCCCTCTGGTATTCCGGAGGGCATGCCTGTTCGAGCGTCATTACAACCCTCAAGCTCTGCTTGGTATTGGGCATTAGGCGTCAGCCTAGGCCTTAAAATCAGTGGCGGTGCCGTCTGGCTCTAAGCGTAGTAAATCTCTCGCTATAGACGTTGGATGGATGCTAGCCATAACCCCCAATTTTTACAGGTTGACCTCGGATCAGGTAGGGATACCCGCTGAACTTAA
>OTU_2374
ATGCGATAAGTAATGTGAATTGCAGAATTCAGTGAATCATCGAATCTTTGAACGCACCTTGCGCCCTTTGGTATTCCGAAGGGCATGCTTGTTTGAGTGTCATTATATTCTCAAACCTTGATAGCTTTGCGGCTACTCGAGGCTTTGGATGTGAGGGCTTGCTGGCTTCCTTAAGTGGCGGTCTGCTCCCTTTAAATGCATTAGTGGGATCCTTTGTGGATCGGTCACTTGGTGTGATAATCTATCTACGCCGCCTGGCTGAGAAGCATATAATTGGGAACCTGCTCATAACCGTCTGCTTGCAGACAACGTTCTTAATGTTTGACCTCAAATCAAGTAGGACTACCCGCTGAACTTAA
>OTU_2376
ATGCGATAAGTAATGTGAATTGCAGAATTCAGTGAATCATCGAATCTTTGAACGCACCTTGCGCTCCTTGGTATTCCGAGGAGCATGCCTGTTTGAGTGTCATGGTATTCTCAACTCTACAAAGCTTTTGCAATGAAGAGTTGGATTTGGAGGCTTGTGTTGGCTCGAAAGAGTTGACTCCTCTGAAATGCATTAGTGTGAACCTTTACGGATCGCCTCCAGTGTGATAATGTCTACGCTGTGGTGTTGAAGTATTTCTAGTGTTCATGCTTCTAATCGTCCTCTTGGGACAATCATTTGACAATCTGACCTCAAATCAGGTAGGACTACCCGCTGAACTTAA
>OTU_2378
GTGCGATAAGTAATGTGAATTGCAGAATTCCGTGAATCATCGAATCTTTGAACGCATATTGCACTTTCTGGTATTCCGGGAAGTATGCCTGTTTGAGGGTCAGTTAAATAAAAATCGGCGTTGTTGCTACCTCTCGTGGTGACGCGTCGGAGCTGAGTCGTCTTATCTTCGGCTAAGTGACTTAAAATTTTGCATGATTTTCGAACGTATTTAAATTGCTTACGTACGTTTGAGATATCGCTTGCATGTTTATTAGGTTCGGTCATCCTCATGAACCGCGCCTATAATTTTTTCATTAAATGACCTCAAATCAGGTAAGAATACCCGCTGAACTTAA
>OTU_2380
ATGCGATACGTAATGTGAATTGCAGAATTCAGTGAATCATCGAATCTTTGAACGCACCTTGCGCCCCTTGGCATTCCGAGGGGCACACCCGTTTGAGTGTCGTGAAATCTTCAAAATCCTTTTTTCTTCTTAAAGGGTTTTGGACTTGGAGGTTTAATGCTCGCCCTTTCTTTTGAAAGTGAGCTCCTCTCAAAAGAATTAGTGGGGTCCGCTTTGCTGATCCTTGACGTGATAAAATGTTTCTACGTTTTGGGTTTAGCTCTGTTCCTTGGACGCCTGCTCCTAACCGTCTCACCGACAATGATGGTGCTCTGGTCACCGACCGTCTACATCGGCGGGAGGCTGGACCCACGAAAAGAAACCTTGACCTCAAATCGGGTGAGACTACCCGCTGAACTTAA
>OTU_2382
ATGCGATAAGTAATGTGAATTGCAGAATTCCGTGAATCATCAAATCTTTGAACGCAAATTGCACTCTTTGGTATTCCGAGGAGTATGCTTGCTTGAGGGTTGTTCCAATAAATCGTAAAAAAAATTTTACGGACCTGAGTTTTCCGAAGTTTTCAAATTTTGGTAACTTCAAATTTATCTTAACGATATAAAGTATCATGTTGGAAATGTTATATCTTGCATACTGCGAGTTCATTGACAATTAATGCTAATCGTTACTTCGTGTTATTTACCTAATTGATCAGGTTTAAGTGACACAATTTTTTTTTCAACACCTCAAGTCAAGTAAGAGTACCCGCTGAACTTAA
>OTU_2384
ATGCGATAAGTAATGTGAATTGCAGAATTCAGTGAATCATCGAATCTTTGAACGCACCTTGCGCCCTTTGGTATTCCGAAGGGCATGCCTGTTTGAGTGTCATTAAATTATCAACCCTGCTCGCTTTTACCGGCTTGAGTGAGGCTTGGATGTGAGGGCTTGCTGGCTTCCTTCAGTGGACGGTCTGCTCCCTTTAAATGCATTAGTGGAATCCTTTGTGGACCGTCACTTGGTGTGATAATTATCTATGCCATCTTGACTTTGAAGCAAAACTTATGGGAATCTGCTTATAACCGTCTTCGGACAATCTTTGACATTTTGACCTCAAATCAGGTAGGACTACCCGCTGAACTTAA
>OTU_2386
ATGCGATAAGTAATGTGAATTGCAGAATTCAGTGAATCATCGAATCTTTGAACGCACATTGCGCTCCTTGGTATTCCGAGGAGCATGCCTGTTCGAGCGTCATTGCAACCCTCAAGCTCTGCTTGGTATTGGGCATCATCGGCCACGATGTGTCTTAAAGTCAGTGATGATGCTGCCTGGCTCCAAGCGTAGTGGATTCCTCGCTATGGATGTCAGGGAGACACTTATCATACCCTAAATTTATACGGTTGACCTCGGATCAGGTAGGGATACCCGCTGAACTTAA
>OTU_2388
AATGCGATAAGTAATGTGAATTGCAGAATCAGTGAATCATCGAATTTTTGAACGCATATTGCACTCCTTGGTATTCCTTGGAGTACACTTGTTCGAGCGCCGTTTGCATCCTGAGGCTCAGCCTTGTGTTGAGATTTCCTGGGAAGGAACTCTCCAAGCATCTGGGCGTCCGTCGTGCCTGAACCGCAACACACTGCGCGTAGGGATTTCGGCAGTCGCCAAAAACCGTCTAGCATGGCCTCGGATCAAGTGGGGATACCCGCTAAACTTAA
>OTU_2390
ATGCGATAAGTAATGTGAATTGCAGAATTCAGTGAATCATCGAATCTTTGAACGCACATTGCGCCCGCCAGTATTCTGGCGGGCATGCCTGTTCGAGCGTCATTTCAACCCTCAAGCCCCCGGGCTTGGTGTTGGAGATCGGCAACTGCCCCTTGCGGGTGCGCCGTCTCCCAAATCTAGTGGCGGTCTCGCTGTAGCTTCCTCTGCGTAGTAATTCACCTCGCTCTGGAACGCGGCGCGGCCACGCCGTTAAACCCCCCGACTTCTGAAGGTTGACCTCGGATCAGGTAGGACTACCCGCTGAACTTAA
>OTU_2392
ATGCGATAAGTAATGCGAATTGCAGAATTCCAGTGAGTCATCGAATCTTTGAACGCATATTGCGCCCTTTGGTATTCCGAAGGGCATGCCTGTTCGAGCGTCATTATCACCCCTCAAAGCTCCGGCTTTGGCGTTGGACGGTTTGGTTTTGGCGACAAGACCCCTCCTAAAGTTAATGACGGCGGCCTGTGCGACCCCCAGTACACTGAGCTTCTTAACTGAGCACGTACTGGCTTCAGGGTTAATAGGACCCGGTCTTCTTCCTTCACGGGAAACAATTTTTCACGAAAAGGTTGACCTCGGATCAGGTAGGGATACCCGCTGAACTTAA
>OTU_2394
ATGCGATACGTAATGTGAATTGCAGAATTCAGTGAATCATCGAATTTTTGAACGCACCTTGCACCCCTTGGCATTCCGAGGGGTACACCCGTTTGAGTGTCGTGAAAACATCAAAAACCCTTTCCTTTGATCCATTTTTGGCTCAGTAAAAGGATTTTTGGACTTGGAGGTTCCATGCTTGCTTTCTCTTTTGAAAGTGAGCTCCTCTCAAATGAATTAGTGGGGGTCTGCTTTGCTGATCCTTGACGTGATAAGATGTTTCTACGTTTTGGACTTAAGCATTGTACTTTGGGACACCTGCTCCTAACCGTCTCTTGGACAAACAATGGTGCTCCGGCCACCGCGATCTACATCGGCGGGGAGGCTGGACCCACAATAAAACCCTTGACCTCAAATCGGGTGAGACTACCCGCTGAACTTAA
>OTU_2396
ATGCGATAAGTAATGCGAATTGCAGAATTCCGTGAGTCATCGAATCTTTGAACGCACATTGCGCCCGCCAGCATTCTGGCGGGCATGCCTGTTCGAGCGTCATTTCAACCCTCAGGCCCTGCCTGGCGTTGGAGGACTGCGCATGCAGCCTCCCAAAGCAAGCGGCGGCGGCGCCCCAAAACCGAACGCAGTAGCAATATCTCGTTCTGGGTCTGGGTCGTTGTCCTGCCGGAAAACCCCCATCTTTTTAATGGTTGACCTCGAATCAGGTAGGAATACCCGCTGAACTTAA
>OTU_2398
ATGCGATAAGTAATGCGAATTGCAGAATTCAGTGAGTCATCGAATCTTTGAACGCATATTGCGCCCTTTGGTATTCCGAAGGGCATGCCTGTTCGAGCGTCATTATCAACCATCAAGnCTGGCTTGTTGTTGGACCCCTTTGCAACTGAAACATGTGGCAGGTCCGAAAGATAATGACGGTGTCATGTTTGACCCTAGATGCAATGAGCTTTTCATAGCACGCATTGATGTGGTCGACTGACCCGGTCTTAACTATAATTTTCTAAGGTTGACCTCGGATCAGGTAGGAATACCCGCTGAACTTAA
>OTU_2400
GTGCGATAAGTAGTGTGAATTGCAGAATTCCGTGAATCATCGAATCTTTGAACGCAAATTGCACTCTCTGGTATTCCGGGGAGTATGCCTGTTTGAGGGTCGGTTTATATAAAATCGATGTGTTGCTTGTCGTGACATGTTGGAGTTGGGTGATCTTGATCCCTTGGGTTCAAGAGACCTGAAATTGATGTTCTCGCGCATCTTTAGACGTGTAAGCCTTACCTCGTCTCTTATGGATGTCGTGTTATCATTTACTGGGCGTGGTCACGTTGTTGAGCTCAGGCCCATAAGATTTCGAGTTTCGACCTCAAATCAGGTAGGAGTACCCGCTGAACTTAA
>OTU_2402
ATGCGATAAGTAATGTGAATTGCAGAATTCAGTGAATCATCGAATCTTTGAACGCACATTGCGCCCCCTGGCATTCCGGGGGGCATGCCCGTTCGAGCGTCATTAAATCCAATCAAGCCTGGCTTGGTATTGGGCGGCGGGACTCCCCCGCGCCCCAATTTCACCGGCTGGCCGTCGCCCGTCTTAGCGTTGTGACACACTTCTCGCTAGCGATGGGGGCGGACCACGCCGTTAGAACCCATGAATTTCAATCGAAATTCGATTAGGTTGACCTCGGATCGGGTAGGAATACCCGCTGAACTTAA
>OTU_2404
ATGCGATAAGTAATGTGAATTGCAGAATTCAGTGAATCATCGAATCTTTGAACGCACATTGCGCCCACCAGCATTCTGATGGGCATGCCTGTTCGAGCGTCATTTCAACCCTCAGGCTCCGCCTGGTGTTGGGGCCTTGTGTTTCTACAAGCCCCGAAAGACAGTGGCGGGCTCCGTAGGACCCCGAGCGTAGTACACCTCTCGCTCCGGGCGTTCGCGGCTCCCAGCCGTCAACCTGTTTTATACTCCATAAAGTTGACCTCGGATCAGGTAGGAATACCCGCTGAACTTAA
>OTU_2406
ATGCGATAAGTAATGTGAATTGCAGAATTCAGTGAATCATCGAATTTTTGAACGCATATTGCGCCCTTTGGTATTCCGAAGGGCATGCCTGTTCGAGCGTCATTACACCCCTCAGACCCCCCGGGTTTGATGTTGGGCGTTTGCCGATTGGGGCACGCCTGAAAAGCAGCGATGGTGACCGTGATACCTCCAAGCGCACAGATGTCGCTGGGCAGGACCGCGGGGGCCAGGCTTCTAATGAATTTTCTAAATGTTGACCTCGGATCAGGTAGGGATACCCGCTGAACTTAA
>OTU_2408
ATGCGATAAGTAATGTGAATTGCAGAATTCAGTGAATCATCGAATCTTTGAACGCACATTGCGCTCGCCAGCATTCTGGCGAGCATGCCTGTTCGAGCGTCATTTCAACCCTCAAGCACCGCTTGGTTTTGGGGCCCCACGGCACACGTGGGCCCTTAAAGGTAGTGGCGGACCCTCCCGGAGCCTCCTTTGCGTAGTAACTAACGTCTCGCACTGGGATCCGGAGGGACTCTTGCCGTAAAACCCCCAAATTCTTTACAGGTTGACCTCGGATCAGGTAGGAATACCCGCTGAACTTAA
>OTU_2410
ATGCGATAAGTAATGTGAATTGCAGAATTCAGTGAATCATCGAATCTTTGAACGCATCTTGCGCTCCTTGGTATTCCATGGAGCATGCCTGTTTGAGTGTCACGTAAACCCTCACCCTTGTGATGTAAAAATCGCTCGTGGTGGATTTGGATTGTGCCGTAATTGGCTCGTCCTGAAATGCATTAGCTTGCGCTTTTTAGAGTGCTCGGCATGGTGTGATAATTATCTGCGCCGTCGCCTTAGGCCTCTTCTATATGTGCTGCTTCCAATCGTCCCTCTGGGACATTACAACTTATGCTTTGGCCTCAAATCAGGTAGGACTACCCGCTGAACTTAA
>OTU_2412
ATGCGATAAGTAATGTGAATTGCAGAATTCAGTGAATCATCGAATCTTTGAACGCACATTGCGCCCCTTGGTATTCCGAGGGGCATGCCTGTTCGAGCGTCATAATAGCCAATCCAGCGTGCTGGGTCTTGGGCACCGCCAGAAGGCGGGCCTTAAACGTAGTGGCGGTACGGCCAGGCTCTAAGCGTAGTAAATCATCTCGCTATAGGTCCTTGGGCGCTACCTGCCAGCAACCCCCCCCGATTTTATCAGGTTGACCTCGGATCAGGTAGGGATACCCGCTGAACTTAA
>OTU_2414
GCGCGAAATGTAGTGTGAATCGCAGAACTTGTGAATCATCGAATCTTTGAACGCACATTGCGCCTCTCGTGAGGGAGGCATGCCTGTCTGAGCGTCGTTTAAATCTCTAGGCTCCATCTGATGGTGCCTGTCTTGGGCCTCGCCCTGTGGCGTCGTCTGAATGTCATCGGTCTAACCTGTGGACGAGTCCCGGTAGGGCAGACCACAGGGGGGACCCTAAGCCTCTCTGAACCCGACCTCAGATCAGGTAGGAACACCGCCTGAACTTAA
>OTU_2416
[truncated: 168,082 more chars]
