# Supplementary material for: Diversity and Spatial Structure of Belowground Plant–Fungal Symbiosis in a Mixed Subtropical Forest of Ectomycorrhizal and Arbuscular Mycorrhizal Plants
Source: PLoS One. 2014 Jan 28;9(1):e86566. doi: 10.1371/journal.pone.0086566 (PMC3904951; doi:10.1371/journal.pone.0086566)
Supplement: Data S3 — Fungal OTUs detected from the root samples. (XLSX) [file pone.0086566.s011.xlsx]

## Sheet: Identity.95
OTU ID	Kingdom	Phylum	Class	Order	Family	Genus	Species	N (root samples)	N (on EcM plants)	N (on other plants)	Functional group	CLAM test
1	Fungi	Basidiomycota	Agaricomycetes	Russulales	Russulaceae	Russula		14	8	6	EcM	-
5	Fungi	Ascomycota				Tetracladium		1	0	1	Unknown	-
7	Fungi	Ascomycota	Sordariomycetes	Xylariales	Xylariaceae			2	0	2	Unknown	-
13	Fungi	Ascomycota						4	0	4	Unknown	-
25	Fungi							1	1	0	Unknown	-
27	Fungi	Ascomycota	Eurotiomycetes	Chaetothyriales	Herpotrichiellaceae			2	0	2	Unknown	-
29	Fungi	Ascomycota						1	0	1	Unknown	-
33	Fungi	Glomeromycota	Glomeromycetes	Glomerales	Glomeraceae			1	0	1	AM	-
45	Fungi	Basidiomycota	Agaricomycetes	Agaricales	Entolomataceae	Entoloma		2	0	2	Unknown	-
49	Fungi	Glomeromycota	Glomeromycetes	Glomerales	Glomeraceae			113	3	110	AM	Other plants
59	Fungi	Basidiomycota	Agaricomycetes	Polyporales	Coriolaceae	Tyromyces		1	0	1	Unknown	-
67	Fungi	Basidiomycota	Agaricomycetes	Sebacinales	Sebacinaceae	Sebacina		1	1	0	EcM	-
71	Fungi	Ascomycota	Sordariomycetes					17	5	12	Unknown	-
77	Fungi	Basidiomycota	Agaricomycetes	Agaricales	Tricholomataceae	Mycena		1	0	1	Unknown	-
79	Fungi	Ascomycota						1	0	1	Unknown	-
87	Fungi	Ascomycota	Leotiomycetes	Helotiales	Helotiaceae			1	0	1	Unknown	-
97	Fungi	Ascomycota	Leotiomycetes	Helotiales				1	0	1	Unknown	-
101	Fungi	Ascomycota						1	1	0	Unknown	-
103	Fungi	Ascomycota	Sordariomycetes	Xylariales	Amphisphaeriaceae			1	0	1	Unknown	-
111	Fungi	Basidiomycota	Agaricomycetes	Atheliales	Atheliaceae	Byssocorticium		1	1	0	EcM	-
113	Fungi	Basidiomycota	Agaricomycetes	Cantharellales	Clavulinaceae	Clavulina		1	0	1	EcM	-
115	Fungi	Ascomycota	Sordariomycetes	Hypocreales	Nectriaceae	Fusidium	Fusidium griseum	2	0	2	Unknown	-
129	Fungi	Ascomycota	Eurotiomycetes	Eurotiales	Trichocomaceae			1	1	0	Unknown	-
131	Fungi	Basidiomycota	Agaricomycetes	Boletales	Boletaceae	Octaviania	Octaviania nonae	1	1	0	EcM	-
133	Fungi	Ascomycota	Leotiomycetes	Helotiales	Dermateaceae	Scleropezicula		1	0	1	Unknown	-
135	Fungi	Ascomycota						3	0	3	Unknown	-
137	Fungi	Ascomycota						82	0	82	Unknown	Other plants
143	Fungi	Ascomycota	Sordariomycetes	Sordariales	Lasiosphaeriaceae			1	0	1	Unknown	-
145	Fungi	Glomeromycota	Glomeromycetes	Glomerales	Glomeraceae			1	0	1	AM	-
147	Fungi	Ascomycota	Sordariomycetes	Glomerellales	Plectosphaerellaceae	Verticillium		1	0	1	Unknown	-
153	Fungi	Ascomycota						2	1	1	Unknown	-
159	Fungi	Glomeromycota	Glomeromycetes	Glomerales	Glomeraceae			6	0	6	AM	-
165	Fungi	Ascomycota	Sordariomycetes	Hypocreales	Nectriaceae			2	0	2	Unknown	-
167	Fungi	Ascomycota	Eurotiomycetes					1	0	1	Unknown	-
169	Fungi	Basidiomycota	Agaricomycetes	Agaricales	Cortinariaceae	Cortinarius		1	0	1	EcM	-
179	Fungi	Basidiomycota	Agaricomycetes	Thelephorales	Thelephoraceae			1	1	0	EcM	-
181	Fungi	Ascomycota	Sordariomycetes	Hypocreales		Cephalosporium	Cephalosporium gramineum	4	0	4	Unknown	-
195	Fungi	Basidiomycota	Agaricomycetes	Russulales	Russulaceae	Lactarius		1	1	0	EcM	-
201	Fungi	Ascomycota						1	0	1	Unknown	-
203	Fungi	Glomeromycota	Glomeromycetes	Glomerales	Glomeraceae			2	0	2	AM	-
209	Fungi	Ascomycota	Sordariomycetes					5	4	1	Unknown	-
211	Fungi	Ascomycota	Sordariomycetes	Chaetosphaeriales	Chaetosphaeriaceae	Chaetosphaeria		1	0	1	Unknown	-
219	Fungi	Basidiomycota	Agaricomycetes	Thelephorales	Thelephoraceae	Tomentella		1	1	0	EcM	-
223	Fungi	Ascomycota	Eurotiomycetes					1	0	1	Unknown	-
225	Fungi	Basidiomycota	Agaricomycetes	Russulales	Russulaceae	Russula		11	4	7	EcM	-
227	Fungi	Ascomycota						2	0	2	Unknown	-
229	Fungi	Ascomycota						1	0	1	Unknown	-
243	Fungi	Ascomycota	Sordariomycetes					1	0	1	Unknown	-
245	Fungi	Glomeromycota	Glomeromycetes	Glomerales	Glomeraceae	Rhizophagus	Rhizophagus intraradices	1	0	1	AM	-
247	Fungi	Ascomycota						1	0	1	Unknown	-
249	Fungi	Basidiomycota	Agaricomycetes	Thelephorales	Thelephoraceae	Tomentella		15	11	4	EcM	Both Fagaceae and Other plants
261	Fungi	Basidiomycota	Agaricomycetes	Thelephorales	Thelephoraceae	Thelephora		1	1	0	EcM	-
271	Fungi	Glomeromycota	Archaeosporomycetes	Archaeosporales				9	0	9	AM	-
293	Fungi	Ascomycota	Dothideomycetes			Cenococcum		3	3	0	EcM	-
299	Fungi	Basidiomycota	Agaricomycetes	Agaricales				1	0	1	Unknown	-
303	Fungi	Basidiomycota	Agaricomycetes	Russulales	Russulaceae	Lactarius		1	0	1	EcM	-
307	Fungi	Ascomycota						2	0	2	Unknown	-
315	Fungi	Ascomycota						6	0	6	Unknown	-
329	Fungi	Ascomycota	Orbiliomycetes	Orbiliales	Orbiliaceae			1	0	1	Unknown	-
333	Fungi	Ascomycota	Sordariomycetes	Sordariales	Lasiosphaeriaceae	Lasiosphaeria	Lasiosphaeria lanuginosa	1	0	1	Unknown	-
337	Fungi	Ascomycota						2	1	1	Unknown	-
339	Fungi							1	0	1	Unknown	-
341	Fungi	Basidiomycota	Agaricomycetes	Russulales	Russulaceae	Russula		1	1	0	EcM	-
355	Fungi	Basidiomycota	Agaricomycetes	Agaricales	Hygrophoraceae	Hygrocybe		1	0	1	Unknown	-
357	Fungi	Basidiomycota	Agaricomycetes	Agaricales	Tricholomataceae			1	0	1	Unknown	-
371	Fungi	Basidiomycota	Agaricomycetes	Agaricales				2	1	1	Unknown	-
403	Fungi	Ascomycota	Sordariomycetes	Hypocreales	Clavicipitaceae	Metarhizium		1	0	1	Unknown	-
407	Fungi	Ascomycota	Pezizomycetes	Pezizales	Pezizaceae	Pachyphloeus		1	1	0	EcM	-
423	Fungi	Basidiomycota	Agaricomycetes	Russulales	Russulaceae	Russula		1	1	0	EcM	-
425	Fungi	Ascomycota	Sordariomycetes	Chaetosphaeriales	Chaetosphaeriaceae			1	0	1	Unknown	-
429	Fungi	Ascomycota						1	0	1	Unknown	-
441	Fungi	Basidiomycota	Agaricomycetes	Agaricales				2	0	2	Unknown	-
443	Fungi	Basidiomycota	Tremellomycetes	Tremellales				1	0	1	Unknown	-
447	Fungi	Basidiomycota	Agaricomycetes	Russulales	Russulaceae	Lactarius		2	2	0	EcM	-
455	Fungi	Basidiomycota	Agaricomycetes					1	0	1	Unknown	-
457	Fungi	Basidiomycota	Agaricomycetes					1	0	1	Unknown	-
467	Fungi	Basidiomycota	Agaricomycetes	Agaricales		Inocybe		1	1	0	EcM	-
471	Fungi							2	0	2	Unknown	-
489	Fungi	Basidiomycota	Agaricomycetes	Agaricales	Tricholomataceae	Mycena		2	0	2	Unknown	-
493	Fungi	Ascomycota	Dothideomycetes	Capnodiales				1	0	1	Unknown	-
495	Fungi	Basidiomycota	Agaricomycetes	Russulales	Russulaceae	Russula		1	1	0	EcM	-
499	Fungi	Basidiomycota	Agaricomycetes	Agaricales	Cortinariaceae	Cortinarius		1	1	0	EcM	-
521	Fungi	Basidiomycota	Agaricomycetes	Russulales	Russulaceae	Russula		1	1	0	EcM	-
525	Fungi	Basidiomycota	Agaricomycetes	Thelephorales	Thelephoraceae	Tomentella		1	1	0	EcM	-
539	Fungi	Basidiomycota	Agaricomycetes	Russulales	Russulaceae	Russula		1	1	0	EcM	-
543	Fungi	Basidiomycota	Agaricomycetes	Agaricales	Tricholomataceae	Mycena		1	0	1	Unknown	-
545	Fungi							1	0	1	Unknown	-
559	Fungi	Ascomycota	Sordariomycetes	Hypocreales	Hypocreaceae	Hypocrea		2	0	2	Unknown	-
561	Fungi	Ascomycota	Sordariomycetes	Sordariales				1	0	1	Unknown	-
569	Fungi	Ascomycota						1	0	1	Unknown	-
571	Fungi	Ascomycota	Leotiomycetes		Rhytismataceae			1	0	1	Unknown	-
573	Fungi	Basidiomycota	Agaricomycetes					1	0	1	Unknown	-
613	Fungi	Basidiomycota	Agaricomycetes	Russulales	Russulaceae	Russula		3	1	2	EcM	-
645	Fungi	Ascomycota	Leotiomycetes	Helotiales				1	1	0	Unknown	-
653	Fungi	Ascomycota						2	0	2	Unknown	-
665	Fungi	Basidiomycota	Agaricomycetes					1	0	1	Unknown	-
669	Fungi	Basidiomycota	Agaricomycetes	Agaricales	Hygrophoraceae	Hygrocybe		3	0	3	Unknown	-
673	Fungi	Ascomycota	Pezizomycetes	Pezizales				1	0	1	Unknown	-
679	Fungi	Basidiomycota	Agaricomycetes	Agaricales	Hygrophoraceae	Hygrocybe		1	0	1	Unknown	-
683	Fungi	Basidiomycota	Agaricomycetes					1	0	1	Unknown	-
691	Fungi	Glomeromycota	Glomeromycetes	Glomerales	Glomeraceae	Glomus		1	0	1	AM	-
693	Fungi	Ascomycota	Sordariomycetes					4	0	4	Unknown	-
703	Fungi	Basidiomycota	Agaricomycetes	Russulales				1	1	0	Unknown	-
711	Fungi	Glomeromycota	Glomeromycetes	Glomerales	Glomeraceae			11	0	11	AM	-
715	Fungi	Ascomycota						1	0	1	Unknown	-
717	Fungi	Ascomycota						1	0	1	Unknown	-
721	Fungi	Ascomycota	Sordariomycetes	Magnaporthales	Magnaporthaceae	Mycoleptodiscus		1	0	1	Unknown	-
723	Fungi	Basidiomycota	Agaricomycetes	Agaricales	Lycoperdaceae			1	0	1	Unknown	-
727	Fungi	Basidiomycota	Agaricomycetes	Thelephorales	Thelephoraceae	Tomentella		5	2	3	EcM	-
733	Fungi	Chytridiomycota	Chytridiomycetes	Chytridiales	Synchytriaceae	Synchytrium		2	0	2	Unknown	-
737	Fungi	Basidiomycota	Agaricomycetes					2	0	2	Unknown	-
741	Fungi	Ascomycota	Pezizomycetes	Pezizales	Pezizaceae			1	0	1	Unknown	-
743	Fungi	Ascomycota						1	0	1	Unknown	-
753	Fungi	Glomeromycota	Glomeromycetes	Glomerales	Glomeraceae			19	1	18	AM	-
755	Fungi	Ascomycota	Sordariomycetes	Sordariales	Lasiosphaeriaceae			1	0	1	Unknown	-
757	Fungi	Basidiomycota	Agaricomycetes					1	0	1	Unknown	-
759	Fungi	Ascomycota						3	0	3	Unknown	-
761	Fungi	Ascomycota	Dothideomycetes		Tubeufiaceae			2	0	2	Unknown	-
763	Fungi	Basidiomycota	Agaricomycetes	Russulales	Russulaceae			14	4	10	EcM	-
765	Fungi	Basidiomycota	Agaricomycetes	Russulales	Russulaceae	Russula	Russula laurocerasi	6	3	3	EcM	-
767	Fungi	Basidiomycota	Agaricomycetes	Cantharellales	Clavulinaceae	Clavulina		18	9	9	EcM	Both Fagaceae and Other plants
771	Fungi	Ascomycota	Eurotiomycetes	Chaetothyriales				2	0	2	Unknown	-
773	Fungi	Ascomycota						106	54	52	Unknown	Fagaceae plants
775	Fungi	Ascomycota	Sordariomycetes	Sordariales				2	0	2	Unknown	-
777	Fungi	Ascomycota	Eurotiomycetes	Chaetothyriales	Herpotrichiellaceae	Cladophialophora	Cladophialophora chaetospira	8	1	7	Unknown	-
783	Fungi	Basidiomycota	Agaricomycetes	Russulales	Russulaceae	Russula		1	1	0	EcM	-
785	Fungi	Basidiomycota	Agaricomycetes	Thelephorales	Thelephoraceae	Tomentella		3	3	0	EcM	-
787	Fungi	Ascomycota	Leotiomycetes					14	0	14	Unknown	-
789	Fungi	Ascomycota	Leotiomycetes			Leohumicola		15	0	15	Unknown	-
791	Fungi	Basidiomycota	Agaricomycetes	Cantharellales	Clavulinaceae	Clavulina		14	5	9	EcM	-
793	Fungi			Mortierellales	Mortierellaceae	Mortierella		1	1	0	Unknown	-
795	Fungi	Ascomycota						3	1	2	Unknown	-
797	Fungi	Ascomycota	Sordariomycetes	Hypocreales	Hypocreaceae	Hypocrea		11	4	7	Unknown	-
799	Fungi	Basidiomycota	Agaricomycetes	Agaricales	Tricholomataceae	Mycena		5	0	5	Unknown	-
801	Fungi	Basidiomycota	Agaricomycetes	Thelephorales	Thelephoraceae	Tomentella		30	20	10	EcM	Fagaceae plants
803	Fungi	Ascomycota	Sordariomycetes			Campylospora		6	0	6	Unknown	-
805	Fungi	Glomeromycota	Glomeromycetes	Glomerales	Glomeraceae			23	0	23	AM	-
807	Fungi	Ascomycota						14	0	14	Unknown	-
811	Fungi	Ascomycota	Leotiomycetes	Helotiales				26	0	26	Unknown	-
813	Fungi	Ascomycota	Orbiliomycetes					12	1	11	Unknown	-
815	Fungi	Basidiomycota	Agaricomycetes	Russulales	Russulaceae	Russula		3	1	2	EcM	-
821	Fungi	Basidiomycota	Agaricomycetes	Russulales	Russulaceae	Russula		14	6	8	EcM	-
823	Fungi	Basidiomycota	Agaricomycetes	Russulales	Russulaceae	Russula		5	0	5	EcM	-
825	Fungi	Ascomycota						1	0	1	Unknown	-
827	Fungi	Ascomycota						2	0	2	Unknown	-
829	Fungi	Ascomycota	Leotiomycetes					2	0	2	Unknown	-
831	Fungi	Basidiomycota	Agaricomycetes	Russulales	Russulaceae			4	2	2	EcM	-
833	Fungi	Ascomycota	Sordariomycetes	Diaporthales				2	2	0	Unknown	-
835	Fungi	Basidiomycota	Agaricomycetes	Russulales	Russulaceae	Russula		1	1	0	EcM	-
837	Fungi	Ascomycota						3	0	3	Unknown	-
839	Fungi	Glomeromycota	Glomeromycetes	Glomerales	Glomeraceae			2	0	2	AM	-
843	Fungi			Mortierellales	Mortierellaceae	Mortierella		1	1	0	Unknown	-
845	Fungi	Ascomycota	Leotiomycetes	Helotiales				2	1	1	Unknown	-
849	Fungi	Basidiomycota	Agaricomycetes	Russulales	Russulaceae	Russula		3	1	2	EcM	-
851	Fungi	Ascomycota	Sordariomycetes	Xylariales	Amphisphaeriaceae	Pestalotiopsis		1	0	1	Unknown	-
853	Fungi	Basidiomycota	Agaricomycetes	Agaricales	Clavariaceae			2	0	2	Unknown	-
859	Fungi	Basidiomycota	Agaricomycetes	Thelephorales	Thelephoraceae			1	1	0	EcM	-
863	Fungi	Ascomycota	Sordariomycetes	Hypocreales	Nectriaceae	Fusidium		2	0	2	Unknown	-
869	Fungi	Ascomycota						1	0	1	Unknown	-
871	Fungi	Ascomycota				Phaeomoniella		1	0	1	Unknown	-
873	Fungi	Ascomycota	Leotiomycetes					1	1	0	Unknown	-
877	Fungi	Glomeromycota	Glomeromycetes	Glomerales	Glomeraceae	Rhizophagus		6	0	6	AM	-
879	Fungi	Basidiomycota	Agaricomycetes	Russulales	Russulaceae	Lactarius	Lactarius austrotorminosus	4	4	0	EcM	-
883	Fungi	Ascomycota	Leotiomycetes	Helotiales	Hyaloscyphaceae	Lachnum		1	0	1	Unknown	-
889	Fungi			Endogonales	Endogonaceae	Endogone	Endogone pisiformis	1	0	1	Unknown	-
895	Fungi	Ascomycota						3	0	3	Unknown	-
897	Fungi	Basidiomycota	Agaricomycetes	Corticiales	Corticiaceae			2	0	2	Unknown	-
901	Fungi	Basidiomycota	Agaricomycetes	Agaricales	Tricholomataceae	Hydropus		9	1	8	Unknown	-
905	Fungi	Ascomycota	Sordariomycetes	Hypocreales				1	0	1	Unknown	-
907	Fungi	Basidiomycota	Agaricomycetes					1	0	1	Unknown	-
911	Fungi	Ascomycota	Sordariomycetes					2	0	2	Unknown	-
913	Fungi	Ascomycota	Sordariomycetes	Chaetosphaeriales	Chaetosphaeriaceae	Thozetella		6	0	6	Unknown	-
915	Fungi	Basidiomycota	Agaricomycetes	Trechisporales	'Trechisporaceae'			11	0	11	Unknown	-
917	Fungi	Ascomycota	Geoglossomycetes	Geoglossales	Geoglossaceae	Geoglossum		1	0	1	Unknown	-
923	Fungi	Basidiomycota	Agaricomycetes	Agaricales	Psathyrellaceae	Coprinellus		3	0	3	Unknown	-
925	Fungi	Ascomycota	Eurotiomycetes	Chaetothyriales	Herpotrichiellaceae	Capronia		38	0	38	Unknown	-
927	Fungi	Glomeromycota	Glomeromycetes	Glomerales	Glomeraceae			2	0	2	AM	-
933	Fungi	Ascomycota						5	0	5	Unknown	-
935	Fungi	Basidiomycota	Agaricomycetes	Sebacinales	Sebacinaceae	Sebacina		3	1	2	EcM	-
941	Fungi	Ascomycota						1	0	1	Unknown	-
943	Fungi	Basidiomycota	Agaricomycetes	Russulales	Russulaceae	Russula		1	0	1	EcM	-
945	Fungi	Ascomycota	Orbiliomycetes	Orbiliales				1	0	1	Unknown	-
947	Fungi	Basidiomycota	Agaricomycetes	Cantharellales	Cantharellaceae			1	0	1	EcM	-
949	Fungi	Ascomycota	Leotiomycetes					4	4	0	Unknown	-
953	Fungi	Basidiomycota	Agaricomycetes	Thelephorales	Thelephoraceae			2	1	1	EcM	-
957	Fungi	Ascomycota						3	1	2	Unknown	-
959	Fungi	Ascomycota	Leotiomycetes	Helotiales				1	0	1	Unknown	-
961	Fungi	Ascomycota	Orbiliomycetes	Orbiliales	Orbiliaceae	Dactylella		1	0	1	Unknown	-
963	Fungi	Glomeromycota	Glomeromycetes	Glomerales	Glomeraceae			19	0	19	AM	-
967	Fungi	Basidiomycota	Agaricomycetes					2	0	2	Unknown	-
973	Fungi	Ascomycota	Sordariomycetes					2	0	2	Unknown	-
979	Fungi	Glomeromycota	Glomeromycetes	Glomerales	Glomeraceae			4	0	4	AM	-
981	Fungi							1	0	1	Unknown	-
989	Fungi	Ascomycota	Leotiomycetes					1	0	1	Unknown	-
993	Fungi	Glomeromycota	Glomeromycetes	Glomerales	Glomeraceae			3	0	3	AM	-
999	Fungi	Ascomycota	Leotiomycetes					2	0	2	Unknown	-
1001	Fungi	Basidiomycota	Agaricomycetes	Cantharellales	Ceratobasidiaceae			1	0	1	Unknown	-
1003	Fungi	Ascomycota						1	1	0	Unknown	-
1005	Fungi	Ascomycota	Dothideomycetes	Capnodiales				2	1	1	Unknown	-
1009	Fungi	Ascomycota	Sordariomycetes					8	1	7	Unknown	-
1011	Fungi	Ascomycota						1	0	1	Unknown	-
1015	Fungi	Ascomycota						7	0	7	Unknown	-
1017	Fungi	Ascomycota	Sordariomycetes	Ophiostomatales	Ophiostomataceae	Sporothrix		2	0	2	Unknown	-
1019	Fungi	Basidiomycota						4	1	3	Unknown	-
1021	Fungi	Glomeromycota	Archaeosporomycetes	Archaeosporales				1	0	1	AM	-
1027	Fungi	Glomeromycota	Glomeromycetes	Glomerales	Glomeraceae	Rhizophagus	Rhizophagus intraradices	1	0	1	AM	-
1031	Fungi	Basidiomycota	Agaricomycetes	Cantharellales				2	0	2	Unknown	-
1033	Fungi	Glomeromycota	Glomeromycetes	Glomerales	Glomeraceae			4	0	4	AM	-
1035	Fungi	Basidiomycota	Agaricomycetes	Sebacinales	Sebacinaceae			6	3	3	Unknown	-
1037	Fungi	Ascomycota	Sordariomycetes	Xylariales				5	2	3	Unknown	-
1043	Fungi	Basidiomycota	Agaricomycetes	Polyporales				1	0	1	Unknown	-
1045	Fungi	Ascomycota	Sordariomycetes	Sordariales				2	0	2	Unknown	-
1047	Fungi	Ascomycota						1	1	0	Unknown	-
1049	Fungi	Ascomycota	Eurotiomycetes	Chaetothyriales				1	0	1	Unknown	-
1051	Fungi	Ascomycota	Sordariomycetes	Magnaporthales	Magnaporthaceae	Mycoleptodiscus		7	0	7	Unknown	-
1053	Fungi	Ascomycota	Eurotiomycetes	Chaetothyriales	Herpotrichiellaceae			1	1	0	Unknown	-
1055	Fungi	Ascomycota	Sordariomycetes					1	1	0	Unknown	-
1059	Fungi	Glomeromycota	Glomeromycetes	Glomerales	Glomeraceae	Glomus		3	0	3	AM	-
1063	Fungi	Ascomycota						23	0	23	Unknown	-
1065	Fungi	Basidiomycota	Agaricomycetes	Agaricales				1	0	1	Unknown	-
1067	Fungi	Basidiomycota	Agaricomycetes	Trechisporales	'Trechisporaceae'	Trechispora		1	0	1	Unknown	-
1069	Fungi	Ascomycota						1	0	1	Unknown	-
1071	Fungi	Ascomycota	Eurotiomycetes	Chaetothyriales	Herpotrichiellaceae	Capronia		2	0	2	Unknown	-
1073	Fungi	Ascomycota						2	0	2	Unknown	-
1079	Fungi	Basidiomycota	Agaricomycetes	Agaricales	Amanitaceae	Amanita		2	1	1	EcM	-
1081	Fungi	Glomeromycota	Glomeromycetes	Diversisporales	Scutellosporaceae	Scutellospora		1	0	1	AM	-
1085	Fungi	Ascomycota	Sordariomycetes	Hypocreales	Nectriaceae			1	0	1	Unknown	-
1087	Fungi	Glomeromycota	Glomeromycetes	Glomerales	Glomeraceae	Glomus		2	0	2	AM	-
1099	Fungi	Basidiomycota	Agaricomycetes	Sebacinales	Sebacinaceae	Sebacina		7	3	4	EcM	-
1105	Fungi	Ascomycota						10	2	8	Unknown	-
1107	Fungi	Basidiomycota	Agaricomycetes	Russulales	Russulaceae	Russula		1	1	0	EcM	-
1113	Fungi	Basidiomycota	Agaricomycetes	Russulales	Russulaceae	Russula		23	8	15	EcM	Both Fagaceae and Other plants
1115	Fungi	Ascomycota						3	0	3	Unknown	-
1117	Fungi	Ascomycota	Sordariomycetes	Hypocreales				1	0	1	Unknown	-
1121	Fungi	Basidiomycota	Agaricomycetes	Russulales	Russulaceae	Russula		2	0	2	EcM	-
1125	Fungi	Ascomycota	Eurotiomycetes	Chaetothyriales				2	0	2	Unknown	-
1127	Fungi	Ascomycota						3	0	3	Unknown	-
1131	Fungi	Basidiomycota	Agaricomycetes	Sebacinales	Sebacinaceae	Sebacina		3	2	1	EcM	-
1133	Fungi	Ascomycota						1	0	1	Unknown	-
1135	Fungi	Basidiomycota	Agaricomycetes	Agaricales	Tricholomataceae	Laccaria	Laccaria vinaceoavellanea	2	1	1	EcM	-
1137	Fungi	Basidiomycota	Agaricomycetes	Agaricales		Inocybe		1	1	0	EcM	-
1139	Fungi	Glomeromycota	Archaeosporomycetes	Archaeosporales				3	0	3	AM	-
1143	Fungi	Basidiomycota						2	0	2	Unknown	-
1145	Fungi	Basidiomycota	Agaricomycetes	Sebacinales	Sebacinaceae	Sebacina		1	0	1	EcM	-
1147	Fungi	Basidiomycota	Agaricomycetes	Russulales	Russulaceae	Lactarius		1	1	0	EcM	-
1149	Fungi	Ascomycota	Leotiomycetes	Helotiales	Dermateaceae	Scleropezicula		8	2	6	Unknown	-
1151	Fungi	Ascomycota						2	0	2	Unknown	-
1153	Fungi	Ascomycota						1	0	1	Unknown	-
1155	Fungi	Basidiomycota	Agaricomycetes					2	0	2	Unknown	-
1159	Fungi	Basidiomycota	Agaricomycetes	Russulales	Russulaceae	Russula		38	13	25	EcM	Both Fagaceae and Other plants
1161	Fungi	Glomeromycota	Glomeromycetes	Glomerales	Glomeraceae			1	0	1	AM	-
1165	Fungi	Ascomycota	Sordariomycetes					1	0	1	Unknown	-
1171	Fungi	Ascomycota	Sordariomycetes	Hypocreales	Nectriaceae	Fusidium		2	0	2	Unknown	-
1175	Fungi	Ascomycota	Leotiomycetes	Helotiales				1	0	1	Unknown	-
1183	Fungi	Ascomycota						11	0	11	Unknown	-
1185	Fungi	Basidiomycota	Agaricomycetes	Agaricales				2	1	1	Unknown	-
1187	Fungi	Ascomycota						1	0	1	Unknown	-
1189	Fungi	Basidiomycota	Agaricomycetes	Russulales	Russulaceae	Russula		2	2	0	EcM	-
1191	Fungi	Basidiomycota	Agaricomycetes	Russulales	Russulaceae	Russula	Russula nigricans	1	1	0	EcM	-
1193	Fungi	Ascomycota	Eurotiomycetes					1	0	1	Unknown	-
1201	Fungi	Basidiomycota	Agaricomycetes	Cantharellales	Ceratobasidiaceae			10	0	10	Unknown	-
1203	Fungi	Ascomycota	Leotiomycetes					1	1	0	Unknown	-
1205	Fungi	Basidiomycota	Agaricomycetes	Agaricales	Clavariaceae	Ramariopsis		2	0	2	Unknown	-
1207	Fungi	Basidiomycota	Agaricomycetes	Sebacinales	Sebacinaceae	Sebacina		1	0	1	EcM	-
1209	Fungi	Glomeromycota	Glomeromycetes	Glomerales	Glomeraceae			1	0	1	AM	-
1211	Fungi	Glomeromycota	Glomeromycetes	Glomerales	Glomeraceae	Glomus		61	0	61	AM	Other plants
1215	Fungi	Ascomycota	Sordariomycetes	Chaetosphaeriales	Chaetosphaeriaceae			7	2	5	Unknown	-
1217	Fungi	Basidiomycota	Agaricomycetes	Agaricales	Tricholomataceae	Mycena		1	0	1	Unknown	-
1219	Fungi	Ascomycota	Dothideomycetes			Cenococcum		1	1	0	EcM	-
1221	Fungi	Glomeromycota	Glomeromycetes	Glomerales	Glomeraceae	Glomus		2	0	2	AM	-
1223	Fungi	Glomeromycota	Glomeromycetes	Glomerales	Glomeraceae			1	0	1	AM	-
1225	Fungi	Glomeromycota	Archaeosporomycetes	Archaeosporales				1	0	1	AM	-
1227	Fungi	Ascomycota						11	1	10	Unknown	-
1231	Fungi							1	1	0	Unknown	-
1233	Fungi	Ascomycota	Leotiomycetes	Helotiales	Dermateaceae	Scleropezicula		2	0	2	Unknown	-
1235	Fungi	Ascomycota	Sordariomycetes	Hypocreales	Cordycipitaceae	Lecanicillium	Lecanicillium fungicola	2	1	1	Unknown	-
1245	Fungi	Basidiomycota	Agaricomycetes	Agaricales	Cortinariaceae	Cortinarius		1	1	0	EcM	-
1249	Fungi	Ascomycota	Sordariomycetes	Hypocreales		Cephalosporium	Cephalosporium gramineum	3	0	3	Unknown	-
1253	Fungi	Ascomycota	Leotiomycetes	Helotiales				3	0	3	Unknown	-
1257	Fungi	Ascomycota						2	2	0	Unknown	-
1261	Fungi	Ascomycota	Sordariomycetes					1	0	1	Unknown	-
1263	Fungi	Glomeromycota	Glomeromycetes	Diversisporales	Acaulosporaceae	Acaulospora		1	0	1	AM	-
1265	Fungi	Basidiomycota	Agaricomycetes	Russulales	Russulaceae	Russula		1	1	0	EcM	-
1271	Fungi	Ascomycota						2	0	2	Unknown	-
1273	Fungi	Basidiomycota	Agaricomycetes	Agaricales	Tricholomataceae	Mycena		4	0	4	Unknown	-
1277	Fungi	Basidiomycota	Agaricomycetes	Agaricales	Tricholomataceae	Mycena		3	1	2	Unknown	-
1279	Fungi	Basidiomycota	Agaricomycetes	Russulales	Stereaceae	Stereum		2	0	2	Unknown	-
1281	Fungi	Ascomycota	Leotiomycetes	Helotiales				3	0	3	Unknown	-
1285	Fungi	Ascomycota	Sordariomycetes	Chaetosphaeriales	Chaetosphaeriaceae	Chaetosphaeria		1	0	1	Unknown	-
1289	Fungi	Ascomycota	Geoglossomycetes	Geoglossales	Geoglossaceae	Geoglossum	Geoglossum glutinosum	1	0	1	Unknown	-
1291	Fungi							1	0	1	Unknown	-
1295	Fungi	Basidiomycota	Agaricomycetes	Agaricales				2	1	1	Unknown	-
1297	Fungi	Ascomycota	Orbiliomycetes	Orbiliales	Orbiliaceae			1	0	1	Unknown	-
1299	Fungi	Ascomycota	Leotiomycetes	Helotiales				1	0	1	Unknown	-
1301	Fungi							7	5	2	Unknown	-
1305	Fungi	Basidiomycota	Agaricomycetes	Agaricales		Inocybe		2	2	0	EcM	-
1307	Fungi							1	0	1	Unknown	-
1309	Fungi	Ascomycota	Sordariomycetes	Hypocreales	Nectriaceae	Fusidium		1	0	1	Unknown	-
1313	Fungi	Ascomycota						4	0	4	Unknown	-
1317	Fungi	Ascomycota	Sordariomycetes					1	0	1	Unknown	-
1319	Fungi	Ascomycota						2	0	2	Unknown	-
1323	Fungi	Ascomycota						1	1	0	Unknown	-
1325	Fungi	Basidiomycota	Agaricomycetes	Agaricales	Clavariaceae			2	1	1	Unknown	-
1327	Fungi	Ascomycota						1	0	1	Unknown	-
1331	Fungi	Ascomycota						1	0	1	Unknown	-
1337	Fungi	Basidiomycota	Agaricomycetes	Thelephorales	Thelephoraceae			1	1	0	EcM	-
1341	Fungi	Ascomycota						2	0	2	Unknown	-
1343	Fungi	Basidiomycota	Agaricomycetes	Russulales	Russulaceae	Russula	Russula puellaris	2	2	0	EcM	-
1347	Fungi	Basidiomycota	Agaricomycetes	Trechisporales	'Trechisporaceae'			1	0	1	Unknown	-
1349	Fungi	Basidiomycota	Agaricomycetes	Trechisporales				5	2	3	Unknown	-
1351	Fungi	Basidiomycota	Agaricomycetes					2	0	2	Unknown	-
1353	Fungi	Ascomycota	Leotiomycetes	Helotiales	Dermateaceae			2	0	2	Unknown	-
1357	Fungi	Basidiomycota	Agaricomycetes	Agaricales	Tricholomataceae			4	0	4	Unknown	-
1361	Fungi	Glomeromycota	Archaeosporomycetes	Archaeosporales				5	0	5	AM	-
1363	Fungi	Basidiomycota	Agaricomycetes	Agaricales				3	1	2	Unknown	-
1367	Fungi	Ascomycota	Leotiomycetes	Helotiales	Dermateaceae			4	0	4	Unknown	-
1371	Fungi	Glomeromycota	Glomeromycetes	Diversisporales	Acaulosporaceae	Acaulospora		5	0	5	AM	-
1373	Fungi	Ascomycota						2	2	0	Unknown	-
1381	Fungi	Glomeromycota	Glomeromycetes	Glomerales	Glomeraceae			2	0	2	AM	-
1383	Fungi	Ascomycota						1	0	1	Unknown	-
1387	Fungi	Ascomycota	Leotiomycetes	Helotiales	Helotiaceae			8	0	8	Unknown	-
1389	Fungi	Basidiomycota	Agaricomycetes	Sebacinales	Sebacinaceae	Sebacina	Sebacina vermifera	3	0	3	EcM	-
1391	Fungi	Basidiomycota	Agaricomycetes	Agaricales	Tricholomataceae	Mycena		4	1	3	Unknown	-
1393	Fungi	Ascomycota	Dothideomycetes	Pleosporales	Pleosporaceae	Pyrenochaeta		1	1	0	Unknown	-
1395	Fungi	Ascomycota	Dothideomycetes	Capnodiales	Mycosphaerellaceae			1	0	1	Unknown	-
1397	Fungi	Ascomycota				Leptodontidium	Leptodontidium orchidicola	4	0	4	Unknown	-
1399	Fungi	Glomeromycota	Glomeromycetes	Glomerales	Glomeraceae	Rhizophagus		1	0	1	AM	-
1401	Fungi	Ascomycota	Sordariomycetes					2	1	1	Unknown	-
1403	Fungi	Basidiomycota	Tremellomycetes	Tremellales		Cryptococcus	Cryptococcus podzolicus	6	0	6	Unknown	-
1405	Fungi	Ascomycota	Leotiomycetes		Myxotrichaceae	Oidiodendron		2	0	2	Unknown	-
1407	Fungi	Ascomycota	Sordariomycetes	Chaetosphaeriales	Chaetosphaeriaceae	Chloridium		1	0	1	Unknown	-
1409	Fungi	Ascomycota						5	1	4	Unknown	-
1411	Fungi	Basidiomycota	Agaricomycetes	Russulales	Russulaceae	Russula	Russula senecis	9	4	5	EcM	-
1413	Fungi	Basidiomycota	Agaricomycetes	Thelephorales	Thelephoraceae			4	2	2	EcM	-
1415	Fungi	Ascomycota						45	2	43	Unknown	Both Fagaceae and Other plants
1417	Fungi	Basidiomycota	Agaricomycetes	Thelephorales	Thelephoraceae	Tomentella		1	0	1	EcM	-
1419	Fungi	Basidiomycota	Agaricomycetes	Russulales	Russulaceae	Russula		9	3	6	EcM	-
1433	Fungi	Ascomycota						1	0	1	Unknown	-
1437	Fungi	Ascomycota	Leotiomycetes					3	0	3	Unknown	-
1461	Fungi	Ascomycota						3	2	1	Unknown	-
1481	Fungi	Ascomycota						2	0	2	Unknown	-
1493	Fungi	Ascomycota	Sordariomycetes					1	0	1	Unknown	-
1503	Fungi	Basidiomycota	Agaricomycetes	Russulales	Russulaceae	Russula		5	2	3	EcM	-
1505	Fungi	Ascomycota	Leotiomycetes	Helotiales				1	0	1	Unknown	-
1527	Fungi	Glomeromycota	Glomeromycetes	Glomerales	Glomeraceae	Glomus		6	0	6	AM	-
1529	Fungi	Ascomycota						1	0	1	Unknown	-
1549	Fungi	Basidiomycota	Agaricomycetes	Polyporales				1	0	1	Unknown	-
1565	Fungi	Glomeromycota	Glomeromycetes	Glomerales	Glomeraceae			1	0	1	AM	-
1571	Fungi	Glomeromycota	Glomeromycetes	Glomerales	Glomeraceae			4	0	4	AM	-
1585	Fungi	Basidiomycota	Agaricomycetes	Agaricales	Strophariaceae	Galerina		10	0	10	Unknown	-
1587	Fungi	Basidiomycota	Agaricomycetes	Russulales	Russulaceae	Russula		11	4	7	EcM	-
1589	Fungi	Ascomycota	Dothideomycetes	Botryosphaeriales	Botryosphaeriaceae			6	0	6	Unknown	-
1591	Fungi	Basidiomycota	Agaricomycetes	Russulales	Russulaceae	Russula		2	1	1	EcM	-
1593	Fungi	Basidiomycota	Agaricomycetes	Agaricales	Cortinariaceae			4	3	1	EcM	-
1595	Fungi	Basidiomycota	Agaricomycetes					2	0	2	Unknown	-
1597	Fungi	Basidiomycota	Agaricomycetes	Russulales	Russulaceae	Russula		5	2	3	EcM	-
1599	Fungi	Ascomycota	Pezizomycetes	Pezizales	Tuberaceae	Tuber		5	1	4	EcM	-
1601	Fungi	Basidiomycota	Agaricomycetes	Russulales	Russulaceae	Russula		4	2	2	EcM	-
1603	Fungi	Basidiomycota	Agaricomycetes	Cantharellales	Cantharellaceae	Craterellus		4	1	3	EcM	-
1605	Fungi	Ascomycota	Leotiomycetes					28	0	28	Unknown	-
1609	Fungi	Ascomycota	Leotiomycetes	Helotiales				63	6	57	Unknown	Both Fagaceae and Other plants
1611	Fungi	Basidiomycota	Agaricomycetes	Agaricales	Tricholomataceae	Mycena		3	0	3	Unknown	-
1613	Fungi	Basidiomycota	Agaricomycetes	Sebacinales	Sebacinaceae			1	1	0	Unknown	-
1615	Fungi	Basidiomycota	Agaricomycetes					3	2	1	Unknown	-
1619	Fungi	Basidiomycota	Agaricomycetes	Russulales	Russulaceae	Russula	Russula subnigricans	2	0	2	EcM	-
1621	Fungi	Ascomycota						7	1	6	Unknown	-
1623	Fungi	Basidiomycota	Agaricomycetes	Russulales	Russulaceae	Russula		1	1	0	EcM	-
1625	Fungi	Ascomycota						5	0	5	Unknown	-
1627	Fungi	Basidiomycota	Agaricomycetes	Agaricales	Tricholomataceae	Mycena		5	0	5	Unknown	-
1629	Fungi	Ascomycota	Dothideomycetes	Pleosporales	Sporormiaceae			2	1	1	Unknown	-
1631	Fungi	Glomeromycota	Glomeromycetes	Glomerales	Glomeraceae	Glomus		5	0	5	AM	-
1633	Fungi	Ascomycota	Sordariomycetes					8	0	8	Unknown	-
1635	Fungi	Basidiomycota	Agaricomycetes	Russulales	Russulaceae	Russula		6	5	1	EcM	-
1637	Fungi	Ascomycota						2	0	2	Unknown	-
1643	Fungi	Ascomycota						3	0	3	Unknown	-
1645	Fungi	Ascomycota	Leotiomycetes	Helotiales	Hyaloscyphaceae			16	2	14	Unknown	-
1647	Fungi	Basidiomycota	Agaricomycetes	Russulales	Russulaceae	Lactarius		10	6	4	EcM	-
1649	Fungi	Ascomycota						9	1	8	Unknown	-
1653	Fungi	Ascomycota	Sordariomycetes	Diaporthales	Valsaceae			43	4	39	Unknown	Both Fagaceae and Other plants
1657	Fungi	Ascomycota	Leotiomycetes	Helotiales	Helotiaceae			5	0	5	Unknown	-
1659	Fungi	Basidiomycota	Agaricomycetes	Russulales	Russulaceae	Lactarius		3	0	3	EcM	-
1661	Fungi	Ascomycota	Eurotiomycetes	Chaetothyriales	Herpotrichiellaceae			18	0	18	Unknown	-
1663	Fungi	Ascomycota						16	2	14	Unknown	-
1665	Fungi	Ascomycota						13	12	1	Unknown	Fagaceae plants
1667	Fungi	Glomeromycota	Glomeromycetes	Glomerales	Glomeraceae	Glomus		9	0	9	AM	-
1669	Fungi	Ascomycota	Eurotiomycetes	Eurotiales	Elaphomycetaceae	Elaphomyces		8	8	0	EcM	-
1671	Fungi	Ascomycota	Sordariomycetes	Hypocreales	Nectriaceae	Calonectria		8	0	8	Unknown	-
1673	Fungi	Ascomycota	Leotiomycetes	Helotiales				3	0	3	Unknown	-
1675	Fungi	Ascomycota						2	0	2	Unknown	-
1677	Fungi	Glomeromycota	Glomeromycetes	Glomerales	Glomeraceae			14	0	14	AM	-
1679	Fungi	Ascomycota	Sordariomycetes	Glomerellales	Glomerellaceae			6	0	6	Unknown	-
1681	Fungi	Ascomycota	Sordariomycetes	Hypocreales	Nectriaceae			1	0	1	Unknown	-
1683	Fungi	Ascomycota	Eurotiomycetes	Chaetothyriales	Herpotrichiellaceae			7	0	7	Unknown	-
1685	Fungi	Ascomycota	Eurotiomycetes	Chaetothyriales	Herpotrichiellaceae			5	4	1	Unknown	-
1687	Fungi							1	0	1	Unknown	-
1689	Fungi	Ascomycota	Sordariomycetes	Hypocreales	Nectriaceae			79	1	78	Unknown	Other plants
1691	Fungi	Ascomycota						83	2	81	Unknown	Other plants
1695	Fungi							13	1	12	Unknown	-
1697	Fungi	Glomeromycota	Glomeromycetes	Glomerales	Glomeraceae	Glomus		2	0	2	AM	-
1699	Fungi	Basidiomycota	Agaricomycetes	Russulales	Russulaceae	Russula		1	0	1	EcM	-
1701	Fungi	Basidiomycota	Agaricomycetes	Sebacinales	Sebacinaceae	Sebacina		6	0	6	EcM	-
1705	Fungi	Ascomycota	Geoglossomycetes	Geoglossales	Geoglossaceae	Geoglossum		14	3	11	Unknown	-
1711	Fungi	Ascomycota	Leotiomycetes					16	0	16	Unknown	-
1713	Fungi	Basidiomycota	Agaricomycetes	Russulales	Russulaceae	Lactarius		2	0	2	EcM	-
1715	Fungi	Ascomycota	Sordariomycetes	Chaetosphaeriales	Chaetosphaeriaceae			14	1	13	Unknown	-
1719	Fungi	Ascomycota						105	8	97	Unknown	Both Fagaceae and Other plants
1721	Fungi	Ascomycota	Leotiomycetes	Helotiales				95	0	95	Unknown	Other plants
1723	Fungi	Basidiomycota	Agaricomycetes	Russulales	Russulaceae	Russula	Russula castanopsidis	2	2	0	EcM	-
1727	Fungi	Ascomycota	Sordariomycetes					41	11	30	Unknown	Both Fagaceae and Other plants
1729	Fungi	Ascomycota	Sordariomycetes	Hypocreales		Cylindrocladiella		15	0	15	Unknown	-
1731	Fungi	Basidiomycota	Agaricomycetes	Thelephorales	Thelephoraceae	Tomentella		1	0	1	EcM	-
1733	Fungi	Glomeromycota	Glomeromycetes	Glomerales	Glomeraceae	Rhizophagus	Rhizophagus intraradices	3	0	3	AM	-
1735	Fungi							4	0	4	Unknown	-
1737	Fungi	Ascomycota	Sordariomycetes	Hypocreales		Myrothecium		2	0	2	Unknown	-
1739	Fungi	Ascomycota						2	0	2	Unknown	-
1741	Fungi	Glomeromycota	Glomeromycetes	Glomerales	Glomeraceae	Rhizophagus		3	0	3	AM	-
1743	Fungi							11	0	11	Unknown	-
1749	Fungi	Ascomycota						3	0	3	Unknown	-
1751	Fungi	Basidiomycota	Agaricomycetes	Cantharellales	Clavulinaceae	Clavulina		17	11	6	EcM	Both Fagaceae and Other plants
1753	Fungi	Ascomycota	Leotiomycetes	Helotiales	Dermateaceae			6	3	3	Unknown	-
1755	Fungi	Ascomycota						53	0	53	Unknown	Other plants
1757	Fungi	Ascomycota	Sordariomycetes					1	0	1	Unknown	-
1763	Fungi	Glomeromycota	Archaeosporomycetes	Archaeosporales				5	0	5	AM	-
1765	Fungi	Basidiomycota	Agaricomycetes	Agaricales	Tricholomataceae			4	1	3	Unknown	-
1773	Fungi	Ascomycota	Leotiomycetes					21	0	21	Unknown	-
1775	Fungi	Glomeromycota	Glomeromycetes	Glomerales	Glomeraceae	Glomus		16	0	16	AM	-
1779	Fungi	Ascomycota	Leotiomycetes	Helotiales				2	0	2	Unknown	-
1783	Fungi	Basidiomycota	Agaricomycetes					3	0	3	Unknown	-
1785	Fungi	Basidiomycota	Agaricomycetes	Russulales	Russulaceae	Russula		1	0	1	EcM	-
1787	Fungi	Ascomycota						2	0	2	Unknown	-
1789	Fungi	Basidiomycota	Agaricomycetes	Russulales	Russulaceae	Russula		1	0	1	EcM	-
1791	Fungi	Basidiomycota	Agaricomycetes	Sebacinales	Sebacinaceae			1	0	1	Unknown	-
1793	Fungi	Ascomycota	Leotiomycetes	Helotiales				2	0	2	Unknown	-
1795	Fungi	Ascomycota						1	1	0	Unknown	-
1797	Fungi	Basidiomycota	Agaricomycetes	Agaricales	Cortinariaceae			2	0	2	EcM	-
1801	Fungi	Basidiomycota	Agaricomycetes	Russulales	Russulaceae			2	2	0	EcM	-
1805	Fungi	Ascomycota	Sordariomycetes					1	0	1	Unknown	-
1807	Fungi	Basidiomycota	Agaricomycetes					1	0	1	Unknown	-
1809	Fungi	Ascomycota	Eurotiomycetes	Eurotiales	Trichocomaceae	Penicillium		1	0	1	Unknown	-
1813	Fungi	Basidiomycota	Agaricomycetes	Russulales	Russulaceae	Russula		17	7	10	EcM	-
1823	Fungi	Basidiomycota	Agaricomycetes	Agaricales	Entolomataceae	Clitopilus		1	0	1	Unknown	-
1825	Fungi	Ascomycota						6	0	6	Unknown	-
1829	Fungi	Basidiomycota	Agaricomycetes	Russulales	Russulaceae	Russula		3	1	2	EcM	-
1831	Fungi							4	0	4	Unknown	-
1839	Fungi	Basidiomycota	Agaricomycetes	Agaricales	Marasmiaceae	Marasmius		2	0	2	Unknown	-
1841	Fungi	Basidiomycota	Agaricomycetes	Russulales	Russulaceae	Russula		7	1	6	EcM	-
1843	Fungi	Basidiomycota	Agaricomycetes	Russulales	Russulaceae	Russula		1	0	1	EcM	-
1845	Fungi	Basidiomycota	Agaricomycetes	Russulales	Russulaceae			20	8	12	EcM	Both Fagaceae and Other plants
1849	Fungi	Ascomycota	Eurotiomycetes	Eurotiales	Elaphomycetaceae	Elaphomyces		10	7	3	EcM	-
1851	Fungi	Basidiomycota	Agaricomycetes	Agaricales	Clavariaceae			1	0	1	Unknown	-
1853	Fungi	Ascomycota						1	0	1	Unknown	-
1855	Fungi	Basidiomycota	Agaricomycetes	Thelephorales	Thelephoraceae			8	3	5	EcM	-
1859	Fungi	Basidiomycota	Agaricomycetes	Russulales	Russulaceae	Russula		3	1	2	EcM	-
1863	Fungi	Basidiomycota	Agaricomycetes	Auriculariales				5	0	5	Unknown	-
1865	Fungi	Glomeromycota	Glomeromycetes	Glomerales	Glomeraceae	Glomus		2	0	2	AM	-
1867	Fungi	Basidiomycota						1	0	1	Unknown	-
1869	Fungi	Basidiomycota	Agaricomycetes	Russulales	Russulaceae	Russula		3	2	1	EcM	-
1871	Fungi	Glomeromycota	Glomeromycetes	Glomerales	Glomeraceae	Glomus		78	0	78	AM	Other plants
1875	Fungi	Basidiomycota	Agaricomycetes	Russulales	Russulaceae	Russula		3	2	1	EcM	-
1877	Fungi	Basidiomycota	Agaricomycetes	Russulales	Russulaceae	Lactarius		2	2	0	EcM	-
1881	Fungi	Chytridiomycota	Chytridiomycetes	Chytridiales	Synchytriaceae	Synchytrium		4	0	4	Unknown	-
1909	Fungi	Ascomycota	Sordariomycetes	Diaporthales				2	2	0	Unknown	-
1913	Fungi	Ascomycota	Pezizomycetes	Pezizales	Pezizaceae	Pachyphloeus		1	1	0	EcM	-
1921	Fungi	Ascomycota	Sordariomycetes					1	0	1	Unknown	-
1923	Fungi	Basidiomycota	Agaricomycetes	Russulales	Russulaceae	Russula		1	1	0	EcM	-
1925	Fungi	Ascomycota						4	0	4	Unknown	-
1931	Fungi	Basidiomycota						2	0	2	Unknown	-
1933	Fungi	Basidiomycota	Agaricomycetes	Polyporales	Polyporaceae	Abundisporus		1	1	0	Unknown	-
1943	Fungi	Basidiomycota	Agaricomycetes	Russulales	Russulaceae	Russula	Russula densifolia	1	0	1	EcM	-
1945	Fungi	Basidiomycota	Agaricomycetes	Sebacinales	Sebacinaceae	Sebacina		1	1	0	EcM	-
1947	Fungi	Ascomycota						3	0	3	Unknown	-
1949	Fungi	Basidiomycota	Agaricomycetes	Russulales	Russulaceae	Russula		1	1	0	EcM	-
1955	Fungi	Basidiomycota	Agaricomycetes	Russulales	Russulaceae	Russula		1	0	1	EcM	-
1971	Fungi	Ascomycota	Dothideomycetes					3	1	2	Unknown	-
1983	Fungi	Basidiomycota	Agaricomycetes					1	0	1	Unknown	-
1993	Fungi	Basidiomycota	Agaricomycetes	Sebacinales	Sebacinaceae	Sebacina	Sebacina vermifera	1	0	1	EcM	-
1997	Fungi	Basidiomycota	Agaricomycetes	Russulales	Russulaceae	Russula		1	1	0	EcM	-
2003	Fungi	Basidiomycota	Agaricomycetes	Thelephorales	Thelephoraceae	Tomentella		1	1	0	EcM	-
2009	Fungi	Ascomycota						1	0	1	Unknown	-
2015	Fungi	Ascomycota						2	0	2	Unknown	-
2021	Fungi	Basidiomycota	Agaricomycetes					1	0	1	Unknown	-
2025	Fungi	Basidiomycota	Agaricomycetes	Thelephorales	Thelephoraceae	Tomentella		1	0	1	EcM	-
2037	Fungi	Basidiomycota	Agaricomycetes	Russulales	Russulaceae	Lactarius		9	7	2	EcM	-
2043	Fungi	Basidiomycota	Agaricomycetes	Sebacinales	Sebacinaceae			2	0	2	Unknown	-
2045	Fungi	Ascomycota	Eurotiomycetes	Eurotiales	Elaphomycetaceae	Elaphomyces		3	3	0	EcM	-
2051	Fungi	Ascomycota						2	0	2	Unknown	-
2053	Fungi	Basidiomycota	Agaricomycetes	Russulales	Russulaceae	Russula		1	1	0	EcM	-
2055	Fungi	Basidiomycota	Agaricomycetes	Boletales	Boletaceae			1	1	0	EcM	-
2059	Fungi	Basidiomycota	Agaricomycetes	Sebacinales	Sebacinaceae	Sebacina		5	5	0	EcM	-
2069	Fungi	Chytridiomycota	Chytridiomycetes	Chytridiales	Synchytriaceae	Synchytrium		1	0	1	Unknown	-
2073	Fungi							2	0	2	Unknown	-
2077	Fungi	Ascomycota						1	0	1	Unknown	-
2095	Fungi	Ascomycota	Dothideomycetes	Pleosporales	Pleosporaceae	Pyrenochaeta		1	0	1	Unknown	-
2101	Fungi	Ascomycota						1	1	0	Unknown	-
2115	Fungi	Glomeromycota	Glomeromycetes	Glomerales	Glomeraceae	Glomus		1	0	1	AM	-
2119	Fungi	Basidiomycota	Agaricomycetes	Agaricales	Entolomataceae	Entoloma		1	1	0	Unknown	-
2121	Fungi	Glomeromycota	Glomeromycetes	Glomerales	Glomeraceae			1	0	1	AM	-
2125	Fungi	Glomeromycota	Archaeosporomycetes	Archaeosporales				6	0	6	AM	-
2135	Fungi	Basidiomycota	Agaricomycetes	Agaricales	Tricholomataceae			1	0	1	Unknown	-
2139	Fungi	Ascomycota						1	0	1	Unknown	-
2141	Fungi	Basidiomycota	Agaricomycetes	Agaricales	Tricholomataceae	Mycena		1	0	1	Unknown	-
2147	Fungi	Ascomycota						1	0	1	Unknown	-
2155	Fungi	Ascomycota						1	0	1	Unknown	-
2169	Fungi	Basidiomycota	Agaricomycetes	Cantharellales	Cantharellaceae			2	2	0	EcM	-
2175	Fungi	Basidiomycota	Agaricomycetes	Agaricales		Inocybe		1	1	0	EcM	-
2177	Fungi	Basidiomycota	Agaricomycetes	Thelephorales	Thelephoraceae	Tomentella		1	0	1	EcM	-
2191	Fungi	Ascomycota						6	0	6	Unknown	-
2207	Fungi	Ascomycota	Sordariomycetes	Sordariales	Lasiosphaeriaceae			1	0	1	Unknown	-
2213	Fungi	Ascomycota	Eurotiomycetes	Eurotiales	Elaphomycetaceae	Elaphomyces		2	2	0	EcM	-
2227	Fungi	Glomeromycota	Glomeromycetes	Glomerales	Glomeraceae			1	0	1	AM	-
2229	Fungi	Basidiomycota	Agaricomycetes	Agaricales	Entolomataceae	Entoloma		1	0	1	Unknown	-
2233	Fungi	Ascomycota						1	0	1	Unknown	-
2237	Fungi	Basidiomycota	Agaricomycetes					2	0	2	Unknown	-
2239	Fungi	Ascomycota	Dothideomycetes	Pleosporales				1	0	1	Unknown	-
2241	Fungi	Basidiomycota	Agaricomycetes	Trechisporales	'Trechisporaceae'	Trechispora		2	0	2	Unknown	-
2245	Fungi	Ascomycota						1	0	1	Unknown	-
2259	Fungi	Basidiomycota	Agaricomycetes	Hymenochaetales	Hymenochaetaceae			12	0	12	Unknown	-
2293	Fungi	Ascomycota						1	0	1	Unknown	-
2295	Fungi	Ascomycota						1	0	1	Unknown	-
2301	Fungi	Basidiomycota						1	0	1	Unknown	-
2309	Fungi	Ascomycota	Eurotiomycetes	Chaetothyriales	Herpotrichiellaceae			2	0	2	Unknown	-
2313	Fungi			Mucorales	Mucoraceae	Mucor		1	0	1	Unknown	-
2331	Fungi	Ascomycota	Sordariomycetes	Diaporthales	Diaporthaceae	Diaporthe		1	0	1	Unknown	-
2335	Fungi	Ascomycota	Leotiomycetes	Helotiales				1	0	1	Unknown	-
2339	Fungi	Ascomycota						1	1	0	Unknown	-
2343	Fungi	Basidiomycota	Agaricomycetes					1	1	0	Unknown	-
2349	Fungi	Basidiomycota	Agaricomycetes	Agaricales	Strophariaceae	Psilocybe		1	0	1	Unknown	-
2353	Fungi	Ascomycota						1	1	0	Unknown	-
2367	Fungi			Mucorales	Mucoraceae	Mucor		1	0	1	Unknown	-
2369	Fungi	Ascomycota						4	1	3	Unknown	-
2371	Fungi	Glomeromycota	Glomeromycetes	Glomerales	Glomeraceae			1	0	1	AM	-
2385	Fungi	Basidiomycota	Agaricomycetes	Russulales	Russulaceae	Russula		1	0	1	EcM	-
2391	Fungi	Ascomycota	Geoglossomycetes	Geoglossales	Geoglossaceae	Trichoglossum		10	0	10	Unknown	-
2397	Fungi	Glomeromycota	Glomeromycetes	Glomerales	Glomeraceae			1	0	1	AM	-
2409	Fungi			Mortierellales	Mortierellaceae	Mortierella		1	1	0	Unknown	-
2413	Fungi	Basidiomycota	Agaricomycetes	Cantharellales	Cantharellaceae			3	3	0	EcM	-
2415	Fungi	Ascomycota	Sordariomycetes					2	1	1	Unknown	-
2417	Fungi	Basidiomycota	Agaricomycetes	Agaricales	Cortinariaceae	Cortinarius		1	1	0	EcM	-
2421	Fungi	Ascomycota	Sordariomycetes					1	0	1	Unknown	-
2427	Fungi	Basidiomycota	Agaricomycetes	Russulales	Russulaceae			1	1	0	EcM	-
2435	Fungi	Basidiomycota	Agaricomycetes	Sebacinales				1	1	0	Unknown	-
2437	Fungi	Ascomycota						7	0	7	Unknown	-
2439	Fungi	Ascomycota						1	0	1	Unknown	-
2451	Fungi	Ascomycota						1	0	1	Unknown	-
2453	Fungi	Ascomycota						1	0	1	Unknown	-
2459	Fungi	Ascomycota	Eurotiomycetes	Chaetothyriales				1	0	1	Unknown	-
2469	Fungi	Ascomycota	Eurotiomycetes					1	1	0	Unknown	-
2481	Fungi	Ascomycota	Geoglossomycetes	Geoglossales	Geoglossaceae	Geoglossum		5	0	5	Unknown	-
2497	Fungi	Glomeromycota	Glomeromycetes	Glomerales	Glomeraceae	Glomus	Glomus custos	1	0	1	AM	-
2499	Fungi	Ascomycota	Leotiomycetes	Helotiales				1	0	1	Unknown	-
2503	Fungi	Ascomycota	Leotiomycetes					2	0	2	Unknown	-
2509	Fungi	Glomeromycota	Glomeromycetes	Glomerales	Glomeraceae			1	0	1	AM	-
2511	Fungi	Ascomycota						1	0	1	Unknown	-
2513	Fungi	Basidiomycota	Agaricomycetes	Polyporales				1	1	0	Unknown	-
2519	Fungi	Basidiomycota	Agaricomycetes					1	0	1	Unknown	-
2525	Fungi	Basidiomycota	Agaricomycetes	Russulales	Russulaceae	Russula	Russula sororia	26	10	16	EcM	Both Fagaceae and Other plants
2535	Fungi	Glomeromycota	Archaeosporomycetes	Archaeosporales	Ambisporaceae	Ambispora	Ambispora callosa	1	0	1	AM	-
2541	Fungi	Basidiomycota	Agaricomycetes	Agaricales	Clavariaceae			1	0	1	Unknown	-
2545	Fungi	Ascomycota	Sordariomycetes	Coniochaetales	Coniochaetaceae	Lecythophora		1	0	1	Unknown	-
2547	Fungi	Ascomycota						1	0	1	Unknown	-
2553	Fungi	Basidiomycota	Agaricomycetes	Cantharellales	Clavulinaceae			1	1	0	Unknown	-
2555	Fungi	Basidiomycota	Agaricomycetes					1	0	1	Unknown	-
2557	Fungi	Ascomycota						1	0	1	Unknown	-
2561	Fungi	Ascomycota	Geoglossomycetes	Geoglossales	Geoglossaceae	Trichoglossum		3	0	3	Unknown	-
2569	Fungi	Ascomycota	Eurotiomycetes					1	0	1	Unknown	-
2571	Fungi	Ascomycota						1	0	1	Unknown	-
2577	Fungi	Basidiomycota	Agaricomycetes	Russulales	Russulaceae	Russula		2	2	0	EcM	-
2589	Fungi	Basidiomycota	Agaricomycetes	Thelephorales	Thelephoraceae	Tomentella		1	1	0	EcM	-
2591	Fungi	Ascomycota						2	2	0	Unknown	-
2595	Fungi	Basidiomycota	Agaricomycetes	Agaricales	Hygrophoraceae			1	0	1	Unknown	-
2597	Fungi	Ascomycota						1	0	1	Unknown	-
2599	Fungi	Ascomycota						1	0	1	Unknown	-
2601	Fungi	Basidiomycota	Agaricomycetes	Agaricales	Tricholomataceae			1	0	1	Unknown	-
2607	Fungi	Basidiomycota	Agaricomycetes	Agaricales				1	0	1	Unknown	-
2611	Fungi	Ascomycota	Sordariomycetes	Hypocreales	Hypocreaceae			1	1	0	Unknown	-
2613	Fungi	Glomeromycota	Glomeromycetes	Glomerales	Glomeraceae	Glomus		7	0	7	AM	-
2617	Fungi	Ascomycota	Leotiomycetes	Helotiales				1	0	1	Unknown	-
2627	Fungi	Basidiomycota	Agaricomycetes	Agaricales				1	0	1	Unknown	-
2631	Fungi	Ascomycota	Sordariomycetes					1	0	1	Unknown	-
2633	Fungi	Basidiomycota	Agaricomycetes	Agaricales	Cortinariaceae			1	1	0	EcM	-

## Sheet: Identity.97
OTU ID	Kingdom	Phylum	Class	Order	Family	Genus	Species	N (root samples)	N (on EcM plants)	N (on other plants)	Functional group	CLAM test
1	Fungi	Ascomycota						36	1	35	Unknown	-
3	Fungi	Basidiomycota	Agaricomycetes	Russulales	Russulaceae	Lactarius	Lactarius austrotorminosus	5	5	0	EcM	-
5	Fungi	Ascomycota				Tetracladium		10	0	10	Unknown	-
21	Fungi	Basidiomycota	Agaricomycetes	Thelephorales	Thelephoraceae			1	1	0	EcM	-
27	Fungi	Chytridiomycota	Chytridiomycetes	Chytridiales	Synchytriaceae	Synchytrium		4	0	4	Unknown	-
37	Fungi	Basidiomycota	Agaricomycetes	Agaricales		Inocybe		1	1	0	EcM	-
39	Fungi	Ascomycota	Leotiomycetes	Helotiales	Hyaloscyphaceae	Lachnum		1	0	1	Unknown	-
49	Fungi							6	0	6	Unknown	-
51	Fungi	Ascomycota						1	1	0	Unknown	-
61	Fungi	Ascomycota						1	0	1	Unknown	-
63	Fungi	Basidiomycota	Agaricomycetes					1	0	1	Unknown	-
67	Fungi	Basidiomycota	Agaricomycetes	Sebacinales	Sebacinaceae	Sebacina		1	1	0	EcM	-
71	Fungi	Basidiomycota	Agaricomycetes	Russulales	Russulaceae	Russula		2	0	2	EcM	-
73	Fungi	Ascomycota						1	0	1	Unknown	-
87	Fungi			Mucorales	Mucoraceae	Mucor		1	0	1	Unknown	-
93	Fungi	Ascomycota	Sordariomycetes					7	0	7	Unknown	-
107	Fungi	Ascomycota	Leotiomycetes					1	0	1	Unknown	-
115	Fungi	Basidiomycota	Agaricomycetes	Cantharellales	Ceratobasidiaceae			8	2	6	Unknown	-
117	Fungi	Ascomycota						1	0	1	Unknown	-
119	Fungi	Ascomycota	Sordariomycetes					1	0	1	Unknown	-
121	Fungi	Basidiomycota	Agaricomycetes	Agaricales	Tricholomataceae	Mycena		1	0	1	Unknown	-
129	Fungi	Glomeromycota	Glomeromycetes	Glomerales	Glomeraceae			1	0	1	AM	-
135	Fungi	Ascomycota	Dothideomycetes	Capnodiales				1	0	1	Unknown	-
137	Fungi	Basidiomycota	Agaricomycetes	Cantharellales	Clavulinaceae	Clavulina		17	5	12	EcM	-
145	Fungi	Basidiomycota	Agaricomycetes	Agaricales	Tricholomataceae	Mycena		1	0	1	Unknown	-
165	Fungi	Basidiomycota	Agaricomycetes	Agaricales	Hygrophoraceae	Hygrocybe		1	0	1	Unknown	-
169	Fungi	Basidiomycota	Tremellomycetes	Tremellales				1	0	1	Unknown	-
171	Fungi	Ascomycota						1	0	1	Unknown	-
181	Fungi	Ascomycota						27	0	27	Unknown	-
199	Fungi	Ascomycota	Pezizomycetes	Pezizales	Pezizaceae	Pachyphloeus		2	2	0	EcM	-
201	Fungi	Basidiomycota	Agaricomycetes	Agaricales				1	0	1	Unknown	-
203	Fungi	Basidiomycota	Agaricomycetes	Thelephorales	Thelephoraceae	Tomentella		9	2	7	EcM	-
211	Fungi	Ascomycota	Sordariomycetes					1	0	1	Unknown	-
217	Fungi	Ascomycota						4	0	4	Unknown	-
219	Fungi	Ascomycota						2	0	2	Unknown	-
225	Fungi	Ascomycota	Sordariomycetes					6	1	5	Unknown	-
227	Fungi	Basidiomycota	Agaricomycetes	Russulales	Russulaceae	Russula	Russula subnigricans	3	1	2	EcM	-
245	Fungi	Basidiomycota	Agaricomycetes	Sebacinales	Sebacinaceae	Sebacina		1	0	1	EcM	-
249	Fungi	Basidiomycota	Tremellomycetes	Tremellales		Cryptococcus	Cryptococcus podzolicus	30	2	28	Unknown	-
257	Fungi	Ascomycota						1	0	1	Unknown	-
265	Fungi							4	0	4	Unknown	-
271	Fungi	Basidiomycota	Agaricomycetes	Auriculariales				19	0	19	Unknown	-
277	Fungi	Ascomycota	Sordariomycetes	Hypocreales				1	0	1	Unknown	-
283	Fungi	Basidiomycota	Agaricomycetes	Polyporales				2	0	2	Unknown	-
293	Fungi	Ascomycota	Leotiomycetes	Helotiales	Helotiaceae	Meliniomyces	Meliniomyces variabilis	7	1	6	EcM	-
315	Fungi	Ascomycota						8	0	8	Unknown	-
333	Fungi	Ascomycota	Sordariomycetes					1	0	1	Unknown	-
337	Fungi	Basidiomycota	Agaricomycetes	Agaricales	Tricholomataceae	Mycena		4	1	3	Unknown	-
347	Fungi	Basidiomycota	Agaricomycetes	Agaricales	Tricholomataceae			1	0	1	Unknown	-
359	Fungi	Basidiomycota	Agaricomycetes	Trechisporales	'Trechisporaceae'			19	0	19	Unknown	-
363	Fungi	Basidiomycota	Agaricomycetes	Thelephorales	Thelephoraceae	Tomentella		1	0	1	EcM	-
377	Fungi	Ascomycota	Sordariomycetes	Chaetosphaeriales	Chaetosphaeriaceae	Chaetosphaeria		2	0	2	Unknown	-
379	Fungi	Ascomycota	Dothideomycetes			Cenococcum		2	2	0	EcM	-
387	Fungi	Basidiomycota	Agaricomycetes	Sebacinales	Sebacinaceae	Sebacina		1	0	1	EcM	-
393	Fungi	Ascomycota	Sordariomycetes					1	0	1	Unknown	-
403	Fungi	Ascomycota						17	0	17	Unknown	-
411	Fungi	Basidiomycota	Agaricomycetes	Agaricales	Lycoperdaceae			2	1	1	Unknown	-
413	Fungi	Ascomycota	Leotiomycetes	Helotiales				1	0	1	Unknown	-
415	Fungi	Ascomycota	Sordariomycetes					1	0	1	Unknown	-
417	Fungi	Ascomycota	Sordariomycetes	Sordariales				5	0	5	Unknown	-
425	Fungi	Basidiomycota	Agaricomycetes	Thelephorales	Thelephoraceae			6	4	2	EcM	-
427	Fungi	Ascomycota	Sordariomycetes					2	0	2	Unknown	-
441	Fungi	Ascomycota	Dothideomycetes					1	0	1	Unknown	-
447	Fungi	Basidiomycota	Agaricomycetes	Thelephorales	Thelephoraceae			2	2	0	EcM	-
449	Fungi	Ascomycota						31	0	31	Unknown	-
457	Fungi	Basidiomycota	Agaricomycetes	Russulales	Russulaceae	Lactarius		1	0	1	EcM	-
461	Fungi	Ascomycota						1	1	0	Unknown	-
471	Fungi	Ascomycota	Sordariomycetes					7	4	3	Unknown	-
475	Fungi	Basidiomycota	Agaricomycetes	Sebacinales	Sebacinaceae	Sebacina		1	1	0	EcM	-
479	Fungi	Ascomycota						1	0	1	Unknown	-
487	Fungi	Basidiomycota	Agaricomycetes	Agaricales	Strophariaceae	Psilocybe		1	0	1	Unknown	-
493	Fungi	Ascomycota						16	3	13	Unknown	-
497	Fungi	Ascomycota						1	0	1	Unknown	-
499	Fungi	Basidiomycota	Agaricomycetes	Russulales	Russulaceae	Russula		1	1	0	EcM	-
511	Fungi	Ascomycota						1	0	1	Unknown	-
515	Fungi	Glomeromycota	Glomeromycetes	Glomerales	Glomeraceae	Glomus		11	0	11	AM	-
527	Fungi	Ascomycota						1	0	1	Unknown	-
535	Fungi	Basidiomycota	Agaricomycetes	Agaricales	Tricholomataceae	Mycena		1	0	1	Unknown	-
537	Fungi	Ascomycota	Orbiliomycetes					50	3	47	Unknown	Both Fagaceae and Other plants
553	Fungi	Basidiomycota	Agaricomycetes	Agaricales	Cortinariaceae	Cortinarius		2	1	1	EcM	-
559	Fungi	Ascomycota	Eurotiomycetes	Chaetothyriales				23	2	21	Unknown	-
565	Fungi	Basidiomycota	Agaricomycetes	Agaricales	Clavariaceae			1	0	1	Unknown	-
581	Fungi	Glomeromycota	Glomeromycetes	Glomerales	Glomeraceae	Glomus	Glomus indicum	10	0	10	AM	-
583	Fungi	Basidiomycota	Agaricomycetes	Russulales	Russulaceae	Russula		3	2	1	EcM	-
585	Fungi	Ascomycota	Sordariomycetes	Coniochaetales	Coniochaetaceae	Lecythophora		1	0	1	Unknown	-
595	Fungi	Ascomycota	Eurotiomycetes					1	1	0	Unknown	-
603	Fungi	Ascomycota	Sordariomycetes	Sordariales	Lasiosphaeriaceae			11	0	11	Unknown	-
605	Fungi	Ascomycota						5	0	5	Unknown	-
607	Fungi	Basidiomycota	Agaricomycetes	Russulales	Russulaceae	Russula		1	1	0	EcM	-
613	Fungi	Ascomycota	Dothideomycetes	Capnodiales				3	2	1	Unknown	-
625	Fungi	Ascomycota						9	2	7	Unknown	-
651	Fungi	Ascomycota	Eurotiomycetes	Chaetothyriales	Herpotrichiellaceae			8	1	7	Unknown	-
659	Fungi	Ascomycota	Sordariomycetes	Hypocreales	Hypocreaceae	Hypocrea		1	0	1	Unknown	-
669	Fungi	Glomeromycota	Glomeromycetes	Glomerales	Glomeraceae	Glomus		36	0	36	AM	-
673	Fungi	Glomeromycota	Glomeromycetes	Glomerales	Glomeraceae	Glomus		4	0	4	AM	-
683	Fungi	Basidiomycota	Agaricomycetes	Agaricales				3	0	3	Unknown	-
687	Fungi	Basidiomycota	Agaricomycetes	Sebacinales	Sebacinaceae	Sebacina		1	1	0	EcM	-
691	Fungi	Ascomycota	Dothideomycetes					1	0	1	Unknown	-
695	Fungi	Glomeromycota	Glomeromycetes	Glomerales	Glomeraceae	Glomus		1	0	1	AM	-
699	Fungi	Ascomycota	Leotiomycetes	Helotiales				2	0	2	Unknown	-
715	Fungi	Basidiomycota						3	0	3	Unknown	-
719	Fungi	Ascomycota	Leotiomycetes	Helotiales				1	1	0	Unknown	-
729	Fungi	Basidiomycota	Agaricomycetes	Cantharellales	Clavulinaceae			4	1	3	Unknown	-
731	Fungi	Basidiomycota	Agaricomycetes	Agaricales				1	0	1	Unknown	-
733	Fungi	Basidiomycota	Agaricomycetes	Thelephorales	Thelephoraceae	Tomentella		1	1	0	EcM	-
737	Fungi	Glomeromycota	Glomeromycetes	Glomerales	Glomeraceae			9	0	9	AM	-
747	Fungi	Ascomycota	Sordariomycetes	Sordariales	Lasiosphaeriaceae			1	0	1	Unknown	-
759	Fungi	Glomeromycota	Glomeromycetes	Glomerales	Glomeraceae			17	0	17	AM	-
765	Fungi	Ascomycota						1	0	1	Unknown	-
779	Fungi	Ascomycota						1	0	1	Unknown	-
781	Fungi	Ascomycota	Sordariomycetes					3	1	2	Unknown	-
783	Fungi	Ascomycota	Eurotiomycetes					1	0	1	Unknown	-
785	Fungi	Basidiomycota	Agaricomycetes	Russulales	Russulaceae	Russula		1	1	0	EcM	-
793	Fungi	Ascomycota	Dothideomycetes	Capnodiales				1	0	1	Unknown	-
799	Fungi	Basidiomycota	Agaricomycetes	Sebacinales	Sebacinaceae	Sebacina		1	1	0	EcM	-
801	Fungi	Glomeromycota	Glomeromycetes	Glomerales	Glomeraceae			1	0	1	AM	-
803	Fungi	Basidiomycota	Agaricomycetes	Agaricales	Amanitaceae	Amanita		7	3	4	EcM	-
811	Fungi	Ascomycota	Sordariomycetes					2	0	2	Unknown	-
827	Fungi	Basidiomycota	Agaricomycetes	Polyporales	Coriolaceae	Tyromyces		1	0	1	Unknown	-
833	Fungi	Ascomycota	Sordariomycetes					1	0	1	Unknown	-
841	Fungi	Basidiomycota	Agaricomycetes	Thelephorales	Thelephoraceae	Tomentella		1	0	1	EcM	-
847	Fungi	Ascomycota						10	0	10	Unknown	-
857	Fungi	Ascomycota						2	0	2	Unknown	-
865	Fungi	Basidiomycota	Agaricomycetes	Thelephorales	Thelephoraceae	Tomentella		1	1	0	EcM	-
873	Fungi	Basidiomycota	Agaricomycetes	Agaricales	Tricholomataceae			1	0	1	Unknown	-
879	Fungi	Ascomycota	Leotiomycetes	Helotiales	Dermateaceae	Scleropezicula		1	1	0	Unknown	-
891	Fungi	Ascomycota	Sordariomycetes	Hypocreales		Cephalosporium	Cephalosporium gramineum	11	0	11	Unknown	-
897	Fungi	Ascomycota	Sordariomycetes	Hypocreales	Nectriaceae	Fusarium		2	0	2	Unknown	-
905	Fungi	Ascomycota	Leotiomycetes					1	0	1	Unknown	-
907	Fungi	Ascomycota						2	0	2	Unknown	-
909	Fungi	Basidiomycota	Agaricomycetes	Agaricales				1	0	1	Unknown	-
915	Fungi	Glomeromycota	Glomeromycetes	Glomerales	Glomeraceae			9	0	9	AM	-
923	Fungi	Ascomycota						2	0	2	Unknown	-
925	Fungi	Ascomycota	Leotiomycetes					1	1	0	Unknown	-
929	Fungi	Basidiomycota	Agaricomycetes	Russulales	Russulaceae	Lactarius		1	1	0	EcM	-
959	Fungi	Glomeromycota	Glomeromycetes	Glomerales	Glomeraceae			24	0	24	AM	-
961	Fungi	Ascomycota						1	0	1	Unknown	-
969	Fungi	Ascomycota	Sordariomycetes	Magnaporthales	Magnaporthaceae	Phialophora	Phialophora verrucosa	1	0	1	Unknown	-
975	Fungi	Ascomycota	Eurotiomycetes	Eurotiales	Trichocomaceae	Penicillium		1	0	1	Unknown	-
977	Fungi	Basidiomycota	Agaricomycetes	Russulales	Russulaceae	Russula		1	0	1	EcM	-
981	Fungi	Basidiomycota	Agaricomycetes	Agaricales	Cortinariaceae			7	4	3	EcM	-
983	Fungi	Basidiomycota	Agaricomycetes	Sebacinales	Sebacinaceae			1	0	1	Unknown	-
989	Fungi	Basidiomycota	Agaricomycetes					1	1	0	Unknown	-
993	Fungi	Ascomycota	Sordariomycetes	Sordariales	Lasiosphaeriaceae	Lasiosphaeria	Lasiosphaeria lanuginosa	1	0	1	Unknown	-
999	Fungi	Ascomycota	Leotiomycetes	Helotiales				1	0	1	Unknown	-
1021	Fungi	Ascomycota	Leotiomycetes					5	1	4	Unknown	-
1025	Fungi	Glomeromycota	Glomeromycetes	Glomerales	Glomeraceae			14	0	14	AM	-
1027	Fungi	Basidiomycota	Agaricomycetes	Russulales	Russulaceae	Russula		1	1	0	EcM	-
1033	Fungi	Ascomycota						1	0	1	Unknown	-
1035	Fungi	Ascomycota	Dothideomycetes	Pleosporales				1	0	1	Unknown	-
1039	Fungi	Ascomycota						1	1	0	Unknown	-
1075	Fungi	Ascomycota	Eurotiomycetes	Chaetothyriales	Herpotrichiellaceae	Capronia		13	0	13	Unknown	-
1077	Fungi	Ascomycota						1	1	0	Unknown	-
1081	Fungi	Ascomycota	Sordariomycetes	Xylariales				1	0	1	Unknown	-
1083	Fungi	Basidiomycota	Agaricomycetes	Agaricales		Inocybe		1	1	0	EcM	-
1087	Fungi	Basidiomycota	Agaricomycetes	Trechisporales	'Trechisporaceae'	Trechispora		1	0	1	Unknown	-
1091	Fungi	Ascomycota						2	0	2	Unknown	-
1093	Fungi	Ascomycota						2	1	1	Unknown	-
1097	Fungi	Ascomycota						1	1	0	Unknown	-
1111	Fungi	Ascomycota						1	0	1	Unknown	-
1113	Fungi	Glomeromycota	Glomeromycetes	Glomerales	Glomeraceae			10	0	10	AM	-
1115	Fungi	Ascomycota	Sordariomycetes	Chaetosphaeriales	Chaetosphaeriaceae	Chloridium		10	1	9	Unknown	-
1117	Fungi	Basidiomycota	Agaricomycetes	Thelephorales	Thelephoraceae	Thelephora		1	1	0	EcM	-
1119	Fungi	Ascomycota	Leotiomycetes	Helotiales				1	0	1	Unknown	-
1123	Fungi	Basidiomycota	Agaricomycetes	Russulales	Russulaceae	Russula		3	1	2	EcM	-
1131	Fungi	Ascomycota						1	0	1	Unknown	-
1137	Fungi	Ascomycota	Sordariomycetes	Magnaporthales	Magnaporthaceae	Mycoleptodiscus		5	0	5	Unknown	-
1143	Fungi	Ascomycota						1	0	1	Unknown	-
1147	Fungi	Basidiomycota	Agaricomycetes	Russulales	Russulaceae	Russula		3	1	2	EcM	-
1153	Fungi	Ascomycota	Pezizomycetes	Pezizales	Pezizaceae			3	0	3	Unknown	-
1155	Fungi	Basidiomycota						1	0	1	Unknown	-
1157	Fungi	Ascomycota						1	0	1	Unknown	-
1163	Fungi	Basidiomycota	Agaricomycetes	Boletales	Boletaceae			1	1	0	EcM	-
1165	Fungi	Ascomycota	Sordariomycetes					1	0	1	Unknown	-
1169	Fungi	Basidiomycota	Agaricomycetes	Russulales	Russulaceae	Russula		1	0	1	EcM	-
1175	Fungi	Glomeromycota	Glomeromycetes	Glomerales	Glomeraceae	Rhizophagus	Rhizophagus intraradices	1	0	1	AM	-
1179	Fungi	Basidiomycota	Agaricomycetes	Russulales	Russulaceae	Russula	Russula nigricans	1	1	0	EcM	-
1181	Fungi	Ascomycota						4	0	4	Unknown	-
1183	Fungi	Basidiomycota	Agaricomycetes	Russulales	Russulaceae			1	1	0	EcM	-
1191	Fungi	Ascomycota	Leotiomycetes	Helotiales	Dermateaceae			3	0	3	Unknown	-
1195	Fungi			Mortierellales	Mortierellaceae	Mortierella		1	1	0	Unknown	-
1203	Fungi	Ascomycota						5	0	5	Unknown	-
1207	Fungi	Ascomycota	Dothideomycetes	Pleosporales	Lophiostomataceae	Lophiostoma		1	0	1	Unknown	-
1209	Fungi	Ascomycota	Leotiomycetes		Rhytismataceae			1	0	1	Unknown	-
1215	Fungi	Basidiomycota	Agaricomycetes	Agaricales	Clavariaceae			1	0	1	Unknown	-
1219	Fungi	Ascomycota	Geoglossomycetes	Geoglossales	Geoglossaceae	Geoglossum		1	1	0	Unknown	-
1225	Fungi	Ascomycota	Sordariomycetes	Chaetosphaeriales	Chaetosphaeriaceae	Chaetosphaeria		4	1	3	Unknown	-
1235	Fungi	Ascomycota	Leotiomycetes					2	2	0	Unknown	-
1237	Fungi	Basidiomycota	Agaricomycetes	Russulales	Russulaceae	Russula		1	1	0	EcM	-
1247	Fungi	Ascomycota	Sordariomycetes	Xylariales	Xylariaceae			3	1	2	Unknown	-
1253	Fungi	Ascomycota						1	0	1	Unknown	-
1255	Fungi	Ascomycota						1	0	1	Unknown	-
1269	Fungi	Ascomycota						6	0	6	Unknown	-
1277	Fungi	Ascomycota	Eurotiomycetes	Chaetothyriales	Herpotrichiellaceae			2	0	2	Unknown	-
1281	Fungi	Basidiomycota	Agaricomycetes	Polyporales	Polyporaceae	Abundisporus		1	1	0	Unknown	-
1283	Fungi	Ascomycota	Sordariomycetes	Hypocreales	Nectriaceae	Fusidium		2	0	2	Unknown	-
1289	Fungi	Basidiomycota	Agaricomycetes	Agaricales	Tricholomataceae			2	0	2	Unknown	-
1293	Fungi	Glomeromycota	Glomeromycetes	Glomerales	Glomeraceae			2	0	2	AM	-
1297	Fungi	Ascomycota						1	0	1	Unknown	-
1307	Fungi	Glomeromycota	Glomeromycetes	Glomerales	Glomeraceae			1	0	1	AM	-
1313	Fungi	Ascomycota	Sordariomycetes	Xylariales	Amphisphaeriaceae	Pestalotiopsis		6	1	5	Unknown	-
1321	Fungi	Ascomycota						3	0	3	Unknown	-
1323	Fungi	Basidiomycota	Agaricomycetes	Agaricales		Inocybe		1	1	0	EcM	-
1327	Fungi	Ascomycota						1	0	1	Unknown	-
1333	Fungi	Ascomycota						1	0	1	Unknown	-
1335	Fungi	Basidiomycota	Agaricomycetes	Russulales	Russulaceae	Lactarius		3	1	2	EcM	-
1337	Fungi	Glomeromycota	Glomeromycetes	Glomerales	Glomeraceae			14	0	14	AM	-
1341	Fungi	Basidiomycota	Agaricomycetes	Russulales	Russulaceae	Russula		2	0	2	EcM	-
1343	Fungi	Basidiomycota	Agaricomycetes	Agaricales	Hygrophoraceae			1	0	1	Unknown	-
1345	Fungi	Ascomycota	Sordariomycetes					1	0	1	Unknown	-
1349	Fungi	Basidiomycota	Agaricomycetes	Russulales	Russulaceae	Russula	Russula densifolia	1	0	1	EcM	-
1361	Fungi	Ascomycota	Leotiomycetes	Helotiales	Dermateaceae	Scleropezicula		3	0	3	Unknown	-
1363	Fungi	Basidiomycota	Agaricomycetes					3	0	3	Unknown	-
1371	Fungi	Basidiomycota	Agaricomycetes	Agaricales	Cortinariaceae	Cortinarius		1	1	0	EcM	-
1379	Fungi	Basidiomycota	Agaricomycetes	Russulales	Russulaceae	Lactarius		1	1	0	EcM	-
1381	Fungi	Ascomycota						3	0	3	Unknown	-
1383	Fungi	Basidiomycota	Agaricomycetes	Polyporales				1	1	0	Unknown	-
1385	Fungi	Ascomycota	Leotiomycetes	Helotiales				1	0	1	Unknown	-
1393	Fungi	Ascomycota	Orbiliomycetes	Orbiliales	Orbiliaceae	Dactylella		1	0	1	Unknown	-
1419	Fungi	Ascomycota						1	0	1	Unknown	-
1425	Fungi	Ascomycota	Leotiomycetes					9	1	8	Unknown	-
1429	Fungi	Ascomycota	Sordariomycetes	Sordariales	Lasiosphaeriaceae			1	0	1	Unknown	-
1435	Fungi	Basidiomycota	Agaricomycetes	Russulales	Russulaceae	Russula		3	1	2	EcM	-
1439	Fungi	Ascomycota	Sordariomycetes					1	0	1	Unknown	-
1447	Fungi	Glomeromycota	Glomeromycetes	Glomerales	Glomeraceae	Rhizophagus		14	0	14	AM	-
1453	Fungi	Ascomycota						2	0	2	Unknown	-
1471	Fungi	Ascomycota	Sordariomycetes	Chaetosphaeriales	Chaetosphaeriaceae	Chaetosphaeria		1	0	1	Unknown	-
1473	Fungi	Glomeromycota	Glomeromycetes	Glomerales	Glomeraceae			1	0	1	AM	-
1481	Fungi	Ascomycota	Leotiomycetes	Helotiales				1	0	1	Unknown	-
1493	Fungi	Chytridiomycota	Chytridiomycetes	Chytridiales	Synchytriaceae	Synchytrium		1	0	1	Unknown	-
1495	Fungi	Ascomycota						2	0	2	Unknown	-
1497	Fungi							1	0	1	Unknown	-
1501	Fungi	Ascomycota	Sordariomycetes					1	0	1	Unknown	-
1515	Fungi	Basidiomycota	Agaricomycetes					2	0	2	Unknown	-
1523	Fungi	Ascomycota						1	0	1	Unknown	-
1533	Fungi	Ascomycota						1	0	1	Unknown	-
1543	Fungi	Ascomycota						2	0	2	Unknown	-
1549	Fungi	Ascomycota	Leotiomycetes	Helotiales	Dermateaceae	Scleropezicula		1	0	1	Unknown	-
1551	Fungi	Ascomycota	Sordariomycetes	Diaporthales	Diaporthaceae	Diaporthe		1	0	1	Unknown	-
1553	Fungi	Ascomycota						1	0	1	Unknown	-
1555	Fungi	Ascomycota						1	0	1	Unknown	-
1559	Fungi							33	9	24	Unknown	Both Fagaceae and Other plants
1567	Fungi	Basidiomycota	Agaricomycetes	Russulales	Russulaceae	Russula		1	1	0	EcM	-
1581	Fungi	Ascomycota						9	0	9	Unknown	-
1583	Fungi	Ascomycota						9	0	9	Unknown	-
1585	Fungi	Ascomycota						4	1	3	Unknown	-
1587	Fungi	Basidiomycota	Agaricomycetes	Thelephorales	Thelephoraceae	Tomentella		7	5	2	EcM	-
1589	Fungi	Basidiomycota	Agaricomycetes	Polyporales				5	2	3	Unknown	-
1591	Fungi	Basidiomycota	Agaricomycetes	Cantharellales	Cantharellaceae			8	4	4	EcM	-
1593	Fungi	Ascomycota	Sordariomycetes	Xylariales				15	6	9	Unknown	-
1595	Fungi	Ascomycota	Dothideomycetes					2	1	1	Unknown	-
1597	Fungi	Ascomycota	Eurotiomycetes					2	0	2	Unknown	-
1601	Fungi	Ascomycota	Dothideomycetes			Cenococcum		15	11	4	EcM	Fagaceae plants
1603	Fungi	Ascomycota	Pezizomycetes	Pezizales	Tuberaceae	Tuber		11	2	9	EcM	-
1605	Fungi	Ascomycota						28	0	28	Unknown	-
1607	Fungi	Glomeromycota	Glomeromycetes	Glomerales	Glomeraceae	Rhizophagus		5	0	5	AM	-
1609	Fungi	Glomeromycota	Glomeromycetes	Diversisporales	Acaulosporaceae	Acaulospora		6	0	6	AM	-
1611	Fungi	Basidiomycota	Agaricomycetes	Thelephorales	Thelephoraceae	Tomentella		12	4	8	EcM	-
1613	Fungi	Ascomycota	Leotiomycetes	Helotiales				71	1	70	Unknown	Other plants
1615	Fungi	Ascomycota	Dothideomycetes	Pleosporales	Sporormiaceae			7	0	7	Unknown	-
1617	Fungi	Ascomycota	Leotiomycetes	Helotiales				131	3	128	Unknown	Other plants
1620	Fungi	Glomeromycota	Archaeosporomycetes	Archaeosporales				28	0	28	AM	-
1622	Fungi	Ascomycota	Leotiomycetes	Helotiales	Dermateaceae	Scleropezicula		17	2	15	Unknown	-
1624	Fungi	Ascomycota						21	1	20	Unknown	-
1626	Fungi	Ascomycota	Sordariomycetes	Hypocreales		Cylindrocladiella		45	1	44	Unknown	-
1628	Fungi	Basidiomycota	Agaricomycetes	Russulales	Russulaceae	Russula		20	5	15	EcM	-
1630	Fungi	Ascomycota						97	2	95	Unknown	Other plants
1632	Fungi	Ascomycota	Leotiomycetes	Helotiales				55	33	22	Unknown	Fagaceae plants
1634	Fungi	Ascomycota	Leotiomycetes					21	1	20	Unknown	-
1636	Fungi	Basidiomycota	Agaricomycetes	Russulales	Russulaceae	Russula		31	9	22	EcM	Both Fagaceae and Other plants
1638	Fungi	Ascomycota	Eurotiomycetes	Eurotiales	Elaphomycetaceae	Elaphomyces		16	9	7	EcM	Both Fagaceae and Other plants
1640	Fungi	Basidiomycota	Agaricomycetes	Russulales	Russulaceae	Lactarius		7	4	3	EcM	-
1642	Fungi	Ascomycota						11	0	11	Unknown	-
1644	Fungi	Basidiomycota	Agaricomycetes	Agaricales				3	1	2	Unknown	-
1646	Fungi	Basidiomycota	Agaricomycetes	Cantharellales	Cantharellaceae	Craterellus		8	3	5	EcM	-
1648	Fungi	Glomeromycota	Archaeosporomycetes	Archaeosporales				20	0	20	AM	-
1650	Fungi	Glomeromycota	Glomeromycetes	Glomerales	Glomeraceae			51	0	51	AM	-
1652	Fungi	Ascomycota						60	2	58	Unknown	Both Fagaceae and Other plants
1654	Fungi	Basidiomycota	Agaricomycetes	Russulales	Russulaceae	Russula		11	2	9	EcM	-
1656	Fungi	Ascomycota						8	0	8	Unknown	-
1658	Fungi	Basidiomycota	Agaricomycetes	Thelephorales	Thelephoraceae	Tomentella		33	16	17	EcM	Both Fagaceae and Other plants
1660	Fungi	Basidiomycota	Agaricomycetes	Agaricales	Tricholomataceae			2	1	1	Unknown	-
1662	Fungi	Basidiomycota	Agaricomycetes					2	0	2	Unknown	-
1664	Fungi	Basidiomycota	Agaricomycetes	Agaricales	Tricholomataceae	Hydropus		17	2	15	Unknown	-
1666	Fungi	Ascomycota	Leotiomycetes	Helotiales	Dermateaceae			19	0	19	Unknown	-
1668	Fungi	Ascomycota	Eurotiomycetes	Chaetothyriales	Herpotrichiellaceae	Capronia		8	1	7	Unknown	-
1670	Fungi	Glomeromycota	Glomeromycetes	Glomerales	Glomeraceae			5	0	5	AM	-
1672	Fungi	Ascomycota	Dothideomycetes	Pleosporales				4	0	4	Unknown	-
1678	Fungi	Basidiomycota	Agaricomycetes	Sebacinales	Sebacinaceae	Sebacina		3	3	0	EcM	-
1680	Fungi	Basidiomycota	Agaricomycetes	Russulales	Russulaceae			7	1	6	EcM	-
1682	Fungi	Glomeromycota	Glomeromycetes	Glomerales	Glomeraceae			75	4	71	AM	Both Fagaceae and Other plants
1684	Fungi	Glomeromycota	Glomeromycetes	Glomerales	Glomeraceae	Glomus		9	0	9	AM	-
1686	Fungi	Ascomycota	Sordariomycetes	Hypocreales		Myrothecium		2	0	2	Unknown	-
1688	Fungi	Ascomycota	Leotiomycetes	Helotiales	Helotiaceae			4	0	4	Unknown	-
1690	Fungi	Chytridiomycota	Chytridiomycetes	Chytridiales	Synchytriaceae	Synchytrium		8	0	8	Unknown	-
1692	Fungi	Glomeromycota	Glomeromycetes	Glomerales	Glomeraceae			23	0	23	AM	-
1694	Fungi	Ascomycota	Sordariomycetes	Chaetosphaeriales	Chaetosphaeriaceae			12	1	11	Unknown	-
1696	Fungi	Basidiomycota	Agaricomycetes	Agaricales				1	0	1	Unknown	-
1698	Fungi	Basidiomycota	Agaricomycetes	Thelephorales	Thelephoraceae			1	1	0	EcM	-
1700	Fungi							5	0	5	Unknown	-
1702	Fungi	Basidiomycota	Agaricomycetes	Russulales	Russulaceae	Russula		4	2	2	EcM	-
1704	Fungi	Ascomycota				Leptodontidium	Leptodontidium orchidicola	5	0	5	Unknown	-
1706	Fungi	Glomeromycota	Glomeromycetes	Glomerales	Glomeraceae	Glomus		4	0	4	AM	-
1708	Fungi	Ascomycota	Sordariomycetes					7	4	3	Unknown	-
1710	Fungi	Basidiomycota	Agaricomycetes	Russulales	Russulaceae	Lactarius		11	7	4	EcM	-
1712	Fungi	Ascomycota	Eurotiomycetes	Chaetothyriales	Herpotrichiellaceae			8	0	8	Unknown	-
1714	Fungi	Basidiomycota	Agaricomycetes	Russulales	Russulaceae	Russula	Russula puellaris	3	2	1	EcM	-
1716	Fungi	Basidiomycota	Agaricomycetes	Agaricales	Tricholomataceae	Mycena		10	1	9	Unknown	-
1718	Fungi	Basidiomycota	Agaricomycetes	Russulales	Russulaceae	Russula		9	2	7	EcM	-
1720	Fungi	Basidiomycota	Agaricomycetes	Russulales	Russulaceae	Russula	Russula sororia	20	8	12	EcM	Both Fagaceae and Other plants
1722	Fungi	Ascomycota	Sordariomycetes					133	23	110	Unknown	Both Fagaceae and Other plants
1724	Fungi	Basidiomycota	Agaricomycetes	Russulales	Russulaceae			21	4	17	EcM	-
1730	Fungi	Ascomycota						9	0	9	Unknown	-
1734	Fungi	Ascomycota						1	0	1	Unknown	-
1736	Fungi	Basidiomycota	Agaricomycetes	Sebacinales	Sebacinaceae			2	0	2	Unknown	-
1738	Fungi	Glomeromycota	Glomeromycetes	Glomerales	Glomeraceae			22	1	21	AM	-
1740	Fungi	Ascomycota						2	1	1	Unknown	-
1746	Fungi	Glomeromycota	Glomeromycetes	Glomerales	Glomeraceae	Glomus		12	0	12	AM	-
1750	Fungi	Ascomycota						9	0	9	Unknown	-
1756	Fungi	Ascomycota						2	0	2	Unknown	-
1758	Fungi	Basidiomycota	Agaricomycetes	Agaricales				3	1	2	Unknown	-
1760	Fungi	Ascomycota	Sordariomycetes	Hypocreales				1	0	1	Unknown	-
1764	Fungi	Ascomycota	Geoglossomycetes	Geoglossales	Geoglossaceae	Geoglossum	Geoglossum glutinosum	2	0	2	Unknown	-
1766	Fungi	Basidiomycota	Agaricomycetes	Russulales	Russulaceae	Russula		3	1	2	EcM	-
1770	Fungi	Ascomycota	Geoglossomycetes	Geoglossales	Geoglossaceae	Trichoglossum		3	0	3	Unknown	-
1772	Fungi	Ascomycota	Sordariomycetes	Chaetosphaeriales	Chaetosphaeriaceae			5	2	3	Unknown	-
1774	Fungi	Ascomycota						6	0	6	Unknown	-
1778	Fungi	Ascomycota	Sordariomycetes	Hypocreales	Clavicipitaceae	Metarhizium		2	0	2	Unknown	-
1782	Fungi	Glomeromycota	Glomeromycetes	Glomerales	Glomeraceae	Rhizophagus	Rhizophagus intraradices	9	0	9	AM	-
1784	Fungi	Basidiomycota	Agaricomycetes	Russulales	Russulaceae	Russula		11	1	10	EcM	-
1786	Fungi	Ascomycota	Sordariomycetes	Hypocreales	Nectriaceae			4	0	4	Unknown	-
1788	Fungi	Basidiomycota	Agaricomycetes	Agaricales	Clavariaceae	Ramariopsis		3	0	3	Unknown	-
1790	Fungi	Basidiomycota	Agaricomycetes					2	0	2	Unknown	-
1792	Fungi	Glomeromycota	Glomeromycetes	Glomerales	Glomeraceae	Rhizophagus		11	0	11	AM	-
1794	Fungi	Ascomycota	Leotiomycetes	Helotiales				12	1	11	Unknown	-
1796	Fungi	Glomeromycota	Glomeromycetes	Glomerales	Glomeraceae	Glomus		7	0	7	AM	-
1798	Fungi	Ascomycota	Sordariomycetes	Hypocreales	Nectriaceae	Fusidium	Fusidium griseum	9	0	9	Unknown	-
1800	Fungi	Ascomycota						3	2	1	Unknown	-
1802	Fungi	Ascomycota						3	0	3	Unknown	-
1804	Fungi	Basidiomycota	Agaricomycetes	Russulales	Russulaceae	Russula		2	0	2	EcM	-
1806	Fungi	Glomeromycota	Glomeromycetes	Glomerales	Glomeraceae			17	0	17	AM	-
1810	Fungi	Ascomycota						14	0	14	Unknown	-
1814	Fungi	Ascomycota	Sordariomycetes					3	1	2	Unknown	-
1818	Fungi	Ascomycota						2	0	2	Unknown	-
1820	Fungi							5	1	4	Unknown	-
1822	Fungi	Basidiomycota	Agaricomycetes	Agaricales	Clavariaceae			4	0	4	Unknown	-
1824	Fungi	Ascomycota	Eurotiomycetes	Chaetothyriales				8	1	7	Unknown	-
1826	Fungi	Ascomycota	Eurotiomycetes					2	0	2	Unknown	-
1830	Fungi	Basidiomycota	Agaricomycetes	Agaricales	Psathyrellaceae	Coprinellus		6	0	6	Unknown	-
1832	Fungi	Ascomycota	Eurotiomycetes	Chaetothyriales	Herpotrichiellaceae	Cladophialophora		39	7	32	Unknown	Both Fagaceae and Other plants
1834	Fungi	Ascomycota	Leotiomycetes					5	0	5	Unknown	-
1838	Fungi	Ascomycota						6	0	6	Unknown	-
1840	Fungi	Basidiomycota	Agaricomycetes	Cantharellales	Cantharellaceae			1	0	1	EcM	-
1844	Fungi	Ascomycota						4	0	4	Unknown	-
1850	Fungi	Ascomycota	Sordariomycetes					1	0	1	Unknown	-
1852	Fungi	Basidiomycota	Agaricomycetes	Cantharellales	Clavulinaceae	Clavulina		1	1	0	EcM	-
1856	Fungi	Basidiomycota	Agaricomycetes	Boletales	Boletaceae	Octaviania	Octaviania nonae	2	1	1	EcM	-
1858	Fungi	Ascomycota	Eurotiomycetes	Chaetothyriales	Herpotrichiellaceae	Capronia		49	1	48	Unknown	-
1860	Fungi	Ascomycota	Sordariomycetes	Hypocreales				4	1	3	Unknown	-
1862	Fungi	Ascomycota						1	0	1	Unknown	-
1864	Fungi	Ascomycota	Geoglossomycetes	Geoglossales	Geoglossaceae	Trichoglossum		7	0	7	Unknown	-
1866	Fungi	Ascomycota	Sordariomycetes	Hypocreales	Hypocreaceae	Hypocrea		22	7	15	Unknown	-
1870	Fungi	Ascomycota						16	0	16	Unknown	-
1872	Fungi	Ascomycota	Leotiomycetes					2	0	2	Unknown	-
1874	Fungi	Glomeromycota	Glomeromycetes	Glomerales	Glomeraceae	Glomus		26	0	26	AM	-
1880	Fungi	Glomeromycota	Glomeromycetes	Diversisporales				1	0	1	AM	-
1882	Fungi	Ascomycota	Leotiomycetes					3	0	3	Unknown	-
1886	Fungi	Basidiomycota						2	0	2	Unknown	-
1888	Fungi	Ascomycota	Dothideomycetes					6	2	4	Unknown	-
1898	Fungi	Basidiomycota	Agaricomycetes	Russulales	Russulaceae	Russula		12	1	11	EcM	-
1900	Fungi	Basidiomycota	Agaricomycetes					3	0	3	Unknown	-
1902	Fungi	Ascomycota	Dothideomycetes	Capnodiales				6	0	6	Unknown	-
1904	Fungi	Basidiomycota						2	1	1	Unknown	-
1906	Fungi	Ascomycota						1	0	1	Unknown	-
1910	Fungi	Ascomycota	Sordariomycetes	Magnaporthales	Magnaporthaceae	Mycoleptodiscus		18	0	18	Unknown	-
1912	Fungi	Ascomycota	Sordariomycetes					3	0	3	Unknown	-
1914	Fungi	Basidiomycota	Agaricomycetes	Sebacinales	Sebacinaceae	Sebacina		5	3	2	EcM	-
1918	Fungi	Basidiomycota	Agaricomycetes	Russulales	Russulaceae	Russula		1	1	0	EcM	-
1920	Fungi	Glomeromycota	Glomeromycetes	Glomerales	Glomeraceae	Glomus		30	0	30	AM	-
1922	Fungi	Ascomycota	Sordariomycetes					2	0	2	Unknown	-
1924	Fungi	Ascomycota						3	2	1	Unknown	-
1926	Fungi	Ascomycota						5	0	5	Unknown	-
1928	Fungi	Basidiomycota	Agaricomycetes	Cantharellales	Cantharellaceae			4	4	0	EcM	-
1930	Fungi	Ascomycota						1	0	1	Unknown	-
1932	Fungi	Ascomycota	Sordariomycetes	Hypocreales	Hypocreaceae	Hypocrea		4	1	3	Unknown	-
1934	Fungi	Basidiomycota	Agaricomycetes	Russulales	Russulaceae	Russula		2	2	0	EcM	-
1936	Fungi	Glomeromycota	Glomeromycetes	Glomerales	Glomeraceae			3	0	3	AM	-
1938	Fungi	Ascomycota	Eurotiomycetes	Chaetothyriales				4	0	4	Unknown	-
1940	Fungi	Ascomycota	Sordariomycetes	Diaporthales	Valsaceae			68	5	63	Unknown	Both Fagaceae and Other plants
1944	Fungi	Ascomycota	Leotiomycetes	Helotiales	Hyaloscyphaceae			7	1	6	Unknown	-
1950	Fungi	Ascomycota	Dothideomycetes	Pleosporales	Pleosporaceae	Pyrenochaeta		5	2	3	Unknown	-
1952	Fungi	Glomeromycota	Glomeromycetes	Glomerales	Glomeraceae	Glomus		42	0	42	AM	-
1954	Fungi	Basidiomycota	Agaricomycetes	Thelephorales	Thelephoraceae	Tomentella		4	2	2	EcM	-
1956	Fungi	Ascomycota	Sordariomycetes	Hypocreales	Cordycipitaceae	Lecanicillium	Lecanicillium fungicola	5	2	3	Unknown	-
1958	Fungi	Ascomycota	Eurotiomycetes	Eurotiales	Trichocomaceae			2	1	1	Unknown	-
1964	Fungi	Ascomycota	Eurotiomycetes	Chaetothyriales	Herpotrichiellaceae			6	5	1	Unknown	-
1966	Fungi	Basidiomycota	Agaricomycetes	Sebacinales	Sebacinaceae	Sebacina	Sebacina vermifera	2	0	2	EcM	-
1968	Fungi	Glomeromycota	Glomeromycetes	Glomerales	Glomeraceae	Glomus		10	0	10	AM	-
1970	Fungi	Ascomycota						3	0	3	Unknown	-
1974	Fungi	Ascomycota						7	1	6	Unknown	-
1976	Fungi	Ascomycota	Eurotiomycetes	Chaetothyriales	Herpotrichiellaceae	Rhinocladiella	Rhinocladiella sp. YH-2009a	2	0	2	Unknown	-
1978	Fungi	Glomeromycota	Glomeromycetes	Glomerales	Glomeraceae			8	0	8	AM	-
1980	Fungi	Basidiomycota	Agaricomycetes					2	0	2	Unknown	-
1984	Fungi							5	1	4	Unknown	-
1988	Fungi	Basidiomycota	Agaricomycetes	Agaricales				3	1	2	Unknown	-
1990	Fungi	Ascomycota	Leotiomycetes	Helotiales				3	1	2	Unknown	-
1992	Fungi	Glomeromycota	Glomeromycetes	Glomerales	Glomeraceae	Rhizophagus		18	0	18	AM	-
1996	Fungi	Ascomycota	Leotiomycetes	Helotiales	Helotiaceae			12	0	12	Unknown	-
1998	Fungi	Glomeromycota	Glomeromycetes	Glomerales	Glomeraceae			152	3	149	AM	Other plants
2004	Fungi	Basidiomycota	Agaricomycetes	Agaricales	Entolomataceae	Entoloma		2	0	2	Unknown	-
2006	Fungi			Mortierellales	Mortierellaceae	Mortierella		19	8	11	Unknown	Both Fagaceae and Other plants
2010	Fungi	Ascomycota	Leotiomycetes	Helotiales				6	2	4	Unknown	-
2012	Fungi							3	1	2	Unknown	-
2014	Fungi	Basidiomycota	Agaricomycetes	Russulales	Russulaceae	Russula		5	1	4	EcM	-
2016	Fungi	Basidiomycota	Agaricomycetes	Hymenochaetales	Hymenochaetaceae			23	0	23	Unknown	-
2020	Fungi	Basidiomycota	Agaricomycetes	Russulales	Russulaceae	Russula		2	2	0	EcM	-
2022	Fungi	Ascomycota						6	0	6	Unknown	-
2024	Fungi	Ascomycota	Dothideomycetes	Pleosporales	Pleosporaceae	Pyrenochaeta		3	0	3	Unknown	-
2028	Fungi	Ascomycota	Sordariomycetes			Campylospora		24	0	24	Unknown	-
2030	Fungi	Basidiomycota	Agaricomycetes					3	0	3	Unknown	-
2032	Fungi	Ascomycota	Eurotiomycetes	Eurotiales	Elaphomycetaceae	Elaphomyces		2	2	0	EcM	-
2034	Fungi	Basidiomycota	Agaricomycetes	Agaricales	Strophariaceae	Galerina		5	0	5	Unknown	-
2038	Fungi	Ascomycota	Geoglossomycetes	Geoglossales	Geoglossaceae	Geoglossum		7	0	7	Unknown	-
2040	Fungi	Ascomycota	Leotiomycetes	Helotiales				2	1	1	Unknown	-
2042	Fungi	Glomeromycota	Glomeromycetes	Glomerales	Glomeraceae			11	0	11	AM	-
2044	Fungi	Glomeromycota	Glomeromycetes	Glomerales	Glomeraceae			6	0	6	AM	-
2046	Fungi	Ascomycota						3	0	3	Unknown	-
2048	Fungi	Glomeromycota	Glomeromycetes	Glomerales	Glomeraceae	Glomus		51	0	51	AM	-
2050	Fungi	Ascomycota						2	0	2	Unknown	-
2056	Fungi	Glomeromycota	Glomeromycetes	Glomerales	Glomeraceae	Glomus	Glomus custos	4	0	4	AM	-
2058	Fungi	Ascomycota						8	1	7	Unknown	-
2060	Fungi	Basidiomycota	Agaricomycetes	Sebacinales	Sebacinaceae			2	0	2	Unknown	-
2062	Fungi	Ascomycota						5	2	3	Unknown	-
2064	Fungi	Ascomycota				Phaeomoniella		2	0	2	Unknown	-
2066	Fungi	Ascomycota						1	0	1	Unknown	-
2068	Fungi	Basidiomycota	Agaricomycetes	Polyporales	Polyporaceae	Trichaptum	Trichaptum biforme	1	1	0	Unknown	-
2070	Fungi	Ascomycota						5	0	5	Unknown	-
2076	Fungi	Ascomycota	Sordariomycetes	Diaporthales				2	2	0	Unknown	-
2078	Fungi	Glomeromycota	Glomeromycetes	Glomerales	Glomeraceae			22	0	22	AM	-
2080	Fungi	Basidiomycota	Agaricomycetes	Agaricales	Entolomataceae	Entoloma		3	0	3	Unknown	-
2082	Fungi	Ascomycota						15	2	13	Unknown	-
2084	Fungi	Ascomycota						3	0	3	Unknown	-
2086	Fungi	Basidiomycota	Agaricomycetes	Sebacinales	Sebacinaceae	Sebacina		7	0	7	EcM	-
2088	Fungi	Ascomycota						7	0	7	Unknown	-
2090	Fungi	Basidiomycota	Agaricomycetes	Russulales	Russulaceae	Russula		17	7	10	EcM	-
2092	Fungi	Basidiomycota	Agaricomycetes	Cantharellales	Clavulinaceae			6	6	0	Unknown	-
2096	Fungi	Ascomycota						2	0	2	Unknown	-
2100	Fungi	Ascomycota						37	0	37	Unknown	-
2102	Fungi	Basidiomycota						4	1	3	Unknown	-
2104	Fungi	Ascomycota	Sordariomycetes					2	0	2	Unknown	-
2110	Fungi	Ascomycota	Dothideomycetes	Capnodiales	Mycosphaerellaceae			4	0	4	Unknown	-
2112	Fungi	Glomeromycota	Glomeromycetes	Glomerales	Glomeraceae			7	0	7	AM	-
2114	Fungi	Ascomycota						1	0	1	Unknown	-
2116	Fungi	Glomeromycota	Glomeromycetes	Glomerales	Glomeraceae	Glomus		159	0	159	AM	Other plants
2124	Fungi	Ascomycota	Leotiomycetes	Helotiales				2	0	2	Unknown	-
2128	Fungi	Basidiomycota	Agaricomycetes	Russulales	Russulaceae	Russula		53	16	37	EcM	Both Fagaceae and Other plants
2130	Fungi	Basidiomycota						3	0	3	Unknown	-
2134	Fungi	Ascomycota						13	0	13	Unknown	-
2138	Fungi	Ascomycota						6	1	5	Unknown	-
2140	Fungi	Ascomycota						142	58	84	Unknown	Fagaceae plants
2142	Fungi	Glomeromycota	Glomeromycetes	Diversisporales	Acaulosporaceae	Acaulospora		5	0	5	AM	-
2146	Fungi	Ascomycota						2	1	1	Unknown	-
2148	Fungi	Ascomycota						3	0	3	Unknown	-
2154	Fungi	Glomeromycota	Glomeromycetes	Glomerales	Glomeraceae			19	0	19	AM	-
2158	Fungi	Ascomycota	Eurotiomycetes					2	0	2	Unknown	-
2160	Fungi	Ascomycota	Sordariomycetes	Hypocreales	Nectriaceae			7	0	7	Unknown	-
2162	Fungi	Basidiomycota	Agaricomycetes	Russulales	Russulaceae	Lactarius		3	2	1	EcM	-
2164	Fungi	Chytridiomycota	Chytridiomycetes	Chytridiales	Synchytriaceae	Synchytrium		2	0	2	Unknown	-
2166	Fungi	Basidiomycota	Agaricomycetes					3	0	3	Unknown	-
2168	Fungi	Ascomycota	Leotiomycetes					2	1	1	Unknown	-
2172	Fungi	Ascomycota						16	2	14	Unknown	-
2174	Fungi	Ascomycota	Sordariomycetes	Hypocreales	Hypocreaceae	Hypocrea		31	4	27	Unknown	-
2176	Fungi	Basidiomycota	Agaricomycetes	Thelephorales	Thelephoraceae			2	1	1	EcM	-
2180	Fungi	Ascomycota	Leotiomycetes					4	0	4	Unknown	-
2182	Fungi	Basidiomycota	Agaricomycetes	Sebacinales	Sebacinaceae			2	1	1	Unknown	-
2186	Fungi	Basidiomycota	Agaricomycetes	Russulales	Russulaceae	Lactarius		1	0	1	EcM	-
2190	Fungi	Glomeromycota	Glomeromycetes	Glomerales	Glomeraceae			2	0	2	AM	-
2200	Fungi	Ascomycota						2	0	2	Unknown	-
2202	Fungi	Ascomycota						21	5	16	Unknown	-
2204	Fungi	Glomeromycota	Glomeromycetes	Glomerales	Glomeraceae			26	0	26	AM	-
2206	Fungi	Ascomycota						7	2	5	Unknown	-
2208	Fungi	Basidiomycota	Agaricomycetes	Trechisporales	'Trechisporaceae'	Trechispora		2	0	2	Unknown	-
2212	Fungi	Ascomycota	Orbiliomycetes	Orbiliales				2	0	2	Unknown	-
2216	Fungi	Ascomycota	Sordariomycetes	Hypocreales	Nectriaceae			2	0	2	Unknown	-
2218	Fungi	Basidiomycota	Agaricomycetes	Agaricales	Tricholomataceae	Mycena		3	0	3	Unknown	-
2220	Fungi	Glomeromycota	Glomeromycetes	Diversisporales	Scutellosporaceae	Scutellospora		2	0	2	AM	-
2222	Fungi	Ascomycota						106	1	105	Unknown	Other plants
2224	Fungi	Ascomycota	Geoglossomycetes	Geoglossales	Geoglossaceae	Trichoglossum		3	0	3	Unknown	-
2226	Fungi	Ascomycota	Leotiomycetes					9	8	1	Unknown	-
2228	Fungi							6	1	5	Unknown	-
2230	Fungi	Basidiomycota	Agaricomycetes	Agaricales	Clavariaceae			3	1	2	Unknown	-
2234	Fungi	Basidiomycota	Agaricomycetes	Russulales	Russulaceae	Russula		3	1	2	EcM	-
2236	Fungi	Ascomycota						3	0	3	Unknown	-
2238	Fungi	Basidiomycota	Agaricomycetes	Cantharellales				2	0	2	Unknown	-
2244	Fungi	Basidiomycota	Agaricomycetes	Russulales	Russulaceae	Russula		5	1	4	EcM	-
2246	Fungi	Ascomycota						2	0	2	Unknown	-
2248	Fungi	Ascomycota	Sordariomycetes					31	8	23	Unknown	Both Fagaceae and Other plants
2250	Fungi	Basidiomycota	Agaricomycetes	Thelephorales	Thelephoraceae	Tomentella		1	0	1	EcM	-
2256	Fungi	Basidiomycota	Agaricomycetes	Russulales	Russulaceae	Russula		3	1	2	EcM	-
2258	Fungi	Ascomycota						5	0	5	Unknown	-
2260	Fungi	Ascomycota	Pezizomycetes	Pezizales	Pezizaceae	Pachyphloeus		1	1	0	EcM	-
2262	Fungi	Ascomycota	Leotiomycetes	Helotiales				2	2	0	Unknown	-
2266	Fungi	Ascomycota						2	0	2	Unknown	-
2270	Fungi	Ascomycota	Eurotiomycetes	Eurotiales	Elaphomycetaceae	Elaphomyces		3	3	0	EcM	-
2274	Fungi	Glomeromycota	Glomeromycetes	Glomerales	Glomeraceae	Glomus		4	0	4	AM	-
2276	Fungi	Ascomycota						2	1	1	Unknown	-
2280	Fungi	Ascomycota						5	0	5	Unknown	-
2282	Fungi	Glomeromycota	Glomeromycetes	Diversisporales	Acaulosporaceae	Acaulospora		6	0	6	AM	-
2284	Fungi							3	0	3	Unknown	-
2286	Fungi	Glomeromycota	Archaeosporomycetes	Archaeosporales				2	0	2	AM	-
2300	Fungi	Ascomycota						8	3	5	Unknown	-
2302	Fungi	Ascomycota						5	2	3	Unknown	-
2304	Fungi	Ascomycota	Geoglossomycetes	Geoglossales	Geoglossaceae	Geoglossum		9	0	9	Unknown	-
2306	Fungi	Basidiomycota	Agaricomycetes	Russulales	Russulaceae	Russula	Russula laurocerasi	7	3	4	EcM	-
2308	Fungi	Glomeromycota	Archaeosporomycetes	Archaeosporales				27	0	27	AM	-
2310	Fungi	Glomeromycota	Glomeromycetes	Glomerales	Glomeraceae	Glomus		2	0	2	AM	-
2314	Fungi	Ascomycota	Dothideomycetes		Tubeufiaceae			9	0	9	Unknown	-
2316	Fungi	Basidiomycota	Agaricomycetes	Thelephorales	Thelephoraceae	Tomentella		5	2	3	EcM	-
2318	Fungi	Basidiomycota	Agaricomycetes	Thelephorales	Thelephoraceae			2	1	1	EcM	-
2320	Fungi	Ascomycota						6	0	6	Unknown	-
2322	Fungi	Glomeromycota	Glomeromycetes	Glomerales	Glomeraceae	Glomus		25	0	25	AM	-
2326	Fungi	Ascomycota	Sordariomycetes	Hypocreales	Nectriaceae	Fusidium		8	0	8	Unknown	-
2328	Fungi	Basidiomycota	Agaricomycetes					4	0	4	Unknown	-
2330	Fungi	Ascomycota	Orbiliomycetes	Orbiliales	Orbiliaceae			2	0	2	Unknown	-
2332	Fungi	Basidiomycota	Agaricomycetes					5	3	2	Unknown	-
2334	Fungi	Glomeromycota	Glomeromycetes	Glomerales	Glomeraceae			3	0	3	AM	-
2336	Fungi	Ascomycota	Eurotiomycetes	Eurotiales	Trichocomaceae			2	0	2	Unknown	-
2338	Fungi	Basidiomycota	Agaricomycetes	Russulales	Russulaceae	Russula		8	3	5	EcM	-
2340	Fungi	Ascomycota	Orbiliomycetes	Orbiliales	Orbiliaceae			3	0	3	Unknown	-
2342	Fungi	Basidiomycota	Agaricomycetes	Agaricales	Cortinariaceae	Cortinarius		1	1	0	EcM	-
2344	Fungi	Basidiomycota	Agaricomycetes	Agaricales	Hygrophoraceae	Hygrocybe		4	0	4	Unknown	-
2352	Fungi	Basidiomycota	Tremellomycetes	Tremellales				3	0	3	Unknown	-
2354	Fungi	Glomeromycota	Glomeromycetes	Glomerales	Glomeraceae			18	0	18	AM	-
2358	Fungi	Basidiomycota	Agaricomycetes	Agaricales	Tricholomataceae	Mycena		1	0	1	Unknown	-
2360	Fungi	Basidiomycota	Agaricomycetes					2	0	2	Unknown	-
2362	Fungi	Ascomycota						4	0	4	Unknown	-
2366	Fungi	Basidiomycota	Agaricomycetes	Agaricales				2	0	2	Unknown	-
2372	Fungi	Ascomycota	Leotiomycetes	Helotiales				3	0	3	Unknown	-
2374	Fungi	Basidiomycota	Agaricomycetes	Agaricales	Tricholomataceae	Mycena		10	2	8	Unknown	-
2376	Fungi	Basidiomycota	Agaricomycetes	Corticiales	Corticiaceae			2	0	2	Unknown	-
2378	Fungi	Glomeromycota	Glomeromycetes	Glomerales	Glomeraceae	Glomus		3	0	3	AM	-
2380	Fungi	Basidiomycota	Agaricomycetes	Russulales	Russulaceae	Russula		1	1	0	EcM	-
2382	Fungi	Glomeromycota	Glomeromycetes	Diversisporales	Acaulosporaceae	Acaulospora		3	0	3	AM	-
2384	Fungi	Basidiomycota	Agaricomycetes	Agaricales	Tricholomataceae	Mycena		2	0	2	Unknown	-
2386	Fungi	Ascomycota						3	3	0	Unknown	-
2390	Fungi	Ascomycota	Sordariomycetes	Hypocreales	Nectriaceae			3	0	3	Unknown	-
2392	Fungi	Ascomycota	Eurotiomycetes	Chaetothyriales	Herpotrichiellaceae			5	0	5	Unknown	-
2394	Fungi	Basidiomycota	Agaricomycetes	Russulales	Russulaceae	Russula		4	1	3	EcM	-
2396	Fungi	Ascomycota	Sordariomycetes	Chaetosphaeriales	Chaetosphaeriaceae			4	1	3	Unknown	-
2400	Fungi	Glomeromycota	Glomeromycetes	Glomerales	Glomeraceae	Glomus		5	0	5	AM	-
2402	Fungi	Ascomycota	Dothideomycetes	Capnodiales				2	0	2	Unknown	-
2404	Fungi	Ascomycota						15	1	14	Unknown	-
2412	Fungi	Ascomycota	Leotiomycetes	Helotiales				2	0	2	Unknown	-
2414	Fungi	Ascomycota						6	0	6	Unknown	-
2416	Fungi	Ascomycota	Sordariomycetes					6	0	6	Unknown	-
2426	Fungi							1	0	1	Unknown	-
2434	Fungi	Ascomycota	Saccharomycetes	Saccharomycetales				5	2	3	Unknown	-
2438	Fungi	Glomeromycota	Glomeromycetes	Glomerales	Glomeraceae	Glomus		3	0	3	AM	-
2446	Fungi	Ascomycota	Sordariomycetes	Hypocreales	Nectriaceae	Fusidium		2	0	2	Unknown	-
2448	Fungi	Ascomycota	Sordariomycetes	Chaetosphaeriales	Chaetosphaeriaceae	Thozetella		16	0	16	Unknown	-
2452	Fungi	Ascomycota	Eurotiomycetes					2	0	2	Unknown	-
2466	Fungi	Ascomycota	Sordariomycetes	Hypocreales	Nectriaceae	Fusidium		2	0	2	Unknown	-
2468	Fungi	Ascomycota	Leotiomycetes	Helotiales				4	0	4	Unknown	-
2476	Fungi	Ascomycota	Geoglossomycetes	Geoglossales	Geoglossaceae			5	0	5	Unknown	-
2492	Fungi	Basidiomycota	Agaricomycetes	Trechisporales				11	4	7	Unknown	-
2494	Fungi	Ascomycota	Eurotiomycetes					6	1	5	Unknown	-
2496	Fungi	Glomeromycota	Glomeromycetes	Glomerales	Glomeraceae			1	0	1	AM	-
2498	Fungi	Glomeromycota	Glomeromycetes	Glomerales	Glomeraceae	Glomus		4	0	4	AM	-
2514	Fungi	Ascomycota						6	0	6	Unknown	-
2520	Fungi	Ascomycota						4	0	4	Unknown	-
2522	Fungi							3	0	3	Unknown	-
2536	Fungi	Ascomycota						8	0	8	Unknown	-
2538	Fungi	Glomeromycota	Glomeromycetes	Glomerales	Glomeraceae	Glomus		136	1	135	AM	Other plants
2548	Fungi	Ascomycota						3	2	1	Unknown	-
2550	Fungi	Ascomycota						2	0	2	Unknown	-
2552	Fungi	Ascomycota						2	0	2	Unknown	-
2556	Fungi	Glomeromycota	Glomeromycetes	Diversisporales	Scutellosporaceae	Scutellospora		1	0	1	AM	-
2560	Fungi	Glomeromycota	Glomeromycetes	Glomerales	Glomeraceae	Glomus		13	0	13	AM	-
2570	Fungi	Ascomycota	Leotiomycetes	Helotiales				2	0	2	Unknown	-
2576	Fungi	Basidiomycota	Agaricomycetes	Atheliales	Atheliaceae	Byssocorticium		2	2	0	EcM	-
2580	Fungi	Ascomycota	Sordariomycetes					4	1	3	Unknown	-
2602	Fungi	Ascomycota	Eurotiomycetes	Chaetothyriales	Herpotrichiellaceae	Capronia		2	0	2	Unknown	-
2604	Fungi	Ascomycota	Leotiomycetes		Myxotrichaceae	Oidiodendron		11	0	11	Unknown	-
2612	Fungi	Glomeromycota	Glomeromycetes	Diversisporales	Acaulosporaceae	Acaulospora		3	0	3	AM	-
2626	Fungi	Ascomycota	Leotiomycetes					10	0	10	Unknown	-
2636	Fungi	Ascomycota	Geoglossomycetes	Geoglossales	Geoglossaceae	Trichoglossum		3	0	3	Unknown	-
2646	Fungi	Basidiomycota	Agaricomycetes	Trechisporales	'Trechisporaceae'			1	0	1	Unknown	-
2648	Fungi	Glomeromycota	Glomeromycetes	Glomerales	Glomeraceae			4	0	4	AM	-
2652	Fungi	Basidiomycota	Agaricomycetes	Russulales	Russulaceae	Russula		7	4	3	EcM	-
2654	Fungi							4	2	2	Unknown	-
2656	Fungi	Ascomycota	Sordariomycetes	Hypocreales	Nectriaceae			171	4	167	Unknown	Other plants
2658	Fungi	Basidiomycota	Agaricomycetes	Thelephorales	Thelephoraceae	Tomentella		3	2	1	EcM	-
2660	Fungi	Basidiomycota	Agaricomycetes	Russulales	Russulaceae			34	11	23	EcM	Both Fagaceae and Other plants
2662	Fungi	Glomeromycota	Glomeromycetes	Glomerales	Glomeraceae	Glomus		57	0	57	AM	-
2664	Fungi	Glomeromycota	Glomeromycetes	Glomerales	Glomeraceae			46	3	43	AM	-
2666	Fungi	Basidiomycota	Agaricomycetes	Russulales	Russulaceae	Russula		7	3	4	EcM	-
2668	Fungi	Basidiomycota	Agaricomycetes					3	0	3	Unknown	-
2670	Fungi	Basidiomycota	Agaricomycetes	Sebacinales	Sebacinaceae	Sebacina		5	0	5	EcM	-
2672	Fungi	Basidiomycota	Agaricomycetes	Cantharellales	Ceratobasidiaceae			35	0	35	Unknown	-
2676	Fungi	Ascomycota	Dothideomycetes	Botryosphaeriales	Botryosphaeriaceae			13	1	12	Unknown	-
2678	Fungi	Ascomycota	Eurotiomycetes	Chaetothyriales	Herpotrichiellaceae	Capronia		48	2	46	Unknown	-
2684	Fungi	Basidiomycota	Agaricomycetes	Cantharellales	Clavulinaceae	Clavulina		19	12	7	EcM	Fagaceae plants
2686	Fungi	Basidiomycota	Agaricomycetes	Trechisporales	'Trechisporaceae'			8	1	7	Unknown	-
2688	Fungi	Basidiomycota	Agaricomycetes					1	0	1	Unknown	-
2694	Fungi	Basidiomycota	Agaricomycetes	Thelephorales	Thelephoraceae	Tomentella		2	2	0	EcM	-
2696	Fungi	Basidiomycota	Agaricomycetes	Sebacinales	Sebacinaceae	Sebacina		4	1	3	EcM	-
2698	Fungi	Basidiomycota	Agaricomycetes	Thelephorales	Thelephoraceae	Tomentella		5	4	1	EcM	-
2700	Fungi	Basidiomycota	Agaricomycetes	Agaricales	Tricholomataceae	Laccaria	Laccaria vinaceoavellanea	6	2	4	EcM	-
2702	Fungi	Glomeromycota	Archaeosporomycetes	Archaeosporales				6	0	6	AM	-
2704	Fungi	Ascomycota	Eurotiomycetes	Eurotiales	Trichocomaceae			2	0	2	Unknown	-
2706	Fungi	Basidiomycota	Agaricomycetes	Agaricales	Tricholomataceae	Mycena		6	0	6	Unknown	-
2712	Fungi	Basidiomycota	Agaricomycetes	Russulales	Russulaceae	Russula		14	9	5	EcM	Both Fagaceae and Other plants
2718	Fungi	Ascomycota						57	1	56	Unknown	-
2720	Fungi	Glomeromycota	Glomeromycetes	Glomerales	Glomeraceae	Glomus		14	0	14	AM	-
2722	Fungi	Basidiomycota	Agaricomycetes					6	0	6	Unknown	-
2724	Fungi	Basidiomycota	Agaricomycetes	Sebacinales	Sebacinaceae	Sebacina		8	3	5	EcM	-
2726	Fungi							39	3	36	Unknown	-
2728	Fungi	Basidiomycota	Agaricomycetes	Sebacinales	Sebacinaceae	Sebacina	Sebacina vermifera	2	0	2	EcM	-
2730	Fungi	Ascomycota						10	2	8	Unknown	-
2732	Fungi	Basidiomycota	Agaricomycetes	Sebacinales	Sebacinaceae	Sebacina	Sebacina vermifera	4	0	4	EcM	-
2734	Fungi	Basidiomycota	Agaricomycetes	Russulales	Russulaceae			3	2	1	EcM	-
2736	Fungi	Ascomycota						3	0	3	Unknown	-
2738	Fungi	Basidiomycota	Agaricomycetes	Russulales	Russulaceae	Russula		3	2	1	EcM	-
2740	Fungi	Basidiomycota	Agaricomycetes	Russulales	Russulaceae			5	2	3	EcM	-
2742	Fungi	Basidiomycota	Agaricomycetes	Thelephorales	Thelephoraceae			8	1	7	EcM	-
2744	Fungi	Ascomycota						138	9	129	Unknown	Both Fagaceae and Other plants
2748	Fungi	Ascomycota	Leotiomycetes	Helotiales				147	16	131	Unknown	Both Fagaceae and Other plants
2750	Fungi	Basidiomycota	Agaricomycetes					2	0	2	Unknown	-
2752	Fungi	Ascomycota	Eurotiomycetes	Chaetothyriales	Herpotrichiellaceae			40	0	40	Unknown	-
2754	Fungi	Glomeromycota	Glomeromycetes	Diversisporales	Acaulosporaceae	Acaulospora		4	0	4	AM	-
2756	Fungi	Glomeromycota	Glomeromycetes	Glomerales	Glomeraceae	Rhizophagus	Rhizophagus intraradices	4	0	4	AM	-
2760	Fungi	Basidiomycota	Agaricomycetes	Thelephorales	Thelephoraceae			6	2	4	EcM	-
2762	Fungi	Basidiomycota	Agaricomycetes	Russulales	Russulaceae	Russula		10	0	10	EcM	-
2766	Fungi	Basidiomycota	Agaricomycetes	Russulales	Russulaceae	Russula		4	2	2	EcM	-
2768	Fungi	Glomeromycota	Archaeosporomycetes	Archaeosporales	Archaeosporaceae			4	0	4	AM	-
2770	Fungi	Glomeromycota	Glomeromycetes	Glomerales	Glomeraceae			58	1	57	AM	-
2776	Fungi	Basidiomycota	Agaricomycetes	Russulales	Russulaceae	Russula	Russula senecis	10	5	5	EcM	-
2778	Fungi	Ascomycota	Sordariomycetes					6	2	4	Unknown	-
2780	Fungi							30	1	29	Unknown	-
2786	Fungi	Ascomycota						27	1	26	Unknown	-
2788	Fungi	Ascomycota	Sordariomycetes	Sordariales				6	0	6	Unknown	-
2790	Fungi	Ascomycota	Sordariomycetes	Chaetosphaeriales	Chaetosphaeriaceae			17	0	17	Unknown	-
2794	Fungi	Ascomycota	Leotiomycetes	Helotiales	Hyaloscyphaceae			22	2	20	Unknown	-
2796	Fungi	Ascomycota	Eurotiomycetes	Eurotiales	Elaphomycetaceae	Elaphomyces		14	13	1	EcM	Fagaceae plants
2798	Fungi	Ascomycota	Sordariomycetes	Ophiostomatales	Ophiostomataceae	Sporothrix		6	0	6	Unknown	-
2800	Fungi			Mortierellales	Mortierellaceae	Mortierella		7	3	4	Unknown	-
2802	Fungi	Ascomycota						21	0	21	Unknown	-
2804	Fungi	Basidiomycota	Agaricomycetes	Russulales	Russulaceae	Russula		10	4	6	EcM	-
2806	Fungi	Basidiomycota	Agaricomycetes	Cantharellales	Clavulinaceae	Clavulina		6	5	1	EcM	-
2810	Fungi	Ascomycota	Sordariomycetes					9	0	9	Unknown	-
2812	Fungi	Basidiomycota	Agaricomycetes	Russulales	Russulaceae	Russula		12	5	7	EcM	-
2814	Fungi	Glomeromycota	Glomeromycetes	Glomerales	Glomeraceae	Rhizophagus	Rhizophagus intraradices	15	0	15	AM	-
2816	Fungi	Basidiomycota	Agaricomycetes	Cantharellales	Clavulinaceae	Clavulina		24	9	15	EcM	Both Fagaceae and Other plants
2818	Fungi	Basidiomycota	Agaricomycetes	Russulales	Russulaceae	Russula		20	10	10	EcM	Both Fagaceae and Other plants
2820	Fungi	Ascomycota						15	3	12	Unknown	-
2822	Fungi	Glomeromycota	Glomeromycetes	Glomerales	Glomeraceae			23	0	23	AM	-
2824	Fungi	Basidiomycota	Agaricomycetes	Thelephorales	Thelephoraceae	Tomentella		29	14	15	EcM	Both Fagaceae and Other plants
2826	Fungi	Ascomycota	Eurotiomycetes	Chaetothyriales	Herpotrichiellaceae			22	2	20	Unknown	-
2828	Fungi	Ascomycota	Sordariomycetes					16	2	14	Unknown	-
2830	Fungi	Ascomycota	Eurotiomycetes	Chaetothyriales				17	2	15	Unknown	-
2832	Fungi	Ascomycota	Leotiomycetes					44	0	44	Unknown	-
2834	Fungi	Ascomycota	Sordariomycetes	Hypocreales	Nectriaceae	Calonectria		27	0	27	Unknown	-
2836	Fungi	Ascomycota						33	4	29	Unknown	-
2838	Fungi	Ascomycota	Leotiomycetes	Helotiales	Dermateaceae			14	6	8	Unknown	-
2842	Fungi	Basidiomycota	Agaricomycetes	Agaricales	Tricholomataceae	Mycena		5	0	5	Unknown	-
2844	Fungi	Ascomycota						150	5	145	Unknown	Both Fagaceae and Other plants
2846	Fungi	Ascomycota	Sordariomycetes					8	1	7	Unknown	-
2848	Fungi	Ascomycota						12	3	9	Unknown	-
2852	Fungi	Ascomycota	Geoglossomycetes	Geoglossales	Geoglossaceae	Geoglossum		9	2	7	Unknown	-
2854	Fungi	Basidiomycota	Agaricomycetes	Agaricales	Tricholomataceae			4	1	3	Unknown	-
2856	Fungi	Basidiomycota	Agaricomycetes	Russulales	Russulaceae	Russula		3	0	3	EcM	-
2858	Fungi	Basidiomycota	Agaricomycetes	Agaricales	Tricholomataceae			9	0	9	Unknown	-
2860	Fungi	Ascomycota						33	3	30	Unknown	-
2862	Fungi	Ascomycota	Eurotiomycetes	Chaetothyriales	Herpotrichiellaceae			14	7	7	Unknown	-
2864	Fungi	Ascomycota						23	20	3	Unknown	Fagaceae plants
2866	Fungi	Basidiomycota	Agaricomycetes	Agaricales	Clavariaceae			1	0	1	Unknown	-
2868	Fungi	Ascomycota	Leotiomycetes					55	0	55	Unknown	-
2870	Fungi	Ascomycota	Sordariomycetes	Diaporthales				3	0	3	Unknown	-
2872	Fungi	Ascomycota	Sordariomycetes	Diaporthales				6	5	1	Unknown	-
2874	Fungi	Basidiomycota	Agaricomycetes	Russulales	Russulaceae	Lactarius		19	6	13	EcM	-
2876	Fungi	Basidiomycota	Agaricomycetes	Russulales	Russulaceae	Russula	Russula castanopsidis	3	3	0	EcM	-
2878	Fungi	Ascomycota	Leotiomycetes					24	0	24	Unknown	-
2880	Fungi	Ascomycota						22	1	21	Unknown	-
2882	Fungi	Basidiomycota	Agaricomycetes	Agaricales	Marasmiaceae	Marasmius		2	0	2	Unknown	-
2884	Fungi	Glomeromycota	Glomeromycetes	Glomerales	Glomeraceae	Glomus		6	0	6	AM	-
2886	Fungi	Ascomycota	Leotiomycetes	Helotiales	Helotiaceae			9	1	8	Unknown	-
2890	Fungi	Ascomycota	Sordariomycetes	Diaporthales	Valsaceae	Phomopsis		13	0	13	Unknown	-
2896	Fungi	Ascomycota	Sordariomycetes	Hypocreales				1	0	1	Unknown	-
2898	Fungi	Ascomycota	Dothideomycetes	Pleosporales	Sporormiaceae			2	1	1	Unknown	-
2900	Fungi	Ascomycota	Sordariomycetes					1	0	1	Unknown	-
2902	Fungi	Basidiomycota	Agaricomycetes					2	0	2	Unknown	-
2904	Fungi	Ascomycota						2	0	2	Unknown	-
2906	Fungi	Basidiomycota	Agaricomycetes	Russulales	Peniophoraceae			1	0	1	Unknown	-
2910	Fungi	Basidiomycota	Agaricomycetes	Agaricales	Strophariaceae	Galerina		8	0	8	Unknown	-
2912	Fungi	Basidiomycota	Agaricomycetes	Agaricales	Cortinariaceae			3	0	3	EcM	-
2914	Fungi	Glomeromycota	Glomeromycetes	Glomerales	Glomeraceae			12	0	12	AM	-
2916	Fungi	Ascomycota	Leotiomycetes	Helotiales				2	0	2	Unknown	-
2918	Fungi	Ascomycota	Sordariomycetes	Glomerellales	Glomerellaceae			27	0	27	Unknown	-
2922	Fungi	Ascomycota	Leotiomycetes					6	0	6	Unknown	-
2924	Fungi	Glomeromycota	Glomeromycetes	Glomerales	Glomeraceae			18	0	18	AM	-
2926	Fungi	Basidiomycota	Agaricomycetes	Agaricales				4	0	4	Unknown	-
2928	Fungi	Ascomycota						7	1	6	Unknown	-
2932	Fungi	Basidiomycota	Agaricomycetes	Agaricales	Entolomataceae	Clitopilus		3	0	3	Unknown	-
2934	Fungi	Basidiomycota	Agaricomycetes					1	0	1	Unknown	-
2936	Fungi	Basidiomycota	Agaricomycetes	Russulales	Russulaceae	Russula		14	4	10	EcM	-
2938	Fungi	Ascomycota	Eurotiomycetes	Chaetothyriales	Herpotrichiellaceae	Capronia		84	3	81	Unknown	Both Fagaceae and Other plants
2940	Fungi	Basidiomycota	Agaricomycetes	Russulales	Russulaceae	Russula		6	3	3	EcM	-
2942	Fungi	Basidiomycota						2	0	2	Unknown	-
2946	Fungi	Ascomycota						6	0	6	Unknown	-
2948	Fungi	Glomeromycota	Archaeosporomycetes	Archaeosporales				5	0	5	AM	-
2950	Fungi	Basidiomycota	Agaricomycetes	Cantharellales	Cantharellaceae			1	1	0	EcM	-
2952	Fungi	Basidiomycota	Agaricomycetes	Russulales	Russulaceae	Russula		6	2	4	EcM	-
2954	Fungi	Ascomycota	Sordariomycetes					2	0	2	Unknown	-
2958	Fungi	Ascomycota						7	0	7	Unknown	-
2976	Fungi	Glomeromycota	Glomeromycetes	Glomerales	Glomeraceae	Rhizophagus		8	0	8	AM	-
2980	Fungi	Glomeromycota	Archaeosporomycetes	Archaeosporales				15	0	15	AM	-
2982	Fungi	Ascomycota	Leotiomycetes	Helotiales	Helotiaceae	Meliniomyces		5	0	5	EcM	-
2990	Fungi	Basidiomycota	Agaricomycetes	Agaricales	Entolomataceae	Entoloma		1	1	0	Unknown	-
2992	Fungi	Basidiomycota	Agaricomycetes	Agaricales	Tricholomataceae			1	0	1	Unknown	-
2994	Fungi	Ascomycota	Leotiomycetes	Helotiales	Helotiaceae	Meliniomyces		2	0	2	EcM	-
2998	Fungi	Ascomycota						40	1	39	Unknown	-
3004	Fungi	Ascomycota						6	1	5	Unknown	-
3026	Fungi	Ascomycota						6	0	6	Unknown	-
3028	Fungi	Ascomycota	Sordariomycetes					3	0	3	Unknown	-
3042	Fungi	Ascomycota	Eurotiomycetes	Chaetothyriales	Herpotrichiellaceae			1	0	1	Unknown	-
3046	Fungi	Ascomycota	Leotiomycetes	Helotiales				3	0	3	Unknown	-
3048	Fungi	Glomeromycota	Glomeromycetes	Glomerales	Glomeraceae			8	0	8	AM	-
3054	Fungi	Basidiomycota	Agaricomycetes	Agaricales				1	0	1	Unknown	-
3056	Fungi	Basidiomycota	Agaricomycetes					1	0	1	Unknown	-
3060	Fungi	Ascomycota						1	0	1	Unknown	-
3064	Fungi	Ascomycota						1	0	1	Unknown	-
3074	Fungi	Basidiomycota	Agaricomycetes					1	0	1	Unknown	-
3076	Fungi	Basidiomycota	Agaricomycetes	Thelephorales	Thelephoraceae	Tomentella		1	1	0	EcM	-
3084	Fungi	Ascomycota	Pezizomycetes	Pezizales	Ascobolaceae	Ascobolus		1	1	0	Unknown	-
3086	Fungi	Basidiomycota	Agaricomycetes	Russulales	Russulaceae	Russula		1	1	0	EcM	-
3088	Fungi	Ascomycota						1	0	1	Unknown	-
3092	Fungi	Basidiomycota	Agaricomycetes	Sebacinales	Sebacinaceae			5	0	5	Unknown	-
3098	Fungi	Ascomycota						1	0	1	Unknown	-
3102	Fungi	Ascomycota						1	0	1	Unknown	-
3108	Fungi	Ascomycota	Sordariomycetes	Sordariales				1	0	1	Unknown	-
3112	Fungi	Ascomycota						2	0	2	Unknown	-
3114	Fungi	Glomeromycota	Glomeromycetes	Glomerales	Glomeraceae	Rhizophagus	Rhizophagus intraradices	2	0	2	AM	-
3120	Fungi	Ascomycota	Sordariomycetes	Glomerellales	Plectosphaerellaceae	Verticillium		1	0	1	Unknown	-
3122	Fungi	Basidiomycota	Agaricomycetes	Sebacinales				1	1	0	Unknown	-
3128	Fungi	Ascomycota	Sordariomycetes	Hypocreales		Cephalosporium	Cephalosporium gramineum	8	0	8	Unknown	-
3132	Fungi	Ascomycota	Sordariomycetes	Sordariales	Lasiosphaeriaceae			1	0	1	Unknown	-
3136	Fungi	Ascomycota						3	0	3	Unknown	-
3138	Fungi	Ascomycota	Sordariomycetes	Hypocreales	Hypocreaceae			1	1	0	Unknown	-
3140	Fungi	Ascomycota	Leotiomycetes	Helotiales				3	0	3	Unknown	-
3142	Fungi	Basidiomycota	Agaricomycetes	Russulales	Russulaceae	Russula		1	0	1	EcM	-
3146	Fungi	Basidiomycota	Agaricomycetes					1	0	1	Unknown	-
3148	Fungi							1	1	0	Unknown	-
3156	Fungi	Glomeromycota	Archaeosporomycetes	Archaeosporales	Ambisporaceae	Ambispora	Ambispora callosa	1	0	1	AM	-
3158	Fungi	Glomeromycota	Glomeromycetes	Glomerales	Glomeraceae	Glomus		3	0	3	AM	-
3160	Fungi	Glomeromycota	Glomeromycetes	Glomerales	Glomeraceae	Glomus		4	0	4	AM	-
3168	Fungi	Basidiomycota	Agaricomycetes	Russulales	Russulaceae	Russula		1	0	1	EcM	-
3170	Fungi	Basidiomycota	Agaricomycetes	Russulales	Russulaceae	Russula		1	1	0	EcM	-
3172	Fungi	Ascomycota						2	0	2	Unknown	-
3176	Fungi	Ascomycota						1	0	1	Unknown	-
3180	Fungi	Glomeromycota	Glomeromycetes	Glomerales	Glomeraceae	Glomus		14	0	14	AM	-
3182	Fungi	Basidiomycota	Agaricomycetes	Agaricales	Hygrophoraceae	Hygrocybe		1	0	1	Unknown	-
3188	Fungi	Basidiomycota	Agaricomycetes	Cantharellales	Clavulinaceae	Clavulina		1	0	1	EcM	-
3200	Fungi	Basidiomycota	Agaricomycetes	Agaricales	Tricholomataceae			1	0	1	Unknown	-
3204	Fungi	Ascomycota	Eurotiomycetes	Chaetothyriales	Herpotrichiellaceae	Capronia		10	0	10	Unknown	-
3206	Fungi	Basidiomycota	Agaricomycetes	Agaricales	Cortinariaceae			1	1	0	EcM	-
3212	Fungi	Glomeromycota	Glomeromycetes	Glomerales	Glomeraceae			1	0	1	AM	-
3220	Fungi	Ascomycota	Leotiomycetes	Helotiales	Helotiaceae	Articulospora	Articulospora tetracladia	3	0	3	Unknown	-
3226	Fungi	Ascomycota	Geoglossomycetes	Geoglossales	Geoglossaceae	Geoglossum		2	0	2	Unknown	-
3248	Fungi	Ascomycota						41	5	36	Unknown	Both Fagaceae and Other plants
3250	Fungi	Basidiomycota	Agaricomycetes	Corticiales	Corticiaceae	Hyphoderma	Hyphoderma nudicephalum	1	0	1	Unknown	-
3254	Fungi	Basidiomycota	Agaricomycetes	Agaricales	Tricholomataceae	Mycena		1	0	1	Unknown	-
3258	Fungi	Basidiomycota	Agaricomycetes	Agaricales	Cortinariaceae	Cortinarius		1	0	1	EcM	-
3262	Fungi	Ascomycota	Leotiomycetes	Helotiales				1	0	1	Unknown	-
3268	Fungi	Basidiomycota	Agaricomycetes					1	0	1	Unknown	-
3270	Fungi	Basidiomycota	Tremellomycetes	Tremellales		Trichosporon		7	0	7	Unknown	-
3272	Fungi	Ascomycota	Pezizomycetes	Pezizales				1	0	1	Unknown	-
3276	Fungi	Glomeromycota	Glomeromycetes	Glomerales	Glomeraceae			1	0	1	AM	-
3280	Fungi			Mucorales	Mucoraceae	Mucor		1	0	1	Unknown	-
3282	Fungi	Basidiomycota	Agaricomycetes	Thelephorales	Thelephoraceae	Tomentella		2	0	2	EcM	-
3284	Fungi	Basidiomycota	Agaricomycetes	Agaricales	Tricholomataceae	Mycena		2	0	2	Unknown	-
3292	Fungi	Basidiomycota	Agaricomycetes	Russulales	Stereaceae	Stereum		2	0	2	Unknown	-
3304	Fungi	Ascomycota	Leotiomycetes	Helotiales				2	0	2	Unknown	-
3308	Fungi	Ascomycota	Eurotiomycetes					2	0	2	Unknown	-
3312	Fungi	Basidiomycota	Agaricomycetes					1	0	1	Unknown	-
3318	Fungi	Basidiomycota	Agaricomycetes	Agaricales		Inocybe		2	2	0	EcM	-
3330	Fungi	Ascomycota						1	0	1	Unknown	-
3336	Fungi	Ascomycota	Eurotiomycetes					5	0	5	Unknown	-
3346	Fungi	Ascomycota						1	0	1	Unknown	-
3350	Fungi	Ascomycota						2	0	2	Unknown	-
3354	Fungi			Endogonales	Endogonaceae	Endogone	Endogone pisiformis	4	0	4	Unknown	-
3358	Fungi	Ascomycota	Leotiomycetes			Leohumicola		30	0	30	Unknown	-
3360	Fungi	Ascomycota	Sordariomycetes	Xylariales	Amphisphaeriaceae			1	0	1	Unknown	-
3366	Fungi	Ascomycota						1	0	1	Unknown	-
3374	Fungi	Basidiomycota	Agaricomycetes	Russulales				1	1	0	Unknown	-
3380	Fungi	Ascomycota	Sordariomycetes	Chaetosphaeriales	Chaetosphaeriaceae	Thozetella		4	1	3	Unknown	-
3388	Fungi	Ascomycota						2	0	2	Unknown	-
3390	Fungi	Ascomycota	Dothideomycetes	Capnodiales				1	0	1	Unknown	-
3402	Fungi	Basidiomycota	Agaricomycetes	Sebacinales	Sebacinaceae			12	6	6	Unknown	-
3404	Fungi	Ascomycota	Sordariomycetes					1	0	1	Unknown	-
3408	Fungi	Basidiomycota	Agaricomycetes	Russulales	Russulaceae	Lactarius		4	0	4	EcM	-
3410	Fungi	Ascomycota	Eurotiomycetes					2	0	2	Unknown	-
3412	Fungi							1	0	1	Unknown	-
3418	Fungi	Ascomycota	Sordariomycetes					2	1	1	Unknown	-

## Sheet: Identity95.rarefaction.50reads
OTU ID	kingdom	subkingdom	phylum	class	order	family	genus	species	N (root samples)	N (on EcM plants)	N (on other plants)	Functional group	CLAM test
1	Fungi	Dikarya	Basidiomycota	Agaricomycetes	Russulales	Russulaceae	Russula		15	10	5	EcM	Both Fagaceae and Other plants
5	Fungi	Dikarya	Ascomycota				Tetracladium		8	0	8	Unknown	-
7	Fungi	Dikarya	Ascomycota	Sordariomycetes	Xylariales	Xylariaceae			2	0	2	Unknown	-
13	Fungi	Dikarya	Ascomycota						4	0	4	Unknown	-
15	Fungi		Glomeromycota	Glomeromycetes	Glomerales	Glomeraceae	Glomus		1	0	1	AM	-
25	Fungi	Dikarya							2	2	0	Unknown	-
27	Fungi	Dikarya	Ascomycota	Eurotiomycetes	Chaetothyriales	Herpotrichiellaceae			5	0	5	Unknown	-
29	Fungi	Dikarya	Ascomycota						1	0	1	Unknown	-
33	Fungi		Glomeromycota	Glomeromycetes	Glomerales	Glomeraceae			1	0	1	AM	-
45	Fungi	Dikarya	Basidiomycota	Agaricomycetes	Agaricales	Entolomataceae	Entoloma		1	0	1	Unknown	-
49	Fungi		Glomeromycota	Glomeromycetes	Glomerales	Glomeraceae			162	6	156	AM	Both Fagaceae and Other plants
53	Fungi	Dikarya	Ascomycota						1	1	0	Unknown	-
55	Fungi	Dikarya	Ascomycota						1	0	1	Unknown	-
59	Fungi	Dikarya	Basidiomycota	Agaricomycetes	Polyporales	Coriolaceae	Tyromyces		1	0	1	Unknown	-
67	Fungi	Dikarya	Basidiomycota	Agaricomycetes	Sebacinales	Sebacinaceae	Sebacina		1	1	0	EcM	-
71	Fungi	Dikarya	Ascomycota	Sordariomycetes					27	6	21	Unknown	-
75	Fungi	Dikarya	Ascomycota	Geoglossomycetes	Geoglossales	Geoglossaceae			5	0	5	Unknown	-
77	Fungi	Dikarya	Basidiomycota	Agaricomycetes	Agaricales	Tricholomataceae	Mycena		1	0	1	Unknown	-
79	Fungi	Dikarya	Ascomycota						1	0	1	Unknown	-
81	Fungi	Dikarya	Ascomycota	Eurotiomycetes					1	0	1	Unknown	-
87	Fungi	Dikarya	Ascomycota	Leotiomycetes	Helotiales	Helotiaceae			4	0	4	Unknown	-
97	Fungi	Dikarya	Ascomycota	Leotiomycetes	Helotiales				1	0	1	Unknown	-
101	Fungi	Dikarya	Ascomycota						1	1	0	Unknown	-
103	Fungi	Dikarya	Ascomycota	Sordariomycetes	Xylariales	Amphisphaeriaceae			1	0	1	Unknown	-
111	Fungi	Dikarya	Basidiomycota	Agaricomycetes	Atheliales	Atheliaceae	Byssocorticium		1	1	0	EcM	-
113	Fungi	Dikarya	Basidiomycota	Agaricomycetes	Cantharellales	Clavulinaceae	Clavulina		1	0	1	EcM	-
115	Fungi	Dikarya	Ascomycota	Sordariomycetes	Hypocreales	Nectriaceae	Fusidium	Fusidium griseum	8	0	8	Unknown	-
127	Fungi	Dikarya	Ascomycota	Sordariomycetes	Magnaporthales	Magnaporthaceae	Phialophora	Phialophora verrucosa	1	0	1	Unknown	-
129	Fungi	Dikarya	Ascomycota	Eurotiomycetes	Eurotiales	Trichocomaceae			2	1	1	Unknown	-
131	Fungi	Dikarya	Basidiomycota	Agaricomycetes	Boletales	Boletaceae	Octaviania	Octaviania nonae	1	1	0	EcM	-
133	Fungi	Dikarya	Ascomycota	Leotiomycetes	Helotiales	Dermateaceae	Scleropezicula		1	0	1	Unknown	-
135	Fungi	Dikarya	Ascomycota						3	0	3	Unknown	-
137	Fungi	Dikarya	Ascomycota						114	0	114	Unknown	Other plants
143	Fungi	Dikarya	Ascomycota	Sordariomycetes	Sordariales	Lasiosphaeriaceae			1	0	1	Unknown	-
145	Fungi		Glomeromycota	Glomeromycetes	Glomerales	Glomeraceae			1	0	1	AM	-
147	Fungi	Dikarya	Ascomycota	Sordariomycetes	Glomerellales	Plectosphaerellaceae	Verticillium		1	0	1	Unknown	-
149	Fungi	Dikarya	Ascomycota	Eurotiomycetes					3	0	3	Unknown	-
153	Fungi	Dikarya	Ascomycota						1	1	0	Unknown	-
159	Fungi		Glomeromycota	Glomeromycetes	Glomerales	Glomeraceae			10	0	10	AM	-
161	Fungi	Dikarya	Ascomycota						2	0	2	Unknown	-
165	Fungi	Dikarya	Ascomycota	Sordariomycetes	Hypocreales	Nectriaceae			2	0	2	Unknown	-
167	Fungi	Dikarya	Ascomycota	Eurotiomycetes					1	0	1	Unknown	-
169	Fungi	Dikarya	Basidiomycota	Agaricomycetes	Agaricales	Cortinariaceae	Cortinarius		1	0	1	EcM	-
179	Fungi	Dikarya	Basidiomycota	Agaricomycetes	Thelephorales	Thelephoraceae			1	1	0	EcM	-
181	Fungi	Dikarya	Ascomycota	Sordariomycetes	Hypocreales		Cephalosporium	Cephalosporium gramineum	9	0	9	Unknown	-
185	Fungi	Dikarya	Ascomycota	Leotiomycetes					1	1	0	Unknown	-
195	Fungi	Dikarya	Basidiomycota	Agaricomycetes	Russulales	Russulaceae	Lactarius		1	1	0	EcM	-
201	Fungi	Dikarya	Ascomycota						1	0	1	Unknown	-
203	Fungi		Glomeromycota	Glomeromycetes	Glomerales	Glomeraceae			14	0	14	AM	-
209	Fungi	Dikarya	Ascomycota	Sordariomycetes					4	3	1	Unknown	-
219	Fungi	Dikarya	Basidiomycota	Agaricomycetes	Thelephorales	Thelephoraceae	Tomentella		2	2	0	EcM	-
221	Fungi	Dikarya	Basidiomycota	Agaricomycetes	Agaricales	Clavariaceae			1	0	1	Unknown	-
223	Fungi	Dikarya	Ascomycota	Eurotiomycetes					1	0	1	Unknown	-
225	Fungi	Dikarya	Basidiomycota	Agaricomycetes	Russulales	Russulaceae	Russula		18	5	13	EcM	-
227	Fungi	Dikarya	Ascomycota						6	0	6	Unknown	-
229	Fungi	Dikarya	Ascomycota						1	0	1	Unknown	-
243	Fungi	Dikarya	Ascomycota	Sordariomycetes					1	0	1	Unknown	-
245	Fungi		Glomeromycota	Glomeromycetes	Glomerales	Glomeraceae	Rhizophagus	Rhizophagus intraradices	1	0	1	AM	-
247	Fungi	Dikarya	Ascomycota						2	0	2	Unknown	-
249	Fungi	Dikarya	Basidiomycota	Agaricomycetes	Thelephorales	Thelephoraceae	Tomentella		23	14	9	EcM	Fagaceae plants
261	Fungi	Dikarya	Basidiomycota	Agaricomycetes	Thelephorales	Thelephoraceae	Thelephora		1	1	0	EcM	-
271	Fungi		Glomeromycota	Archaeosporomycetes	Archaeosporales				21	0	21	AM	-
285	Fungi	Dikarya	Ascomycota	Sordariomycetes					1	0	1	Unknown	-
293	Fungi	Dikarya	Ascomycota	Dothideomycetes			Cenococcum		9	6	3	EcM	-
299	Fungi	Dikarya	Basidiomycota	Agaricomycetes	Agaricales				1	0	1	Unknown	-
303	Fungi	Dikarya	Basidiomycota	Agaricomycetes	Russulales	Russulaceae	Lactarius		1	0	1	EcM	-
307	Fungi	Dikarya	Ascomycota						2	0	2	Unknown	-
315	Fungi	Dikarya	Ascomycota						13	2	11	Unknown	-
329	Fungi	Dikarya	Ascomycota	Orbiliomycetes	Orbiliales	Orbiliaceae			1	0	1	Unknown	-
333	Fungi	Dikarya	Ascomycota	Sordariomycetes	Sordariales	Lasiosphaeriaceae	Lasiosphaeria	Lasiosphaeria lanuginosa	1	0	1	Unknown	-
337	Fungi	Dikarya	Ascomycota						10	1	9	Unknown	-
339	Fungi								1	0	1	Unknown	-
341	Fungi	Dikarya	Basidiomycota	Agaricomycetes	Russulales	Russulaceae	Russula		1	1	0	EcM	-
355	Fungi	Dikarya	Basidiomycota	Agaricomycetes	Agaricales	Hygrophoraceae	Hygrocybe		1	0	1	Unknown	-
357	Fungi	Dikarya	Basidiomycota	Agaricomycetes	Agaricales	Tricholomataceae			1	0	1	Unknown	-
359	Fungi	Dikarya	Ascomycota	Eurotiomycetes	Chaetothyriales	Herpotrichiellaceae			3	1	2	Unknown	-
371	Fungi	Dikarya	Basidiomycota	Agaricomycetes	Agaricales				3	1	2	Unknown	-
397	Fungi	Dikarya	Basidiomycota	Agaricomycetes					1	0	1	Unknown	-
403	Fungi	Dikarya	Ascomycota	Sordariomycetes	Hypocreales	Clavicipitaceae	Metarhizium		1	0	1	Unknown	-
407	Fungi	Dikarya	Ascomycota	Pezizomycetes	Pezizales	Pezizaceae	Pachyphloeus		1	1	0	EcM	-
423	Fungi	Dikarya	Basidiomycota	Agaricomycetes	Russulales	Russulaceae	Russula		1	1	0	EcM	-
425	Fungi	Dikarya	Ascomycota	Sordariomycetes	Chaetosphaeriales	Chaetosphaeriaceae			3	2	1	Unknown	-
429	Fungi	Dikarya	Ascomycota						1	0	1	Unknown	-
441	Fungi	Dikarya	Basidiomycota	Agaricomycetes	Agaricales				1	0	1	Unknown	-
443	Fungi	Dikarya	Basidiomycota	Tremellomycetes	Tremellales				1	0	1	Unknown	-
447	Fungi	Dikarya	Basidiomycota	Agaricomycetes	Russulales	Russulaceae	Lactarius		2	2	0	EcM	-
455	Fungi	Dikarya	Basidiomycota	Agaricomycetes					1	0	1	Unknown	-
457	Fungi	Dikarya	Basidiomycota	Agaricomycetes					1	0	1	Unknown	-
467	Fungi	Dikarya	Basidiomycota	Agaricomycetes	Agaricales		Inocybe		1	1	0	EcM	-
471	Fungi	Dikarya							3	0	3	Unknown	-
489	Fungi	Dikarya	Basidiomycota	Agaricomycetes	Agaricales	Tricholomataceae	Mycena		3	0	3	Unknown	-
493	Fungi	Dikarya	Ascomycota	Dothideomycetes	Capnodiales				6	0	6	Unknown	-
495	Fungi	Dikarya	Basidiomycota	Agaricomycetes	Russulales	Russulaceae	Russula		1	1	0	EcM	-
499	Fungi	Dikarya	Basidiomycota	Agaricomycetes	Agaricales	Cortinariaceae	Cortinarius		1	1	0	EcM	-
515	Fungi	Dikarya	Ascomycota	Sordariomycetes					3	0	3	Unknown	-
521	Fungi	Dikarya	Basidiomycota	Agaricomycetes	Russulales	Russulaceae	Russula		1	1	0	EcM	-
525	Fungi	Dikarya	Basidiomycota	Agaricomycetes	Thelephorales	Thelephoraceae	Tomentella		1	1	0	EcM	-
537	Fungi		Glomeromycota	Glomeromycetes	Diversisporales	Acaulosporaceae	Acaulospora		4	0	4	AM	-
539	Fungi	Dikarya	Basidiomycota	Agaricomycetes	Russulales	Russulaceae	Russula		1	1	0	EcM	-
543	Fungi	Dikarya	Basidiomycota	Agaricomycetes	Agaricales	Tricholomataceae	Mycena		1	0	1	Unknown	-
559	Fungi	Dikarya	Ascomycota	Sordariomycetes	Hypocreales	Hypocreaceae	Hypocrea		10	2	8	Unknown	-
561	Fungi	Dikarya	Ascomycota	Sordariomycetes	Sordariales				1	0	1	Unknown	-
569	Fungi	Dikarya	Ascomycota						1	0	1	Unknown	-
571	Fungi	Dikarya	Ascomycota	Leotiomycetes		Rhytismataceae			1	0	1	Unknown	-
573	Fungi	Dikarya	Basidiomycota	Agaricomycetes					1	0	1	Unknown	-
613	Fungi	Dikarya	Basidiomycota	Agaricomycetes	Russulales	Russulaceae	Russula		3	1	2	EcM	-
617	Fungi	Dikarya	Basidiomycota	Agaricomycetes	Agaricales				1	0	1	Unknown	-
625	Fungi	Dikarya	Basidiomycota	Agaricomycetes	Sebacinales	Sebacinaceae			1	0	1	Unknown	-
645	Fungi	Dikarya	Ascomycota	Leotiomycetes	Helotiales				1	1	0	Unknown	-
651	Fungi	Dikarya	Ascomycota	Sordariomycetes	Xylariales				1	0	1	Unknown	-
653	Fungi	Dikarya	Ascomycota						2	0	2	Unknown	-
665	Fungi	Dikarya	Basidiomycota	Agaricomycetes					1	0	1	Unknown	-
667	Fungi	Dikarya	Ascomycota						2	1	1	Unknown	-
669	Fungi	Dikarya	Basidiomycota	Agaricomycetes	Agaricales	Hygrophoraceae	Hygrocybe		1	0	1	Unknown	-
673	Fungi	Dikarya	Ascomycota	Pezizomycetes	Pezizales				1	0	1	Unknown	-
679	Fungi	Dikarya	Basidiomycota	Agaricomycetes	Agaricales	Hygrophoraceae	Hygrocybe		1	0	1	Unknown	-
683	Fungi	Dikarya	Basidiomycota	Agaricomycetes					1	0	1	Unknown	-
691	Fungi		Glomeromycota	Glomeromycetes	Glomerales	Glomeraceae	Glomus		3	0	3	AM	-
693	Fungi	Dikarya	Ascomycota	Sordariomycetes					6	0	6	Unknown	-
703	Fungi	Dikarya	Basidiomycota	Agaricomycetes	Russulales				1	1	0	Unknown	-
711	Fungi		Glomeromycota	Glomeromycetes	Glomerales	Glomeraceae			19	0	19	AM	-
715	Fungi	Dikarya	Ascomycota						5	1	4	Unknown	-
717	Fungi	Dikarya	Ascomycota						1	0	1	Unknown	-
721	Fungi	Dikarya	Ascomycota	Sordariomycetes	Magnaporthales	Magnaporthaceae	Mycoleptodiscus		4	0	4	Unknown	-
723	Fungi	Dikarya	Basidiomycota	Agaricomycetes	Agaricales	Lycoperdaceae			2	1	1	Unknown	-
725	Fungi		Glomeromycota	Glomeromycetes	Glomerales	Glomeraceae			5	0	5	AM	-
727	Fungi	Dikarya	Basidiomycota	Agaricomycetes	Thelephorales	Thelephoraceae	Tomentella		7	2	5	EcM	-
729	Fungi	Dikarya							4	0	4	Unknown	-
731	Fungi	Dikarya	Ascomycota	Saccharomycetes	Saccharomycetales				3	1	2	Unknown	-
733	Fungi		Chytridiomycota	Chytridiomycetes	Chytridiales	Synchytriaceae	Synchytrium		2	0	2	Unknown	-
737	Fungi	Dikarya	Basidiomycota	Agaricomycetes					2	0	2	Unknown	-
741	Fungi	Dikarya	Ascomycota	Pezizomycetes	Pezizales	Pezizaceae			2	0	2	Unknown	-
743	Fungi	Dikarya	Ascomycota						14	3	11	Unknown	-
749	Fungi		Glomeromycota	Glomeromycetes	Diversisporales				1	0	1	AM	-
751	Fungi	Dikarya	Ascomycota	Dothideomycetes	Capnodiales				3	0	3	Unknown	-
753	Fungi		Glomeromycota	Glomeromycetes	Glomerales	Glomeraceae			48	0	48	AM	-
755	Fungi	Dikarya	Ascomycota	Sordariomycetes	Sordariales	Lasiosphaeriaceae			5	0	5	Unknown	-
757	Fungi	Dikarya	Basidiomycota	Agaricomycetes					2	0	2	Unknown	-
759	Fungi	Dikarya	Ascomycota						5	0	5	Unknown	-
761	Fungi	Dikarya	Ascomycota	Dothideomycetes		Tubeufiaceae			4	0	4	Unknown	-
763	Fungi	Dikarya	Basidiomycota	Agaricomycetes	Russulales	Russulaceae			14	3	11	EcM	-
765	Fungi	Dikarya	Basidiomycota	Agaricomycetes	Russulales	Russulaceae	Russula	Russula laurocerasi	6	3	3	EcM	-
767	Fungi	Dikarya	Basidiomycota	Agaricomycetes	Cantharellales	Clavulinaceae	Clavulina		18	6	12	EcM	-
771	Fungi	Dikarya	Ascomycota	Eurotiomycetes	Chaetothyriales				5	1	4	Unknown	-
773	Fungi	Dikarya	Ascomycota						147	69	78	Unknown	Fagaceae plants
775	Fungi	Dikarya	Ascomycota	Sordariomycetes	Sordariales				3	0	3	Unknown	-
777	Fungi	Dikarya	Ascomycota	Eurotiomycetes	Chaetothyriales	Herpotrichiellaceae	Cladophialophora	Cladophialophora chaetospira	38	4	34	Unknown	-
783	Fungi	Dikarya	Basidiomycota	Agaricomycetes	Russulales	Russulaceae	Russula		2	1	1	EcM	-
785	Fungi	Dikarya	Basidiomycota	Agaricomycetes	Thelephorales	Thelephoraceae	Tomentella		4	4	0	EcM	-
787	Fungi	Dikarya	Ascomycota	Leotiomycetes					25	0	25	Unknown	-
789	Fungi	Dikarya	Ascomycota	Leotiomycetes			Leohumicola		23	0	23	Unknown	-
791	Fungi	Dikarya	Basidiomycota	Agaricomycetes	Cantharellales	Clavulinaceae	Clavulina		9	2	7	EcM	-
793	Fungi				Mortierellales	Mortierellaceae	Mortierella		16	8	8	Unknown	Both Fagaceae and Other plants
795	Fungi	Dikarya	Ascomycota						8	1	7	Unknown	-
797	Fungi	Dikarya	Ascomycota	Sordariomycetes	Hypocreales	Hypocreaceae	Hypocrea		27	6	21	Unknown	-
799	Fungi	Dikarya	Basidiomycota	Agaricomycetes	Agaricales	Tricholomataceae	Mycena		6	0	6	Unknown	-
801	Fungi	Dikarya	Basidiomycota	Agaricomycetes	Thelephorales	Thelephoraceae	Tomentella		51	26	25	EcM	Fagaceae plants
803	Fungi	Dikarya	Ascomycota	Sordariomycetes			Campylospora		16	0	16	Unknown	-
805	Fungi		Glomeromycota	Glomeromycetes	Glomerales	Glomeraceae			35	0	35	AM	-
807	Fungi	Dikarya	Ascomycota						26	0	26	Unknown	-
809	Fungi	Dikarya	Ascomycota	Sordariomycetes	Hypocreales	Nectriaceae			3	0	3	Unknown	-
811	Fungi	Dikarya	Ascomycota	Leotiomycetes	Helotiales				54	2	52	Unknown	Both Fagaceae and Other plants
813	Fungi	Dikarya	Ascomycota	Orbiliomycetes					35	1	34	Unknown	-
815	Fungi	Dikarya	Basidiomycota	Agaricomycetes	Russulales	Russulaceae	Russula		2	0	2	EcM	-
819	Fungi		Glomeromycota	Glomeromycetes	Glomerales	Glomeraceae	Glomus		2	0	2	AM	-
821	Fungi	Dikarya	Basidiomycota	Agaricomycetes	Russulales	Russulaceae	Russula		14	6	8	EcM	-
823	Fungi	Dikarya	Basidiomycota	Agaricomycetes	Russulales	Russulaceae	Russula		6	0	6	EcM	-
825	Fungi	Dikarya	Ascomycota						2	0	2	Unknown	-
827	Fungi	Dikarya	Ascomycota						1	0	1	Unknown	-
829	Fungi	Dikarya	Ascomycota	Leotiomycetes					5	0	5	Unknown	-
831	Fungi	Dikarya	Basidiomycota	Agaricomycetes	Russulales	Russulaceae			2	0	2	EcM	-
833	Fungi	Dikarya	Ascomycota	Sordariomycetes	Diaporthales				4	4	0	Unknown	-
835	Fungi	Dikarya	Basidiomycota	Agaricomycetes	Russulales	Russulaceae	Russula		5	1	4	EcM	-
837	Fungi	Dikarya	Ascomycota						5	1	4	Unknown	-
839	Fungi		Glomeromycota	Glomeromycetes	Glomerales	Glomeraceae			12	0	12	AM	-
843	Fungi				Mortierellales	Mortierellaceae	Mortierella		4	2	2	Unknown	-
845	Fungi	Dikarya	Ascomycota	Leotiomycetes	Helotiales				2	1	1	Unknown	-
849	Fungi	Dikarya	Basidiomycota	Agaricomycetes	Russulales	Russulaceae	Russula		3	1	2	EcM	-
851	Fungi	Dikarya	Ascomycota	Sordariomycetes	Xylariales	Amphisphaeriaceae	Pestalotiopsis		1	0	1	Unknown	-
853	Fungi	Dikarya	Basidiomycota	Agaricomycetes	Agaricales	Clavariaceae			2	0	2	Unknown	-
857	Fungi	Dikarya	Ascomycota						1	0	1	Unknown	-
859	Fungi	Dikarya	Basidiomycota	Agaricomycetes	Thelephorales	Thelephoraceae			1	1	0	EcM	-
863	Fungi	Dikarya	Ascomycota	Sordariomycetes	Hypocreales	Nectriaceae	Fusidium		2	0	2	Unknown	-
869	Fungi	Dikarya	Ascomycota						1	0	1	Unknown	-
871	Fungi	Dikarya	Ascomycota				Phaeomoniella		1	0	1	Unknown	-
873	Fungi	Dikarya	Ascomycota	Leotiomycetes					2	2	0	Unknown	-
877	Fungi		Glomeromycota	Glomeromycetes	Glomerales	Glomeraceae	Rhizophagus		21	0	21	AM	-
879	Fungi	Dikarya	Basidiomycota	Agaricomycetes	Russulales	Russulaceae	Lactarius	Lactarius austrotorminosus	3	3	0	EcM	-
883	Fungi	Dikarya	Ascomycota	Leotiomycetes	Helotiales	Hyaloscyphaceae	Lachnum		1	0	1	Unknown	-
889	Fungi				Endogonales	Endogonaceae	Endogone	Endogone pisiformis	5	0	5	Unknown	-
895	Fungi	Dikarya	Ascomycota						6	0	6	Unknown	-
897	Fungi	Dikarya	Basidiomycota	Agaricomycetes	Corticiales	Corticiaceae			2	0	2	Unknown	-
901	Fungi	Dikarya	Basidiomycota	Agaricomycetes	Agaricales	Tricholomataceae	Hydropus		15	2	13	Unknown	-
905	Fungi	Dikarya	Ascomycota	Sordariomycetes	Hypocreales				3	0	3	Unknown	-
907	Fungi	Dikarya	Basidiomycota	Agaricomycetes					1	0	1	Unknown	-
911	Fungi	Dikarya	Ascomycota	Sordariomycetes					2	0	2	Unknown	-
913	Fungi	Dikarya	Ascomycota	Sordariomycetes	Chaetosphaeriales	Chaetosphaeriaceae	Thozetella		13	0	13	Unknown	-
915	Fungi	Dikarya	Basidiomycota	Agaricomycetes	Trechisporales	'Trechisporaceae'			19	1	18	Unknown	-
917	Fungi	Dikarya	Ascomycota	Geoglossomycetes	Geoglossales	Geoglossaceae	Geoglossum		2	0	2	Unknown	-
919	Fungi	Dikarya	Ascomycota						1	0	1	Unknown	-
921	Fungi	Dikarya	Ascomycota	Sordariomycetes					1	0	1	Unknown	-
923	Fungi	Dikarya	Basidiomycota	Agaricomycetes	Agaricales	Psathyrellaceae	Coprinellus		3	0	3	Unknown	-
925	Fungi	Dikarya	Ascomycota	Eurotiomycetes	Chaetothyriales	Herpotrichiellaceae	Capronia		93	3	90	Unknown	Both Fagaceae and Other plants
927	Fungi		Glomeromycota	Glomeromycetes	Glomerales	Glomeraceae			2	0	2	AM	-
933	Fungi	Dikarya	Ascomycota						5	0	5	Unknown	-
935	Fungi	Dikarya	Basidiomycota	Agaricomycetes	Sebacinales	Sebacinaceae	Sebacina		4	1	3	EcM	-
941	Fungi	Dikarya	Ascomycota						4	0	4	Unknown	-
945	Fungi	Dikarya	Ascomycota	Orbiliomycetes	Orbiliales				2	0	2	Unknown	-
947	Fungi	Dikarya	Basidiomycota	Agaricomycetes	Cantharellales	Cantharellaceae			1	0	1	EcM	-
949	Fungi	Dikarya	Ascomycota	Leotiomycetes					3	3	0	Unknown	-
953	Fungi	Dikarya	Basidiomycota	Agaricomycetes	Thelephorales	Thelephoraceae			2	1	1	EcM	-
957	Fungi	Dikarya	Ascomycota						4	1	3	Unknown	-
961	Fungi	Dikarya	Ascomycota	Orbiliomycetes	Orbiliales	Orbiliaceae	Dactylella		1	0	1	Unknown	-
963	Fungi		Glomeromycota	Glomeromycetes	Glomerales	Glomeraceae			41	0	41	AM	-
967	Fungi	Dikarya	Basidiomycota	Agaricomycetes					2	0	2	Unknown	-
973	Fungi	Dikarya	Ascomycota	Sordariomycetes					1	0	1	Unknown	-
979	Fungi		Glomeromycota	Glomeromycetes	Glomerales	Glomeraceae			15	0	15	AM	-
981	Fungi	Dikarya							1	0	1	Unknown	-
987	Fungi	Dikarya	Ascomycota	Sordariomycetes					1	0	1	Unknown	-
989	Fungi	Dikarya	Ascomycota	Leotiomycetes					9	0	9	Unknown	-
993	Fungi		Glomeromycota	Glomeromycetes	Glomerales	Glomeraceae			14	0	14	AM	-
999	Fungi	Dikarya	Ascomycota	Leotiomycetes					2	0	2	Unknown	-
1001	Fungi	Dikarya	Basidiomycota	Agaricomycetes	Cantharellales	Ceratobasidiaceae			5	1	4	Unknown	-
1003	Fungi	Dikarya	Ascomycota						1	1	0	Unknown	-
1005	Fungi	Dikarya	Ascomycota	Dothideomycetes	Capnodiales				2	1	1	Unknown	-
1009	Fungi	Dikarya	Ascomycota	Sordariomycetes					11	1	10	Unknown	-
1011	Fungi	Dikarya	Ascomycota						2	0	2	Unknown	-
1013	Fungi		Glomeromycota	Glomeromycetes	Glomerales	Glomeraceae			3	0	3	AM	-
1015	Fungi	Dikarya	Ascomycota						7	0	7	Unknown	-
1017	Fungi	Dikarya	Ascomycota	Sordariomycetes	Ophiostomatales	Ophiostomataceae	Sporothrix		3	0	3	Unknown	-
1019	Fungi	Dikarya	Basidiomycota						4	1	3	Unknown	-
1021	Fungi		Glomeromycota	Archaeosporomycetes	Archaeosporales				5	0	5	AM	-
1023	Fungi	Dikarya	Ascomycota	Eurotiomycetes	Chaetothyriales	Herpotrichiellaceae	Rhinocladiella	Rhinocladiella sp. YH-29a	1	0	1	Unknown	-
1027	Fungi		Glomeromycota	Glomeromycetes	Glomerales	Glomeraceae	Rhizophagus	Rhizophagus intraradices	2	0	2	AM	-
1029	Fungi	Dikarya	Ascomycota						1	0	1	Unknown	-
1031	Fungi	Dikarya	Basidiomycota	Agaricomycetes	Cantharellales				2	0	2	Unknown	-
1033	Fungi		Glomeromycota	Glomeromycetes	Glomerales	Glomeraceae			17	0	17	AM	-
1035	Fungi	Dikarya	Basidiomycota	Agaricomycetes	Sebacinales	Sebacinaceae			10	4	6	Unknown	-
1037	Fungi	Dikarya	Ascomycota	Sordariomycetes	Xylariales				12	4	8	Unknown	-
1043	Fungi	Dikarya	Basidiomycota	Agaricomycetes	Polyporales				1	0	1	Unknown	-
1045	Fungi	Dikarya	Ascomycota	Sordariomycetes	Sordariales				4	0	4	Unknown	-
1047	Fungi	Dikarya	Ascomycota						3	3	0	Unknown	-
1049	Fungi	Dikarya	Ascomycota	Eurotiomycetes	Chaetothyriales				3	0	3	Unknown	-
1051	Fungi	Dikarya	Ascomycota	Sordariomycetes	Magnaporthales	Magnaporthaceae	Mycoleptodiscus		14	0	14	Unknown	-
1053	Fungi	Dikarya	Ascomycota	Eurotiomycetes	Chaetothyriales	Herpotrichiellaceae			5	5	0	Unknown	-
1055	Fungi	Dikarya	Ascomycota	Sordariomycetes					3	1	2	Unknown	-
1059	Fungi		Glomeromycota	Glomeromycetes	Glomerales	Glomeraceae	Glomus		3	0	3	AM	-
1063	Fungi	Dikarya	Ascomycota						34	0	34	Unknown	-
1065	Fungi	Dikarya	Basidiomycota	Agaricomycetes	Agaricales				4	0	4	Unknown	-
1067	Fungi	Dikarya	Basidiomycota	Agaricomycetes	Trechisporales	'Trechisporaceae'	Trechispora		1	0	1	Unknown	-
1069	Fungi	Dikarya	Ascomycota						1	0	1	Unknown	-
1071	Fungi	Dikarya	Ascomycota	Eurotiomycetes	Chaetothyriales	Herpotrichiellaceae	Capronia		5	0	5	Unknown	-
1073	Fungi	Dikarya	Ascomycota						2	0	2	Unknown	-
1075	Fungi		Glomeromycota	Glomeromycetes	Diversisporales	Acaulosporaceae	Acaulospora		2	0	2	AM	-
1079	Fungi	Dikarya	Basidiomycota	Agaricomycetes	Agaricales	Amanitaceae	Amanita		5	3	2	EcM	-
1083	Fungi	Dikarya	Ascomycota						5	0	5	Unknown	-
1085	Fungi	Dikarya	Ascomycota	Sordariomycetes	Hypocreales	Nectriaceae			1	0	1	Unknown	-
1087	Fungi		Glomeromycota	Glomeromycetes	Glomerales	Glomeraceae	Glomus		12	0	12	AM	-
1097	Fungi	Dikarya	Basidiomycota	Agaricomycetes	Russulales	Russulaceae	Russula		1	1	0	EcM	-
1099	Fungi	Dikarya	Basidiomycota	Agaricomycetes	Sebacinales	Sebacinaceae	Sebacina		8	3	5	EcM	-
1103	Fungi	Dikarya	Basidiomycota						2	0	2	Unknown	-
1105	Fungi	Dikarya	Ascomycota						14	2	12	Unknown	-
1107	Fungi	Dikarya	Basidiomycota	Agaricomycetes	Russulales	Russulaceae	Russula		2	1	1	EcM	-
1113	Fungi	Dikarya	Basidiomycota	Agaricomycetes	Russulales	Russulaceae	Russula		24	8	16	EcM	Both Fagaceae and Other plants
1115	Fungi	Dikarya	Ascomycota						3	0	3	Unknown	-
1117	Fungi	Dikarya	Ascomycota	Sordariomycetes	Hypocreales				1	0	1	Unknown	-
1121	Fungi	Dikarya	Basidiomycota	Agaricomycetes	Russulales	Russulaceae	Russula		1	0	1	EcM	-
1123	Fungi	Dikarya	Ascomycota	Leotiomycetes	Helotiales				1	1	0	Unknown	-
1125	Fungi	Dikarya	Ascomycota	Eurotiomycetes	Chaetothyriales				10	2	8	Unknown	-
1127	Fungi	Dikarya	Ascomycota						5	0	5	Unknown	-
1131	Fungi	Dikarya	Basidiomycota	Agaricomycetes	Sebacinales	Sebacinaceae	Sebacina		4	2	2	EcM	-
1133	Fungi	Dikarya	Ascomycota						1	0	1	Unknown	-
1135	Fungi	Dikarya	Basidiomycota	Agaricomycetes	Agaricales	Tricholomataceae	Laccaria	Laccaria vinaceoavellanea	4	2	2	EcM	-
1137	Fungi	Dikarya	Basidiomycota	Agaricomycetes	Agaricales		Inocybe		1	1	0	EcM	-
1139	Fungi		Glomeromycota	Archaeosporomycetes	Archaeosporales				4	0	4	AM	-
1143	Fungi	Dikarya	Basidiomycota						3	0	3	Unknown	-
1145	Fungi	Dikarya	Basidiomycota	Agaricomycetes	Sebacinales	Sebacinaceae	Sebacina		3	0	3	EcM	-
1147	Fungi	Dikarya	Basidiomycota	Agaricomycetes	Russulales	Russulaceae	Lactarius		1	1	0	EcM	-
1149	Fungi	Dikarya	Ascomycota	Leotiomycetes	Helotiales	Dermateaceae	Scleropezicula		16	2	14	Unknown	-
1151	Fungi	Dikarya	Ascomycota						2	0	2	Unknown	-
1153	Fungi	Dikarya	Ascomycota						3	0	3	Unknown	-
1155	Fungi	Dikarya	Basidiomycota	Agaricomycetes					2	0	2	Unknown	-
1159	Fungi	Dikarya	Basidiomycota	Agaricomycetes	Russulales	Russulaceae	Russula		42	14	28	EcM	Both Fagaceae and Other plants
1161	Fungi		Glomeromycota	Glomeromycetes	Glomerales	Glomeraceae			6	0	6	AM	-
1163	Fungi	Dikarya	Ascomycota						2	0	2	Unknown	-
1165	Fungi	Dikarya	Ascomycota	Sordariomycetes					3	0	3	Unknown	-
1167	Fungi	Dikarya	Ascomycota	Sordariomycetes	Hypocreales				1	0	1	Unknown	-
1171	Fungi	Dikarya	Ascomycota	Sordariomycetes	Hypocreales	Nectriaceae	Fusidium		3	0	3	Unknown	-
1175	Fungi	Dikarya	Ascomycota	Leotiomycetes	Helotiales				2	0	2	Unknown	-
1179	Fungi	Dikarya	Ascomycota						2	0	2	Unknown	-
1183	Fungi	Dikarya	Ascomycota						40	1	39	Unknown	-
1185	Fungi	Dikarya	Basidiomycota	Agaricomycetes	Agaricales				2	1	1	Unknown	-
1187	Fungi	Dikarya	Ascomycota						2	0	2	Unknown	-
1189	Fungi	Dikarya	Basidiomycota	Agaricomycetes	Russulales	Russulaceae	Russula		2	2	0	EcM	-
1191	Fungi	Dikarya	Basidiomycota	Agaricomycetes	Russulales	Russulaceae	Russula	Russula nigricans	1	1	0	EcM	-
1193	Fungi	Dikarya	Ascomycota	Eurotiomycetes					5	0	5	Unknown	-
1199	Fungi	Dikarya	Ascomycota	Sordariomycetes	Sordariales	Lasiosphaeriaceae			1	0	1	Unknown	-
1201	Fungi	Dikarya	Basidiomycota	Agaricomycetes	Cantharellales	Ceratobasidiaceae			24	0	24	Unknown	-
1203	Fungi	Dikarya	Ascomycota	Leotiomycetes					4	1	3	Unknown	-
1205	Fungi	Dikarya	Basidiomycota	Agaricomycetes	Agaricales	Clavariaceae	Ramariopsis		3	0	3	Unknown	-
1207	Fungi	Dikarya	Basidiomycota	Agaricomycetes	Sebacinales	Sebacinaceae	Sebacina		1	0	1	EcM	-
1209	Fungi		Glomeromycota	Glomeromycetes	Glomerales	Glomeraceae			4	0	4	AM	-
1211	Fungi		Glomeromycota	Glomeromycetes	Glomerales	Glomeraceae	Glomus		98	0	98	AM	Other plants
1213	Fungi	Dikarya	Ascomycota						3	0	3	Unknown	-
1215	Fungi	Dikarya	Ascomycota	Sordariomycetes	Chaetosphaeriales	Chaetosphaeriaceae			5	2	3	Unknown	-
1217	Fungi	Dikarya	Basidiomycota	Agaricomycetes	Agaricales	Tricholomataceae	Mycena		3	0	3	Unknown	-
1219	Fungi	Dikarya	Ascomycota	Dothideomycetes			Cenococcum		2	2	0	EcM	-
1221	Fungi		Glomeromycota	Glomeromycetes	Glomerales	Glomeraceae	Glomus		3	0	3	AM	-
1223	Fungi		Glomeromycota	Glomeromycetes	Glomerales	Glomeraceae			3	0	3	AM	-
1225	Fungi		Glomeromycota	Archaeosporomycetes	Archaeosporales				4	0	4	AM	-
1227	Fungi	Dikarya	Ascomycota						20	1	19	Unknown	-
1231	Fungi	Dikarya							3	1	2	Unknown	-
1233	Fungi	Dikarya	Ascomycota	Leotiomycetes	Helotiales	Dermateaceae	Scleropezicula		2	0	2	Unknown	-
1235	Fungi	Dikarya	Ascomycota	Sordariomycetes	Hypocreales	Cordycipitaceae	Lecanicillium	Lecanicillium fungicola	4	2	2	Unknown	-
1245	Fungi	Dikarya	Basidiomycota	Agaricomycetes	Agaricales	Cortinariaceae	Cortinarius		1	1	0	EcM	-
1249	Fungi	Dikarya	Ascomycota	Sordariomycetes	Hypocreales		Cephalosporium	Cephalosporium gramineum	8	0	8	Unknown	-
1253	Fungi	Dikarya	Ascomycota	Leotiomycetes	Helotiales				5	1	4	Unknown	-
1255	Fungi	Dikarya	Ascomycota	Leotiomycetes	Helotiales	Helotiaceae	Articulospora	Articulospora tetracladia	2	0	2	Unknown	-
1257	Fungi	Dikarya	Ascomycota						4	2	2	Unknown	-
1263	Fungi		Glomeromycota	Glomeromycetes	Diversisporales	Acaulosporaceae	Acaulospora		2	0	2	AM	-
1265	Fungi	Dikarya	Basidiomycota	Agaricomycetes	Russulales	Russulaceae	Russula		1	1	0	EcM	-
1267	Fungi	Dikarya	Ascomycota						1	0	1	Unknown	-
1271	Fungi	Dikarya	Ascomycota						2	0	2	Unknown	-
1273	Fungi	Dikarya	Basidiomycota	Agaricomycetes	Agaricales	Tricholomataceae	Mycena		3	0	3	Unknown	-
1277	Fungi	Dikarya	Basidiomycota	Agaricomycetes	Agaricales	Tricholomataceae	Mycena		6	2	4	Unknown	-
1281	Fungi	Dikarya	Ascomycota	Leotiomycetes	Helotiales				4	0	4	Unknown	-
1283	Fungi	Dikarya	Basidiomycota	Tremellomycetes	Tremellales		Trichosporon		5	0	5	Unknown	-
1285	Fungi	Dikarya	Ascomycota	Sordariomycetes	Chaetosphaeriales	Chaetosphaeriaceae	Chaetosphaeria		3	0	3	Unknown	-
1289	Fungi	Dikarya	Ascomycota	Geoglossomycetes	Geoglossales	Geoglossaceae	Geoglossum	Geoglossum glutinosum	1	0	1	Unknown	-
1291	Fungi	Dikarya							3	1	2	Unknown	-
1293	Fungi	Dikarya	Ascomycota						2	0	2	Unknown	-
1295	Fungi	Dikarya	Basidiomycota	Agaricomycetes	Agaricales				3	1	2	Unknown	-
1297	Fungi	Dikarya	Ascomycota	Orbiliomycetes	Orbiliales	Orbiliaceae			2	0	2	Unknown	-
1299	Fungi	Dikarya	Ascomycota	Leotiomycetes	Helotiales				2	0	2	Unknown	-
1301	Fungi	Dikarya							28	7	21	Unknown	Both Fagaceae and Other plants
1305	Fungi	Dikarya	Basidiomycota	Agaricomycetes	Agaricales		Inocybe		2	2	0	EcM	-
1307	Fungi	Dikarya							1	0	1	Unknown	-
1309	Fungi	Dikarya	Ascomycota	Sordariomycetes	Hypocreales	Nectriaceae	Fusidium		1	0	1	Unknown	-
1313	Fungi	Dikarya	Ascomycota						3	0	3	Unknown	-
1315	Fungi	Dikarya	Ascomycota	Dothideomycetes					2	1	1	Unknown	-
1317	Fungi	Dikarya	Ascomycota	Sordariomycetes					1	0	1	Unknown	-
1319	Fungi	Dikarya	Ascomycota						8	0	8	Unknown	-
1323	Fungi	Dikarya	Ascomycota						1	1	0	Unknown	-
1325	Fungi	Dikarya	Basidiomycota	Agaricomycetes	Agaricales	Clavariaceae			1	0	1	Unknown	-
1327	Fungi	Dikarya	Ascomycota						8	0	8	Unknown	-
1331	Fungi	Dikarya	Ascomycota						2	0	2	Unknown	-
1337	Fungi	Dikarya	Basidiomycota	Agaricomycetes	Thelephorales	Thelephoraceae			1	1	0	EcM	-
1341	Fungi	Dikarya	Ascomycota						4	0	4	Unknown	-
1343	Fungi	Dikarya	Basidiomycota	Agaricomycetes	Russulales	Russulaceae	Russula	Russula puellaris	1	0	1	EcM	-
1347	Fungi	Dikarya	Basidiomycota	Agaricomycetes	Trechisporales	'Trechisporaceae'			1	0	1	Unknown	-
1349	Fungi	Dikarya	Basidiomycota	Agaricomycetes	Trechisporales				8	2	6	Unknown	-
1351	Fungi	Dikarya	Basidiomycota	Agaricomycetes					3	0	3	Unknown	-
1353	Fungi	Dikarya	Ascomycota	Leotiomycetes	Helotiales	Dermateaceae			3	0	3	Unknown	-
1357	Fungi	Dikarya	Basidiomycota	Agaricomycetes	Agaricales	Tricholomataceae			8	0	8	Unknown	-
1361	Fungi		Glomeromycota	Archaeosporomycetes	Archaeosporales				12	0	12	AM	-
1363	Fungi	Dikarya	Basidiomycota	Agaricomycetes	Agaricales				3	1	2	Unknown	-
1367	Fungi	Dikarya	Ascomycota	Leotiomycetes	Helotiales	Dermateaceae			9	0	9	Unknown	-
1371	Fungi		Glomeromycota	Glomeromycetes	Diversisporales	Acaulosporaceae	Acaulospora		16	0	16	AM	-
1373	Fungi	Dikarya	Ascomycota						3	2	1	Unknown	-
1379	Fungi	Dikarya	Ascomycota	Leotiomycetes	Helotiales				1	0	1	Unknown	-
1381	Fungi		Glomeromycota	Glomeromycetes	Glomerales	Glomeraceae			9	0	9	AM	-
1383	Fungi	Dikarya	Ascomycota						1	0	1	Unknown	-
1387	Fungi	Dikarya	Ascomycota	Leotiomycetes	Helotiales	Helotiaceae			9	0	9	Unknown	-
1389	Fungi	Dikarya	Basidiomycota	Agaricomycetes	Sebacinales	Sebacinaceae	Sebacina	Sebacina vermifera	3	0	3	EcM	-
1391	Fungi	Dikarya	Basidiomycota	Agaricomycetes	Agaricales	Tricholomataceae	Mycena		3	1	2	Unknown	-
1393	Fungi	Dikarya	Ascomycota	Dothideomycetes	Pleosporales	Pleosporaceae	Pyrenochaeta		5	2	3	Unknown	-
1395	Fungi	Dikarya	Ascomycota	Dothideomycetes	Capnodiales	Mycosphaerellaceae			3	0	3	Unknown	-
1397	Fungi	Dikarya	Ascomycota				Leptodontidium	Leptodontidium orchidicola	3	0	3	Unknown	-
1399	Fungi		Glomeromycota	Glomeromycetes	Glomerales	Glomeraceae	Rhizophagus		8	0	8	AM	-
1401	Fungi	Dikarya	Ascomycota	Sordariomycetes					6	3	3	Unknown	-
1403	Fungi	Dikarya	Basidiomycota	Tremellomycetes	Tremellales		Cryptococcus	Cryptococcus podzolicus	18	2	16	Unknown	-
1405	Fungi	Dikarya	Ascomycota	Leotiomycetes		Myxotrichaceae	Oidiodendron		6	0	6	Unknown	-
1407	Fungi	Dikarya	Ascomycota	Sordariomycetes	Chaetosphaeriales	Chaetosphaeriaceae	Chloridium		4	2	2	Unknown	-
1409	Fungi	Dikarya	Ascomycota						18	4	14	Unknown	-
1411	Fungi	Dikarya	Basidiomycota	Agaricomycetes	Russulales	Russulaceae	Russula	Russula senecis	11	5	6	EcM	-
1413	Fungi	Dikarya	Basidiomycota	Agaricomycetes	Thelephorales	Thelephoraceae			5	2	3	EcM	-
1415	Fungi	Dikarya	Ascomycota						62	3	59	Unknown	Both Fagaceae and Other plants
1417	Fungi	Dikarya	Basidiomycota	Agaricomycetes	Thelephorales	Thelephoraceae	Tomentella		3	1	2	EcM	-
1419	Fungi	Dikarya	Basidiomycota	Agaricomycetes	Russulales	Russulaceae	Russula		7	3	4	EcM	-
1423	Fungi		Chytridiomycota	Chytridiomycetes	Chytridiales	Synchytriaceae	Synchytrium		1	0	1	Unknown	-
1429	Fungi	Dikarya	Ascomycota	Pezizomycetes	Pezizales				1	1	0	Unknown	-
1433	Fungi	Dikarya	Ascomycota						2	0	2	Unknown	-
1437	Fungi	Dikarya	Ascomycota	Leotiomycetes					4	0	4	Unknown	-
1441	Fungi	Dikarya	Ascomycota	Eurotiomycetes	Eurotiales	Trichocomaceae			2	0	2	Unknown	-
1459	Fungi	Dikarya	Ascomycota						1	0	1	Unknown	-
1461	Fungi	Dikarya	Ascomycota						7	4	3	Unknown	-
1473	Fungi	Dikarya	Ascomycota						5	0	5	Unknown	-
1481	Fungi	Dikarya	Ascomycota						8	0	8	Unknown	-
1493	Fungi	Dikarya	Ascomycota	Sordariomycetes					2	1	1	Unknown	-
1503	Fungi	Dikarya	Basidiomycota	Agaricomycetes	Russulales	Russulaceae	Russula		7	3	4	EcM	-
1505	Fungi	Dikarya	Ascomycota	Leotiomycetes	Helotiales				4	0	4	Unknown	-
1523	Fungi	Dikarya	Ascomycota	Sordariomycetes	Hypocreales	Nectriaceae	Fusarium		2	0	2	Unknown	-
1527	Fungi		Glomeromycota	Glomeromycetes	Glomerales	Glomeraceae	Glomus		8	0	8	AM	-
1529	Fungi	Dikarya	Ascomycota						1	0	1	Unknown	-
1549	Fungi	Dikarya	Basidiomycota	Agaricomycetes	Polyporales				3	0	3	Unknown	-
1565	Fungi		Glomeromycota	Glomeromycetes	Glomerales	Glomeraceae			1	0	1	AM	-
1571	Fungi		Glomeromycota	Glomeromycetes	Glomerales	Glomeraceae			14	0	14	AM	-
1577	Fungi	Dikarya	Ascomycota						1	0	1	Unknown	-
1585	Fungi	Dikarya	Basidiomycota	Agaricomycetes	Agaricales	Strophariaceae	Galerina		12	0	12	Unknown	-
1587	Fungi	Dikarya	Basidiomycota	Agaricomycetes	Russulales	Russulaceae	Russula		10	4	6	EcM	-
1589	Fungi	Dikarya	Ascomycota	Dothideomycetes	Botryosphaeriales	Botryosphaeriaceae			13	1	12	Unknown	-
1591	Fungi	Dikarya	Basidiomycota	Agaricomycetes	Russulales	Russulaceae	Russula		3	0	3	EcM	-
1593	Fungi	Dikarya	Basidiomycota	Agaricomycetes	Agaricales	Cortinariaceae			6	3	3	EcM	-
1595	Fungi	Dikarya	Basidiomycota	Agaricomycetes					1	0	1	Unknown	-
1597	Fungi	Dikarya	Basidiomycota	Agaricomycetes	Russulales	Russulaceae	Russula		4	2	2	EcM	-
1599	Fungi	Dikarya	Ascomycota	Pezizomycetes	Pezizales	Tuberaceae	Tuber		7	2	5	EcM	-
1601	Fungi	Dikarya	Basidiomycota	Agaricomycetes	Russulales	Russulaceae	Russula		4	2	2	EcM	-
1603	Fungi	Dikarya	Basidiomycota	Agaricomycetes	Cantharellales	Cantharellaceae	Craterellus		5	3	2	EcM	-
1605	Fungi	Dikarya	Ascomycota	Leotiomycetes					39	0	39	Unknown	-
1609	Fungi	Dikarya	Ascomycota	Leotiomycetes	Helotiales				129	14	115	Unknown	Both Fagaceae and Other plants
1611	Fungi	Dikarya	Basidiomycota	Agaricomycetes	Agaricales	Tricholomataceae	Mycena		4	0	4	Unknown	-
1613	Fungi	Dikarya	Basidiomycota	Agaricomycetes	Sebacinales	Sebacinaceae			1	1	0	Unknown	-
1615	Fungi	Dikarya	Basidiomycota	Agaricomycetes					4	3	1	Unknown	-
1619	Fungi	Dikarya	Basidiomycota	Agaricomycetes	Russulales	Russulaceae	Russula	Russula subnigricans	1	0	1	EcM	-
1621	Fungi	Dikarya	Ascomycota						7	1	6	Unknown	-
1623	Fungi	Dikarya	Basidiomycota	Agaricomycetes	Russulales	Russulaceae	Russula		2	1	1	EcM	-
1625	Fungi	Dikarya	Ascomycota						17	1	16	Unknown	-
1627	Fungi	Dikarya	Basidiomycota	Agaricomycetes	Agaricales	Tricholomataceae	Mycena		6	0	6	Unknown	-
1629	Fungi	Dikarya	Ascomycota	Dothideomycetes	Pleosporales	Sporormiaceae			6	1	5	Unknown	-
1631	Fungi		Glomeromycota	Glomeromycetes	Glomerales	Glomeraceae	Glomus		10	0	10	AM	-
1633	Fungi	Dikarya	Ascomycota	Sordariomycetes					16	1	15	Unknown	-
1635	Fungi	Dikarya	Basidiomycota	Agaricomycetes	Russulales	Russulaceae	Russula		8	6	2	EcM	-
1637	Fungi	Dikarya	Ascomycota						8	0	8	Unknown	-
1643	Fungi	Dikarya	Ascomycota						4	0	4	Unknown	-
1645	Fungi	Dikarya	Ascomycota	Leotiomycetes	Helotiales	Hyaloscyphaceae			18	2	16	Unknown	-
1647	Fungi	Dikarya	Basidiomycota	Agaricomycetes	Russulales	Russulaceae	Lactarius		16	6	10	EcM	-
1649	Fungi	Dikarya	Ascomycota						11	1	10	Unknown	-
1653	Fungi	Dikarya	Ascomycota	Sordariomycetes	Diaporthales	Valsaceae			66	4	62	Unknown	Both Fagaceae and Other plants
1657	Fungi	Dikarya	Ascomycota	Leotiomycetes	Helotiales	Helotiaceae			11	0	11	Unknown	-
1659	Fungi	Dikarya	Basidiomycota	Agaricomycetes	Russulales	Russulaceae	Lactarius		4	0	4	EcM	-
1661	Fungi	Dikarya	Ascomycota	Eurotiomycetes	Chaetothyriales	Herpotrichiellaceae			31	0	31	Unknown	-
1663	Fungi	Dikarya	Ascomycota						26	4	22	Unknown	-
1665	Fungi	Dikarya	Ascomycota						20	17	3	Unknown	Fagaceae plants
1667	Fungi		Glomeromycota	Glomeromycetes	Glomerales	Glomeraceae	Glomus		49	0	49	AM	-
1669	Fungi	Dikarya	Ascomycota	Eurotiomycetes	Eurotiales	Elaphomycetaceae	Elaphomyces		9	9	0	EcM	-
1671	Fungi	Dikarya	Ascomycota	Sordariomycetes	Hypocreales	Nectriaceae	Calonectria		20	0	20	Unknown	-
1673	Fungi	Dikarya	Ascomycota	Leotiomycetes	Helotiales				8	1	7	Unknown	-
1675	Fungi	Dikarya	Ascomycota						11	0	11	Unknown	-
1677	Fungi		Glomeromycota	Glomeromycetes	Glomerales	Glomeraceae			20	1	19	AM	-
1679	Fungi	Dikarya	Ascomycota	Sordariomycetes	Glomerellales	Glomerellaceae			21	0	21	Unknown	-
1681	Fungi	Dikarya	Ascomycota	Sordariomycetes	Hypocreales	Nectriaceae			4	0	4	Unknown	-
1683	Fungi	Dikarya	Ascomycota	Eurotiomycetes	Chaetothyriales	Herpotrichiellaceae			14	1	13	Unknown	-
1685	Fungi	Dikarya	Ascomycota	Eurotiomycetes	Chaetothyriales	Herpotrichiellaceae			13	7	6	Unknown	-
1687	Fungi	Dikarya							3	0	3	Unknown	-
1689	Fungi	Dikarya	Ascomycota	Sordariomycetes	Hypocreales	Nectriaceae			138	3	135	Unknown	Other plants
1691	Fungi	Dikarya	Ascomycota						124	5	119	Unknown	Both Fagaceae and Other plants
1695	Fungi	Dikarya							34	2	32	Unknown	-
1697	Fungi		Glomeromycota	Glomeromycetes	Glomerales	Glomeraceae	Glomus		5	0	5	AM	-
1699	Fungi	Dikarya	Basidiomycota	Agaricomycetes	Russulales	Russulaceae	Russula		2	0	2	EcM	-
1701	Fungi	Dikarya	Basidiomycota	Agaricomycetes	Sebacinales	Sebacinaceae	Sebacina		7	0	7	EcM	-
1705	Fungi	Dikarya	Ascomycota	Geoglossomycetes	Geoglossales	Geoglossaceae	Geoglossum		11	2	9	Unknown	-
1709	Fungi	Dikarya	Basidiomycota	Agaricomycetes	Agaricales	Tricholomataceae			1	1	0	Unknown	-
1711	Fungi	Dikarya	Ascomycota	Leotiomycetes					34	0	34	Unknown	-
1713	Fungi	Dikarya	Basidiomycota	Agaricomycetes	Russulales	Russulaceae	Lactarius		2	0	2	EcM	-
1715	Fungi	Dikarya	Ascomycota	Sordariomycetes	Chaetosphaeriales	Chaetosphaeriaceae			19	1	18	Unknown	-
1717	Fungi		Glomeromycota	Glomeromycetes	Glomerales	Glomeraceae	Rhizophagus	Rhizophagus intraradices	3	0	3	AM	-
1719	Fungi	Dikarya	Ascomycota						129	10	119	Unknown	Both Fagaceae and Other plants
1721	Fungi	Dikarya	Ascomycota	Leotiomycetes	Helotiales				115	2	113	Unknown	Other plants
1723	Fungi	Dikarya	Basidiomycota	Agaricomycetes	Russulales	Russulaceae	Russula	Russula castanopsidis	2	2	0	EcM	-
1727	Fungi	Dikarya	Ascomycota	Sordariomycetes					98	21	77	Unknown	Both Fagaceae and Other plants
1729	Fungi	Dikarya	Ascomycota	Sordariomycetes	Hypocreales		Cylindrocladiella		33	1	32	Unknown	-
1731	Fungi	Dikarya	Basidiomycota	Agaricomycetes	Thelephorales	Thelephoraceae	Tomentella		2	0	2	EcM	-
1733	Fungi		Glomeromycota	Glomeromycetes	Glomerales	Glomeraceae	Rhizophagus	Rhizophagus intraradices	3	0	3	AM	-
1735	Fungi	Dikarya							5	0	5	Unknown	-
1737	Fungi	Dikarya	Ascomycota	Sordariomycetes	Hypocreales		Myrothecium		2	0	2	Unknown	-
1739	Fungi	Dikarya	Ascomycota						8	3	5	Unknown	-
1741	Fungi		Glomeromycota	Glomeromycetes	Glomerales	Glomeraceae	Rhizophagus		4	0	4	AM	-
1743	Fungi	Dikarya							22	1	21	Unknown	-
1747	Fungi	Dikarya	Ascomycota						4	0	4	Unknown	-
1749	Fungi	Dikarya	Ascomycota						11	0	11	Unknown	-
1751	Fungi	Dikarya	Basidiomycota	Agaricomycetes	Cantharellales	Clavulinaceae	Clavulina		13	8	5	EcM	-
1753	Fungi	Dikarya	Ascomycota	Leotiomycetes	Helotiales	Dermateaceae			13	4	9	Unknown	-
1755	Fungi	Dikarya	Ascomycota						83	1	82	Unknown	Other plants
1757	Fungi	Dikarya	Ascomycota	Sordariomycetes					9	0	9	Unknown	-
1763	Fungi		Glomeromycota	Archaeosporomycetes	Archaeosporales				15	0	15	AM	-
1765	Fungi	Dikarya	Basidiomycota	Agaricomycetes	Agaricales	Tricholomataceae			5	1	4	Unknown	-
1773	Fungi	Dikarya	Ascomycota	Leotiomycetes					22	0	22	Unknown	-
1775	Fungi		Glomeromycota	Glomeromycetes	Glomerales	Glomeraceae	Glomus		39	0	39	AM	-
1779	Fungi	Dikarya	Ascomycota	Leotiomycetes	Helotiales				2	0	2	Unknown	-
1783	Fungi	Dikarya	Basidiomycota	Agaricomycetes					5	0	5	Unknown	-
1785	Fungi	Dikarya	Basidiomycota	Agaricomycetes	Russulales	Russulaceae	Russula		2	0	2	EcM	-
1787	Fungi	Dikarya	Ascomycota						4	0	4	Unknown	-
1791	Fungi	Dikarya	Basidiomycota	Agaricomycetes	Sebacinales	Sebacinaceae			4	0	4	Unknown	-
1793	Fungi	Dikarya	Ascomycota	Leotiomycetes	Helotiales				2	0	2	Unknown	-
1795	Fungi	Dikarya	Ascomycota						5	2	3	Unknown	-
1797	Fungi	Dikarya	Basidiomycota	Agaricomycetes	Agaricales	Cortinariaceae			1	0	1	EcM	-
1801	Fungi	Dikarya	Basidiomycota	Agaricomycetes	Russulales	Russulaceae			1	1	0	EcM	-
1805	Fungi	Dikarya	Ascomycota	Sordariomycetes					2	0	2	Unknown	-
1807	Fungi	Dikarya	Basidiomycota	Agaricomycetes					1	0	1	Unknown	-
1809	Fungi	Dikarya	Ascomycota	Eurotiomycetes	Eurotiales	Trichocomaceae	Penicillium		3	0	3	Unknown	-
1813	Fungi	Dikarya	Basidiomycota	Agaricomycetes	Russulales	Russulaceae	Russula		22	6	16	EcM	-
1821	Fungi	Dikarya	Basidiomycota	Agaricomycetes					2	0	2	Unknown	-
1823	Fungi	Dikarya	Basidiomycota	Agaricomycetes	Agaricales	Entolomataceae	Clitopilus		2	0	2	Unknown	-
1825	Fungi	Dikarya	Ascomycota						8	0	8	Unknown	-
1829	Fungi	Dikarya	Basidiomycota	Agaricomycetes	Russulales	Russulaceae	Russula		3	1	2	EcM	-
1831	Fungi	Dikarya							7	0	7	Unknown	-
1835	Fungi	Dikarya	Ascomycota						5	0	5	Unknown	-
1839	Fungi	Dikarya	Basidiomycota	Agaricomycetes	Agaricales	Marasmiaceae	Marasmius		1	0	1	Unknown	-
1841	Fungi	Dikarya	Basidiomycota	Agaricomycetes	Russulales	Russulaceae	Russula		11	1	10	EcM	-
1843	Fungi	Dikarya	Basidiomycota	Agaricomycetes	Russulales	Russulaceae	Russula		1	0	1	EcM	-
1845	Fungi	Dikarya	Basidiomycota	Agaricomycetes	Russulales	Russulaceae			26	9	17	EcM	Both Fagaceae and Other plants
1847	Fungi	Dikarya	Ascomycota	Leotiomycetes					1	1	0	Unknown	-
1849	Fungi	Dikarya	Ascomycota	Eurotiomycetes	Eurotiales	Elaphomycetaceae	Elaphomyces		13	8	5	EcM	-
1851	Fungi	Dikarya	Basidiomycota	Agaricomycetes	Agaricales	Clavariaceae			1	0	1	Unknown	-
1853	Fungi	Dikarya	Ascomycota						1	0	1	Unknown	-
1855	Fungi	Dikarya	Basidiomycota	Agaricomycetes	Thelephorales	Thelephoraceae			10	3	7	EcM	-
1859	Fungi	Dikarya	Basidiomycota	Agaricomycetes	Russulales	Russulaceae	Russula		4	1	3	EcM	-
1863	Fungi	Dikarya	Basidiomycota	Agaricomycetes	Auriculariales				15	0	15	Unknown	-
1865	Fungi		Glomeromycota	Glomeromycetes	Glomerales	Glomeraceae	Glomus		32	0	32	AM	-
1867	Fungi	Dikarya	Basidiomycota						2	0	2	Unknown	-
1869	Fungi	Dikarya	Basidiomycota	Agaricomycetes	Russulales	Russulaceae	Russula		3	2	1	EcM	-
1871	Fungi		Glomeromycota	Glomeromycetes	Glomerales	Glomeraceae	Glomus		129	0	129	AM	Other plants
1875	Fungi	Dikarya	Basidiomycota	Agaricomycetes	Russulales	Russulaceae	Russula		7	4	3	EcM	-
1877	Fungi	Dikarya	Basidiomycota	Agaricomycetes	Russulales	Russulaceae	Lactarius		4	3	1	EcM	-
1881	Fungi		Chytridiomycota	Chytridiomycetes	Chytridiales	Synchytriaceae	Synchytrium		5	0	5	Unknown	-
1909	Fungi	Dikarya	Ascomycota	Sordariomycetes	Diaporthales				2	2	0	Unknown	-
1913	Fungi	Dikarya	Ascomycota	Pezizomycetes	Pezizales	Pezizaceae	Pachyphloeus		2	2	0	EcM	-
1919	Fungi	Dikarya	Ascomycota						1	0	1	Unknown	-
1921	Fungi	Dikarya	Ascomycota	Sordariomycetes					1	0	1	Unknown	-
1923	Fungi	Dikarya	Basidiomycota	Agaricomycetes	Russulales	Russulaceae	Russula		1	1	0	EcM	-
1925	Fungi	Dikarya	Ascomycota						6	0	6	Unknown	-
1931	Fungi	Dikarya	Basidiomycota						2	0	2	Unknown	-
1943	Fungi	Dikarya	Basidiomycota	Agaricomycetes	Russulales	Russulaceae	Russula	Russula densifolia	1	0	1	EcM	-
1947	Fungi	Dikarya	Ascomycota						5	0	5	Unknown	-
1949	Fungi	Dikarya	Basidiomycota	Agaricomycetes	Russulales	Russulaceae	Russula		1	1	0	EcM	-
1955	Fungi	Dikarya	Basidiomycota	Agaricomycetes	Russulales	Russulaceae	Russula		1	0	1	EcM	-
1971	Fungi	Dikarya	Ascomycota	Dothideomycetes					5	1	4	Unknown	-
1983	Fungi	Dikarya	Basidiomycota	Agaricomycetes					1	0	1	Unknown	-
1993	Fungi	Dikarya	Basidiomycota	Agaricomycetes	Sebacinales	Sebacinaceae	Sebacina	Sebacina vermifera	1	0	1	EcM	-
1997	Fungi	Dikarya	Basidiomycota	Agaricomycetes	Russulales	Russulaceae	Russula		1	1	0	EcM	-
2003	Fungi	Dikarya	Basidiomycota	Agaricomycetes	Thelephorales	Thelephoraceae	Tomentella		1	1	0	EcM	-
2009	Fungi	Dikarya	Ascomycota						1	0	1	Unknown	-
2015	Fungi	Dikarya	Ascomycota						2	0	2	Unknown	-
2021	Fungi	Dikarya	Basidiomycota	Agaricomycetes					1	0	1	Unknown	-
2025	Fungi	Dikarya	Basidiomycota	Agaricomycetes	Thelephorales	Thelephoraceae	Tomentella		1	0	1	EcM	-
2027	Fungi		Glomeromycota	Glomeromycetes	Glomerales	Glomeraceae	Glomus		2	0	2	AM	-
2037	Fungi	Dikarya	Basidiomycota	Agaricomycetes	Russulales	Russulaceae	Lactarius		7	3	4	EcM	-
2043	Fungi	Dikarya	Basidiomycota	Agaricomycetes	Sebacinales	Sebacinaceae			2	1	1	Unknown	-
2045	Fungi	Dikarya	Ascomycota	Eurotiomycetes	Eurotiales	Elaphomycetaceae	Elaphomyces		3	3	0	EcM	-
2051	Fungi	Dikarya	Ascomycota						2	0	2	Unknown	-
2053	Fungi	Dikarya	Basidiomycota	Agaricomycetes	Russulales	Russulaceae	Russula		1	1	0	EcM	-
2055	Fungi	Dikarya	Basidiomycota	Agaricomycetes	Boletales	Boletaceae			1	1	0	EcM	-
2059	Fungi	Dikarya	Basidiomycota	Agaricomycetes	Sebacinales	Sebacinaceae	Sebacina		7	5	2	EcM	-
2069	Fungi		Chytridiomycota	Chytridiomycetes	Chytridiales	Synchytriaceae	Synchytrium		1	0	1	Unknown	-
2073	Fungi	Dikarya							3	0	3	Unknown	-
2077	Fungi	Dikarya	Ascomycota						1	0	1	Unknown	-
2095	Fungi	Dikarya	Ascomycota	Dothideomycetes	Pleosporales	Pleosporaceae	Pyrenochaeta		2	0	2	Unknown	-
2101	Fungi	Dikarya	Ascomycota						1	1	0	Unknown	-
2109	Fungi	Dikarya	Ascomycota						1	0	1	Unknown	-
2115	Fungi		Glomeromycota	Glomeromycetes	Glomerales	Glomeraceae	Glomus		2	0	2	AM	-
2119	Fungi	Dikarya	Basidiomycota	Agaricomycetes	Agaricales	Entolomataceae	Entoloma		1	1	0	Unknown	-
2121	Fungi		Glomeromycota	Glomeromycetes	Glomerales	Glomeraceae			1	0	1	AM	-
2125	Fungi		Glomeromycota	Archaeosporomycetes	Archaeosporales				15	0	15	AM	-
2135	Fungi	Dikarya	Basidiomycota	Agaricomycetes	Agaricales	Tricholomataceae			1	0	1	Unknown	-
2139	Fungi	Dikarya	Ascomycota						1	0	1	Unknown	-
2141	Fungi	Dikarya	Basidiomycota	Agaricomycetes	Agaricales	Tricholomataceae	Mycena		1	0	1	Unknown	-
2147	Fungi	Dikarya	Ascomycota						12	1	11	Unknown	-
2149	Fungi	Dikarya	Basidiomycota	Agaricomycetes	Cantharellales	Cantharellaceae			1	1	0	EcM	-
2155	Fungi	Dikarya	Ascomycota						1	0	1	Unknown	-
2165	Fungi	Dikarya	Ascomycota						1	0	1	Unknown	-
2169	Fungi	Dikarya	Basidiomycota	Agaricomycetes	Cantharellales	Cantharellaceae			5	3	2	EcM	-
2175	Fungi	Dikarya	Basidiomycota	Agaricomycetes	Agaricales		Inocybe		1	1	0	EcM	-
2177	Fungi	Dikarya	Basidiomycota	Agaricomycetes	Thelephorales	Thelephoraceae	Tomentella		1	0	1	EcM	-
2189	Fungi	Dikarya	Basidiomycota	Agaricomycetes	Agaricales	Tricholomataceae			1	0	1	Unknown	-
2191	Fungi	Dikarya	Ascomycota						8	0	8	Unknown	-
2193	Fungi	Dikarya	Ascomycota	Dothideomycetes	Pleosporales				2	0	2	Unknown	-
2203	Fungi	Dikarya	Ascomycota						1	0	1	Unknown	-
2207	Fungi	Dikarya	Ascomycota	Sordariomycetes	Sordariales	Lasiosphaeriaceae			2	1	1	Unknown	-
2213	Fungi	Dikarya	Ascomycota	Eurotiomycetes	Eurotiales	Elaphomycetaceae	Elaphomyces		2	2	0	EcM	-
2215	Fungi	Dikarya	Basidiomycota	Tremellomycetes	Tremellales				3	0	3	Unknown	-
2227	Fungi		Glomeromycota	Glomeromycetes	Glomerales	Glomeraceae			1	0	1	AM	-
2229	Fungi	Dikarya	Basidiomycota	Agaricomycetes	Agaricales	Entolomataceae	Entoloma		1	0	1	Unknown	-
2233	Fungi	Dikarya	Ascomycota						4	0	4	Unknown	-
2237	Fungi	Dikarya	Basidiomycota	Agaricomycetes					1	0	1	Unknown	-
2239	Fungi	Dikarya	Ascomycota	Dothideomycetes	Pleosporales				1	0	1	Unknown	-
2241	Fungi	Dikarya	Basidiomycota	Agaricomycetes	Trechisporales	'Trechisporaceae'	Trechispora		2	0	2	Unknown	-
2245	Fungi	Dikarya	Ascomycota						1	0	1	Unknown	-
2251	Fungi	Dikarya	Ascomycota	Sordariomycetes	Hypocreales				1	0	1	Unknown	-
2257	Fungi	Dikarya	Basidiomycota	Agaricomycetes	Corticiales	Corticiaceae	Hyphoderma	Hyphoderma nudicephalum	1	0	1	Unknown	-
2259	Fungi	Dikarya	Basidiomycota	Agaricomycetes	Hymenochaetales	Hymenochaetaceae			18	0	18	Unknown	-
2265	Fungi	Dikarya	Ascomycota						1	0	1	Unknown	-
2293	Fungi	Dikarya	Ascomycota						2	0	2	Unknown	-
2299	Fungi	Dikarya	Ascomycota						1	0	1	Unknown	-
2301	Fungi	Dikarya	Basidiomycota						1	0	1	Unknown	-
2309	Fungi	Dikarya	Ascomycota	Eurotiomycetes	Chaetothyriales	Herpotrichiellaceae			2	0	2	Unknown	-
2313	Fungi				Mucorales	Mucoraceae	Mucor		1	0	1	Unknown	-
2331	Fungi	Dikarya	Ascomycota	Sordariomycetes	Diaporthales	Diaporthaceae	Diaporthe		1	0	1	Unknown	-
2335	Fungi	Dikarya	Ascomycota	Leotiomycetes	Helotiales				1	0	1	Unknown	-
2339	Fungi	Dikarya	Ascomycota						1	1	0	Unknown	-
2343	Fungi	Dikarya	Basidiomycota	Agaricomycetes					1	1	0	Unknown	-
2347	Fungi		Glomeromycota	Glomeromycetes	Glomerales	Glomeraceae			8	0	8	AM	-
2353	Fungi	Dikarya	Ascomycota						2	2	0	Unknown	-
2355	Fungi	Dikarya	Ascomycota						1	0	1	Unknown	-
2367	Fungi				Mucorales	Mucoraceae	Mucor		1	0	1	Unknown	-
2369	Fungi	Dikarya	Ascomycota						6	1	5	Unknown	-
2371	Fungi		Glomeromycota	Glomeromycetes	Glomerales	Glomeraceae			1	0	1	AM	-
2373	Fungi	Dikarya	Basidiomycota						2	0	2	Unknown	-
2391	Fungi	Dikarya	Ascomycota	Geoglossomycetes	Geoglossales	Geoglossaceae	Trichoglossum		12	0	12	Unknown	-
2397	Fungi		Glomeromycota	Glomeromycetes	Glomerales	Glomeraceae			1	0	1	AM	-
2403	Fungi	Dikarya	Ascomycota	Leotiomycetes					1	0	1	Unknown	-
2409	Fungi				Mortierellales	Mortierellaceae	Mortierella		1	1	0	Unknown	-
2413	Fungi	Dikarya	Basidiomycota	Agaricomycetes	Cantharellales	Cantharellaceae			3	3	0	EcM	-
2415	Fungi	Dikarya	Ascomycota	Sordariomycetes					6	1	5	Unknown	-
2417	Fungi	Dikarya	Basidiomycota	Agaricomycetes	Agaricales	Cortinariaceae	Cortinarius		2	1	1	EcM	-
2421	Fungi	Dikarya	Ascomycota	Sordariomycetes					1	0	1	Unknown	-
2427	Fungi	Dikarya	Basidiomycota	Agaricomycetes	Russulales	Russulaceae			1	1	0	EcM	-
2435	Fungi	Dikarya	Basidiomycota	Agaricomycetes	Sebacinales				2	1	1	Unknown	-
2437	Fungi	Dikarya	Ascomycota						22	0	22	Unknown	-
2439	Fungi	Dikarya	Ascomycota						2	0	2	Unknown	-
2451	Fungi	Dikarya	Ascomycota						1	0	1	Unknown	-
2453	Fungi	Dikarya	Ascomycota						1	0	1	Unknown	-
2459	Fungi	Dikarya	Ascomycota	Eurotiomycetes	Chaetothyriales				18	2	16	Unknown	-
2469	Fungi	Dikarya	Ascomycota	Eurotiomycetes					1	1	0	Unknown	-
2481	Fungi	Dikarya	Ascomycota	Geoglossomycetes	Geoglossales	Geoglossaceae	Geoglossum		8	0	8	Unknown	-
2497	Fungi		Glomeromycota	Glomeromycetes	Glomerales	Glomeraceae	Glomus	Glomus custos	3	0	3	AM	-
2499	Fungi	Dikarya	Ascomycota	Leotiomycetes	Helotiales				1	0	1	Unknown	-
2503	Fungi	Dikarya	Ascomycota	Leotiomycetes					5	1	4	Unknown	-
2509	Fungi		Glomeromycota	Glomeromycetes	Glomerales	Glomeraceae			1	0	1	AM	-
2511	Fungi	Dikarya	Ascomycota						2	0	2	Unknown	-
2513	Fungi	Dikarya	Basidiomycota	Agaricomycetes	Polyporales				1	1	0	Unknown	-
2519	Fungi	Dikarya	Basidiomycota	Agaricomycetes					4	0	4	Unknown	-
2525	Fungi	Dikarya	Basidiomycota	Agaricomycetes	Russulales	Russulaceae	Russula	Russula sororia	26	9	17	EcM	Both Fagaceae and Other plants
2535	Fungi		Glomeromycota	Archaeosporomycetes	Archaeosporales	Ambisporaceae	Ambispora	Ambispora callosa	1	0	1	AM	-
2547	Fungi	Dikarya	Ascomycota						3	1	2	Unknown	-
2553	Fungi	Dikarya	Basidiomycota	Agaricomycetes	Cantharellales	Clavulinaceae			1	1	0	Unknown	-
2555	Fungi	Dikarya	Basidiomycota	Agaricomycetes					2	0	2	Unknown	-
2557	Fungi	Dikarya	Ascomycota						2	0	2	Unknown	-
2561	Fungi	Dikarya	Ascomycota	Geoglossomycetes	Geoglossales	Geoglossaceae	Trichoglossum		2	0	2	Unknown	-
2569	Fungi	Dikarya	Ascomycota	Eurotiomycetes					6	0	6	Unknown	-
2571	Fungi	Dikarya	Ascomycota						1	0	1	Unknown	-
2575	Fungi	Dikarya	Ascomycota	Sordariomycetes					1	0	1	Unknown	-
2577	Fungi	Dikarya	Basidiomycota	Agaricomycetes	Russulales	Russulaceae	Russula		4	2	2	EcM	-
2583	Fungi	Dikarya	Ascomycota	Sordariomycetes					1	0	1	Unknown	-
2589	Fungi	Dikarya	Basidiomycota	Agaricomycetes	Thelephorales	Thelephoraceae	Tomentella		1	1	0	EcM	-
2591	Fungi	Dikarya	Ascomycota						22	4	18	Unknown	-
2595	Fungi	Dikarya	Basidiomycota	Agaricomycetes	Agaricales	Hygrophoraceae			1	0	1	Unknown	-
2597	Fungi	Dikarya	Ascomycota						1	0	1	Unknown	-
2599	Fungi	Dikarya	Ascomycota						3	0	3	Unknown	-
2601	Fungi	Dikarya	Basidiomycota	Agaricomycetes	Agaricales	Tricholomataceae			1	0	1	Unknown	-
2607	Fungi	Dikarya	Basidiomycota	Agaricomycetes	Agaricales				1	0	1	Unknown	-
2611	Fungi	Dikarya	Ascomycota	Sordariomycetes	Hypocreales	Hypocreaceae			1	1	0	Unknown	-
2613	Fungi		Glomeromycota	Glomeromycetes	Glomerales	Glomeraceae	Glomus		11	0	11	AM	-
2617	Fungi	Dikarya	Ascomycota	Leotiomycetes	Helotiales				1	0	1	Unknown	-
2619	Fungi	Dikarya	Ascomycota	Sordariomycetes					1	0	1	Unknown	-
2627	Fungi	Dikarya	Basidiomycota	Agaricomycetes	Agaricales				1	0	1	Unknown	-
2631	Fungi	Dikarya	Ascomycota	Sordariomycetes					1	0	1	Unknown	-
