# Supplementary material for: Diversity and Spatial Structure of Belowground Plant–Fungal Symbiosis in a Mixed Subtropical Forest of Ectomycorrhizal and Arbuscular Mycorrhizal Plants
Source: PLoS One. 2014 Jan 28;9(1):e86566. doi: 10.1371/journal.pone.0086566 (PMC3904951; doi:10.1371/journal.pone.0086566)
Supplement: Data S5 — Matrix representing the symbiosis of plant species and fungal OTUs. (XLSX) [file pone.0086566.s013.xlsx]

## Sheet: Identity.95
Host plant	OTU_1	OTU_5	OTU_7	OTU_13	OTU_25	OTU_27	OTU_29	OTU_33	OTU_45	OTU_49	OTU_59	OTU_67	OTU_71	OTU_77	OTU_79	OTU_87	OTU_97	OTU_101	OTU_103	OTU_111	OTU_113	OTU_115	OTU_129	OTU_131	OTU_133	OTU_135	OTU_137	OTU_143	OTU_145	OTU_147	OTU_153	OTU_159	OTU_165	OTU_167	OTU_169	OTU_179	OTU_181	OTU_195	OTU_201	OTU_203	OTU_209	OTU_211	OTU_219	OTU_223	OTU_225	OTU_227	OTU_229	OTU_243	OTU_245
Acer_sp1	0	0	0	0	0	0	0	0	0	0	0	0	0	0	0	0	0	0	0	0	0	0	0	0	0	0	0	0	0	0	0	0	0	0	0	0	0	0	0	0	0	0	0	0	0	0	0	0	0
Actinidia_sp	0	0	0	0	0	0	0	0	0	3	0	0	0	0	0	0	0	0	0	0	0	0	0	0	0	0	2	0	0	0	0	0	0	0	0	0	0	0	0	0	0	0	0	0	0	1	0	0	0
Ampelopsis_sp	0	0	0	0	0	0	0	0	0	0	0	0	0	0	0	0	0	0	0	0	0	0	0	0	0	0	0	0	0	0	0	0	0	0	0	0	0	0	0	0	0	0	0	0	0	0	0	0	0
Anodendron_affine	0	0	0	0	0	0	0	0	0	0	0	0	0	0	0	0	0	0	0	0	0	0	0	0	0	0	0	0	0	0	0	0	0	0	0	0	0	0	0	0	0	0	0	0	0	0	0	0	0
Ardisia_crenata	0	0	0	0	0	0	0	0	0	0	0	0	0	0	0	0	0	0	0	0	0	0	0	0	0	0	0	0	0	0	0	0	0	0	0	0	0	0	0	0	0	0	0	0	0	0	0	0	0
Camellia_japonica	0	0	0	0	0	0	0	0	0	1	0	0	0	0	0	0	0	0	0	0	0	0	0	0	0	0	1	0	0	0	0	0	0	0	0	0	0	0	0	0	0	0	0	0	0	0	0	0	0
Castanopsis_sieboldii	1	0	0	0	1	0	0	0	0	2	0	0	3	0	0	0	0	1	0	1	0	0	1	1	0	0	0	0	0	0	1	0	0	0	0	0	0	0	0	0	2	0	0	0	2	0	0	0	0
Cinnamomum_tenuifolium	0	0	1	0	0	0	0	0	0	2	0	0	0	0	0	0	0	0	0	0	0	0	0	0	0	0	0	0	0	0	0	0	0	0	0	0	0	0	0	0	0	0	0	0	0	0	0	0	0
Cleyera_japonica	0	0	0	0	0	0	0	0	0	1	0	0	2	0	0	0	0	0	0	0	0	0	0	0	0	0	0	0	0	0	0	0	1	0	0	0	1	0	0	0	0	0	0	0	0	0	0	0	0
Diospyros_sp	0	0	0	0	0	0	0	0	0	2	0	0	0	0	0	0	0	0	0	0	0	0	0	0	0	0	0	0	0	0	0	1	0	0	0	0	0	0	0	0	0	0	0	0	0	0	0	0	0
Distylium_racemosum	1	0	0	0	0	0	0	0	0	4	0	0	0	0	0	0	0	0	0	0	0	0	0	0	0	0	4	0	0	0	0	0	0	0	0	0	0	0	0	0	0	0	0	0	3	0	0	0	0
Eurya_japonica	0	0	0	0	0	0	0	0	0	0	0	0	0	0	0	0	0	0	0	0	0	0	0	0	0	1	1	0	0	0	0	0	0	0	0	0	0	0	0	1	0	0	0	0	0	0	0	0	0
Ficus_sp	1	0	0	0	0	0	0	1	0	0	0	0	0	0	0	0	0	0	0	0	0	0	0	0	1	0	1	0	0	0	0	0	1	0	0	0	0	0	0	0	0	0	0	0	0	0	1	0	0
Hypnales_sp	0	0	0	0	0	0	0	0	0	0	0	0	0	0	0	0	0	0	0	0	0	0	0	0	0	0	0	0	0	0	0	0	0	0	0	0	0	0	0	0	0	0	0	0	0	0	0	0	0
Kadsura_japonica	0	0	0	0	0	0	0	0	0	0	0	0	0	0	0	0	0	0	0	0	0	0	0	0	0	0	0	0	0	0	0	0	0	0	0	0	0	0	0	0	0	0	0	0	0	0	0	0	0
Lithocarpus_edulis	3	0	0	0	0	0	0	0	0	1	0	0	0	0	0	0	0	0	0	0	0	0	0	0	0	0	0	0	0	0	0	0	0	0	0	0	0	1	0	0	0	0	0	0	1	0	0	0	0
Litsea_sp	1	0	1	2	0	0	0	0	0	7	0	0	1	0	0	0	0	0	0	0	0	0	0	0	0	1	0	0	0	0	0	0	0	0	0	0	0	0	0	0	0	1	0	0	2	0	0	0	0
Lonicera_sp	0	0	0	0	0	0	0	0	0	1	0	0	0	0	0	0	0	0	0	0	0	0	0	0	0	0	0	0	0	0	0	0	0	0	0	0	0	0	0	0	0	0	0	0	0	0	0	0	0
Machilus_japonica	0	0	0	1	0	0	0	0	2	5	0	0	0	1	1	0	1	0	0	0	0	0	0	0	0	0	1	0	0	0	0	0	0	0	0	0	0	0	1	1	0	0	0	0	0	0	0	0	0
Meliosma_rigida	0	0	0	0	0	0	0	0	0	3	0	0	0	0	0	0	0	0	0	0	0	0	0	0	0	0	1	0	0	0	0	0	0	0	1	0	2	0	0	0	0	0	0	0	0	0	0	0	0
Mitchella_undulata	0	0	0	0	0	0	0	0	0	0	0	0	0	0	0	0	0	0	0	0	0	0	0	0	0	0	0	0	0	0	0	0	0	0	0	0	0	0	0	0	0	0	0	0	0	0	0	0	0
Morinda_umbellata	0	0	0	0	0	0	0	0	0	1	0	0	0	0	0	0	0	0	0	0	0	0	0	0	0	0	2	0	0	0	1	0	0	0	0	0	0	0	0	0	0	0	0	0	0	0	0	0	0
Myrsine_seguinii	1	0	0	0	0	0	0	0	0	0	0	0	0	0	0	0	0	0	0	0	0	0	0	0	0	0	2	0	0	0	0	0	0	0	0	0	0	0	0	0	0	0	0	0	0	0	0	0	0
Neolitsea_sericea	1	0	0	0	0	0	0	0	0	25	0	0	0	0	0	0	0	0	0	0	0	0	0	0	0	1	8	0	0	0	0	0	0	0	0	0	0	0	0	0	0	0	0	0	0	0	0	0	0
Parthenocissus_tricuspidata	0	0	0	0	0	0	0	0	0	3	0	0	1	0	0	0	0	0	1	0	0	0	0	0	0	0	3	0	0	0	0	0	0	0	0	0	0	0	0	0	0	0	0	0	1	1	0	0	0
Quercus_salicina	4	0	0	0	0	0	0	0	0	0	0	1	2	0	0	0	0	0	0	0	0	0	0	0	0	0	0	0	0	0	0	0	0	0	0	1	0	0	0	0	2	0	1	0	1	0	0	0	0
Rhamnaceae_sp	0	0	0	0	0	0	0	0	0	0	0	0	0	0	0	0	0	0	0	0	0	0	0	0	0	0	0	0	0	0	0	0	0	0	0	0	0	0	0	0	0	0	0	0	0	0	0	0	0
Schefflera_octophylla	0	0	0	0	0	0	0	0	0	1	0	0	1	0	0	0	0	0	0	0	0	0	0	0	0	0	4	0	0	0	0	0	0	0	0	0	0	0	0	0	1	0	0	0	0	0	0	0	0
Stewartia_monadelpha	1	0	0	0	0	0	0	0	0	5	0	0	0	0	0	0	0	0	0	0	0	0	0	0	0	0	5	0	0	0	0	0	0	0	0	0	0	0	0	0	0	0	0	0	1	0	0	0	0
Styrax_japonica	0	1	0	1	0	2	0	0	0	6	1	0	2	0	0	0	0	0	0	0	0	0	0	0	0	0	23	0	0	1	0	0	0	0	0	0	1	0	0	0	0	0	0	0	0	0	0	0	0
Symplocos_sp	0	0	0	0	0	0	0	0	0	2	0	0	4	0	0	1	0	0	0	0	0	0	0	0	0	0	10	0	0	0	0	0	0	1	0	0	0	0	0	0	0	0	0	0	0	0	0	0	0
Ternstroemia_gymnanthera	0	0	0	0	0	0	0	0	0	2	0	0	0	0	0	0	0	0	0	0	0	0	0	0	0	0	0	0	0	0	0	0	0	0	0	0	0	0	0	0	0	0	0	0	0	0	0	0	0
Thymelaeaceae_sp	0	0	0	0	0	0	0	0	0	0	0	0	0	0	0	0	0	0	0	0	0	0	0	0	0	0	0	0	0	0	0	0	0	0	0	0	0	0	0	0	0	0	0	0	0	0	0	0	0
Trachelospermum_asiaticum	0	0	0	0	0	0	1	0	0	7	0	0	0	0	0	0	0	0	0	0	0	1	0	0	0	0	10	1	0	0	0	3	0	0	0	0	0	0	0	0	0	0	0	1	0	0	0	1	0
Vernicia_cordata	0	0	0	0	0	0	0	0	0	26	0	0	1	0	0	0	0	0	0	0	1	1	0	0	0	0	3	0	1	0	0	2	0	0	0	0	0	0	0	0	0	0	0	0	0	0	0	0	1
Zanthoxylum_sp	0	0	0	0	0	0	0	0	0	3	0	0	0	0	0	0	0	0	0	0	0	0	0	0	0	0	1	0	0	0	0	0	0	0	0	0	0	0	0	0	0	0	0	0	0	0	0	0	0
[truncated: 531 more columns]

## Sheet: Identity.97
Plant	OTU_1	OTU_3	OTU_5	OTU_21	OTU_27	OTU_37	OTU_39	OTU_49	OTU_51	OTU_61	OTU_63	OTU_67	OTU_71	OTU_73	OTU_87	OTU_93	OTU_107	OTU_115	OTU_117	OTU_119	OTU_121	OTU_129	OTU_135	OTU_137	OTU_145	OTU_165	OTU_169	OTU_171	OTU_181	OTU_199	OTU_201	OTU_203	OTU_211	OTU_217	OTU_219	OTU_225	OTU_227	OTU_245	OTU_249	OTU_257	OTU_265	OTU_271	OTU_277	OTU_283	OTU_293	OTU_315	OTU_333	OTU_337	OTU_347
Acer_sp1	0	0	0	0	0	0	0	0	0	0	0	0	0	0	0	0	0	1	0	0	0	0	0	0	0	0	0	0	0	0	0	0	0	0	0	0	0	0	0	0	0	0	0	0	0	1	0	0	0
Actinidia_sp	2	0	1	0	0	0	0	0	0	0	0	0	0	0	0	0	0	0	0	0	0	0	0	0	0	0	0	0	0	0	0	0	0	0	0	0	0	0	1	0	0	0	0	0	0	0	0	0	0
Ampelopsis_sp	0	0	0	0	0	0	0	0	0	0	0	0	0	0	0	0	0	0	0	0	0	0	0	0	0	0	0	0	0	0	0	0	0	0	0	0	0	0	0	0	0	1	0	0	0	0	0	0	0
Anodendron_affine	0	0	0	0	0	0	0	0	0	0	0	0	0	0	0	0	0	0	0	0	0	0	0	1	0	0	0	0	0	0	0	0	0	0	0	0	0	0	0	0	0	0	0	0	0	0	0	0	0
Ardisia_crenata	0	0	0	0	0	0	0	0	0	0	0	0	0	0	0	0	0	0	0	0	0	0	0	0	0	0	0	0	0	0	0	0	0	0	0	0	0	0	0	0	0	0	0	0	0	0	0	0	0
Camellia_japonica	0	0	0	0	0	0	0	0	0	0	0	0	0	0	0	0	0	0	0	0	0	0	0	0	0	0	0	0	0	0	0	0	0	0	0	0	0	0	1	0	0	1	0	0	0	0	0	1	0
Castanopsis_sieboldii	0	5	0	0	0	1	0	0	1	0	0	0	0	0	0	0	0	2	0	0	0	0	0	3	0	0	0	0	0	2	0	1	0	0	0	0	0	0	0	0	0	0	0	0	0	0	0	0	0
Cinnamomum_tenuifolium	0	0	0	0	0	0	0	0	0	1	0	0	0	0	0	0	0	0	0	0	0	0	0	0	0	0	0	0	0	0	0	0	0	0	0	0	0	0	2	0	0	1	0	0	0	0	0	0	0
Cleyera_japonica	1	0	0	0	0	0	0	0	0	0	0	0	0	0	0	0	0	0	0	0	0	0	0	0	0	0	0	0	0	0	0	1	0	0	0	1	0	0	1	0	0	0	0	0	0	0	0	0	0
Diospyros_sp	0	0	0	0	0	0	0	0	0	0	0	0	0	0	0	0	0	0	0	0	0	0	0	0	0	0	0	0	0	0	0	0	0	0	0	0	0	0	0	0	0	0	0	0	0	0	0	0	0
Distylium_racemosum	1	0	0	0	0	0	0	0	0	0	0	0	0	0	1	0	0	0	0	0	0	0	0	0	1	0	0	0	1	0	0	0	0	0	0	0	0	0	1	0	0	2	0	0	0	0	0	1	0
Eurya_japonica	0	0	0	0	0	0	0	1	0	0	0	0	0	0	0	0	0	0	0	0	0	0	0	0	0	0	0	0	0	0	0	0	0	0	0	0	0	0	0	0	0	0	0	0	0	0	0	0	0
Ficus_sp	0	0	0	0	0	0	0	0	0	0	0	0	0	0	0	0	0	2	0	0	0	0	0	2	0	0	0	0	1	0	0	3	0	0	0	1	1	0	1	0	0	0	0	0	1	0	0	0	0
Hypnales_sp	0	0	0	0	0	0	0	0	0	0	0	0	0	0	0	0	0	0	0	0	0	0	0	0	0	0	0	0	0	0	0	0	0	0	0	1	0	0	1	0	0	0	0	0	0	0	0	0	0
Kadsura_japonica	0	0	0	0	0	0	0	0	0	0	0	0	0	0	0	0	0	0	0	0	0	0	0	0	0	0	0	0	0	0	0	0	0	0	0	0	0	0	0	0	1	1	0	0	0	0	0	0	0
Lithocarpus_edulis	0	0	0	0	0	0	0	0	0	0	0	0	0	0	0	0	0	0	0	0	0	0	0	0	0	0	0	0	0	0	0	1	0	0	0	0	0	0	1	0	0	0	0	0	1	0	0	0	0
Litsea_sp	1	0	1	0	0	0	0	1	0	0	0	0	0	0	0	2	0	0	0	0	1	0	0	0	0	0	0	0	0	0	0	0	0	0	0	0	0	0	0	0	0	1	0	0	1	4	0	1	0
Lonicera_sp	0	0	1	0	0	0	0	0	0	0	0	0	0	0	0	0	0	0	0	0	0	0	0	1	0	0	0	0	0	0	0	0	1	0	0	0	0	0	0	0	0	1	0	0	0	0	0	0	0
Machilus_japonica	1	0	0	0	4	0	1	1	0	0	0	0	0	0	0	0	0	0	1	0	0	0	0	2	0	0	0	0	0	0	0	0	0	0	0	0	0	0	3	0	0	0	0	0	1	0	0	0	0
Meliosma_rigida	1	0	0	0	0	0	0	0	0	0	0	0	0	0	0	0	0	0	0	0	0	0	0	0	0	0	0	0	0	0	0	0	0	0	0	0	0	0	0	0	0	0	0	0	0	0	0	0	0
Mitchella_undulata	0	0	0	0	0	0	0	0	0	0	0	0	0	0	0	0	0	0	0	0	0	0	0	0	0	0	0	0	0	0	0	0	0	0	0	0	0	0	1	0	0	0	0	0	0	0	0	0	0
Morinda_umbellata	0	0	0	0	0	0	0	0	0	0	0	0	0	0	0	0	0	0	0	0	0	0	0	0	0	0	0	0	0	0	0	0	0	0	0	0	0	0	0	0	0	0	0	0	1	0	0	0	0
Myrsine_seguinii	1	0	0	0	0	0	0	0	0	0	0	0	1	0	0	0	0	0	0	0	0	0	0	0	0	0	0	0	0	0	0	0	0	0	0	0	1	0	0	0	0	0	0	0	0	0	0	0	0
Neolitsea_sericea	2	0	0	0	0	0	0	1	0	0	0	0	0	0	0	0	0	0	0	0	0	0	1	0	0	1	0	0	1	0	0	0	0	0	0	0	0	0	1	1	0	1	0	0	0	1	0	0	0
Parthenocissus_tricuspidata	4	0	0	0	0	0	0	0	0	0	0	0	0	0	0	1	0	0	0	0	0	0	0	0	0	0	0	0	0	0	0	1	0	0	0	0	0	0	0	0	0	2	0	0	0	0	1	0	0
Quercus_salicina	1	0	0	1	0	0	0	0	0	0	0	1	0	0	0	0	0	0	0	0	0	0	0	2	0	0	0	0	0	0	0	0	0	0	0	1	1	0	1	0	0	0	0	0	0	0	0	1	0
Rhamnaceae_sp	0	0	0	0	0	0	0	0	0	0	0	0	0	0	0	0	0	0	0	0	0	0	0	0	0	0	0	0	0	0	0	0	0	0	0	0	0	0	0	0	0	0	0	0	0	0	0	0	0
Schefflera_octophylla	1	0	0	0	0	0	0	0	0	0	0	0	1	0	0	0	0	1	0	1	0	0	0	0	0	0	0	0	0	0	0	0	0	0	0	0	0	0	0	0	0	0	0	0	0	0	0	0	0
Stewartia_monadelpha	4	0	0	0	0	0	0	0	0	0	1	0	0	0	0	0	0	0	0	0	0	0	0	0	0	0	0	0	0	0	0	0	0	0	1	0	0	0	0	0	0	1	0	0	2	0	0	0	0
Styrax_japonica	8	0	5	0	0	0	0	1	0	0	0	0	0	0	0	3	1	1	0	0	0	0	0	0	0	0	0	0	1	0	0	0	0	2	0	0	0	1	2	0	2	0	0	1	0	2	0	0	0
Symplocos_sp	3	0	1	0	0	0	0	1	0	0	0	0	0	1	0	1	0	0	0	0	0	0	0	1	0	0	0	0	0	0	1	0	0	0	1	1	0	0	2	0	1	0	0	0	0	0	0	0	0
Ternstroemia_gymnanthera	0	0	0	0	0	0	0	0	0	0	0	0	0	0	0	0	0	0	0	0	0	0	0	0	0	0	0	0	0	0	0	0	0	0	0	0	0	0	0	0	0	0	0	0	0	0	0	0	0
Thymelaeaceae_sp	0	0	0	0	0	0	0	0	0	0	0	0	0	0	0	0	0	0	0	0	0	0	0	0	0	0	0	0	0	0	0	0	0	0	0	0	0	0	0	0	0	0	0	0	0	0	0	0	0
Trachelospermum_asiaticum	1	0	0	0	0	0	0	0	0	0	0	0	0	0	0	0	0	1	0	0	0	0	0	5	0	0	1	0	3	0	0	2	0	0	0	0	0	0	9	0	0	3	1	0	0	0	0	0	0
Vernicia_cordata	4	0	1	0	0	0	0	0	0	0	0	0	0	0	0	0	0	0	0	0	0	1	0	0	0	0	0	1	19	0	0	0	0	2	0	1	0	0	2	0	0	3	0	1	0	0	0	0	1
Zanthoxylum_sp	0	0	0	0	0	0	0	0	0	0	0	0	0	0	0	0	0	0	0	0	0	0	0	0	0	0	0	0	1	0	0	0	0	0	0	0	0	0	0	0	0	1	0	0	0	0	0	0	0
[truncated: 754 more columns]

## Sheet: N sample
Plant species	Family	N (root sample)
Acer sp.	Aceraceae	2
Actinidia sp.	Actinidiaceae	11
Anodendron affine	Apocynaceae	1
Trachelospermum asiaticum	Apocynaceae	68
Schefflera octophylla	Araliaceae	17
Lonicera sp.	Caprifoliaceae	16
Diospyros sp.	Ebenaceae	4
Vernicia cordata	Euphorbiaceae	75
Castanopsis sieboldii	Fagaceae	107
Lithocarpus edulis	Fagaceae	41
Quercus salicina	Fagaceae	66
Distylium racemosum	Hamamelidaceae	16
Hypnales sp.	Hypnales	1
Cinnamomum tenuifolium	Lauraceae	12
Litsea sp.	Lauraceae	49
Machilus japonica	Lauraceae	43
Neolitsea sericea	Lauraceae	56
Ficus sp.	Moraceae	43
Ardisia crenata	Myrsinaceae	1
Myrsine seguinii	Myrsinaceae	8
Rhamnaceae sp.	Rhamnaceae	2
Mitchella undulata	Rubiaceae	1
Morinda umbellata	Rubiaceae	8
Zanthoxylum sp.	Rutaceae	10
Meliosma rigida	Sabiaceae	10
Kadsura japonica	Schisandraceae	7
Styrax japonica	Styracaceae	69
Symplocos sp.	Symplocaceae	35
Camellia japonica	Theaceae	4
Cleyera japonica	Theaceae	12
Eurya japonica	Theaceae	5
Stewartia monadelpha	Theaceae	18
Ternstroemia gymnanthera	Theaceae	2
Thymelaeaceae sp.	Thymelaeaceae	1
Ampelopsis sp.	Vitaceae	1
Parthenocissus tricuspidata	Vitaceae	27

## Sheet: Identity95.rarefaction.50reads
Host plant	OTU_15	OTU_33	OTU_49	OTU_145	OTU_159	OTU_203	OTU_245	OTU_271	OTU_537	OTU_691	OTU_711	OTU_725	OTU_749	OTU_753	OTU_805	OTU_819	OTU_839	OTU_877	OTU_927	OTU_963	OTU_979	OTU_993	OTU_1013	OTU_1021	OTU_1027	OTU_1033	OTU_1059	OTU_1075	OTU_1087	OTU_1139	OTU_1161	OTU_1209	OTU_1211	OTU_1221	OTU_1223	OTU_1225	OTU_1263	OTU_1361	OTU_1371	OTU_1381	OTU_1399	OTU_1527	OTU_1565	OTU_1571	OTU_1631	OTU_1667	OTU_1677	OTU_1697	OTU_1717
Acer_sp1	0	0	1	0	0	0	0	0	0	0	0	0	0	0	0	0	0	0	0	0	0	0	0	0	0	0	0	0	0	0	0	0	0	0	0	0	0	0	0	0	0	0	0	0	0	0	0	0	0
Actinidia_sp	0	0	2	0	0	0	0	0	0	0	0	0	0	0	0	0	0	2	0	2	2	1	0	0	0	0	0	0	2	0	0	0	3	0	0	0	0	2	0	0	0	0	0	0	1	2	0	0	0
Ampelopsis_sp	0	0	0	0	0	0	0	0	0	0	0	0	0	0	0	0	0	0	0	0	0	0	0	0	0	0	0	0	0	0	0	0	0	0	0	0	0	0	0	0	0	0	0	0	0	0	0	0	0
Ardisia_crenata	0	0	0	0	0	0	0	0	0	0	0	0	0	0	0	0	0	0	0	0	0	0	0	0	0	0	0	0	0	0	0	0	0	0	0	0	0	0	0	0	0	0	0	0	0	0	0	0	0
Camellia_japonica	0	0	2	0	0	0	0	0	0	0	0	0	0	0	0	0	0	0	0	0	0	0	0	0	0	0	0	0	0	0	1	2	0	0	0	0	0	0	0	0	0	0	0	0	0	0	0	0	0
Castanopsis_sieboldii	0	0	4	0	0	0	0	0	0	0	0	0	0	0	0	0	0	0	0	0	0	0	0	0	0	0	0	0	0	0	0	0	0	0	0	0	0	0	0	0	0	0	0	0	0	0	1	0	0
Cinnamomum_tenuifolium	0	0	3	0	0	0	0	0	2	0	0	3	1	1	0	0	0	0	0	0	0	0	0	0	0	0	0	1	0	0	0	0	5	0	0	0	0	0	1	1	0	0	0	3	0	1	2	0	0
Cleyera_japonica	0	0	2	0	0	0	0	0	0	0	0	0	0	0	0	0	0	0	0	0	0	0	0	0	0	1	0	0	0	0	0	0	1	0	0	0	0	0	0	0	0	0	0	0	0	1	0	0	0
Diospyros_sp	0	0	1	0	0	0	0	1	0	0	0	0	0	0	0	0	0	1	0	1	0	0	0	0	0	0	0	0	1	0	0	0	2	0	0	0	0	1	1	0	0	0	0	0	0	0	0	0	0
Distylium_racemosum	0	0	4	0	0	0	0	0	0	0	0	0	0	1	1	0	0	0	0	1	0	1	0	0	0	0	0	0	0	0	0	0	1	0	0	0	0	0	0	0	3	0	0	0	0	3	2	0	0
Eurya_japonica	0	0	0	0	0	1	0	0	0	0	0	0	0	0	1	0	0	0	0	0	0	0	0	0	0	0	0	0	0	0	0	0	0	0	0	0	0	0	0	0	0	0	0	0	0	0	0	0	0
Ficus_sp	0	1	1	0	0	0	0	0	0	0	0	0	0	0	1	0	0	0	0	1	0	1	0	0	0	0	0	0	0	0	0	0	0	0	0	0	0	0	0	0	0	0	0	0	1	0	0	0	0
Hypnales_sp	0	0	0	0	0	0	0	0	0	0	0	0	0	0	0	0	0	0	0	0	0	0	0	0	0	0	0	0	0	0	0	0	0	0	0	0	0	0	0	0	0	0	0	0	0	0	0	0	0
Kadsura_japonica	0	0	0	0	0	0	0	1	0	0	0	0	0	0	1	0	1	1	0	1	0	0	0	0	0	0	0	0	1	0	0	0	2	0	1	0	0	2	1	0	0	0	0	0	0	0	0	0	0
Lithocarpus_edulis	0	0	2	0	0	0	0	0	0	0	0	0	0	0	0	0	0	0	0	0	0	0	0	0	0	0	0	0	0	0	0	0	0	0	0	0	0	0	0	0	0	0	0	0	0	0	0	0	0
Litsea_sp	0	0	11	0	0	3	0	0	0	1	0	0	0	2	4	0	0	0	0	3	0	1	0	0	1	0	0	0	1	0	0	0	6	1	0	1	1	1	0	0	0	2	0	0	1	5	0	0	0
Lonicera_sp	0	0	2	0	0	0	0	3	0	0	1	0	0	1	2	0	0	0	0	1	1	0	0	1	0	0	0	0	0	0	0	0	5	0	0	0	0	0	1	1	0	0	0	1	1	1	0	0	0
Machilus_japonica	0	0	6	0	0	1	0	3	1	1	0	0	0	3	4	0	0	3	0	5	0	1	0	1	0	1	0	1	1	0	0	0	5	0	0	0	0	0	1	1	0	3	0	2	1	6	1	2	0
Meliosma_rigida	0	0	5	0	0	0	0	0	0	0	2	0	0	4	0	0	0	0	0	2	0	0	0	0	0	0	1	0	1	0	0	0	2	0	0	0	0	1	0	0	0	0	0	0	0	0	1	0	0
Mitchella_undulata	0	0	0	0	0	0	0	0	0	0	0	0	0	0	0	0	0	0	0	0	0	0	0	0	0	0	0	0	0	0	0	0	0	0	0	0	0	0	0	0	0	0	0	0	0	0	0	0	0
Morinda_umbellata	0	0	2	0	0	0	0	0	0	0	2	0	0	2	0	0	0	0	0	0	0	0	0	0	0	0	0	0	0	0	0	0	1	0	0	0	0	0	0	0	0	0	0	0	0	0	0	0	0
Myrsine_seguinii	0	0	0	0	0	0	0	0	0	0	0	0	0	0	0	0	0	0	0	0	0	0	0	0	0	0	0	0	0	0	0	0	0	0	0	0	0	0	0	0	0	0	0	0	0	0	1	0	0
Neolitsea_sericea	1	0	28	0	1	0	0	2	0	1	0	0	0	6	1	0	2	2	0	3	8	2	0	0	0	2	0	0	0	0	1	0	8	0	0	0	0	0	0	0	1	0	0	0	1	7	2	1	0
Parthenocissus_tricuspidata	0	0	5	0	0	1	0	0	0	0	0	0	0	0	1	0	0	1	0	3	0	0	0	0	0	0	0	0	0	0	0	0	5	0	0	0	0	0	0	1	0	0	0	0	0	0	1	0	0
Quercus_salicina	0	0	0	0	0	0	0	0	0	0	0	0	0	0	0	0	0	0	0	0	0	0	0	0	0	0	0	0	0	0	0	0	0	0	0	0	0	0	0	0	0	0	0	0	0	0	0	0	0
Rhamnaceae_sp	0	0	0	0	0	0	0	0	0	0	0	0	0	0	0	0	0	0	0	0	0	0	0	0	0	0	0	0	0	0	0	0	1	0	0	0	0	0	0	0	0	0	0	0	0	0	0	0	0
Schefflera_octophylla	0	0	4	0	0	1	0	0	0	0	0	0	0	0	1	0	0	0	0	0	0	0	0	0	0	0	0	0	0	0	0	0	2	0	0	0	0	0	1	0	0	0	0	0	0	0	1	0	0
Stewartia_monadelpha	0	0	6	0	0	1	0	0	0	0	1	0	0	4	1	1	0	3	0	3	0	1	1	0	0	0	1	0	1	1	0	0	4	0	0	0	0	0	1	0	1	0	0	0	0	1	1	0	0
Styrax_japonica	0	0	15	0	1	0	0	1	0	0	0	0	0	1	2	1	0	1	0	2	0	1	0	0	0	2	0	0	0	2	0	0	6	0	0	0	0	2	1	0	0	1	0	1	0	1	1	0	1
Symplocos_sp	0	0	7	0	0	2	0	1	0	0	1	0	0	2	1	0	1	0	0	0	0	0	0	1	0	2	0	0	0	0	3	2	2	0	1	0	0	1	0	0	0	0	0	0	0	0	0	0	0
Ternstroemia_gymnanthera	0	0	2	0	0	0	0	0	0	0	0	0	0	0	0	0	1	0	0	0	0	0	0	0	0	1	0	0	0	0	0	0	0	0	0	0	0	0	0	0	0	0	0	0	0	0	0	0	0
Thymelaeaceae_sp	0	0	0	0	0	0	0	0	0	0	0	0	0	0	0	0	0	0	0	0	0	0	0	0	0	0	0	0	0	0	0	0	0	0	0	0	0	0	0	0	0	0	0	0	0	0	0	0	0
Trachelospermum_asiaticum	0	0	13	0	4	0	0	5	0	0	0	0	0	8	2	0	1	1	1	6	1	0	0	0	0	3	0	0	1	0	0	0	14	0	0	2	0	0	2	0	3	0	0	1	1	4	2	1	0
Vernicia_cordata	0	0	29	1	4	4	1	4	1	0	12	1	0	13	8	0	6	6	1	7	2	5	2	2	1	5	1	0	3	1	1	0	21	1	1	1	1	2	6	5	0	1	1	5	3	12	4	0	2
Zanthoxylum_sp	0	0	5	0	0	0	0	0	0	0	0	1	0	0	4	0	0	0	0	0	1	0	0	0	0	0	0	0	0	0	0	0	2	1	0	0	0	0	0	0	0	1	0	1	0	5	0	1	0
[truncated: 597 more columns]
