# Supplementary material for: Diversity and Spatial Structure of Belowground Plant–Fungal Symbiosis in a Mixed Subtropical Forest of Ectomycorrhizal and Arbuscular Mycorrhizal Plants
Source: PLoS One. 2014 Jan 28;9(1):e86566. doi: 10.1371/journal.pone.0086566 (PMC3904951; doi:10.1371/journal.pone.0086566)
Supplement: Data S6 — Matrices used for the G-tests comparing the proportion of associated fungi between fagaceous and non-fagaceous plants. (XLSX) [file pone.0086566.s014.xlsx]

## Sheet: Phylum, Order, and Genus levels
Number of plant-fungal associations
Phylum level					Order level					Genus level					Fungal functional group
Phylum	Fagaceous plants	Non-fagaceous plants	All plants		Order	Fagaceous plants	Non-fagaceous plants	All plants		Genus	Fagaceous plants	Non-fagaceous plants	All plants		Functional group	Fagaceous plants	Non-fagaceous plants	All plants
Ascomycota	215	1511	1726		Glomerales	4	446	450		Russula	115	153	268		EcM	293	279	572
Basidiomycota	291	468	759		Russulales	156	191	347		Glomus	0	196	196		AM	4	484	488
Glomeromycota	4	484	488		Helotiales	15	247	262		Tomentella	40	21	61		Unknown	224	1753	1977
Chytridiomycota	0	7	7		Hypocreales	7	134	141		Clavulina	25	25	50		Total number of associations	521	2516	3037
Others	3	3	6		Agaricales	24	97	121		Capronia	0	40	40
Unidentified	8	43	51		Chaetothyriales	6	83	89		Lactarius	23	12	35
Total number of associations	521	2516	3037		Thelephorales	50	29	79		Sebacina	13	19	32
					Cantharellales	32	42	74		Mycena	2	28	30
					Diaporthales	8	40	48		Elaphomyces	20	3	23
					Sebacinales	18	25	43		Geoglossum	3	18	21
					Geoglossales	3	31	34		Cylindrocladiella	0	15	15
					Archaeosporales	0	31	31		Leohumicola	0	15	15
					Chaetosphaeriales	3	28	31		Rhizophagus	0	15	15
					Eurotiales	21	4	25		Hypocrea	4	9	13
					Trechisporales	2	18	20		Trichoglossum	0	13	13
					Hymenochaetales	0	12	12		Scleropezicula	2	9	11
					Others	20	122	142		Galerina	0	10	10
					Unidentified	152	936	1088		Others	30	140	170
					Total number of associations	521	2516	3037		Unidentified	244	1775	2019
										Total number of associations	521	2516	3037

## Sheet: OTU-level
OTU_ID	Functional Group	Number of associations (on fagaceous plants)	Number of associations (on non-fagaceous plants)	Number of associations (on all plants)	Kingdom	Subkingdom	Phylum	Class	Order	Family	Genus	Species
1	EcM	8	6	14	Fungi	Dikarya	Basidiomycota	Agaricomycetes	Russulales	Russulaceae	Russula
5	Unknown	0	1	1	Fungi	Dikarya	Ascomycota				Tetracladium
7	Unknown	0	2	2	Fungi	Dikarya	Ascomycota	Sordariomycetes	Xylariales	Xylariaceae
13	Unknown	0	4	4	Fungi	Dikarya	Ascomycota
25	Unknown	1	0	1	Fungi	Dikarya
27	Unknown	0	2	2	Fungi	Dikarya	Ascomycota	Eurotiomycetes	Chaetothyriales	Herpotrichiellaceae
29	Unknown	0	1	1	Fungi	Dikarya	Ascomycota
33	AM	0	1	1	Fungi		Glomeromycota	Glomeromycetes	Glomerales	Glomeraceae
45	Unknown	0	2	2	Fungi	Dikarya	Basidiomycota	Agaricomycetes	Agaricales	Entolomataceae	Entoloma
49	AM	3	110	113	Fungi		Glomeromycota	Glomeromycetes	Glomerales	Glomeraceae
59	Unknown	0	1	1	Fungi	Dikarya	Basidiomycota	Agaricomycetes	Polyporales	Coriolaceae	Tyromyces
67	EcM	1	0	1	Fungi	Dikarya	Basidiomycota	Agaricomycetes	Sebacinales	Sebacinaceae	Sebacina
71	Unknown	5	12	17	Fungi	Dikarya	Ascomycota	Sordariomycetes
77	Unknown	0	1	1	Fungi	Dikarya	Basidiomycota	Agaricomycetes	Agaricales	Tricholomataceae	Mycena
79	Unknown	0	1	1	Fungi	Dikarya	Ascomycota
87	Unknown	0	1	1	Fungi	Dikarya	Ascomycota	Leotiomycetes	Helotiales	Helotiaceae
97	Unknown	0	1	1	Fungi	Dikarya	Ascomycota	Leotiomycetes	Helotiales
101	Unknown	1	0	1	Fungi	Dikarya	Ascomycota
103	Unknown	0	1	1	Fungi	Dikarya	Ascomycota	Sordariomycetes	Xylariales	Amphisphaeriaceae
111	EcM	1	0	1	Fungi	Dikarya	Basidiomycota	Agaricomycetes	Atheliales	Atheliaceae	Byssocorticium
113	EcM	0	1	1	Fungi	Dikarya	Basidiomycota	Agaricomycetes	Cantharellales	Clavulinaceae	Clavulina
115	Unknown	0	2	2	Fungi	Dikarya	Ascomycota	Sordariomycetes	Hypocreales	Nectriaceae	Fusidium	Fusidium griseum
129	Unknown	1	0	1	Fungi	Dikarya	Ascomycota	Eurotiomycetes	Eurotiales	Trichocomaceae
131	EcM	1	0	1	Fungi	Dikarya	Basidiomycota	Agaricomycetes	Boletales	Boletaceae	Octaviania	Octaviania nonae
133	Unknown	0	1	1	Fungi	Dikarya	Ascomycota	Leotiomycetes	Helotiales	Dermateaceae	Scleropezicula
135	Unknown	0	3	3	Fungi	Dikarya	Ascomycota
137	Unknown	0	82	82	Fungi	Dikarya	Ascomycota
143	Unknown	0	1	1	Fungi	Dikarya	Ascomycota	Sordariomycetes	Sordariales	Lasiosphaeriaceae
145	AM	0	1	1	Fungi		Glomeromycota	Glomeromycetes	Glomerales	Glomeraceae
147	Unknown	0	1	1	Fungi	Dikarya	Ascomycota	Sordariomycetes	Glomerellales	Plectosphaerellaceae	Verticillium
153	Unknown	1	1	2	Fungi	Dikarya	Ascomycota
159	AM	0	6	6	Fungi		Glomeromycota	Glomeromycetes	Glomerales	Glomeraceae
165	Unknown	0	2	2	Fungi	Dikarya	Ascomycota	Sordariomycetes	Hypocreales	Nectriaceae
167	Unknown	0	1	1	Fungi	Dikarya	Ascomycota	Eurotiomycetes
169	EcM	0	1	1	Fungi	Dikarya	Basidiomycota	Agaricomycetes	Agaricales	Cortinariaceae	Cortinarius
179	EcM	1	0	1	Fungi	Dikarya	Basidiomycota	Agaricomycetes	Thelephorales	Thelephoraceae
181	Unknown	0	4	4	Fungi	Dikarya	Ascomycota	Sordariomycetes	Hypocreales		Cephalosporium	Cephalosporium gramineum
195	EcM	1	0	1	Fungi	Dikarya	Basidiomycota	Agaricomycetes	Russulales	Russulaceae	Lactarius
201	Unknown	0	1	1	Fungi	Dikarya	Ascomycota
203	AM	0	2	2	Fungi		Glomeromycota	Glomeromycetes	Glomerales	Glomeraceae
209	Unknown	4	1	5	Fungi	Dikarya	Ascomycota	Sordariomycetes
211	Unknown	0	1	1	Fungi	Dikarya	Ascomycota	Sordariomycetes	Chaetosphaeriales	Chaetosphaeriaceae	Chaetosphaeria
219	EcM	1	0	1	Fungi	Dikarya	Basidiomycota	Agaricomycetes	Thelephorales	Thelephoraceae	Tomentella
223	Unknown	0	1	1	Fungi	Dikarya	Ascomycota	Eurotiomycetes
225	EcM	4	7	11	Fungi	Dikarya	Basidiomycota	Agaricomycetes	Russulales	Russulaceae	Russula
227	Unknown	0	2	2	Fungi	Dikarya	Ascomycota
229	Unknown	0	1	1	Fungi	Dikarya	Ascomycota
243	Unknown	0	1	1	Fungi	Dikarya	Ascomycota	Sordariomycetes
245	AM	0	1	1	Fungi		Glomeromycota	Glomeromycetes	Glomerales	Glomeraceae	Rhizophagus	Rhizophagus intraradices
247	Unknown	0	1	1	Fungi	Dikarya	Ascomycota
249	EcM	11	4	15	Fungi	Dikarya	Basidiomycota	Agaricomycetes	Thelephorales	Thelephoraceae	Tomentella
261	EcM	1	0	1	Fungi	Dikarya	Basidiomycota	Agaricomycetes	Thelephorales	Thelephoraceae	Thelephora
271	AM	0	9	9	Fungi		Glomeromycota	Archaeosporomycetes	Archaeosporales
293	EcM	3	0	3	Fungi	Dikarya	Ascomycota	Dothideomycetes			Cenococcum
299	Unknown	0	1	1	Fungi	Dikarya	Basidiomycota	Agaricomycetes	Agaricales
303	EcM	0	1	1	Fungi	Dikarya	Basidiomycota	Agaricomycetes	Russulales	Russulaceae	Lactarius
307	Unknown	0	2	2	Fungi	Dikarya	Ascomycota
315	Unknown	0	6	6	Fungi	Dikarya	Ascomycota
329	Unknown	0	1	1	Fungi	Dikarya	Ascomycota	Orbiliomycetes	Orbiliales	Orbiliaceae
333	Unknown	0	1	1	Fungi	Dikarya	Ascomycota	Sordariomycetes	Sordariales	Lasiosphaeriaceae	Lasiosphaeria	Lasiosphaeria lanuginosa
337	Unknown	1	1	2	Fungi	Dikarya	Ascomycota
339	Unknown	0	1	1	Fungi
341	EcM	1	0	1	Fungi	Dikarya	Basidiomycota	Agaricomycetes	Russulales	Russulaceae	Russula
355	Unknown	0	1	1	Fungi	Dikarya	Basidiomycota	Agaricomycetes	Agaricales	Hygrophoraceae	Hygrocybe
357	Unknown	0	1	1	Fungi	Dikarya	Basidiomycota	Agaricomycetes	Agaricales	Tricholomataceae
371	Unknown	1	1	2	Fungi	Dikarya	Basidiomycota	Agaricomycetes	Agaricales
403	Unknown	0	1	1	Fungi	Dikarya	Ascomycota	Sordariomycetes	Hypocreales	Clavicipitaceae	Metarhizium
407	EcM	1	0	1	Fungi	Dikarya	Ascomycota	Pezizomycetes	Pezizales	Pezizaceae	Pachyphloeus
423	EcM	1	0	1	Fungi	Dikarya	Basidiomycota	Agaricomycetes	Russulales	Russulaceae	Russula
425	Unknown	0	1	1	Fungi	Dikarya	Ascomycota	Sordariomycetes	Chaetosphaeriales	Chaetosphaeriaceae
429	Unknown	0	1	1	Fungi	Dikarya	Ascomycota
441	Unknown	0	2	2	Fungi	Dikarya	Basidiomycota	Agaricomycetes	Agaricales
443	Unknown	0	1	1	Fungi	Dikarya	Basidiomycota	Tremellomycetes	Tremellales
447	EcM	2	0	2	Fungi	Dikarya	Basidiomycota	Agaricomycetes	Russulales	Russulaceae	Lactarius
455	Unknown	0	1	1	Fungi	Dikarya	Basidiomycota	Agaricomycetes
457	Unknown	0	1	1	Fungi	Dikarya	Basidiomycota	Agaricomycetes
467	EcM	1	0	1	Fungi	Dikarya	Basidiomycota	Agaricomycetes	Agaricales		Inocybe
471	Unknown	0	2	2	Fungi	Dikarya
489	Unknown	0	2	2	Fungi	Dikarya	Basidiomycota	Agaricomycetes	Agaricales	Tricholomataceae	Mycena
493	Unknown	0	1	1	Fungi	Dikarya	Ascomycota	Dothideomycetes	Capnodiales
495	EcM	1	0	1	Fungi	Dikarya	Basidiomycota	Agaricomycetes	Russulales	Russulaceae	Russula
499	EcM	1	0	1	Fungi	Dikarya	Basidiomycota	Agaricomycetes	Agaricales	Cortinariaceae	Cortinarius
521	EcM	1	0	1	Fungi	Dikarya	Basidiomycota	Agaricomycetes	Russulales	Russulaceae	Russula
525	EcM	1	0	1	Fungi	Dikarya	Basidiomycota	Agaricomycetes	Thelephorales	Thelephoraceae	Tomentella
539	EcM	1	0	1	Fungi	Dikarya	Basidiomycota	Agaricomycetes	Russulales	Russulaceae	Russula
543	Unknown	0	1	1	Fungi	Dikarya	Basidiomycota	Agaricomycetes	Agaricales	Tricholomataceae	Mycena
545	Unknown	0	1	1	Fungi	Dikarya
559	Unknown	0	2	2	Fungi	Dikarya	Ascomycota	Sordariomycetes	Hypocreales	Hypocreaceae	Hypocrea
561	Unknown	0	1	1	Fungi	Dikarya	Ascomycota	Sordariomycetes	Sordariales
569	Unknown	0	1	1	Fungi	Dikarya	Ascomycota
571	Unknown	0	1	1	Fungi	Dikarya	Ascomycota	Leotiomycetes		Rhytismataceae
573	Unknown	0	1	1	Fungi	Dikarya	Basidiomycota	Agaricomycetes
613	EcM	1	2	3	Fungi	Dikarya	Basidiomycota	Agaricomycetes	Russulales	Russulaceae	Russula
645	Unknown	1	0	1	Fungi	Dikarya	Ascomycota	Leotiomycetes	Helotiales
653	Unknown	0	2	2	Fungi	Dikarya	Ascomycota
665	Unknown	0	1	1	Fungi	Dikarya	Basidiomycota	Agaricomycetes
669	Unknown	0	3	3	Fungi	Dikarya	Basidiomycota	Agaricomycetes	Agaricales	Hygrophoraceae	Hygrocybe
673	Unknown	0	1	1	Fungi	Dikarya	Ascomycota	Pezizomycetes	Pezizales
679	Unknown	0	1	1	Fungi	Dikarya	Basidiomycota	Agaricomycetes	Agaricales	Hygrophoraceae	Hygrocybe
683	Unknown	0	1	1	Fungi	Dikarya	Basidiomycota	Agaricomycetes
691	AM	0	1	1	Fungi		Glomeromycota	Glomeromycetes	Glomerales	Glomeraceae	Glomus
693	Unknown	0	4	4	Fungi	Dikarya	Ascomycota	Sordariomycetes
703	Unknown	1	0	1	Fungi	Dikarya	Basidiomycota	Agaricomycetes	Russulales
711	AM	0	11	11	Fungi		Glomeromycota	Glomeromycetes	Glomerales	Glomeraceae
715	Unknown	0	1	1	Fungi	Dikarya	Ascomycota
717	Unknown	0	1	1	Fungi	Dikarya	Ascomycota
721	Unknown	0	1	1	Fungi	Dikarya	Ascomycota	Sordariomycetes	Magnaporthales	Magnaporthaceae	Mycoleptodiscus
723	Unknown	0	1	1	Fungi	Dikarya	Basidiomycota	Agaricomycetes	Agaricales	Lycoperdaceae
727	EcM	2	3	5	Fungi	Dikarya	Basidiomycota	Agaricomycetes	Thelephorales	Thelephoraceae	Tomentella
733	Unknown	0	2	2	Fungi		Chytridiomycota	Chytridiomycetes	Chytridiales	Synchytriaceae	Synchytrium
737	Unknown	0	2	2	Fungi	Dikarya	Basidiomycota	Agaricomycetes
741	Unknown	0	1	1	Fungi	Dikarya	Ascomycota	Pezizomycetes	Pezizales	Pezizaceae
743	Unknown	0	1	1	Fungi	Dikarya	Ascomycota
753	AM	1	18	19	Fungi		Glomeromycota	Glomeromycetes	Glomerales	Glomeraceae
755	Unknown	0	1	1	Fungi	Dikarya	Ascomycota	Sordariomycetes	Sordariales	Lasiosphaeriaceae
757	Unknown	0	1	1	Fungi	Dikarya	Basidiomycota	Agaricomycetes
759	Unknown	0	3	3	Fungi	Dikarya	Ascomycota
761	Unknown	0	2	2	Fungi	Dikarya	Ascomycota	Dothideomycetes		Tubeufiaceae
763	EcM	4	10	14	Fungi	Dikarya	Basidiomycota	Agaricomycetes	Russulales	Russulaceae
765	EcM	3	3	6	Fungi	Dikarya	Basidiomycota	Agaricomycetes	Russulales	Russulaceae	Russula	Russula laurocerasi
767	EcM	9	9	18	Fungi	Dikarya	Basidiomycota	Agaricomycetes	Cantharellales	Clavulinaceae	Clavulina
771	Unknown	0	2	2	Fungi	Dikarya	Ascomycota	Eurotiomycetes	Chaetothyriales
773	Unknown	54	52	106	Fungi	Dikarya	Ascomycota
775	Unknown	0	2	2	Fungi	Dikarya	Ascomycota	Sordariomycetes	Sordariales
777	Unknown	1	7	8	Fungi	Dikarya	Ascomycota	Eurotiomycetes	Chaetothyriales	Herpotrichiellaceae	Cladophialophora	Cladophialophora chaetospira
783	EcM	1	0	1	Fungi	Dikarya	Basidiomycota	Agaricomycetes	Russulales	Russulaceae	Russula
785	EcM	3	0	3	Fungi	Dikarya	Basidiomycota	Agaricomycetes	Thelephorales	Thelephoraceae	Tomentella
787	Unknown	0	14	14	Fungi	Dikarya	Ascomycota	Leotiomycetes
789	Unknown	0	15	15	Fungi	Dikarya	Ascomycota	Leotiomycetes			Leohumicola
791	EcM	5	9	14	Fungi	Dikarya	Basidiomycota	Agaricomycetes	Cantharellales	Clavulinaceae	Clavulina
793	Unknown	1	0	1	Fungi				Mortierellales	Mortierellaceae	Mortierella
795	Unknown	1	2	3	Fungi	Dikarya	Ascomycota
797	Unknown	4	7	11	Fungi	Dikarya	Ascomycota	Sordariomycetes	Hypocreales	Hypocreaceae	Hypocrea
799	Unknown	0	5	5	Fungi	Dikarya	Basidiomycota	Agaricomycetes	Agaricales	Tricholomataceae	Mycena
801	EcM	20	10	30	Fungi	Dikarya	Basidiomycota	Agaricomycetes	Thelephorales	Thelephoraceae	Tomentella
803	Unknown	0	6	6	Fungi	Dikarya	Ascomycota	Sordariomycetes			Campylospora
805	AM	0	23	23	Fungi		Glomeromycota	Glomeromycetes	Glomerales	Glomeraceae
807	Unknown	0	14	14	Fungi	Dikarya	Ascomycota
811	Unknown	0	26	26	Fungi	Dikarya	Ascomycota	Leotiomycetes	Helotiales
813	Unknown	1	11	12	Fungi	Dikarya	Ascomycota	Orbiliomycetes
815	EcM	1	2	3	Fungi	Dikarya	Basidiomycota	Agaricomycetes	Russulales	Russulaceae	Russula
821	EcM	6	8	14	Fungi	Dikarya	Basidiomycota	Agaricomycetes	Russulales	Russulaceae	Russula
823	EcM	0	5	5	Fungi	Dikarya	Basidiomycota	Agaricomycetes	Russulales	Russulaceae	Russula
825	Unknown	0	1	1	Fungi	Dikarya	Ascomycota
827	Unknown	0	2	2	Fungi	Dikarya	Ascomycota
829	Unknown	0	2	2	Fungi	Dikarya	Ascomycota	Leotiomycetes
831	EcM	2	2	4	Fungi	Dikarya	Basidiomycota	Agaricomycetes	Russulales	Russulaceae
833	Unknown	2	0	2	Fungi	Dikarya	Ascomycota	Sordariomycetes	Diaporthales
835	EcM	1	0	1	Fungi	Dikarya	Basidiomycota	Agaricomycetes	Russulales	Russulaceae	Russula
837	Unknown	0	3	3	Fungi	Dikarya	Ascomycota
839	AM	0	2	2	Fungi		Glomeromycota	Glomeromycetes	Glomerales	Glomeraceae
843	Unknown	1	0	1	Fungi				Mortierellales	Mortierellaceae	Mortierella
845	Unknown	1	1	2	Fungi	Dikarya	Ascomycota	Leotiomycetes	Helotiales
849	EcM	1	2	3	Fungi	Dikarya	Basidiomycota	Agaricomycetes	Russulales	Russulaceae	Russula
851	Unknown	0	1	1	Fungi	Dikarya	Ascomycota	Sordariomycetes	Xylariales	Amphisphaeriaceae	Pestalotiopsis
853	Unknown	0	2	2	Fungi	Dikarya	Basidiomycota	Agaricomycetes	Agaricales	Clavariaceae
859	EcM	1	0	1	Fungi	Dikarya	Basidiomycota	Agaricomycetes	Thelephorales	Thelephoraceae
863	Unknown	0	2	2	Fungi	Dikarya	Ascomycota	Sordariomycetes	Hypocreales	Nectriaceae	Fusidium
869	Unknown	0	1	1	Fungi	Dikarya	Ascomycota
871	Unknown	0	1	1	Fungi	Dikarya	Ascomycota				Phaeomoniella
873	Unknown	1	0	1	Fungi	Dikarya	Ascomycota	Leotiomycetes
877	AM	0	6	6	Fungi		Glomeromycota	Glomeromycetes	Glomerales	Glomeraceae	Rhizophagus
879	EcM	4	0	4	Fungi	Dikarya	Basidiomycota	Agaricomycetes	Russulales	Russulaceae	Lactarius	Lactarius austrotorminosus
883	Unknown	0	1	1	Fungi	Dikarya	Ascomycota	Leotiomycetes	Helotiales	Hyaloscyphaceae	Lachnum
889	Unknown	0	1	1	Fungi				Endogonales	Endogonaceae	Endogone	Endogone pisiformis
895	Unknown	0	3	3	Fungi	Dikarya	Ascomycota
897	Unknown	0	2	2	Fungi	Dikarya	Basidiomycota	Agaricomycetes	Corticiales	Corticiaceae
901	Unknown	1	8	9	Fungi	Dikarya	Basidiomycota	Agaricomycetes	Agaricales	Tricholomataceae	Hydropus
905	Unknown	0	1	1	Fungi	Dikarya	Ascomycota	Sordariomycetes	Hypocreales
907	Unknown	0	1	1	Fungi	Dikarya	Basidiomycota	Agaricomycetes
911	Unknown	0	2	2	Fungi	Dikarya	Ascomycota	Sordariomycetes
913	Unknown	0	6	6	Fungi	Dikarya	Ascomycota	Sordariomycetes	Chaetosphaeriales	Chaetosphaeriaceae	Thozetella
915	Unknown	0	11	11	Fungi	Dikarya	Basidiomycota	Agaricomycetes	Trechisporales	'Trechisporaceae'
917	Unknown	0	1	1	Fungi	Dikarya	Ascomycota	Geoglossomycetes	Geoglossales	Geoglossaceae	Geoglossum
923	Unknown	0	3	3	Fungi	Dikarya	Basidiomycota	Agaricomycetes	Agaricales	Psathyrellaceae	Coprinellus
925	Unknown	0	38	38	Fungi	Dikarya	Ascomycota	Eurotiomycetes	Chaetothyriales	Herpotrichiellaceae	Capronia
927	AM	0	2	2	Fungi		Glomeromycota	Glomeromycetes	Glomerales	Glomeraceae
933	Unknown	0	5	5	Fungi	Dikarya	Ascomycota
935	EcM	1	2	3	Fungi	Dikarya	Basidiomycota	Agaricomycetes	Sebacinales	Sebacinaceae	Sebacina
941	Unknown	0	1	1	Fungi	Dikarya	Ascomycota
943	EcM	0	1	1	Fungi	Dikarya	Basidiomycota	Agaricomycetes	Russulales	Russulaceae	Russula
945	Unknown	0	1	1	Fungi	Dikarya	Ascomycota	Orbiliomycetes	Orbiliales
947	EcM	0	1	1	Fungi	Dikarya	Basidiomycota	Agaricomycetes	Cantharellales	Cantharellaceae
949	Unknown	4	0	4	Fungi	Dikarya	Ascomycota	Leotiomycetes
953	EcM	1	1	2	Fungi	Dikarya	Basidiomycota	Agaricomycetes	Thelephorales	Thelephoraceae
957	Unknown	1	2	3	Fungi	Dikarya	Ascomycota
959	Unknown	0	1	1	Fungi	Dikarya	Ascomycota	Leotiomycetes	Helotiales
961	Unknown	0	1	1	Fungi	Dikarya	Ascomycota	Orbiliomycetes	Orbiliales	Orbiliaceae	Dactylella
963	AM	0	19	19	Fungi		Glomeromycota	Glomeromycetes	Glomerales	Glomeraceae
967	Unknown	0	2	2	Fungi	Dikarya	Basidiomycota	Agaricomycetes
973	Unknown	0	2	2	Fungi	Dikarya	Ascomycota	Sordariomycetes
979	AM	0	4	4	Fungi		Glomeromycota	Glomeromycetes	Glomerales	Glomeraceae
981	Unknown	0	1	1	Fungi	Dikarya
989	Unknown	0	1	1	Fungi	Dikarya	Ascomycota	Leotiomycetes
993	AM	0	3	3	Fungi		Glomeromycota	Glomeromycetes	Glomerales	Glomeraceae
999	Unknown	0	2	2	Fungi	Dikarya	Ascomycota	Leotiomycetes
1001	Unknown	0	1	1	Fungi	Dikarya	Basidiomycota	Agaricomycetes	Cantharellales	Ceratobasidiaceae
1003	Unknown	1	0	1	Fungi	Dikarya	Ascomycota
1005	Unknown	1	1	2	Fungi	Dikarya	Ascomycota	Dothideomycetes	Capnodiales
1009	Unknown	1	7	8	Fungi	Dikarya	Ascomycota	Sordariomycetes
1011	Unknown	0	1	1	Fungi	Dikarya	Ascomycota
1015	Unknown	0	7	7	Fungi	Dikarya	Ascomycota
1017	Unknown	0	2	2	Fungi	Dikarya	Ascomycota	Sordariomycetes	Ophiostomatales	Ophiostomataceae	Sporothrix
1019	Unknown	1	3	4	Fungi	Dikarya	Basidiomycota
1021	AM	0	1	1	Fungi		Glomeromycota	Archaeosporomycetes	Archaeosporales
1027	AM	0	1	1	Fungi		Glomeromycota	Glomeromycetes	Glomerales	Glomeraceae	Rhizophagus	Rhizophagus intraradices
1031	Unknown	0	2	2	Fungi	Dikarya	Basidiomycota	Agaricomycetes	Cantharellales
1033	AM	0	4	4	Fungi		Glomeromycota	Glomeromycetes	Glomerales	Glomeraceae
1035	Unknown	3	3	6	Fungi	Dikarya	Basidiomycota	Agaricomycetes	Sebacinales	Sebacinaceae
1037	Unknown	2	3	5	Fungi	Dikarya	Ascomycota	Sordariomycetes	Xylariales
1043	Unknown	0	1	1	Fungi	Dikarya	Basidiomycota	Agaricomycetes	Polyporales
1045	Unknown	0	2	2	Fungi	Dikarya	Ascomycota	Sordariomycetes	Sordariales
1047	Unknown	1	0	1	Fungi	Dikarya	Ascomycota
1049	Unknown	0	1	1	Fungi	Dikarya	Ascomycota	Eurotiomycetes	Chaetothyriales
1051	Unknown	0	7	7	Fungi	Dikarya	Ascomycota	Sordariomycetes	Magnaporthales	Magnaporthaceae	Mycoleptodiscus
1053	Unknown	1	0	1	Fungi	Dikarya	Ascomycota	Eurotiomycetes	Chaetothyriales	Herpotrichiellaceae
1055	Unknown	1	0	1	Fungi	Dikarya	Ascomycota	Sordariomycetes
1059	AM	0	3	3	Fungi		Glomeromycota	Glomeromycetes	Glomerales	Glomeraceae	Glomus
1063	Unknown	0	23	23	Fungi	Dikarya	Ascomycota
1065	Unknown	0	1	1	Fungi	Dikarya	Basidiomycota	Agaricomycetes	Agaricales
1067	Unknown	0	1	1	Fungi	Dikarya	Basidiomycota	Agaricomycetes	Trechisporales	'Trechisporaceae'	Trechispora
1069	Unknown	0	1	1	Fungi	Dikarya	Ascomycota
1071	Unknown	0	2	2	Fungi	Dikarya	Ascomycota	Eurotiomycetes	Chaetothyriales	Herpotrichiellaceae	Capronia
1073	Unknown	0	2	2	Fungi	Dikarya	Ascomycota
1079	EcM	1	1	2	Fungi	Dikarya	Basidiomycota	Agaricomycetes	Agaricales	Amanitaceae	Amanita
1081	AM	0	1	1	Fungi		Glomeromycota	Glomeromycetes	Diversisporales	Scutellosporaceae	Scutellospora
1085	Unknown	0	1	1	Fungi	Dikarya	Ascomycota	Sordariomycetes	Hypocreales	Nectriaceae
1087	AM	0	2	2	Fungi		Glomeromycota	Glomeromycetes	Glomerales	Glomeraceae	Glomus
1099	EcM	3	4	7	Fungi	Dikarya	Basidiomycota	Agaricomycetes	Sebacinales	Sebacinaceae	Sebacina
1105	Unknown	2	8	10	Fungi	Dikarya	Ascomycota
1107	EcM	1	0	1	Fungi	Dikarya	Basidiomycota	Agaricomycetes	Russulales	Russulaceae	Russula
1113	EcM	8	15	23	Fungi	Dikarya	Basidiomycota	Agaricomycetes	Russulales	Russulaceae	Russula
1115	Unknown	0	3	3	Fungi	Dikarya	Ascomycota
1117	Unknown	0	1	1	Fungi	Dikarya	Ascomycota	Sordariomycetes	Hypocreales
1121	EcM	0	2	2	Fungi	Dikarya	Basidiomycota	Agaricomycetes	Russulales	Russulaceae	Russula
1125	Unknown	0	2	2	Fungi	Dikarya	Ascomycota	Eurotiomycetes	Chaetothyriales
1127	Unknown	0	3	3	Fungi	Dikarya	Ascomycota
1131	EcM	2	1	3	Fungi	Dikarya	Basidiomycota	Agaricomycetes	Sebacinales	Sebacinaceae	Sebacina
1133	Unknown	0	1	1	Fungi	Dikarya	Ascomycota
1135	EcM	1	1	2	Fungi	Dikarya	Basidiomycota	Agaricomycetes	Agaricales	Tricholomataceae	Laccaria	Laccaria vinaceoavellanea
1137	EcM	1	0	1	Fungi	Dikarya	Basidiomycota	Agaricomycetes	Agaricales		Inocybe
1139	AM	0	3	3	Fungi		Glomeromycota	Archaeosporomycetes	Archaeosporales
1143	Unknown	0	2	2	Fungi	Dikarya	Basidiomycota
1145	EcM	0	1	1	Fungi	Dikarya	Basidiomycota	Agaricomycetes	Sebacinales	Sebacinaceae	Sebacina
1147	EcM	1	0	1	Fungi	Dikarya	Basidiomycota	Agaricomycetes	Russulales	Russulaceae	Lactarius
1149	Unknown	2	6	8	Fungi	Dikarya	Ascomycota	Leotiomycetes	Helotiales	Dermateaceae	Scleropezicula
1151	Unknown	0	2	2	Fungi	Dikarya	Ascomycota
1153	Unknown	0	1	1	Fungi	Dikarya	Ascomycota
1155	Unknown	0	2	2	Fungi	Dikarya	Basidiomycota	Agaricomycetes
1159	EcM	13	25	38	Fungi	Dikarya	Basidiomycota	Agaricomycetes	Russulales	Russulaceae	Russula
1161	AM	0	1	1	Fungi		Glomeromycota	Glomeromycetes	Glomerales	Glomeraceae
1165	Unknown	0	1	1	Fungi	Dikarya	Ascomycota	Sordariomycetes
1171	Unknown	0	2	2	Fungi	Dikarya	Ascomycota	Sordariomycetes	Hypocreales	Nectriaceae	Fusidium
1175	Unknown	0	1	1	Fungi	Dikarya	Ascomycota	Leotiomycetes	Helotiales
1183	Unknown	0	11	11	Fungi	Dikarya	Ascomycota
1185	Unknown	1	1	2	Fungi	Dikarya	Basidiomycota	Agaricomycetes	Agaricales
1187	Unknown	0	1	1	Fungi	Dikarya	Ascomycota
1189	EcM	2	0	2	Fungi	Dikarya	Basidiomycota	Agaricomycetes	Russulales	Russulaceae	Russula
1191	EcM	1	0	1	Fungi	Dikarya	Basidiomycota	Agaricomycetes	Russulales	Russulaceae	Russula	Russula nigricans
1193	Unknown	0	1	1	Fungi	Dikarya	Ascomycota	Eurotiomycetes
1201	Unknown	0	10	10	Fungi	Dikarya	Basidiomycota	Agaricomycetes	Cantharellales	Ceratobasidiaceae
1203	Unknown	1	0	1	Fungi	Dikarya	Ascomycota	Leotiomycetes
1205	Unknown	0	2	2	Fungi	Dikarya	Basidiomycota	Agaricomycetes	Agaricales	Clavariaceae	Ramariopsis
1207	EcM	0	1	1	Fungi	Dikarya	Basidiomycota	Agaricomycetes	Sebacinales	Sebacinaceae	Sebacina
1209	AM	0	1	1	Fungi		Glomeromycota	Glomeromycetes	Glomerales	Glomeraceae
1211	AM	0	61	61	Fungi		Glomeromycota	Glomeromycetes	Glomerales	Glomeraceae	Glomus
1215	Unknown	2	5	7	Fungi	Dikarya	Ascomycota	Sordariomycetes	Chaetosphaeriales	Chaetosphaeriaceae
1217	Unknown	0	1	1	Fungi	Dikarya	Basidiomycota	Agaricomycetes	Agaricales	Tricholomataceae	Mycena
1219	EcM	1	0	1	Fungi	Dikarya	Ascomycota	Dothideomycetes			Cenococcum
1221	AM	0	2	2	Fungi		Glomeromycota	Glomeromycetes	Glomerales	Glomeraceae	Glomus
1223	AM	0	1	1	Fungi		Glomeromycota	Glomeromycetes	Glomerales	Glomeraceae
1225	AM	0	1	1	Fungi		Glomeromycota	Archaeosporomycetes	Archaeosporales
1227	Unknown	1	10	11	Fungi	Dikarya	Ascomycota
1231	Unknown	1	0	1	Fungi	Dikarya
1233	Unknown	0	2	2	Fungi	Dikarya	Ascomycota	Leotiomycetes	Helotiales	Dermateaceae	Scleropezicula
1235	Unknown	1	1	2	Fungi	Dikarya	Ascomycota	Sordariomycetes	Hypocreales	Cordycipitaceae	Lecanicillium	Lecanicillium fungicola
1245	EcM	1	0	1	Fungi	Dikarya	Basidiomycota	Agaricomycetes	Agaricales	Cortinariaceae	Cortinarius
1249	Unknown	0	3	3	Fungi	Dikarya	Ascomycota	Sordariomycetes	Hypocreales		Cephalosporium	Cephalosporium gramineum
1253	Unknown	0	3	3	Fungi	Dikarya	Ascomycota	Leotiomycetes	Helotiales
1257	Unknown	2	0	2	Fungi	Dikarya	Ascomycota
1261	Unknown	0	1	1	Fungi	Dikarya	Ascomycota	Sordariomycetes
1263	AM	0	1	1	Fungi		Glomeromycota	Glomeromycetes	Diversisporales	Acaulosporaceae	Acaulospora
1265	EcM	1	0	1	Fungi	Dikarya	Basidiomycota	Agaricomycetes	Russulales	Russulaceae	Russula
1271	Unknown	0	2	2	Fungi	Dikarya	Ascomycota
1273	Unknown	0	4	4	Fungi	Dikarya	Basidiomycota	Agaricomycetes	Agaricales	Tricholomataceae	Mycena
1277	Unknown	1	2	3	Fungi	Dikarya	Basidiomycota	Agaricomycetes	Agaricales	Tricholomataceae	Mycena
1279	Unknown	0	2	2	Fungi	Dikarya	Basidiomycota	Agaricomycetes	Russulales	Stereaceae	Stereum
1281	Unknown	0	3	3	Fungi	Dikarya	Ascomycota	Leotiomycetes	Helotiales
1285	Unknown	0	1	1	Fungi	Dikarya	Ascomycota	Sordariomycetes	Chaetosphaeriales	Chaetosphaeriaceae	Chaetosphaeria
1289	Unknown	0	1	1	Fungi	Dikarya	Ascomycota	Geoglossomycetes	Geoglossales	Geoglossaceae	Geoglossum	Geoglossum glutinosum
1291	Unknown	0	1	1	Fungi	Dikarya
1295	Unknown	1	1	2	Fungi	Dikarya	Basidiomycota	Agaricomycetes	Agaricales
1297	Unknown	0	1	1	Fungi	Dikarya	Ascomycota	Orbiliomycetes	Orbiliales	Orbiliaceae
1299	Unknown	0	1	1	Fungi	Dikarya	Ascomycota	Leotiomycetes	Helotiales
1301	Unknown	5	2	7	Fungi	Dikarya
1305	EcM	2	0	2	Fungi	Dikarya	Basidiomycota	Agaricomycetes	Agaricales		Inocybe
1307	Unknown	0	1	1	Fungi	Dikarya
1309	Unknown	0	1	1	Fungi	Dikarya	Ascomycota	Sordariomycetes	Hypocreales	Nectriaceae	Fusidium
1313	Unknown	0	4	4	Fungi	Dikarya	Ascomycota
1317	Unknown	0	1	1	Fungi	Dikarya	Ascomycota	Sordariomycetes
1319	Unknown	0	2	2	Fungi	Dikarya	Ascomycota
1323	Unknown	1	0	1	Fungi	Dikarya	Ascomycota
1325	Unknown	1	1	2	Fungi	Dikarya	Basidiomycota	Agaricomycetes	Agaricales	Clavariaceae
1327	Unknown	0	1	1	Fungi	Dikarya	Ascomycota
1331	Unknown	0	1	1	Fungi	Dikarya	Ascomycota
1337	EcM	1	0	1	Fungi	Dikarya	Basidiomycota	Agaricomycetes	Thelephorales	Thelephoraceae
1341	Unknown	0	2	2	Fungi	Dikarya	Ascomycota
1343	EcM	2	0	2	Fungi	Dikarya	Basidiomycota	Agaricomycetes	Russulales	Russulaceae	Russula	Russula puellaris
1347	Unknown	0	1	1	Fungi	Dikarya	Basidiomycota	Agaricomycetes	Trechisporales	'Trechisporaceae'
1349	Unknown	2	3	5	Fungi	Dikarya	Basidiomycota	Agaricomycetes	Trechisporales
1351	Unknown	0	2	2	Fungi	Dikarya	Basidiomycota	Agaricomycetes
1353	Unknown	0	2	2	Fungi	Dikarya	Ascomycota	Leotiomycetes	Helotiales	Dermateaceae
1357	Unknown	0	4	4	Fungi	Dikarya	Basidiomycota	Agaricomycetes	Agaricales	Tricholomataceae
1361	AM	0	5	5	Fungi		Glomeromycota	Archaeosporomycetes	Archaeosporales
1363	Unknown	1	2	3	Fungi	Dikarya	Basidiomycota	Agaricomycetes	Agaricales
1367	Unknown	0	4	4	Fungi	Dikarya	Ascomycota	Leotiomycetes	Helotiales	Dermateaceae
1371	AM	0	5	5	Fungi		Glomeromycota	Glomeromycetes	Diversisporales	Acaulosporaceae	Acaulospora
1373	Unknown	2	0	2	Fungi	Dikarya	Ascomycota
1381	AM	0	2	2	Fungi		Glomeromycota	Glomeromycetes	Glomerales	Glomeraceae
1383	Unknown	0	1	1	Fungi	Dikarya	Ascomycota
1387	Unknown	0	8	8	Fungi	Dikarya	Ascomycota	Leotiomycetes	Helotiales	Helotiaceae
1389	EcM	0	3	3	Fungi	Dikarya	Basidiomycota	Agaricomycetes	Sebacinales	Sebacinaceae	Sebacina	Sebacina vermifera
1391	Unknown	1	3	4	Fungi	Dikarya	Basidiomycota	Agaricomycetes	Agaricales	Tricholomataceae	Mycena
1393	Unknown	1	0	1	Fungi	Dikarya	Ascomycota	Dothideomycetes	Pleosporales	Pleosporaceae	Pyrenochaeta
1395	Unknown	0	1	1	Fungi	Dikarya	Ascomycota	Dothideomycetes	Capnodiales	Mycosphaerellaceae
1397	Unknown	0	4	4	Fungi	Dikarya	Ascomycota				Leptodontidium	Leptodontidium orchidicola
1399	AM	0	1	1	Fungi		Glomeromycota	Glomeromycetes	Glomerales	Glomeraceae	Rhizophagus
1401	Unknown	1	1	2	Fungi	Dikarya	Ascomycota	Sordariomycetes
1403	Unknown	0	6	6	Fungi	Dikarya	Basidiomycota	Tremellomycetes	Tremellales		Cryptococcus	Cryptococcus podzolicus
1405	Unknown	0	2	2	Fungi	Dikarya	Ascomycota	Leotiomycetes		Myxotrichaceae	Oidiodendron
1407	Unknown	0	1	1	Fungi	Dikarya	Ascomycota	Sordariomycetes	Chaetosphaeriales	Chaetosphaeriaceae	Chloridium
1409	Unknown	1	4	5	Fungi	Dikarya	Ascomycota
1411	EcM	4	5	9	Fungi	Dikarya	Basidiomycota	Agaricomycetes	Russulales	Russulaceae	Russula	Russula senecis
1413	EcM	2	2	4	Fungi	Dikarya	Basidiomycota	Agaricomycetes	Thelephorales	Thelephoraceae
1415	Unknown	2	43	45	Fungi	Dikarya	Ascomycota
1417	EcM	0	1	1	Fungi	Dikarya	Basidiomycota	Agaricomycetes	Thelephorales	Thelephoraceae	Tomentella
1419	EcM	3	6	9	Fungi	Dikarya	Basidiomycota	Agaricomycetes	Russulales	Russulaceae	Russula
1433	Unknown	0	1	1	Fungi	Dikarya	Ascomycota
1437	Unknown	0	3	3	Fungi	Dikarya	Ascomycota	Leotiomycetes
1461	Unknown	2	1	3	Fungi	Dikarya	Ascomycota
1481	Unknown	0	2	2	Fungi	Dikarya	Ascomycota
1493	Unknown	0	1	1	Fungi	Dikarya	Ascomycota	Sordariomycetes
1503	EcM	2	3	5	Fungi	Dikarya	Basidiomycota	Agaricomycetes	Russulales	Russulaceae	Russula
1505	Unknown	0	1	1	Fungi	Dikarya	Ascomycota	Leotiomycetes	Helotiales
1527	AM	0	6	6	Fungi		Glomeromycota	Glomeromycetes	Glomerales	Glomeraceae	Glomus
1529	Unknown	0	1	1	Fungi	Dikarya	Ascomycota
1549	Unknown	0	1	1	Fungi	Dikarya	Basidiomycota	Agaricomycetes	Polyporales
1565	AM	0	1	1	Fungi		Glomeromycota	Glomeromycetes	Glomerales	Glomeraceae
1571	AM	0	4	4	Fungi		Glomeromycota	Glomeromycetes	Glomerales	Glomeraceae
1585	Unknown	0	10	10	Fungi	Dikarya	Basidiomycota	Agaricomycetes	Agaricales	Strophariaceae	Galerina
1587	EcM	4	7	11	Fungi	Dikarya	Basidiomycota	Agaricomycetes	Russulales	Russulaceae	Russula
1589	Unknown	0	6	6	Fungi	Dikarya	Ascomycota	Dothideomycetes	Botryosphaeriales	Botryosphaeriaceae
1591	EcM	1	1	2	Fungi	Dikarya	Basidiomycota	Agaricomycetes	Russulales	Russulaceae	Russula
1593	EcM	3	1	4	Fungi	Dikarya	Basidiomycota	Agaricomycetes	Agaricales	Cortinariaceae
1595	Unknown	0	2	2	Fungi	Dikarya	Basidiomycota	Agaricomycetes
1597	EcM	2	3	5	Fungi	Dikarya	Basidiomycota	Agaricomycetes	Russulales	Russulaceae	Russula
1599	EcM	1	4	5	Fungi	Dikarya	Ascomycota	Pezizomycetes	Pezizales	Tuberaceae	Tuber
1601	EcM	2	2	4	Fungi	Dikarya	Basidiomycota	Agaricomycetes	Russulales	Russulaceae	Russula
1603	EcM	1	3	4	Fungi	Dikarya	Basidiomycota	Agaricomycetes	Cantharellales	Cantharellaceae	Craterellus
1605	Unknown	0	28	28	Fungi	Dikarya	Ascomycota	Leotiomycetes
1609	Unknown	6	57	63	Fungi	Dikarya	Ascomycota	Leotiomycetes	Helotiales
1611	Unknown	0	3	3	Fungi	Dikarya	Basidiomycota	Agaricomycetes	Agaricales	Tricholomataceae	Mycena
1613	Unknown	1	0	1	Fungi	Dikarya	Basidiomycota	Agaricomycetes	Sebacinales	Sebacinaceae
1615	Unknown	2	1	3	Fungi	Dikarya	Basidiomycota	Agaricomycetes
1619	EcM	0	2	2	Fungi	Dikarya	Basidiomycota	Agaricomycetes	Russulales	Russulaceae	Russula	Russula subnigricans
1621	Unknown	1	6	7	Fungi	Dikarya	Ascomycota
1623	EcM	1	0	1	Fungi	Dikarya	Basidiomycota	Agaricomycetes	Russulales	Russulaceae	Russula
1625	Unknown	0	5	5	Fungi	Dikarya	Ascomycota
1627	Unknown	0	5	5	Fungi	Dikarya	Basidiomycota	Agaricomycetes	Agaricales	Tricholomataceae	Mycena
1629	Unknown	1	1	2	Fungi	Dikarya	Ascomycota	Dothideomycetes	Pleosporales	Sporormiaceae
1631	AM	0	5	5	Fungi		Glomeromycota	Glomeromycetes	Glomerales	Glomeraceae	Glomus
1633	Unknown	0	8	8	Fungi	Dikarya	Ascomycota	Sordariomycetes
1635	EcM	5	1	6	Fungi	Dikarya	Basidiomycota	Agaricomycetes	Russulales	Russulaceae	Russula
1637	Unknown	0	2	2	Fungi	Dikarya	Ascomycota
1643	Unknown	0	3	3	Fungi	Dikarya	Ascomycota
1645	Unknown	2	14	16	Fungi	Dikarya	Ascomycota	Leotiomycetes	Helotiales	Hyaloscyphaceae
1647	EcM	6	4	10	Fungi	Dikarya	Basidiomycota	Agaricomycetes	Russulales	Russulaceae	Lactarius
1649	Unknown	1	8	9	Fungi	Dikarya	Ascomycota
1653	Unknown	4	39	43	Fungi	Dikarya	Ascomycota	Sordariomycetes	Diaporthales	Valsaceae
1657	Unknown	0	5	5	Fungi	Dikarya	Ascomycota	Leotiomycetes	Helotiales	Helotiaceae
1659	EcM	0	3	3	Fungi	Dikarya	Basidiomycota	Agaricomycetes	Russulales	Russulaceae	Lactarius
1661	Unknown	0	18	18	Fungi	Dikarya	Ascomycota	Eurotiomycetes	Chaetothyriales	Herpotrichiellaceae
1663	Unknown	2	14	16	Fungi	Dikarya	Ascomycota
1665	Unknown	12	1	13	Fungi	Dikarya	Ascomycota
1667	AM	0	9	9	Fungi		Glomeromycota	Glomeromycetes	Glomerales	Glomeraceae	Glomus
1669	EcM	8	0	8	Fungi	Dikarya	Ascomycota	Eurotiomycetes	Eurotiales	Elaphomycetaceae	Elaphomyces
1671	Unknown	0	8	8	Fungi	Dikarya	Ascomycota	Sordariomycetes	Hypocreales	Nectriaceae	Calonectria
1673	Unknown	0	3	3	Fungi	Dikarya	Ascomycota	Leotiomycetes	Helotiales
1675	Unknown	0	2	2	Fungi	Dikarya	Ascomycota
1677	AM	0	14	14	Fungi		Glomeromycota	Glomeromycetes	Glomerales	Glomeraceae
1679	Unknown	0	6	6	Fungi	Dikarya	Ascomycota	Sordariomycetes	Glomerellales	Glomerellaceae
1681	Unknown	0	1	1	Fungi	Dikarya	Ascomycota	Sordariomycetes	Hypocreales	Nectriaceae
1683	Unknown	0	7	7	Fungi	Dikarya	Ascomycota	Eurotiomycetes	Chaetothyriales	Herpotrichiellaceae
1685	Unknown	4	1	5	Fungi	Dikarya	Ascomycota	Eurotiomycetes	Chaetothyriales	Herpotrichiellaceae
1687	Unknown	0	1	1	Fungi	Dikarya
1689	Unknown	1	78	79	Fungi	Dikarya	Ascomycota	Sordariomycetes	Hypocreales	Nectriaceae
1691	Unknown	2	81	83	Fungi	Dikarya	Ascomycota
1695	Unknown	1	12	13	Fungi	Dikarya
1697	AM	0	2	2	Fungi		Glomeromycota	Glomeromycetes	Glomerales	Glomeraceae	Glomus
1699	EcM	0	1	1	Fungi	Dikarya	Basidiomycota	Agaricomycetes	Russulales	Russulaceae	Russula
1701	EcM	0	6	6	Fungi	Dikarya	Basidiomycota	Agaricomycetes	Sebacinales	Sebacinaceae	Sebacina
1705	Unknown	3	11	14	Fungi	Dikarya	Ascomycota	Geoglossomycetes	Geoglossales	Geoglossaceae	Geoglossum
1711	Unknown	0	16	16	Fungi	Dikarya	Ascomycota	Leotiomycetes
1713	EcM	0	2	2	Fungi	Dikarya	Basidiomycota	Agaricomycetes	Russulales	Russulaceae	Lactarius
1715	Unknown	1	13	14	Fungi	Dikarya	Ascomycota	Sordariomycetes	Chaetosphaeriales	Chaetosphaeriaceae
1719	Unknown	8	97	105	Fungi	Dikarya	Ascomycota
1721	Unknown	0	95	95	Fungi	Dikarya	Ascomycota	Leotiomycetes	Helotiales
1723	EcM	2	0	2	Fungi	Dikarya	Basidiomycota	Agaricomycetes	Russulales	Russulaceae	Russula	Russula castanopsidis
1727	Unknown	11	30	41	Fungi	Dikarya	Ascomycota	Sordariomycetes
1729	Unknown	0	15	15	Fungi	Dikarya	Ascomycota	Sordariomycetes	Hypocreales		Cylindrocladiella
1731	EcM	0	1	1	Fungi	Dikarya	Basidiomycota	Agaricomycetes	Thelephorales	Thelephoraceae	Tomentella
1733	AM	0	3	3	Fungi		Glomeromycota	Glomeromycetes	Glomerales	Glomeraceae	Rhizophagus	Rhizophagus intraradices
1735	Unknown	0	4	4	Fungi	Dikarya
1737	Unknown	0	2	2	Fungi	Dikarya	Ascomycota	Sordariomycetes	Hypocreales		Myrothecium
1739	Unknown	0	2	2	Fungi	Dikarya	Ascomycota
1741	AM	0	3	3	Fungi		Glomeromycota	Glomeromycetes	Glomerales	Glomeraceae	Rhizophagus
1743	Unknown	0	11	11	Fungi	Dikarya
1749	Unknown	0	3	3	Fungi	Dikarya	Ascomycota
1751	EcM	11	6	17	Fungi	Dikarya	Basidiomycota	Agaricomycetes	Cantharellales	Clavulinaceae	Clavulina
1753	Unknown	3	3	6	Fungi	Dikarya	Ascomycota	Leotiomycetes	Helotiales	Dermateaceae
1755	Unknown	0	53	53	Fungi	Dikarya	Ascomycota
1757	Unknown	0	1	1	Fungi	Dikarya	Ascomycota	Sordariomycetes
1763	AM	0	5	5	Fungi		Glomeromycota	Archaeosporomycetes	Archaeosporales
1765	Unknown	1	3	4	Fungi	Dikarya	Basidiomycota	Agaricomycetes	Agaricales	Tricholomataceae
1773	Unknown	0	21	21	Fungi	Dikarya	Ascomycota	Leotiomycetes
1775	AM	0	16	16	Fungi		Glomeromycota	Glomeromycetes	Glomerales	Glomeraceae	Glomus
1779	Unknown	0	2	2	Fungi	Dikarya	Ascomycota	Leotiomycetes	Helotiales
1783	Unknown	0	3	3	Fungi	Dikarya	Basidiomycota	Agaricomycetes
1785	EcM	0	1	1	Fungi	Dikarya	Basidiomycota	Agaricomycetes	Russulales	Russulaceae	Russula
1787	Unknown	0	2	2	Fungi	Dikarya	Ascomycota
1789	EcM	0	1	1	Fungi	Dikarya	Basidiomycota	Agaricomycetes	Russulales	Russulaceae	Russula
1791	Unknown	0	1	1	Fungi	Dikarya	Basidiomycota	Agaricomycetes	Sebacinales	Sebacinaceae
1793	Unknown	0	2	2	Fungi	Dikarya	Ascomycota	Leotiomycetes	Helotiales
1795	Unknown	1	0	1	Fungi	Dikarya	Ascomycota
1797	EcM	0	2	2	Fungi	Dikarya	Basidiomycota	Agaricomycetes	Agaricales	Cortinariaceae
1801	EcM	2	0	2	Fungi	Dikarya	Basidiomycota	Agaricomycetes	Russulales	Russulaceae
1805	Unknown	0	1	1	Fungi	Dikarya	Ascomycota	Sordariomycetes
1807	Unknown	0	1	1	Fungi	Dikarya	Basidiomycota	Agaricomycetes
1809	Unknown	0	1	1	Fungi	Dikarya	Ascomycota	Eurotiomycetes	Eurotiales	Trichocomaceae	Penicillium
1813	EcM	7	10	17	Fungi	Dikarya	Basidiomycota	Agaricomycetes	Russulales	Russulaceae	Russula
1823	Unknown	0	1	1	Fungi	Dikarya	Basidiomycota	Agaricomycetes	Agaricales	Entolomataceae	Clitopilus
1825	Unknown	0	6	6	Fungi	Dikarya	Ascomycota
1829	EcM	1	2	3	Fungi	Dikarya	Basidiomycota	Agaricomycetes	Russulales	Russulaceae	Russula
1831	Unknown	0	4	4	Fungi	Dikarya
1839	Unknown	0	2	2	Fungi	Dikarya	Basidiomycota	Agaricomycetes	Agaricales	Marasmiaceae	Marasmius
1841	EcM	1	6	7	Fungi	Dikarya	Basidiomycota	Agaricomycetes	Russulales	Russulaceae	Russula
1843	EcM	0	1	1	Fungi	Dikarya	Basidiomycota	Agaricomycetes	Russulales	Russulaceae	Russula
1845	EcM	8	12	20	Fungi	Dikarya	Basidiomycota	Agaricomycetes	Russulales	Russulaceae
1849	EcM	7	3	10	Fungi	Dikarya	Ascomycota	Eurotiomycetes	Eurotiales	Elaphomycetaceae	Elaphomyces
1851	Unknown	0	1	1	Fungi	Dikarya	Basidiomycota	Agaricomycetes	Agaricales	Clavariaceae
1853	Unknown	0	1	1	Fungi	Dikarya	Ascomycota
1855	EcM	3	5	8	Fungi	Dikarya	Basidiomycota	Agaricomycetes	Thelephorales	Thelephoraceae
1859	EcM	1	2	3	Fungi	Dikarya	Basidiomycota	Agaricomycetes	Russulales	Russulaceae	Russula
1863	Unknown	0	5	5	Fungi	Dikarya	Basidiomycota	Agaricomycetes	Auriculariales
1865	AM	0	2	2	Fungi		Glomeromycota	Glomeromycetes	Glomerales	Glomeraceae	Glomus
1867	Unknown	0	1	1	Fungi	Dikarya	Basidiomycota
1869	EcM	2	1	3	Fungi	Dikarya	Basidiomycota	Agaricomycetes	Russulales	Russulaceae	Russula
1871	AM	0	78	78	Fungi		Glomeromycota	Glomeromycetes	Glomerales	Glomeraceae	Glomus
1875	EcM	2	1	3	Fungi	Dikarya	Basidiomycota	Agaricomycetes	Russulales	Russulaceae	Russula
1877	EcM	2	0	2	Fungi	Dikarya	Basidiomycota	Agaricomycetes	Russulales	Russulaceae	Lactarius
1881	Unknown	0	4	4	Fungi		Chytridiomycota	Chytridiomycetes	Chytridiales	Synchytriaceae	Synchytrium
1909	Unknown	2	0	2	Fungi	Dikarya	Ascomycota	Sordariomycetes	Diaporthales
1913	EcM	1	0	1	Fungi	Dikarya	Ascomycota	Pezizomycetes	Pezizales	Pezizaceae	Pachyphloeus
1921	Unknown	0	1	1	Fungi	Dikarya	Ascomycota	Sordariomycetes
1923	EcM	1	0	1	Fungi	Dikarya	Basidiomycota	Agaricomycetes	Russulales	Russulaceae	Russula
1925	Unknown	0	4	4	Fungi	Dikarya	Ascomycota
1931	Unknown	0	2	2	Fungi	Dikarya	Basidiomycota
1933	Unknown	1	0	1	Fungi	Dikarya	Basidiomycota	Agaricomycetes	Polyporales	Polyporaceae	Abundisporus
1943	EcM	0	1	1	Fungi	Dikarya	Basidiomycota	Agaricomycetes	Russulales	Russulaceae	Russula	Russula densifolia
1945	EcM	1	0	1	Fungi	Dikarya	Basidiomycota	Agaricomycetes	Sebacinales	Sebacinaceae	Sebacina
1947	Unknown	0	3	3	Fungi	Dikarya	Ascomycota
1949	EcM	1	0	1	Fungi	Dikarya	Basidiomycota	Agaricomycetes	Russulales	Russulaceae	Russula
1955	EcM	0	1	1	Fungi	Dikarya	Basidiomycota	Agaricomycetes	Russulales	Russulaceae	Russula
1971	Unknown	1	2	3	Fungi	Dikarya	Ascomycota	Dothideomycetes
1983	Unknown	0	1	1	Fungi	Dikarya	Basidiomycota	Agaricomycetes
1993	EcM	0	1	1	Fungi	Dikarya	Basidiomycota	Agaricomycetes	Sebacinales	Sebacinaceae	Sebacina	Sebacina vermifera
1997	EcM	1	0	1	Fungi	Dikarya	Basidiomycota	Agaricomycetes	Russulales	Russulaceae	Russula
2003	EcM	1	0	1	Fungi	Dikarya	Basidiomycota	Agaricomycetes	Thelephorales	Thelephoraceae	Tomentella
2009	Unknown	0	1	1	Fungi	Dikarya	Ascomycota
2015	Unknown	0	2	2	Fungi	Dikarya	Ascomycota
2021	Unknown	0	1	1	Fungi	Dikarya	Basidiomycota	Agaricomycetes
2025	EcM	0	1	1	Fungi	Dikarya	Basidiomycota	Agaricomycetes	Thelephorales	Thelephoraceae	Tomentella
2037	EcM	7	2	9	Fungi	Dikarya	Basidiomycota	Agaricomycetes	Russulales	Russulaceae	Lactarius
2043	Unknown	0	2	2	Fungi	Dikarya	Basidiomycota	Agaricomycetes	Sebacinales	Sebacinaceae
2045	EcM	3	0	3	Fungi	Dikarya	Ascomycota	Eurotiomycetes	Eurotiales	Elaphomycetaceae	Elaphomyces
2051	Unknown	0	2	2	Fungi	Dikarya	Ascomycota
2053	EcM	1	0	1	Fungi	Dikarya	Basidiomycota	Agaricomycetes	Russulales	Russulaceae	Russula
2055	EcM	1	0	1	Fungi	Dikarya	Basidiomycota	Agaricomycetes	Boletales	Boletaceae
2059	EcM	5	0	5	Fungi	Dikarya	Basidiomycota	Agaricomycetes	Sebacinales	Sebacinaceae	Sebacina
2069	Unknown	0	1	1	Fungi		Chytridiomycota	Chytridiomycetes	Chytridiales	Synchytriaceae	Synchytrium
2073	Unknown	0	2	2	Fungi	Dikarya
2077	Unknown	0	1	1	Fungi	Dikarya	Ascomycota
2095	Unknown	0	1	1	Fungi	Dikarya	Ascomycota	Dothideomycetes	Pleosporales	Pleosporaceae	Pyrenochaeta
2101	Unknown	1	0	1	Fungi	Dikarya	Ascomycota
2115	AM	0	1	1	Fungi		Glomeromycota	Glomeromycetes	Glomerales	Glomeraceae	Glomus
2119	Unknown	1	0	1	Fungi	Dikarya	Basidiomycota	Agaricomycetes	Agaricales	Entolomataceae	Entoloma
2121	AM	0	1	1	Fungi		Glomeromycota	Glomeromycetes	Glomerales	Glomeraceae
2125	AM	0	6	6	Fungi		Glomeromycota	Archaeosporomycetes	Archaeosporales
2135	Unknown	0	1	1	Fungi	Dikarya	Basidiomycota	Agaricomycetes	Agaricales	Tricholomataceae
2139	Unknown	0	1	1	Fungi	Dikarya	Ascomycota
2141	Unknown	0	1	1	Fungi	Dikarya	Basidiomycota	Agaricomycetes	Agaricales	Tricholomataceae	Mycena
2147	Unknown	0	1	1	Fungi	Dikarya	Ascomycota
2155	Unknown	0	1	1	Fungi	Dikarya	Ascomycota
2169	EcM	2	0	2	Fungi	Dikarya	Basidiomycota	Agaricomycetes	Cantharellales	Cantharellaceae
2175	EcM	1	0	1	Fungi	Dikarya	Basidiomycota	Agaricomycetes	Agaricales		Inocybe
2177	EcM	0	1	1	Fungi	Dikarya	Basidiomycota	Agaricomycetes	Thelephorales	Thelephoraceae	Tomentella
2191	Unknown	0	6	6	Fungi	Dikarya	Ascomycota
2207	Unknown	0	1	1	Fungi	Dikarya	Ascomycota	Sordariomycetes	Sordariales	Lasiosphaeriaceae
2213	EcM	2	0	2	Fungi	Dikarya	Ascomycota	Eurotiomycetes	Eurotiales	Elaphomycetaceae	Elaphomyces
2227	AM	0	1	1	Fungi		Glomeromycota	Glomeromycetes	Glomerales	Glomeraceae
2229	Unknown	0	1	1	Fungi	Dikarya	Basidiomycota	Agaricomycetes	Agaricales	Entolomataceae	Entoloma
2233	Unknown	0	1	1	Fungi	Dikarya	Ascomycota
2237	Unknown	0	2	2	Fungi	Dikarya	Basidiomycota	Agaricomycetes
2239	Unknown	0	1	1	Fungi	Dikarya	Ascomycota	Dothideomycetes	Pleosporales
2241	Unknown	0	2	2	Fungi	Dikarya	Basidiomycota	Agaricomycetes	Trechisporales	'Trechisporaceae'	Trechispora
2245	Unknown	0	1	1	Fungi	Dikarya	Ascomycota
2259	Unknown	0	12	12	Fungi	Dikarya	Basidiomycota	Agaricomycetes	Hymenochaetales	Hymenochaetaceae
2293	Unknown	0	1	1	Fungi	Dikarya	Ascomycota
2295	Unknown	0	1	1	Fungi	Dikarya	Ascomycota
2301	Unknown	0	1	1	Fungi	Dikarya	Basidiomycota
2309	Unknown	0	2	2	Fungi	Dikarya	Ascomycota	Eurotiomycetes	Chaetothyriales	Herpotrichiellaceae
2313	Unknown	0	1	1	Fungi				Mucorales	Mucoraceae	Mucor
2331	Unknown	0	1	1	Fungi	Dikarya	Ascomycota	Sordariomycetes	Diaporthales	Diaporthaceae	Diaporthe
2335	Unknown	0	1	1	Fungi	Dikarya	Ascomycota	Leotiomycetes	Helotiales
2339	Unknown	1	0	1	Fungi	Dikarya	Ascomycota
2343	Unknown	1	0	1	Fungi	Dikarya	Basidiomycota	Agaricomycetes
2349	Unknown	0	1	1	Fungi	Dikarya	Basidiomycota	Agaricomycetes	Agaricales	Strophariaceae	Psilocybe
2353	Unknown	1	0	1	Fungi	Dikarya	Ascomycota
2367	Unknown	0	1	1	Fungi				Mucorales	Mucoraceae	Mucor
2369	Unknown	1	3	4	Fungi	Dikarya	Ascomycota
2371	AM	0	1	1	Fungi		Glomeromycota	Glomeromycetes	Glomerales	Glomeraceae
2385	EcM	0	1	1	Fungi	Dikarya	Basidiomycota	Agaricomycetes	Russulales	Russulaceae	Russula
2391	Unknown	0	10	10	Fungi	Dikarya	Ascomycota	Geoglossomycetes	Geoglossales	Geoglossaceae	Trichoglossum
2397	AM	0	1	1	Fungi		Glomeromycota	Glomeromycetes	Glomerales	Glomeraceae
2409	Unknown	1	0	1	Fungi				Mortierellales	Mortierellaceae	Mortierella
2413	EcM	3	0	3	Fungi	Dikarya	Basidiomycota	Agaricomycetes	Cantharellales	Cantharellaceae
2415	Unknown	1	1	2	Fungi	Dikarya	Ascomycota	Sordariomycetes
2417	EcM	1	0	1	Fungi	Dikarya	Basidiomycota	Agaricomycetes	Agaricales	Cortinariaceae	Cortinarius
2421	Unknown	0	1	1	Fungi	Dikarya	Ascomycota	Sordariomycetes
2427	EcM	1	0	1	Fungi	Dikarya	Basidiomycota	Agaricomycetes	Russulales	Russulaceae
2435	Unknown	1	0	1	Fungi	Dikarya	Basidiomycota	Agaricomycetes	Sebacinales
2437	Unknown	0	7	7	Fungi	Dikarya	Ascomycota
2439	Unknown	0	1	1	Fungi	Dikarya	Ascomycota
2451	Unknown	0	1	1	Fungi	Dikarya	Ascomycota
2453	Unknown	0	1	1	Fungi	Dikarya	Ascomycota
2459	Unknown	0	1	1	Fungi	Dikarya	Ascomycota	Eurotiomycetes	Chaetothyriales
2469	Unknown	1	0	1	Fungi	Dikarya	Ascomycota	Eurotiomycetes
2481	Unknown	0	5	5	Fungi	Dikarya	Ascomycota	Geoglossomycetes	Geoglossales	Geoglossaceae	Geoglossum
2497	AM	0	1	1	Fungi		Glomeromycota	Glomeromycetes	Glomerales	Glomeraceae	Glomus	Glomus custos
2499	Unknown	0	1	1	Fungi	Dikarya	Ascomycota	Leotiomycetes	Helotiales
2503	Unknown	0	2	2	Fungi	Dikarya	Ascomycota	Leotiomycetes
2509	AM	0	1	1	Fungi		Glomeromycota	Glomeromycetes	Glomerales	Glomeraceae
2511	Unknown	0	1	1	Fungi	Dikarya	Ascomycota
2513	Unknown	1	0	1	Fungi	Dikarya	Basidiomycota	Agaricomycetes	Polyporales
2519	Unknown	0	1	1	Fungi	Dikarya	Basidiomycota	Agaricomycetes
2525	EcM	10	16	26	Fungi	Dikarya	Basidiomycota	Agaricomycetes	Russulales	Russulaceae	Russula	Russula sororia
2535	AM	0	1	1	Fungi		Glomeromycota	Archaeosporomycetes	Archaeosporales	Ambisporaceae	Ambispora	Ambispora callosa
2541	Unknown	0	1	1	Fungi	Dikarya	Basidiomycota	Agaricomycetes	Agaricales	Clavariaceae
2545	Unknown	0	1	1	Fungi	Dikarya	Ascomycota	Sordariomycetes	Coniochaetales	Coniochaetaceae	Lecythophora
2547	Unknown	0	1	1	Fungi	Dikarya	Ascomycota
2553	Unknown	1	0	1	Fungi	Dikarya	Basidiomycota	Agaricomycetes	Cantharellales	Clavulinaceae
2555	Unknown	0	1	1	Fungi	Dikarya	Basidiomycota	Agaricomycetes
2557	Unknown	0	1	1	Fungi	Dikarya	Ascomycota
2561	Unknown	0	3	3	Fungi	Dikarya	Ascomycota	Geoglossomycetes	Geoglossales	Geoglossaceae	Trichoglossum
2569	Unknown	0	1	1	Fungi	Dikarya	Ascomycota	Eurotiomycetes
2571	Unknown	0	1	1	Fungi	Dikarya	Ascomycota
2577	EcM	2	0	2	Fungi	Dikarya	Basidiomycota	Agaricomycetes	Russulales	Russulaceae	Russula
2589	EcM	1	0	1	Fungi	Dikarya	Basidiomycota	Agaricomycetes	Thelephorales	Thelephoraceae	Tomentella
2591	Unknown	2	0	2	Fungi	Dikarya	Ascomycota
2595	Unknown	0	1	1	Fungi	Dikarya	Basidiomycota	Agaricomycetes	Agaricales	Hygrophoraceae
2597	Unknown	0	1	1	Fungi	Dikarya	Ascomycota
2599	Unknown	0	1	1	Fungi	Dikarya	Ascomycota
2601	Unknown	0	1	1	Fungi	Dikarya	Basidiomycota	Agaricomycetes	Agaricales	Tricholomataceae
2607	Unknown	0	1	1	Fungi	Dikarya	Basidiomycota	Agaricomycetes	Agaricales
2611	Unknown	1	0	1	Fungi	Dikarya	Ascomycota	Sordariomycetes	Hypocreales	Hypocreaceae
2613	AM	0	7	7	Fungi		Glomeromycota	Glomeromycetes	Glomerales	Glomeraceae	Glomus
2617	Unknown	0	1	1	Fungi	Dikarya	Ascomycota	Leotiomycetes	Helotiales
2627	Unknown	0	1	1	Fungi	Dikarya	Basidiomycota	Agaricomycetes	Agaricales
2631	Unknown	0	1	1	Fungi	Dikarya	Ascomycota	Sordariomycetes
2633	EcM	1	0	1	Fungi	Dikarya	Basidiomycota	Agaricomycetes	Agaricales	Cortinariaceae
		521	2516	3037
